# Supplementary material for: Sun-basking fish benefit from body temperatures that are higher than ambient water
Source: Proc Biol Sci. 2018 May 30;285(1879):20180639. doi: 10.1098/rspb.2018.0639 (PMC5998101; doi:10.1098/rspb.2018.0639)
Supplement: Data S1 [file rspb20180639supp2.xlsx]

## Sheet: Carp individual data
							Time to emergence in the test for bolness/shyness which were repeated three times (see Methods)
DST_number	Date of release into the pond	Date of recapture	Colour morph	Sex (female[F]/male [M])	Length at release (cm)	Length at recapture (cm)	BS1 (mm:ss, max time is 35:00)	BS2 (mm:ss, max time is 35:00)	BS3 (mm:ss, max time is 35:00)
839	8/6 2016	9/8 2016	Red	F	31	35	00:00:22	00:00:26	00:01:12
836	8/6 2016	12/8 2016	Red	M	29	30	00:00:21	00:01:40	00:00:45
833	8/6 2016	12/8 2016	Nat	F	27	32	00:00:52	00:00:52	00:01:12
822	8/6 2016	12/8 2016	Nat	F	30	35	00:11:52	00:03:42	00:06:29
818	8/6 2016	12/8 2016	Nat	M	32	36	00:20:00	00:35:00	00:02:31
861	8/6 2016	12/8 2016	Nat	F	29	33	00:35:00	00:04:42	00:02:28
830	8/6 2016	12/8 2016	Nat	M	31	34	00:35:00	00:07:15
826	8/6 2016	12/8 2016	Nat	F	26	30	00:35:00	00:35:00	00:04:49
845	8/6 2016	12/8 2016	Red	F	28	31	00:32:45	00:03:20	00:02:10
816	8/6 2016	12/8 2016	Red	F	27	30	00:00:27	00:00:43	00:00:38
813	8/6 2016	9/8 2016	Nat	M	29	31	00:35:00	00:20:14	00:10:26
857	8/6 2016	12/8 2016	Red	M	30	32	00:01:08	00:00:27	00:00:41
843	8/6 2016	9/8 2016	Nat	M	24	28	00:18:32	00:14:49	00:01:40
827	8/6 2016	12/8 2016	Nat	F	29	36	00:29:15	00:07:19	00:01:35
847	8/6 2016	12/8 2016	Red	M	27	30	00:00:25	00:01:44	00:01:36
858	8/6 2016	12/8 2016	Nat	F	27	32	00:17:12	00:26:40	00:02:27
855	8/6 2016	12/8 2016	Red	F	30	33	00:02:21	00:00:40	00:02:18
864	8/6 2016	12/8 2016	Nat	M	27	32	00:35:00	00:35:00	00:35:00
865	8/6 2016	12/8 2016	Nat	M	26	29	00:35:00	00:01:42	00:01:43
844	8/6 2016	6/8 2016 (found dead)	Red		29	30
841	8/6 2016	9/8 2016	Nat	M	30	34	00:25:19	00:02:05	00:02:28
828	8/6 2016	12/8 2016	Red	F	29	31	00:02:17	00:01:57	00:02:21
848	8/6 2016	12/8 2016	Nat	F	30	33	00:10:48	00:02:47	00:03:51
817	8/6 2016	12/8 2016	Red	M	30	32	00:12:55	00:00:55	00:01:00
814	8/6 2016	9/8 2016	Nat	M	27	30	00:25:53	00:07:02	00:01:51
815	8/6 2016	12/8 2016	Nat	M	30	33	00:08:49	00:04:45	00:07:21
820	8/6 2016	12/8 2016	Nat	M	27	30	00:02:01		00:02:06
850	8/6 2016	9/8 2016	Red	F	32	36	00:00:23		00:00:25
