# Supplementary material for: Sun-basking fish benefit from body temperatures that are higher than ambient water
Source: Proc Biol Sci. 2018 May 30;285(1879):20180639. doi: 10.1098/rspb.2018.0639 (PMC5998101; doi:10.1098/rspb.2018.0639)
Supplement: Data S2 [file rspb20180639supp3.xlsx]

## Sheet: 0813
GMT Time Correction = 7200
Lg00 (Basic Log) Log:
Rec # Date / Time ExtTemp [C] IntTemp [C] Pressure [dBars]
0 2016-05-17, 07:44:59 25.46 22.10 -0.48
1 2016-05-17, 07:49:59 25.88 22.26 -0.46
2 2016-05-17, 07:54:59 26.10 22.34 -0.43
3 2016-05-17, 07:59:59 24.00 22.28 -0.48
4 2016-05-17, 08:04:59 19.34 22.28 -0.48
5 2016-05-17, 08:09:59 19.16 21.58 -0.43
6 2016-05-17, 08:14:59 18.96 20.90 -0.48
7 2016-05-17, 08:19:59 18.94 20.42 -0.53
8 2016-05-17, 08:24:59 19.06 20.06 -0.48
9 2016-05-17, 08:29:59 19.12 19.76 -0.51
10 2016-05-17, 08:34:59 19.10 19.58 -0.46
11 2016-05-17, 08:39:59 19.12 19.44 -0.46
12 2016-05-17, 08:44:59 19.02 19.34 -0.46
13 2016-05-17, 08:49:59 19.20 19.26 -0.53
14 2016-05-17, 08:54:59 19.12 19.20 -0.51
15 2016-05-17, 08:59:59 19.12 19.16 -0.46
16 2016-05-17, 09:04:59 19.10 19.12 -0.46
17 2016-05-17, 09:09:59 18.96 19.04 -0.41
18 2016-05-17, 09:14:59 18.82 18.96 -0.46
19 2016-05-17, 09:19:59 18.94 18.88 -0.43
20 2016-05-17, 09:24:59 18.94 18.84 -0.51
21 2016-05-17, 09:29:59 19.00 18.84 -0.51
22 2016-05-17, 09:34:59 19.14 18.82 -0.51
23 2016-05-17, 09:39:59 19.00 18.84 -0.48
24 2016-05-17, 09:44:59 19.02 18.84 -0.46
25 2016-05-17, 09:49:59 18.98 18.84 -0.53
26 2016-05-17, 09:54:59 19.00 18.84 -0.43
27 2016-05-17, 09:59:59 19.10 18.84 -0.48
28 2016-05-17, 10:04:59 19.30 18.84 -0.48
29 2016-05-17, 10:09:59 19.34 18.90 -0.46
30 2016-05-17, 10:14:59 19.16 19.00 -0.46
31 2016-05-17, 10:19:59 19.26 19.04 -0.46
32 2016-05-17, 10:24:59 19.20 19.06 -0.46
33 2016-05-17, 10:29:59 19.24 19.08 -0.48
34 2016-05-17, 10:34:59 19.14 18.92 -0.46
35 2016-05-17, 10:39:59 19.16 18.86 -0.46
36 2016-05-17, 10:44:59 19.16 18.88 -0.43
37 2016-05-17, 10:49:59 19.24 18.90 -0.48
38 2016-05-17, 10:54:59 19.34 19.10 -0.46
39 2016-05-17, 10:59:59 19.34 19.04 -0.43
40 2016-05-17, 11:04:59 19.30 19.02 -0.46
41 2016-05-17, 11:09:59 19.16 19.02 -0.46
42 2016-05-17, 11:14:59 19.22 19.02 -0.43
43 2016-05-17, 11:19:59 19.32 19.02 -0.46
44 2016-05-17, 11:24:59 19.34 19.02 -0.46
45 2016-05-17, 11:29:59 19.04 19.04 -0.48
46 2016-05-17, 11:34:59 19.18 19.04 -0.51
47 2016-05-17, 11:39:59 19.30 19.04 -0.43
48 2016-05-17, 11:44:59 19.14 19.04 -0.46
49 2016-05-17, 11:49:59 19.22 19.04 -0.48
50 2016-05-17, 11:54:59 19.12 19.04 -0.51
51 2016-05-17, 11:59:59 19.26 19.06 -0.46
52 2016-05-17, 12:04:59 19.10 19.06 -0.48
53 2016-05-17, 12:09:59 19.20 19.04 -0.46
54 2016-05-17, 12:14:59 19.18 19.04 -0.46
55 2016-05-17, 12:19:59 19.12 19.04 -0.46
56 2016-05-17, 12:24:59 19.14 19.02 -0.46
57 2016-05-17, 12:29:59 19.10 19.02 -0.41
58 2016-05-17, 12:34:59 19.10 19.00 -0.46
59 2016-05-17, 12:39:59 19.10 19.00 -0.48
60 2016-05-17, 12:44:59 19.06 18.98 -0.43
61 2016-05-17, 12:49:59 19.04 18.96 -0.51
62 2016-05-17, 12:54:59 19.16 18.96 -0.46
63 2016-05-17, 12:59:59 19.22 18.92 -0.43
64 2016-05-17, 13:04:59 19.14 18.92 -0.46
65 2016-05-17, 13:09:59 19.14 18.92 -0.48
66 2016-05-17, 13:14:59 19.10 18.92 -0.48
67 2016-05-17, 13:19:59 19.10 18.92 -0.46
68 2016-05-17, 13:24:59 19.10 18.90 -0.51
69 2016-05-17, 13:29:59 19.04 18.90 -0.43
70 2016-05-17, 13:34:59 19.20 18.92 -0.46
71 2016-05-17, 13:39:59 19.16 18.92 -0.46
72 2016-05-17, 13:44:59 19.12 18.92 -0.46
73 2016-05-17, 13:49:59 19.12 18.92 -0.48
74 2016-05-17, 13:54:59 19.22 18.96 -0.46
75 2016-05-17, 13:59:59 19.18 18.96 -0.46
76 2016-05-17, 14:04:59 19.28 18.96 -0.46
77 2016-05-17, 14:09:59 19.24 18.98 -0.46
78 2016-05-17, 14:14:59 18.98 18.98 -0.46
79 2016-05-17, 14:19:59 19.18 18.98 -0.46
80 2016-05-17, 14:24:59 19.24 18.98 -0.46
81 2016-05-17, 14:29:59 19.04 18.74 -0.43
82 2016-05-17, 14:34:59 19.18 18.68 -0.43
83 2016-05-17, 14:39:59 19.06 18.70 -0.46
84 2016-05-17, 14:44:59 19.12 18.74 -0.43
85 2016-05-17, 14:49:59 19.02 18.78 -0.46
86 2016-05-17, 14:54:59 19.02 18.80 -0.43
87 2016-05-17, 14:59:59 19.00 18.82 -0.46
88 2016-05-17, 15:04:59 19.04 18.84 -0.43
89 2016-05-17, 15:09:59 19.12 18.86 -0.43
90 2016-05-17, 15:14:59 18.98 18.90 -0.46
91 2016-05-17, 15:19:59 19.00 18.92 -0.41
92 2016-05-17, 15:24:59 19.06 18.98 -0.41
93 2016-05-17, 15:29:59 18.94 19.00 -0.48
94 2016-05-17, 15:34:59 18.92 19.02 -0.46
95 2016-05-17, 15:39:59 19.04 19.02 -0.46
96 2016-05-17, 15:44:59 19.00 19.04 -0.46
97 2016-05-17, 15:49:59 19.06 19.04 -0.48
98 2016-05-17, 15:54:59 19.16 19.04 -0.46
99 2016-05-17, 15:59:59 19.00 19.04 -0.46
100 2016-05-17, 16:04:59 19.02 19.40 -0.48
101 2016-05-17, 16:09:59 19.16 19.88 -0.48
102 2016-05-17, 16:14:59 19.02 19.76 -0.41
103 2016-05-17, 16:19:59 18.96 19.52 -0.46
104 2016-05-17, 16:24:59 19.14 19.34 -0.46
105 2016-05-17, 16:29:59 19.22 19.26 -0.46
106 2016-05-17, 16:34:59 19.12 19.20 -0.46
107 2016-05-17, 16:39:59 19.16 19.18 -0.46
108 2016-05-17, 16:44:59 18.94 19.14 -0.46
109 2016-05-17, 16:49:59 19.10 19.12 -0.43
110 2016-05-17, 16:54:59 19.02 19.12 -0.46
111 2016-05-17, 16:59:59 19.04 19.10 -0.46
112 2016-05-17, 17:04:59 19.00 19.06 -0.53
113 2016-05-17, 17:09:59 18.92 19.02 -0.46
114 2016-05-17, 17:14:59 18.86 18.98 -0.46
115 2016-05-17, 17:19:59 18.86 18.96 -0.46
116 2016-05-17, 17:24:59 18.70 18.90 -0.46
117 2016-05-17, 17:29:59 18.70 18.86 -0.46
118 2016-05-17, 17:34:59 18.88 18.84 -0.43
119 2016-05-17, 17:39:59 18.82 18.82 -0.43
120 2016-05-17, 17:44:59 18.66 18.80 -0.46
121 2016-05-17, 17:49:59 18.62 18.78 -0.48
122 2016-05-17, 17:54:59 18.60 18.74 -0.48
123 2016-05-17, 17:59:59 18.60 18.72 -0.46
124 2016-05-17, 18:04:59 18.58 18.70 -0.43
125 2016-05-17, 18:09:59 18.58 18.68 -0.46
126 2016-05-17, 18:14:59 18.60 18.64 -0.43
127 2016-05-17, 18:19:59 18.60 18.62 -0.43
128 2016-05-17, 18:24:59 18.58 18.60 -0.48
129 2016-05-17, 18:29:59 18.58 18.60 -0.43
130 2016-05-17, 18:34:59 18.58 18.58 -0.43
131 2016-05-17, 18:39:59 18.58 18.56 -0.48
132 2016-05-17, 18:44:59 18.56 18.56 -0.43
133 2016-05-17, 18:49:59 18.58 18.54 -0.43
134 2016-05-17, 18:54:59 18.60 18.54 -0.46
135 2016-05-17, 18:59:59 18.62 18.52 -0.43
136 2016-05-17, 19:04:59 18.62 18.52 -0.48
137 2016-05-17, 19:09:59 18.60 18.50 -0.43
138 2016-05-17, 19:14:59 18.52 18.50 -0.41
139 2016-05-17, 19:19:59 18.56 18.50 -0.41
140 2016-05-17, 19:24:59 18.58 18.48 -0.46
141 2016-05-17, 19:29:59 18.52 18.50 -0.51
142 2016-05-17, 19:34:59 18.52 18.48 -0.43
143 2016-05-17, 19:39:59 18.52 18.48 -0.43
144 2016-05-17, 19:44:59 18.50 18.46 -0.48
145 2016-05-17, 19:49:59 18.56 18.46 -0.41
146 2016-05-17, 19:54:59 18.52 18.46 -0.41
147 2016-05-17, 19:59:59 18.50 18.46 -0.51
148 2016-05-17, 20:04:59 18.44 18.46 -0.43
149 2016-05-17, 20:09:59 18.46 18.44 -0.51
150 2016-05-17, 20:14:59 18.48 18.44 -0.43
151 2016-05-17, 20:19:59 18.46 18.44 -0.46
152 2016-05-17, 20:24:59 18.42 18.42 -0.41
153 2016-05-17, 20:29:59 18.46 18.42 -0.43
154 2016-05-17, 20:34:59 18.42 18.42 -0.43
155 2016-05-17, 20:39:59 18.46 18.42 -0.43
156 2016-05-17, 20:44:59 18.42 18.42 -0.43
157 2016-05-17, 20:49:59 18.40 18.38 -0.43
158 2016-05-17, 20:54:59 18.42 18.38 -0.46
159 2016-05-17, 20:59:59 18.44 18.38 -0.43
160 2016-05-17, 21:04:59 18.44 18.38 -0.43
161 2016-05-17, 21:09:59 18.44 18.38 -0.46
162 2016-05-17, 21:14:59 18.44 18.38 -0.46
163 2016-05-17, 21:19:59 18.44 18.36 -0.41
164 2016-05-17, 21:24:59 18.44 18.36 -0.43
165 2016-05-17, 21:29:59 18.40 18.36 -0.41
166 2016-05-17, 21:34:59 18.38 18.36 -0.41
167 2016-05-17, 21:39:59 18.40 18.36 -0.38
168 2016-05-17, 21:44:59 18.40 18.36 -0.41
169 2016-05-17, 21:49:59 18.38 18.34 -0.43
170 2016-05-17, 21:54:59 18.38 18.36 -0.48
171 2016-05-17, 21:59:59 18.42 18.34 -0.43
172 2016-05-17, 22:04:59 18.42 18.34 -0.46
173 2016-05-17, 22:09:59 18.42 18.34 -0.48
174 2016-05-17, 22:14:59 18.38 18.34 -0.43
175 2016-05-17, 22:19:59 18.36 18.34 -0.48
176 2016-05-17, 22:24:59 18.40 18.34 -0.43
177 2016-05-17, 22:29:59 18.40 18.34 -0.43
178 2016-05-17, 22:34:59 18.36 18.34 -0.38
179 2016-05-17, 22:39:59 18.36 18.34 -0.43
180 2016-05-17, 22:44:59 18.36 18.34 -0.43
181 2016-05-17, 22:49:59 18.36 18.32 -0.41
182 2016-05-17, 22:54:59 18.38 18.32 -0.38
183 2016-05-17, 22:59:59 18.32 18.34 -0.46
184 2016-05-17, 23:04:59 18.34 18.32 -0.38
185 2016-05-17, 23:09:59 18.32 18.32 -0.48
186 2016-05-17, 23:14:59 18.36 18.32 -0.43
187 2016-05-17, 23:19:59 18.36 18.34 -0.51
188 2016-05-17, 23:24:59 18.36 18.32 -0.41
189 2016-05-17, 23:29:59 18.38 18.32 -0.46
190 2016-05-17, 23:34:59 18.40 18.32 -0.41
191 2016-05-17, 23:39:59 18.34 18.32 -0.41
192 2016-05-17, 23:44:59 18.36 18.32 -0.46
193 2016-05-17, 23:49:59 18.36 18.32 -0.46
194 2016-05-17, 23:54:59 18.32 18.32 -0.48
195 2016-05-17, 23:59:59 18.38 18.32 -0.46
196 2016-05-18, 00:04:59 18.36 18.32 -0.48
197 2016-05-18, 00:09:59 18.36 18.32 -0.43
198 2016-05-18, 00:14:59 18.38 18.32 -0.41
199 2016-05-18, 00:19:59 18.36 18.32 -0.43
200 2016-05-18, 00:24:59 18.34 18.32 -0.46
201 2016-05-18, 00:29:59 18.36 18.32 -0.46
202 2016-05-18, 00:34:59 18.36 18.32 -0.41
203 2016-05-18, 00:39:59 18.36 18.32 -0.46
204 2016-05-18, 00:44:59 18.34 18.30 -0.41
205 2016-05-18, 00:49:59 18.30 18.32 -0.43
206 2016-05-18, 00:54:59 18.34 18.30 -0.46
207 2016-05-18, 00:59:59 18.34 18.30 -0.43
208 2016-05-18, 01:04:59 18.32 18.30 -0.48
209 2016-05-18, 01:09:59 18.34 18.30 -0.48
210 2016-05-18, 01:14:59 18.30 18.30 -0.41
211 2016-05-18, 01:19:59 18.28 18.30 -0.48
212 2016-05-18, 01:24:59 18.28 18.30 -0.46
213 2016-05-18, 01:29:59 18.32 18.30 -0.48
214 2016-05-18, 01:34:59 18.24 18.30 -0.41
215 2016-05-18, 01:39:59 18.32 18.30 -0.41
216 2016-05-18, 01:44:59 18.34 18.30 -0.41
217 2016-05-18, 01:49:59 18.32 18.28 -0.41
218 2016-05-18, 01:54:59 18.34 18.30 -0.46
219 2016-05-18, 01:59:59 18.32 18.28 -0.48
220 2016-05-18, 02:04:59 18.36 18.28 -0.48
221 2016-05-18, 02:09:59 18.40 18.28 -0.43
222 2016-05-18, 02:14:59 18.34 18.28 -0.43
223 2016-05-18, 02:19:59 18.30 18.28 -0.43
224 2016-05-18, 02:24:59 18.32 18.28 -0.43
225 2016-05-18, 02:29:59 18.38 18.28 -0.43
226 2016-05-18, 02:34:59 18.38 18.28 -0.51
227 2016-05-18, 02:39:59 18.34 18.28 -0.43
228 2016-05-18, 02:44:59 18.32 18.28 -0.48
229 2016-05-18, 02:49:59 18.32 18.28 -0.48
230 2016-05-18, 02:54:59 18.30 18.28 -0.48
231 2016-05-18, 02:59:59 18.32 18.28 -0.43
232 2016-05-18, 03:04:59 18.34 18.28 -0.43
233 2016-05-18, 03:09:59 18.32 18.28 -0.48
234 2016-05-18, 03:14:59 18.36 18.28 -0.43
235 2016-05-18, 03:19:59 18.38 18.28 -0.38
236 2016-05-18, 03:24:59 18.28 18.28 -0.46
237 2016-05-18, 03:29:59 18.24 18.28 -0.43
238 2016-05-18, 03:34:59 18.20 18.26 -0.43
239 2016-05-18, 03:39:59 18.28 18.26 -0.43
240 2016-05-18, 03:44:59 18.20 18.26 -0.41
241 2016-05-18, 03:49:59 18.24 18.26 -0.41
242 2016-05-18, 03:54:59 18.22 18.26 -0.41
243 2016-05-18, 03:59:59 18.28 18.26 -0.41
244 2016-05-18, 04:04:59 18.32 18.26 -0.43
245 2016-05-18, 04:09:59 18.30 18.26 -0.41
246 2016-05-18, 04:14:59 18.28 18.26 -0.41
247 2016-05-18, 04:19:59 18.30 18.26 -0.43
248 2016-05-18, 04:24:59 18.30 18.26 -0.43
249 2016-05-18, 04:29:59 18.30 18.26 -0.43
250 2016-05-18, 04:34:59 18.28 18.26 -0.48
251 2016-05-18, 04:39:59 18.28 18.26 -0.46
252 2016-05-18, 04:44:59 18.24 18.26 -0.46
253 2016-05-18, 04:49:59 18.30 18.26 -0.41
254 2016-05-18, 04:54:59 18.32 18.26 -0.43
255 2016-05-18, 04:59:59 18.32 18.26 -0.48
256 2016-05-18, 05:04:59 18.34 18.28 -0.43
257 2016-05-18, 05:09:59 18.34 18.30 -0.43
258 2016-05-18, 05:14:59 18.36 18.32 -0.41
259 2016-05-18, 05:19:59 18.38 18.34 -0.46
260 2016-05-18, 05:24:59 18.36 18.36 -0.43
261 2016-05-18, 05:29:59 18.38 18.38 -0.46
262 2016-05-18, 05:34:59 18.38 18.38 -0.48
263 2016-05-18, 05:39:59 18.40 18.42 -0.43
264 2016-05-18, 05:44:59 18.38 18.44 -0.41
265 2016-05-18, 05:49:59 18.38 18.44 -0.51
266 2016-05-18, 05:54:59 18.36 18.44 -0.43
267 2016-05-18, 05:59:59 18.36 18.46 -0.43
268 2016-05-18, 06:04:59 18.36 18.46 -0.41
269 2016-05-18, 06:09:59 18.32 18.48 -0.43
270 2016-05-18, 06:14:59 18.40 18.48 -0.48
271 2016-05-18, 06:19:59 18.38 18.48 -0.46
272 2016-05-18, 06:24:59 18.40 18.48 -0.41
273 2016-05-18, 06:29:59 18.44 18.48 -0.41
274 2016-05-18, 06:34:59 18.38 18.50 -0.43
275 2016-05-18, 06:39:59 18.42 18.50 -0.43
276 2016-05-18, 06:44:59 18.44 18.52 -0.43
277 2016-05-18, 06:49:59 18.44 18.52 -0.43
278 2016-05-18, 06:54:59 18.58 18.52 -0.43
279 2016-05-18, 06:59:59 21.56 19.84 -0.38
280 2016-05-18, 07:04:59 21.84 20.34 -0.41
281 2016-05-18, 07:09:59 21.70 20.80 -0.38
282 2016-05-18, 07:14:59 21.82 21.34 -0.41
283 2016-05-18, 07:19:59 21.96 21.60 -0.46
284 2016-05-18, 07:24:59 22.12 21.72 -0.43
285 2016-05-18, 07:29:59 19.18 21.78 -0.38
286 2016-05-18, 07:34:59 18.90 21.24 -0.41
287 2016-05-18, 07:39:59 19.00 20.68 -0.43
288 2016-05-18, 07:44:59 19.10 20.24 -0.43
289 2016-05-18, 07:49:59 19.04 19.82 -0.38
290 2016-05-18, 07:54:59 18.96 19.52 -0.43
291 2016-05-18, 07:59:59 18.90 19.28 -0.41
292 2016-05-18, 08:04:59 18.88 19.08 -0.46
293 2016-05-18, 08:09:59 18.68 18.98 -0.46
294 2016-05-18, 08:14:59 18.72 18.90 -0.43
295 2016-05-18, 08:19:59 18.70 18.84 -0.43
296 2016-05-18, 08:24:59 18.70 18.82 -0.43
297 2016-05-18, 08:29:59 18.88 18.78 -0.46
298 2016-05-18, 08:34:59 18.88 18.78 -0.43
299 2016-05-18, 08:39:59 18.82 18.76 -0.43
300 2016-05-18, 08:44:59 18.86 18.76 -0.41
301 2016-05-18, 08:49:59 18.98 18.76 -0.43
302 2016-05-18, 08:54:59 19.00 18.76 -0.48
303 2016-05-18, 08:59:59 18.96 18.78 -0.38
304 2016-05-18, 09:04:59 18.88 18.78 -0.43
305 2016-05-18, 09:09:59 18.86 18.80 -0.43
306 2016-05-18, 09:14:59 18.86 18.78 -0.38
307 2016-05-18, 09:19:59 18.78 18.78 -0.43
308 2016-05-18, 09:24:59 19.06 18.80 -0.43
309 2016-05-18, 09:29:59 19.06 18.78 -0.46
310 2016-05-18, 09:34:59 18.94 18.78 -0.46
311 2016-05-18, 09:39:59 19.04 18.76 -0.48
312 2016-05-18, 09:44:59 19.06 18.78 -0.46
313 2016-05-18, 09:49:59 18.94 18.78 -0.43
314 2016-05-18, 09:54:59 19.04 18.80 -0.43
315 2016-05-18, 09:59:59 18.92 18.80 -0.43
316 2016-05-18, 10:04:59 18.90 18.82 -0.43
317 2016-05-18, 10:09:59 18.88 18.82 -0.46
318 2016-05-18, 10:14:59 19.06 18.82 -0.43
319 2016-05-18, 10:19:59 19.02 18.86 -0.43
320 2016-05-18, 10:24:59 19.04 18.90 -0.46
321 2016-05-18, 10:29:59 18.98 18.90 -0.46
322 2016-05-18, 10:34:59 19.10 18.92 -0.46
323 2016-05-18, 10:39:59 19.02 18.96 -0.41
324 2016-05-18, 10:44:59 19.12 18.98 -0.41
325 2016-05-18, 10:49:59 19.14 18.98 -0.46
326 2016-05-18, 10:54:59 18.98 18.98 -0.46
327 2016-05-18, 10:59:59 18.92 19.00 -0.43
328 2016-05-18, 11:04:59 19.00 18.98 -0.41
329 2016-05-18, 11:09:59 19.10 18.98 -0.43
330 2016-05-18, 11:14:59 19.22 19.00 -0.46
331 2016-05-18, 11:19:59 19.04 19.02 -0.41
332 2016-05-18, 11:24:59 19.12 19.06 -0.46
333 2016-05-18, 11:29:59 19.02 19.06 -0.43
334 2016-05-18, 11:34:59 19.20 19.08 -0.46
335 2016-05-18, 11:39:59 19.04 19.06 -0.41
336 2016-05-18, 11:44:59 18.82 18.98 -0.46
337 2016-05-18, 11:49:59 18.60 18.88 -0.46
338 2016-05-18, 11:54:59 18.58 18.84 -0.43
339 2016-05-18, 11:59:59 18.86 18.80 -0.43
340 2016-05-18, 12:04:59 18.98 18.80 -0.43
341 2016-05-18, 12:09:59 19.16 18.84 -0.43
342 2016-05-18, 12:14:59 19.14 18.86 -0.41
343 2016-05-18, 12:19:59 19.10 18.88 -0.43
344 2016-05-18, 12:24:59 19.18 18.92 -0.43
345 2016-05-18, 12:29:59 18.96 18.92 -0.43
346 2016-05-18, 12:34:59 18.94 18.92 -0.41
347 2016-05-18, 12:39:59 18.92 18.92 -0.43
348 2016-05-18, 12:44:59 18.90 18.96 -0.43
349 2016-05-18, 12:49:59 18.88 18.92 -0.41
350 2016-05-18, 12:54:59 19.02 18.90 -0.41
351 2016-05-18, 12:59:59 18.98 18.90 -0.46
352 2016-05-18, 13:04:59 18.94 18.90 -0.46
353 2016-05-18, 13:09:59 19.00 18.90 -0.43
354 2016-05-18, 13:14:59 19.02 18.92 -0.43
355 2016-05-18, 13:19:59 18.86 18.92 -0.43
356 2016-05-18, 13:24:59 19.00 18.90 -0.38
357 2016-05-18, 13:29:59 19.12 18.92 -0.46
358 2016-05-18, 13:34:59 19.04 18.98 -0.41
359 2016-05-18, 13:39:59 19.18 19.00 -0.46
360 2016-05-18, 13:44:59 19.18 19.02 -0.43
361 2016-05-18, 13:49:59 19.04 19.04 -0.43
362 2016-05-18, 13:54:59 18.98 19.04 -0.41
363 2016-05-18, 13:59:59 19.16 19.04 -0.43
364 2016-05-18, 14:04:59 19.02 19.04 -0.38
365 2016-05-18, 14:09:59 19.00 19.04 -0.46
366 2016-05-18, 14:14:59 19.00 19.04 -0.41
367 2016-05-18, 14:19:59 18.96 19.02 -0.41
368 2016-05-18, 14:24:59 18.94 19.02 -0.38
369 2016-05-18, 14:29:59 18.12 18.90 -0.46
370 2016-05-18, 14:34:59 18.90 18.80 -0.48
371 2016-05-18, 14:39:59 19.26 18.82 -0.41
372 2016-05-18, 14:44:59 19.14 18.90 -0.46
373 2016-05-18, 14:49:59 19.34 19.02 -0.43
374 2016-05-18, 14:54:59 19.30 19.10 -0.43
375 2016-05-18, 14:59:59 19.40 19.14 -0.41
376 2016-05-18, 15:04:59 19.20 19.18 -0.48
377 2016-05-18, 15:09:59 19.20 19.16 -0.43
378 2016-05-18, 15:14:59 19.12 19.12 -0.46
379 2016-05-18, 15:19:59 19.38 19.16 -0.41
380 2016-05-18, 15:24:59 19.40 19.20 -0.43
381 2016-05-18, 15:29:59 19.40 19.24 -0.46
382 2016-05-18, 15:34:59 19.40 19.24 -0.46
383 2016-05-18, 15:39:59 19.46 19.24 -0.41
384 2016-05-18, 15:44:59 19.24 19.26 -0.41
385 2016-05-18, 15:49:59 19.22 19.26 -0.46
386 2016-05-18, 15:54:59 19.28 19.24 -0.46
387 2016-05-18, 15:59:59 19.18 19.20 -0.46
388 2016-05-18, 16:04:59 19.18 19.20 -0.38
389 2016-05-18, 16:09:59 19.24 19.16 -0.46
390 2016-05-18, 16:14:59 19.20 19.16 -0.38
391 2016-05-18, 16:19:59 19.22 19.16 -0.46
392 2016-05-18, 16:24:59 19.30 19.16 -0.41
393 2016-05-18, 16:29:59 19.34 19.20 -0.41
394 2016-05-18, 16:34:59 19.50 19.18 -0.41
395 2016-05-18, 16:39:59 19.42 19.18 -0.43
396 2016-05-18, 16:44:59 18.02 17.76 -0.38
397 2016-05-18, 16:49:59 18.02 17.18 -0.43
398 2016-05-18, 16:54:59 18.76 17.38 -0.48
399 2016-05-18, 16:59:59 19.04 17.56 -0.43
400 2016-05-18, 17:04:59 19.24 17.70 -0.38
401 2016-05-18, 17:09:59 19.38 18.00 -0.43
402 2016-05-18, 17:14:59 19.42 18.24 -0.41
403 2016-05-18, 17:19:59 19.46 18.48 -0.41
404 2016-05-18, 17:24:59 17.80 17.64 -0.38
405 2016-05-18, 17:29:59 17.78 17.72 -0.03
406 2016-05-18, 17:34:59 17.80 17.78 -0.03
407 2016-05-18, 17:39:59 17.80 17.82 -0.03
408 2016-05-18, 17:44:59 17.80 17.84 -0.11
409 2016-05-18, 17:49:59 17.80 17.84 -0.03
410 2016-05-18, 17:54:59 17.80 17.84 -0.03
411 2016-05-18, 17:59:59 17.80 17.86 -0.01
412 2016-05-18, 18:04:59 17.80 17.84 -0.11
413 2016-05-18, 18:09:59 17.80 17.84 -0.21
414 2016-05-18, 18:14:59 17.80 17.86 -0.03
415 2016-05-18, 18:19:59 17.80 17.86 -0.03
416 2016-05-18, 18:24:59 17.80 17.86 -0.28
417 2016-05-18, 18:29:59 17.80 17.86 -0.16
418 2016-05-18, 18:34:59 17.80 17.86 -0.03
419 2016-05-18, 18:39:59 17.80 17.86 -0.08
420 2016-05-18, 18:44:59 17.80 17.84 -0.01
421 2016-05-18, 18:49:59 17.80 17.84 -0.16
422 2016-05-18, 18:54:59 17.80 17.86 -0.03
423 2016-05-18, 18:59:59 17.80 17.86 -0.08
424 2016-05-18, 19:04:59 17.80 17.86 -0.16
425 2016-05-18, 19:09:59 17.80 17.86 -0.06
426 2016-05-18, 19:14:59 17.80 17.86 -0.03
427 2016-05-18, 19:19:59 17.80 17.86 -0.03
428 2016-05-18, 19:24:59 17.80 17.86 -0.06
429 2016-05-18, 19:29:59 17.80 17.84 -0.03
430 2016-05-18, 19:34:59 17.80 17.86 -0.03
431 2016-05-18, 19:39:59 17.80 17.86 -0.21
432 2016-05-18, 19:44:59 17.80 17.86 -0.18
433 2016-05-18, 19:49:59 17.80 17.86 -0.13
434 2016-05-18, 19:54:59 17.80 17.86 -0.11
435 2016-05-18, 19:59:59 17.80 17.86 -0.06
436 2016-05-18, 20:04:59 17.82 17.86 -0.28
437 2016-05-18, 20:09:59 17.80 17.86 -0.03
438 2016-05-18, 20:14:59 17.80 17.86 -0.13
439 2016-05-18, 20:19:59 17.80 17.86 -0.26
440 2016-05-18, 20:24:59 17.80 17.86 -0.06
441 2016-05-18, 20:29:59 17.80 17.86 -0.11
442 2016-05-18, 20:34:59 17.80 17.86 -0.01
443 2016-05-18, 20:39:59 17.80 17.86 -0.28
444 2016-05-18, 20:44:59 17.82 17.86 -0.11
445 2016-05-18, 20:49:59 17.82 17.86 -0.26
446 2016-05-18, 20:54:59 17.80 17.86 -0.11
447 2016-05-18, 20:59:59 17.80 17.86 -0.18
448 2016-05-18, 21:04:59 17.80 17.86 -0.11
449 2016-05-18, 21:09:59 17.80 17.86 -0.01
450 2016-05-18, 21:14:59 17.80 17.86 -0.03
451 2016-05-18, 21:19:59 17.82 17.86 -0.28
452 2016-05-18, 21:24:59 17.80 17.86 -0.13
453 2016-05-18, 21:29:59 17.80 17.86 -0.03
454 2016-05-18, 21:34:59 17.80 17.86 -0.03
455 2016-05-18, 21:39:59 17.80 17.86 0.04
456 2016-05-18, 21:44:59 17.80 17.86 -0.21
457 2016-05-18, 21:49:59 17.80 17.86 -0.31
458 2016-05-18, 21:54:59 17.80 17.86 -0.03
459 2016-05-18, 21:59:59 17.80 17.86 -0.26
460 2016-05-18, 22:04:59 17.82 17.86 -0.28
461 2016-05-18, 22:09:59 17.80 17.86 -0.16
462 2016-05-18, 22:14:59 17.80 17.86 -0.06
463 2016-05-18, 22:19:59 17.80 17.86 -0.28
464 2016-05-18, 22:24:59 17.80 17.86 -0.26
465 2016-05-18, 22:29:59 17.82 17.86 -0.13
466 2016-05-18, 22:34:59 17.82 17.86 -0.16
467 2016-05-18, 22:39:59 17.80 17.86 -0.31
468 2016-05-18, 22:44:59 17.80 17.86 -0.26
469 2016-05-18, 22:49:59 17.82 17.86 -0.16
470 2016-05-18, 22:54:59 17.80 17.86 -0.16
471 2016-05-18, 22:59:59 17.82 17.86 -0.06
472 2016-05-18, 23:04:59 17.80 17.86 -0.36
473 2016-05-18, 23:09:59 17.80 17.86 -0.28
474 2016-05-18, 23:14:59 17.80 17.86 -0.11
475 2016-05-18, 23:19:59 17.80 17.84 -0.21
476 2016-05-18, 23:24:59 17.80 17.86 -0.16
477 2016-05-18, 23:29:59 17.80 17.86 -0.03
478 2016-05-18, 23:34:59 17.80 17.84 -0.28
479 2016-05-18, 23:39:59 17.80 17.84 -0.28
480 2016-05-18, 23:44:59 17.80 17.86 -0.06
481 2016-05-18, 23:49:59 17.80 17.84 -0.08
482 2016-05-18, 23:54:59 17.80 17.84 -0.03
483 2016-05-18, 23:59:59 17.80 17.84 -0.06
484 2016-05-19, 00:04:59 17.80 17.86 -0.01
485 2016-05-19, 00:09:59 17.80 17.84 -0.03
486 2016-05-19, 00:14:59 17.80 17.84 -0.28
487 2016-05-19, 00:19:59 17.80 17.84 -0.16
488 2016-05-19, 00:24:59 17.80 17.84 -0.23
489 2016-05-19, 00:29:59 17.80 17.84 -0.08
490 2016-05-19, 00:34:59 17.80 17.84 -0.06
491 2016-05-19, 00:39:59 17.80 17.84 -0.28
492 2016-05-19, 00:44:59 17.80 17.84 -0.08
493 2016-05-19, 00:49:59 17.80 17.84 -0.18
494 2016-05-19, 00:54:59 17.80 17.84 -0.21
495 2016-05-19, 00:59:59 17.80 17.84 0.02
496 2016-05-19, 01:04:59 17.80 17.84 -0.03
497 2016-05-19, 01:09:59 17.78 17.84 -0.16
498 2016-05-19, 01:14:59 17.80 17.84 -0.01
499 2016-05-19, 01:19:59 17.80 17.84 -0.11
500 2016-05-19, 01:24:59 17.80 17.84 -0.03
501 2016-05-19, 01:29:59 17.78 17.84 -0.13
502 2016-05-19, 01:34:59 17.78 17.84 -0.11
503 2016-05-19, 01:39:59 17.78 17.84 -0.03
504 2016-05-19, 01:44:59 17.78 17.84 -0.18
505 2016-05-19, 01:49:59 17.78 17.84 -0.03
506 2016-05-19, 01:54:59 17.80 17.84 0.02
507 2016-05-19, 01:59:59 17.80 17.84 -0.01
508 2016-05-19, 02:04:59 17.78 17.84 -0.03
509 2016-05-19, 02:09:59 17.80 17.84 -0.06
510 2016-05-19, 02:14:59 17.80 17.84 -0.03
511 2016-05-19, 02:19:59 17.80 17.84 -0.01
512 2016-05-19, 02:24:59 17.78 17.84 -0.01
513 2016-05-19, 02:29:59 17.78 17.84 -0.03
514 2016-05-19, 02:34:59 17.78 17.84 -0.06
515 2016-05-19, 02:39:59 17.78 17.84 -0.03
516 2016-05-19, 02:44:59 17.78 17.84 -0.03
517 2016-05-19, 02:49:59 17.78 17.84 -0.03
518 2016-05-19, 02:54:59 17.78 17.84 -0.03
519 2016-05-19, 02:59:59 17.78 17.84 0.02
520 2016-05-19, 03:04:59 17.78 17.84 -0.03
521 2016-05-19, 03:09:59 17.78 17.84 -0.03
522 2016-05-19, 03:14:59 17.78 17.82 -0.03
523 2016-05-19, 03:19:59 17.78 17.82 -0.01
524 2016-05-19, 03:24:59 17.78 17.84 -0.16
525 2016-05-19, 03:29:59 17.78 17.82 -0.01
526 2016-05-19, 03:34:59 17.78 17.84 -0.01
527 2016-05-19, 03:39:59 17.78 17.84 0.04
528 2016-05-19, 03:44:59 17.78 17.84 -0.06
529 2016-05-19, 03:49:59 17.78 17.84 0.04
530 2016-05-19, 03:54:59 17.78 17.82 0.04
531 2016-05-19, 03:59:59 17.78 17.82 -0.31
532 2016-05-19, 04:04:59 17.78 17.84 -0.08
533 2016-05-19, 04:09:59 17.78 17.82 -0.03
534 2016-05-19, 04:14:59 17.80 17.84 -0.03
535 2016-05-19, 04:19:59 17.78 17.84 -0.03
536 2016-05-19, 04:24:59 17.78 17.84 0.02
537 2016-05-19, 04:29:59 17.78 17.84 -0.33
538 2016-05-19, 04:34:59 17.78 17.82 0.04
539 2016-05-19, 04:39:59 17.78 17.84 0.04
540 2016-05-19, 04:44:59 17.78 17.82 -0.03
541 2016-05-19, 04:49:59 17.78 17.82 0.02
542 2016-05-19, 04:54:59 17.78 17.82 -0.03
543 2016-05-19, 04:59:59 17.78 17.82 0.07
544 2016-05-19, 05:04:59 17.78 17.82 -0.03
545 2016-05-19, 05:09:59 17.78 17.82 0.02
546 2016-05-19, 05:14:59 17.78 17.82 -0.03
547 2016-05-19, 05:19:59 17.78 17.82 -0.03
548 2016-05-19, 05:24:59 17.78 17.82 -0.01
549 2016-05-19, 05:29:59 17.78 17.82 -0.28
550 2016-05-19, 05:34:59 17.78 17.82 -0.11
551 2016-05-19, 05:39:59 17.78 17.82 -0.16
552 2016-05-19, 05:44:59 17.78 17.82 0.02
553 2016-05-19, 05:49:59 17.78 17.82 -0.28
554 2016-05-19, 05:54:59 17.78 17.82 -0.23
555 2016-05-19, 05:59:59 17.78 17.82 -0.28
556 2016-05-19, 06:04:59 17.78 17.82 -0.23
557 2016-05-19, 06:09:59 17.78 17.82 -0.01
558 2016-05-19, 06:14:59 17.78 17.82 -0.23
559 2016-05-19, 06:19:59 17.78 17.82 -0.06
560 2016-05-19, 06:24:59 17.78 17.84 -0.01
561 2016-05-19, 06:29:59 17.78 17.82 0.04
562 2016-05-19, 06:34:59 17.78 17.82 -0.03
563 2016-05-19, 06:39:59 17.78 17.84 -0.01
564 2016-05-19, 06:44:59 17.78 17.84 0.02
565 2016-05-19, 06:49:59 17.78 17.82 -0.01
566 2016-05-19, 06:54:59 17.78 17.84 0.02
567 2016-05-19, 06:59:59 17.78 17.84 -0.03
568 2016-05-19, 07:04:59 17.78 17.82 -0.03
569 2016-05-19, 07:09:59 17.78 17.84 -0.06
570 2016-05-19, 07:14:59 17.78 17.82 -0.03
571 2016-05-19, 07:19:59 17.78 17.84 -0.03
572 2016-05-19, 07:24:59 17.78 17.84 0.02
573 2016-05-19, 07:29:59 17.78 17.82 -0.01
574 2016-05-19, 07:34:59 17.78 17.84 -0.03
575 2016-05-19, 07:39:59 17.78 17.84 -0.01
576 2016-05-19, 07:44:59 17.78 17.82 0.04
577 2016-05-19, 07:49:59 17.78 17.84 0.02
578 2016-05-19, 07:54:59 17.78 17.84 0.02
579 2016-05-19, 07:59:59 17.80 17.84 -0.01
580 2016-05-19, 08:04:59 17.78 17.84 -0.01
581 2016-05-19, 08:09:59 17.78 17.84 -0.01
582 2016-05-19, 08:14:59 17.78 17.84 -0.01
583 2016-05-19, 08:19:59 17.78 17.84 0.04
584 2016-05-19, 08:24:59 17.80 17.84 -0.03
585 2016-05-19, 08:29:59 17.80 17.84 -0.03
586 2016-05-19, 08:34:59 17.80 17.84 -0.08
587 2016-05-19, 08:39:59 17.80 17.84 -0.03
588 2016-05-19, 08:44:59 17.80 17.84 -0.03
589 2016-05-19, 08:49:59 17.80 17.84 -0.13
590 2016-05-19, 08:54:59 17.80 17.84 -0.06
591 2016-05-19, 08:59:59 17.80 17.84 -0.01
592 2016-05-19, 09:04:59 17.80 17.84 -0.01
593 2016-05-19, 09:09:59 17.80 17.86 -0.03
594 2016-05-19, 09:14:59 17.80 17.84 -0.03
595 2016-05-19, 09:19:59 17.80 17.84 -0.11
596 2016-05-19, 09:24:59 17.80 17.86 -0.08
597 2016-05-19, 09:29:59 17.82 17.84 -0.06
598 2016-05-19, 09:34:59 17.80 17.86 -0.03
599 2016-05-19, 09:39:59 17.80 17.86 -0.03
600 2016-05-19, 09:44:59 17.80 17.86 -0.03
601 2016-05-19, 09:49:59 17.80 17.84 -0.03
602 2016-05-19, 09:54:59 17.80 17.86 -0.03
603 2016-05-19, 09:59:59 17.80 17.86 -0.03
604 2016-05-19, 10:04:59 17.80 17.86 -0.03
605 2016-05-19, 10:09:59 17.80 17.86 -0.01
606 2016-05-19, 10:14:59 17.80 17.86 -0.03
607 2016-05-19, 10:19:59 17.82 17.86 -0.03
608 2016-05-19, 10:24:59 17.80 17.86 -0.16
609 2016-05-19, 10:29:59 17.80 17.86 -0.01
610 2016-05-19, 10:34:59 17.82 17.86 -0.06
611 2016-05-19, 10:39:59 17.82 17.86 -0.06
612 2016-05-19, 10:44:59 17.82 17.86 -0.03
613 2016-05-19, 10:49:59 17.82 17.86 -0.06
614 2016-05-19, 10:54:59 17.82 17.86 -0.01
615 2016-05-19, 10:59:59 17.82 17.88 -0.16
616 2016-05-19, 11:04:59 17.82 17.88 -0.11
617 2016-05-19, 11:09:59 17.82 17.88 -0.03
618 2016-05-19, 11:14:59 17.84 17.88 -0.03
619 2016-05-19, 11:19:59 17.84 17.88 0.02
620 2016-05-19, 11:24:59 17.84 17.88 -0.18
621 2016-05-19, 11:29:59 17.82 17.88 -0.03
622 2016-05-19, 11:34:59 17.82 17.88 -0.08
623 2016-05-19, 11:39:59 17.84 17.88 -0.03
624 2016-05-19, 11:44:59 17.84 17.88 -0.03
625 2016-05-19, 11:49:59 17.84 17.88 -0.06
626 2016-05-19, 11:54:59 17.84 17.88 -0.06
627 2016-05-19, 11:59:59 17.84 17.88 -0.03
628 2016-05-19, 12:04:59 17.84 17.88 -0.03
629 2016-05-19, 12:09:59 17.84 17.88 -0.06
630 2016-05-19, 12:14:59 17.84 17.88 -0.08
631 2016-05-19, 12:19:59 17.84 17.88 0.02
632 2016-05-19, 12:24:59 17.84 17.88 -0.03
633 2016-05-19, 12:29:59 17.84 17.90 -0.08
634 2016-05-19, 12:34:59 17.84 17.88 -0.03
635 2016-05-19, 12:39:59 17.84 17.88 -0.03
636 2016-05-19, 12:44:59 17.84 17.88 -0.03
637 2016-05-19, 12:49:59 17.84 17.88 -0.01
638 2016-05-19, 12:54:59 17.84 17.90 -0.03
639 2016-05-19, 12:59:59 17.84 17.90 -0.08
640 2016-05-19, 13:04:59 17.86 17.90 0.02
641 2016-05-19, 13:09:59 17.84 17.90 0.04
642 2016-05-19, 13:14:59 17.86 17.90 -0.08
643 2016-05-19, 13:19:59 17.84 17.90 -0.03
644 2016-05-19, 13:24:59 17.86 17.90 0.02
645 2016-05-19, 13:29:59 17.86 17.90 -0.06
646 2016-05-19, 13:34:59 17.86 17.88 -0.01
647 2016-05-19, 13:39:59 17.86 17.90 -0.03
648 2016-05-19, 13:44:59 17.86 17.90 -0.03
649 2016-05-19, 13:49:59 17.86 17.90 -0.16
650 2016-05-19, 13:54:59 17.86 17.90 -0.08
651 2016-05-19, 13:59:59 17.86 17.90 -0.06
652 2016-05-19, 14:04:59 17.86 17.90 -0.01
653 2016-05-19, 14:09:59 17.86 17.90 -0.16
654 2016-05-19, 14:14:59 17.86 17.90 -0.03
655 2016-05-19, 14:19:59 17.86 17.92 -0.08
656 2016-05-19, 14:24:59 17.86 17.90 -0.01
657 2016-05-19, 14:29:59 17.88 17.92 -0.11
658 2016-05-19, 14:34:59 17.86 17.92 -0.03
659 2016-05-19, 14:39:59 17.86 17.92 -0.13
660 2016-05-19, 14:44:59 17.88 17.92 -0.03
661 2016-05-19, 14:49:59 17.86 17.92 -0.06
662 2016-05-19, 14:54:59 17.88 17.92 0.02
663 2016-05-19, 14:59:59 17.88 17.92 -0.03
664 2016-05-19, 15:04:59 17.88 17.92 -0.01
665 2016-05-19, 15:09:59 17.88 17.92 -0.16
666 2016-05-19, 15:14:59 17.88 17.92 -0.03
667 2016-05-19, 15:19:59 17.88 17.92 -0.03
668 2016-05-19, 15:24:59 17.88 17.92 -0.16
669 2016-05-19, 15:29:59 17.88 17.92 -0.06
670 2016-05-19, 15:34:59 17.88 17.92 -0.08
671 2016-05-19, 15:39:59 17.88 17.92 0.02
672 2016-05-19, 15:44:59 17.88 17.92 -0.01
673 2016-05-19, 15:49:59 17.88 17.92 -0.06
674 2016-05-19, 15:54:59 17.88 17.92 -0.03
675 2016-05-19, 15:59:59 17.88 17.94 -0.03
676 2016-05-19, 16:04:59 17.16 17.74 -0.03
677 2016-05-19, 16:09:59 17.18 17.44 -0.13
678 2016-05-19, 16:14:59 17.18 17.32 -0.23
679 2016-05-19, 16:19:59 17.20 17.26 -0.23
680 2016-05-19, 16:24:59 17.20 17.26 0.02
681 2016-05-19, 16:29:59 17.20 17.26 -0.36
682 2016-05-19, 16:34:59 17.20 17.26 -0.06
683 2016-05-19, 16:39:59 17.22 17.26 -0.11
684 2016-05-19, 16:44:59 17.22 17.26 -0.26
685 2016-05-19, 16:49:59 17.22 17.28 -0.03
686 2016-05-19, 16:54:59 17.22 17.28 -0.06
687 2016-05-19, 16:59:59 17.24 17.28 0.02
688 2016-05-19, 17:04:59 17.24 17.28 -0.21
689 2016-05-19, 17:09:59 17.26 17.28 -0.03
690 2016-05-19, 17:14:59 17.26 17.30 -0.13
691 2016-05-19, 17:19:59 17.26 17.30 -0.11
692 2016-05-19, 17:24:59 17.26 17.30 -0.01
693 2016-05-19, 17:29:59 17.28 17.32 -0.13
694 2016-05-19, 17:34:59 17.28 17.32 -0.11
695 2016-05-19, 17:39:59 17.28 17.32 -0.08
696 2016-05-19, 17:44:59 17.28 17.32 -0.01
697 2016-05-19, 17:49:59 17.28 17.36 -0.11
698 2016-05-19, 17:54:59 17.28 17.32 -0.06
699 2016-05-19, 17:59:59 17.30 17.36 -0.03
700 2016-05-19, 18:04:59 17.30 17.36 -0.21
701 2016-05-19, 18:09:59 17.30 17.36 -0.03
702 2016-05-19, 18:14:59 17.32 17.38 -0.03
703 2016-05-19, 18:19:59 17.32 17.38 -0.26
704 2016-05-19, 18:24:59 17.32 17.38 -0.18
705 2016-05-19, 18:29:59 17.32 17.38 -0.11
706 2016-05-19, 18:34:59 17.32 17.38 -0.03
707 2016-05-19, 18:39:59 17.36 17.40 -0.01
708 2016-05-19, 18:44:59 17.36 17.40 -0.13
709 2016-05-19, 18:49:59 17.36 17.40 -0.16
710 2016-05-19, 18:54:59 17.38 17.42 -0.06
711 2016-05-19, 18:59:59 17.38 17.42 -0.13
712 2016-05-19, 19:04:59 17.38 17.42 -0.16
713 2016-05-19, 19:09:59 17.38 17.42 -0.13
714 2016-05-19, 19:14:59 17.38 17.42 -0.06
715 2016-05-19, 19:19:59 17.38 17.42 -0.13
716 2016-05-19, 19:24:59 17.40 17.44 -0.08
717 2016-05-19, 19:29:59 17.40 17.44 -0.13
718 2016-05-19, 19:34:59 17.40 17.44 -0.01
719 2016-05-19, 19:39:59 17.40 17.44 0.02
720 2016-05-19, 19:44:59 17.42 17.44 -0.23
721 2016-05-19, 19:49:59 17.42 17.46 -0.13
722 2016-05-19, 19:54:59 17.42 17.46 -0.23
723 2016-05-19, 19:59:59 17.42 17.46 -0.03
724 2016-05-19, 20:04:59 17.42 17.46 -0.13
725 2016-05-19, 20:09:59 17.42 17.46 -0.26
726 2016-05-19, 20:14:59 17.44 17.48 -0.26
727 2016-05-19, 20:19:59 17.44 17.48 -0.23
728 2016-05-19, 20:24:59 17.44 17.48 -0.01
729 2016-05-19, 20:29:59 17.44 17.48 -0.23
730 2016-05-19, 20:34:59 17.46 17.48 -0.08
731 2016-05-19, 20:39:59 17.46 17.50 -0.13
732 2016-05-19, 20:44:59 17.46 17.50 -0.26
733 2016-05-19, 20:49:59 17.46 17.50 0.02
734 2016-05-19, 20:54:59 17.46 17.50 -0.13
735 2016-05-19, 20:59:59 17.46 17.50 -0.33
736 2016-05-19, 21:04:59 17.46 17.52 -0.06
737 2016-05-19, 21:09:59 17.48 17.52 -0.18
738 2016-05-19, 21:14:59 17.48 17.52 -0.26
739 2016-05-19, 21:19:59 17.48 17.52 -0.18
740 2016-05-19, 21:24:59 17.48 17.52 -0.08
741 2016-05-19, 21:29:59 17.50 17.54 -0.21
742 2016-05-19, 21:34:59 17.50 17.54 -0.26
743 2016-05-19, 21:39:59 17.50 17.54 -0.26
744 2016-05-19, 21:44:59 17.50 17.54 -0.13
745 2016-05-19, 21:49:59 17.50 17.54 -0.18
746 2016-05-19, 21:54:59 17.50 17.56 -0.23
747 2016-05-19, 21:59:59 17.52 17.56 -0.11
748 2016-05-19, 22:04:59 17.52 17.56 -0.21
749 2016-05-19, 22:09:59 17.52 17.56 -0.13
750 2016-05-19, 22:14:59 17.52 17.56 -0.26
751 2016-05-19, 22:19:59 17.54 17.56 -0.28
752 2016-05-19, 22:24:59 17.54 17.58 -0.33
753 2016-05-19, 22:29:59 17.54 17.58 -0.11
754 2016-05-19, 22:34:59 17.54 17.58 -0.31
755 2016-05-19, 22:39:59 17.54 17.58 -0.23
756 2016-05-19, 22:44:59 17.54 17.60 -0.26
757 2016-05-19, 22:49:59 17.56 17.60 -0.11
758 2016-05-19, 22:54:59 17.56 17.60 -0.16
759 2016-05-19, 22:59:59 17.56 17.60 -0.13
760 2016-05-19, 23:04:59 17.56 17.60 -0.18
761 2016-05-19, 23:09:59 17.56 17.60 -0.11
762 2016-05-19, 23:14:59 17.56 17.60 -0.16
763 2016-05-19, 23:19:59 17.58 17.62 -0.18
764 2016-05-19, 23:24:59 17.58 17.62 -0.26
765 2016-05-19, 23:29:59 17.58 17.62 -0.26
766 2016-05-19, 23:34:59 17.58 17.62 -0.21
767 2016-05-19, 23:39:59 17.58 17.62 -0.01
768 2016-05-19, 23:44:59 17.60 17.64 -0.23
769 2016-05-19, 23:49:59 17.60 17.64 -0.26
770 2016-05-19, 23:54:59 17.60 17.64 -0.18
771 2016-05-19, 23:59:59 17.60 17.64 -0.18
772 2016-05-20, 00:04:59 17.60 17.64 -0.21
773 2016-05-20, 00:09:59 17.60 17.64 -0.23
774 2016-05-20, 00:14:59 17.62 17.64 -0.13
775 2016-05-20, 00:19:59 17.62 17.68 -0.11
776 2016-05-20, 00:24:59 17.62 17.68 -0.16
777 2016-05-20, 00:29:59 17.62 17.68 -0.03
778 2016-05-20, 00:34:59 17.62 17.68 -0.21
779 2016-05-20, 00:39:59 17.62 17.68 -0.28
780 2016-05-20, 00:44:59 17.62 17.68 -0.18
781 2016-05-20, 00:49:59 17.62 17.70 -0.11
782 2016-05-20, 00:54:59 17.64 17.70 0.02
783 2016-05-20, 00:59:59 17.64 17.70 -0.16
784 2016-05-20, 01:04:59 17.64 17.70 -0.03
785 2016-05-20, 01:09:59 17.64 17.70 -0.18
786 2016-05-20, 01:14:59 17.64 17.70 -0.11
787 2016-05-20, 01:19:59 17.68 17.70 -0.28
788 2016-05-20, 01:24:59 17.68 17.72 -0.28
789 2016-05-20, 01:29:59 17.68 17.72 -0.26
790 2016-05-20, 01:34:59 17.68 17.72 -0.13
791 2016-05-20, 01:39:59 17.68 17.72 -0.23
792 2016-05-20, 01:44:59 17.68 17.74 -0.28
793 2016-05-20, 01:49:59 17.68 17.72 -0.16
794 2016-05-20, 01:54:59 17.70 17.74 -0.28
795 2016-05-20, 01:59:59 17.70 17.74 -0.26
796 2016-05-20, 02:04:59 17.70 17.74 -0.26
797 2016-05-20, 02:09:59 17.70 17.74 -0.23
798 2016-05-20, 02:14:59 17.70 17.74 -0.18
799 2016-05-20, 02:19:59 17.72 17.76 -0.26
800 2016-05-20, 02:24:59 17.72 17.76 -0.26
801 2016-05-20, 02:29:59 17.72 17.76 -0.16
802 2016-05-20, 02:34:59 17.72 17.76 -0.23
803 2016-05-20, 02:39:59 17.72 17.76 -0.26
804 2016-05-20, 02:44:59 17.72 17.76 -0.23
805 2016-05-20, 02:49:59 17.72 17.78 -0.28
806 2016-05-20, 02:54:59 17.72 17.78 -0.16
807 2016-05-20, 02:59:59 17.74 17.78 -0.21
808 2016-05-20, 03:04:59 17.74 17.78 -0.18
809 2016-05-20, 03:09:59 17.74 17.78 -0.16
810 2016-05-20, 03:14:59 17.74 17.78 -0.28
811 2016-05-20, 03:19:59 17.74 17.80 -0.18
812 2016-05-20, 03:24:59 17.74 17.80 -0.18
813 2016-05-20, 03:29:59 17.76 17.80 -0.28
814 2016-05-20, 03:34:59 17.74 17.80 -0.18
815 2016-05-20, 03:39:59 17.76 17.80 -0.18
816 2016-05-20, 03:44:59 17.76 17.80 -0.28
817 2016-05-20, 03:49:59 17.76 17.82 -0.28
818 2016-05-20, 03:54:59 17.78 17.82 -0.18
819 2016-05-20, 03:59:59 17.76 17.82 -0.28
820 2016-05-20, 04:04:59 17.76 17.82 -0.26
821 2016-05-20, 04:09:59 17.78 17.82 -0.06
822 2016-05-20, 04:14:59 17.78 17.82 -0.13
823 2016-05-20, 04:19:59 17.78 17.82 -0.28
824 2016-05-20, 04:24:59 17.78 17.84 -0.08
825 2016-05-20, 04:29:59 17.78 17.82 -0.28
826 2016-05-20, 04:34:59 17.80 17.84 -0.13
827 2016-05-20, 04:39:59 17.80 17.84 -0.28
828 2016-05-20, 04:44:59 17.80 17.84 -0.13
829 2016-05-20, 04:49:59 17.80 17.84 -0.31
830 2016-05-20, 04:54:59 17.80 17.84 -0.28
831 2016-05-20, 04:59:59 17.80 17.86 -0.03
832 2016-05-20, 05:04:59 17.80 17.86 -0.26
833 2016-05-20, 05:09:59 17.82 17.86 -0.18
834 2016-05-20, 05:14:59 17.82 17.86 -0.08
835 2016-05-20, 05:19:59 17.80 17.86 -0.28
836 2016-05-20, 05:24:59 17.82 17.88 -0.28
837 2016-05-20, 05:29:59 17.82 17.88 -0.11
838 2016-05-20, 05:34:59 17.82 17.88 -0.28
839 2016-05-20, 05:39:59 17.84 17.88 -0.26
840 2016-05-20, 05:44:59 17.82 17.88 -0.11
841 2016-05-20, 05:49:59 17.84 17.88 -0.01
842 2016-05-20, 05:54:59 17.84 17.88 -0.01
843 2016-05-20, 05:59:59 17.84 17.88 -0.23
844 2016-05-20, 06:04:59 17.84 17.90 -0.11
845 2016-05-20, 06:09:59 17.84 17.90 -0.28
846 2016-05-20, 06:14:59 17.86 17.90 -0.26
847 2016-05-20, 06:19:59 17.86 17.90 -0.03
848 2016-05-20, 06:24:59 17.86 17.90 -0.13
849 2016-05-20, 06:29:59 17.86 17.90 -0.16
850 2016-05-20, 06:34:59 17.86 17.90 -0.08
851 2016-05-20, 06:39:59 17.86 17.92 -0.33
852 2016-05-20, 06:44:59 17.88 17.92 -0.16
853 2016-05-20, 06:49:59 17.88 17.92 -0.18
854 2016-05-20, 06:54:59 17.88 17.92 -0.03
855 2016-05-20, 06:59:59 17.88 17.92 -0.03
856 2016-05-20, 07:04:59 17.88 17.92 -0.21
857 2016-05-20, 07:09:59 17.88 17.92 -0.03
858 2016-05-20, 07:14:59 17.88 17.94 -0.06
859 2016-05-20, 07:19:59 17.88 17.94 -0.03
860 2016-05-20, 07:24:59 17.88 17.94 -0.23
861 2016-05-20, 07:29:59 17.90 17.94 -0.06
862 2016-05-20, 07:34:59 17.88 17.94 -0.13
863 2016-05-20, 07:39:59 17.90 17.96 -0.03
864 2016-05-20, 07:44:59 17.90 17.96 -0.01
865 2016-05-20, 07:49:59 17.90 17.96 -0.26
866 2016-05-20, 07:54:59 17.90 17.96 -0.03
867 2016-05-20, 07:59:59 17.90 17.96 -0.33
868 2016-05-20, 08:04:59 17.92 17.96 -0.11
869 2016-05-20, 08:09:59 17.92 17.96 -0.13
870 2016-05-20, 08:14:59 17.92 17.96 -0.06
871 2016-05-20, 08:19:59 17.92 18.00 -0.06
872 2016-05-20, 08:24:59 17.92 18.00 -0.06
873 2016-05-20, 08:29:59 17.94 18.00 0.02
874 2016-05-20, 08:34:59 17.94 18.00 -0.03
875 2016-05-20, 08:39:59 17.94 18.00 -0.18
876 2016-05-20, 08:44:59 17.94 18.02 -0.11
877 2016-05-20, 08:49:59 17.96 18.00 0.04
878 2016-05-20, 08:54:59 17.94 18.02 -0.18
879 2016-05-20, 08:59:59 17.96 18.02 -0.03
880 2016-05-20, 09:04:59 17.96 18.02 -0.13
881 2016-05-20, 09:09:59 17.96 18.02 -0.08
882 2016-05-20, 09:14:59 17.96 18.02 -0.03
883 2016-05-20, 09:19:59 17.96 18.04 -0.16
884 2016-05-20, 09:24:59 17.96 18.04 -0.03
885 2016-05-20, 09:29:59 17.96 18.04 0.02
886 2016-05-20, 09:34:59 17.96 18.04 -0.21
887 2016-05-20, 09:39:59 18.00 18.04 -0.18
888 2016-05-20, 09:44:59 18.00 18.04 -0.06
889 2016-05-20, 09:49:59 18.00 18.04 -0.18
890 2016-05-20, 09:54:59 18.02 18.06 -0.16
891 2016-05-20, 09:59:59 18.02 18.06 -0.08
892 2016-05-20, 10:04:59 18.02 18.06 -0.11
893 2016-05-20, 10:09:59 18.02 18.06 0.04
894 2016-05-20, 10:14:59 18.02 18.06 -0.13
895 2016-05-20, 10:19:59 18.02 18.06 -0.13
896 2016-05-20, 10:24:59 18.02 18.08 0.02
897 2016-05-20, 10:29:59 18.04 18.08 -0.06
898 2016-05-20, 10:34:59 18.04 18.08 -0.06
899 2016-05-20, 10:39:59 18.04 18.08 0.02
900 2016-05-20, 10:44:59 18.04 18.10 -0.01
901 2016-05-20, 10:49:59 18.04 18.08 -0.06
902 2016-05-20, 10:54:59 18.04 18.10 -0.21
903 2016-05-20, 10:59:59 18.06 18.10 -0.03
904 2016-05-20, 11:04:59 18.06 18.10 -0.03
905 2016-05-20, 11:09:59 18.06 18.10 0.02
906 2016-05-20, 11:14:59 18.06 18.10 -0.06
907 2016-05-20, 11:19:59 18.06 18.10 -0.01
908 2016-05-20, 11:24:59 18.06 18.10 -0.03
909 2016-05-20, 11:29:59 18.06 18.10 -0.01
910 2016-05-20, 11:34:59 18.08 18.10 -0.06
911 2016-05-20, 11:39:59 18.08 18.10 -0.11
912 2016-05-20, 11:44:59 18.08 18.14 -0.08
913 2016-05-20, 11:49:59 18.10 18.10 -0.06
914 2016-05-20, 11:54:59 18.08 18.14 -0.26
915 2016-05-20, 11:59:59 18.10 18.14 -0.03
916 2016-05-20, 12:04:59 18.10 18.14 -0.01
917 2016-05-20, 12:09:59 18.10 18.14 -0.06
918 2016-05-20, 12:14:59 18.10 18.16 -0.06
919 2016-05-20, 12:19:59 18.10 18.14 -0.03
920 2016-05-20, 12:24:59 18.10 18.16 -0.03
921 2016-05-20, 12:29:59 18.12 18.16 -0.08
922 2016-05-20, 12:34:59 18.12 18.16 -0.03
923 2016-05-20, 12:39:59 18.12 18.16 -0.18
924 2016-05-20, 12:44:59 18.12 18.16 -0.03
925 2016-05-20, 12:49:59 18.12 18.16 -0.16
926 2016-05-20, 12:54:59 18.12 18.18 -0.11
927 2016-05-20, 12:59:59 18.14 18.18 -0.11
928 2016-05-20, 13:04:59 18.14 18.18 -0.21
929 2016-05-20, 13:09:59 18.14 18.18 -0.18
930 2016-05-20, 13:14:59 18.14 18.18 -0.06
931 2016-05-20, 13:19:59 18.14 18.18 -0.03
932 2016-05-20, 13:24:59 18.14 18.18 -0.18
933 2016-05-20, 13:29:59 18.14 18.20 -0.08
934 2016-05-20, 13:34:59 18.14 18.20 -0.08
935 2016-05-20, 13:39:59 18.14 18.20 -0.16
936 2016-05-20, 13:44:59 18.14 18.22 -0.06
937 2016-05-20, 13:49:59 18.16 18.20 -0.06
938 2016-05-20, 13:54:59 18.16 18.22 -0.06
939 2016-05-20, 13:59:59 18.16 18.22 -0.06
940 2016-05-20, 14:04:59 18.16 18.22 -0.16
941 2016-05-20, 14:09:59 18.18 18.22 -0.01
942 2016-05-20, 14:14:59 18.18 18.22 -0.06
943 2016-05-20, 14:19:59 18.18 18.22 -0.08
944 2016-05-20, 14:24:59 18.18 18.24 -0.11
945 2016-05-20, 14:29:59 18.18 18.22 -0.06
946 2016-05-20, 14:34:59 18.18 18.24 -0.01
947 2016-05-20, 14:39:59 18.18 18.24 0.04
948 2016-05-20, 14:44:59 18.18 18.22 -0.06
949 2016-05-20, 14:49:59 18.20 18.24 -0.06
950 2016-05-20, 14:54:59 18.20 18.26 -0.16
951 2016-05-20, 14:59:59 18.20 18.26 -0.01
952 2016-05-20, 15:04:59 18.20 18.26 -0.06
953 2016-05-20, 15:09:59 18.20 18.26 -0.16
954 2016-05-20, 15:14:59 18.22 18.26 -0.01
955 2016-05-20, 15:19:59 18.22 18.26 -0.03
956 2016-05-20, 15:24:59 18.20 18.26 0.04
957 2016-05-20, 15:29:59 18.22 18.26 -0.03
958 2016-05-20, 15:34:59 18.22 18.26 -0.01
959 2016-05-20, 15:39:59 18.22 18.28 -0.06
960 2016-05-20, 15:44:59 18.24 18.28 -0.03
961 2016-05-20, 15:49:59 18.22 18.28 -0.13
962 2016-05-20, 15:54:59 18.24 18.28 -0.06
963 2016-05-20, 15:59:59 18.24 18.30 -0.11
964 2016-05-20, 16:04:59 18.24 18.28 -0.01
965 2016-05-20, 16:09:59 18.24 18.30 -0.06
966 2016-05-20, 16:14:59 18.28 18.30 -0.06
967 2016-05-20, 16:19:59 18.28 18.30 -0.28
968 2016-05-20, 16:24:59 18.28 18.30 -0.21
969 2016-05-20, 16:29:59 18.28 18.30 -0.06
970 2016-05-20, 16:34:59 18.28 18.30 0.04
971 2016-05-20, 16:39:59 18.28 18.30 -0.06
972 2016-05-20, 16:44:59 18.30 18.32 -0.06
973 2016-05-20, 16:49:59 18.30 18.32 -0.06
974 2016-05-20, 16:54:59 18.30 18.32 -0.11
975 2016-05-20, 16:59:59 18.30 18.32 -0.26
976 2016-05-20, 17:04:59 18.30 18.32 -0.01
977 2016-05-20, 17:09:59 18.30 18.32 0.02
978 2016-05-20, 17:14:59 18.32 18.32 -0.06
979 2016-05-20, 17:19:59 18.32 18.34 -0.11
980 2016-05-20, 17:24:59 18.32 18.34 -0.13
981 2016-05-20, 17:29:59 18.32 18.34 -0.16
982 2016-05-20, 17:34:59 18.32 18.34 -0.03
983 2016-05-20, 17:39:59 18.32 18.34 -0.06
984 2016-05-20, 17:44:59 18.32 18.34 -0.08
985 2016-05-20, 17:49:59 18.32 18.36 -0.06
986 2016-05-20, 17:54:59 18.34 18.36 -0.03
987 2016-05-20, 17:59:59 18.34 18.36 0.02
988 2016-05-20, 18:04:59 18.34 18.36 -0.06
989 2016-05-20, 18:09:59 18.34 18.36 -0.03
990 2016-05-20, 18:14:59 18.34 18.36 -0.01
991 2016-05-20, 18:19:59 18.34 18.36 -0.06
992 2016-05-20, 18:24:59 18.34 18.38 -0.11
993 2016-05-20, 18:29:59 18.34 18.38 -0.11
994 2016-05-20, 18:34:59 18.36 18.38 -0.18
995 2016-05-20, 18:39:59 18.36 18.38 -0.08
996 2016-05-20, 18:44:59 18.36 18.38 0.02
997 2016-05-20, 18:49:59 18.36 18.38 -0.16
998 2016-05-20, 18:54:59 18.36 18.38 -0.08
999 2016-05-20, 18:59:59 18.36 18.38 -0.18
1000 2016-05-20, 19:04:59 18.38 18.42 -0.08
1001 2016-05-20, 19:09:59 18.36 18.42 -0.11
1002 2016-05-20, 19:14:59 18.38 18.42 -0.31
1003 2016-05-20, 19:19:59 18.38 18.42 -0.06
1004 2016-05-20, 19:24:59 18.38 18.42 -0.26
1005 2016-05-20, 19:29:59 18.38 18.42 -0.18
1006 2016-05-20, 19:34:59 18.38 18.44 -0.03
1007 2016-05-20, 19:39:59 18.40 18.42 -0.18
1008 2016-05-20, 19:44:59 18.40 18.44 -0.06
1009 2016-05-20, 19:49:59 18.40 18.44 -0.11
1010 2016-05-20, 19:54:59 18.40 18.44 -0.23
1011 2016-05-20, 19:59:59 18.40 18.44 -0.26
1012 2016-05-20, 20:04:59 18.40 18.44 -0.21
1013 2016-05-20, 20:09:59 18.40 18.44 -0.26
1014 2016-05-20, 20:14:59 18.40 18.44 -0.36
1015 2016-05-20, 20:19:59 18.40 18.44 -0.26
1016 2016-05-20, 20:24:59 18.42 18.44 -0.33
1017 2016-05-20, 20:29:59 18.40 18.46 -0.36
1018 2016-05-20, 20:34:59 18.42 18.46 -0.26
1019 2016-05-20, 20:39:59 18.40 18.46 -0.31
1020 2016-05-20, 20:44:59 18.42 18.46 -0.21
1021 2016-05-20, 20:49:59 18.42 18.46 -0.28
1022 2016-05-20, 20:54:59 18.42 18.46 -0.28
1023 2016-05-20, 20:59:59 18.42 18.48 -0.33
1024 2016-05-20, 21:04:59 18.42 18.46 -0.36
1025 2016-05-20, 21:09:59 18.42 18.48 -0.18
1026 2016-05-20, 21:14:59 18.44 18.48 -0.33
1027 2016-05-20, 21:19:59 18.44 18.48 -0.11
1028 2016-05-20, 21:24:59 18.44 18.48 -0.28
1029 2016-05-20, 21:29:59 18.44 18.48 -0.03
1030 2016-05-20, 21:34:59 18.44 18.48 -0.16
1031 2016-05-20, 21:39:59 18.44 18.48 -0.18
1032 2016-05-20, 21:44:59 18.44 18.48 -0.36
1033 2016-05-20, 21:49:59 18.44 18.48 -0.33
1034 2016-05-20, 21:54:59 18.44 18.50 0.02
1035 2016-05-20, 21:59:59 18.46 18.50 -0.28
1036 2016-05-20, 22:04:59 18.46 18.50 -0.21
1037 2016-05-20, 22:09:59 18.46 18.50 -0.18
1038 2016-05-20, 22:14:59 18.46 18.50 -0.18
1039 2016-05-20, 22:19:59 18.46 18.50 -0.31
1040 2016-05-20, 22:24:59 18.46 18.50 -0.28
1041 2016-05-20, 22:29:59 18.46 18.52 -0.18
1042 2016-05-20, 22:34:59 18.46 18.52 -0.26
1043 2016-05-20, 22:39:59 18.48 18.52 -0.26
1044 2016-05-20, 22:44:59 18.48 18.52 -0.16
1045 2016-05-20, 22:49:59 18.48 18.52 -0.03
1046 2016-05-20, 22:54:59 18.48 18.52 -0.11
1047 2016-05-20, 22:59:59 18.48 18.52 -0.03
1048 2016-05-20, 23:04:59 18.48 18.52 -0.31
1049 2016-05-20, 23:09:59 18.48 18.52 -0.21
1050 2016-05-20, 23:14:59 18.48 18.52 -0.08
1051 2016-05-20, 23:19:59 18.48 18.52 -0.31
1052 2016-05-20, 23:24:59 18.48 18.54 -0.26
1053 2016-05-20, 23:29:59 18.50 18.54 -0.08
1054 2016-05-20, 23:34:59 18.50 18.54 -0.31
1055 2016-05-20, 23:39:59 18.50 18.54 -0.31
1056 2016-05-20, 23:44:59 18.50 18.54 -0.31
1057 2016-05-20, 23:49:59 18.50 18.54 -0.23
1058 2016-05-20, 23:54:59 18.50 18.54 -0.26
1059 2016-05-20, 23:59:59 18.50 18.56 -0.31
1060 2016-05-21, 00:04:59 18.50 18.56 -0.28
1061 2016-05-21, 00:09:59 18.50 18.54 -0.31
1062 2016-05-21, 00:14:59 18.50 18.56 -0.23
1063 2016-05-21, 00:19:59 18.52 18.56 -0.31
1064 2016-05-21, 00:24:59 18.52 18.56 -0.18
1065 2016-05-21, 00:29:59 18.52 18.56 -0.36
1066 2016-05-21, 00:34:59 18.52 18.56 -0.08
1067 2016-05-21, 00:39:59 18.52 18.56 -0.28
1068 2016-05-21, 00:44:59 18.52 18.56 -0.23
1069 2016-05-21, 00:49:59 18.52 18.56 -0.26
1070 2016-05-21, 00:54:59 18.52 18.56 -0.31
1071 2016-05-21, 00:59:59 18.52 18.56 -0.21
1072 2016-05-21, 01:04:59 18.52 18.56 -0.18
1073 2016-05-21, 01:09:59 18.56 18.56 -0.26
1074 2016-05-21, 01:14:59 18.56 18.58 -0.21
1075 2016-05-21, 01:19:59 18.56 18.58 -0.26
1076 2016-05-21, 01:24:59 18.56 18.58 -0.36
1077 2016-05-21, 01:29:59 18.56 18.58 -0.31
1078 2016-05-21, 01:34:59 18.56 18.58 -0.18
1079 2016-05-21, 01:39:59 18.56 18.60 -0.18
1080 2016-05-21, 01:44:59 18.56 18.58 -0.31
1081 2016-05-21, 01:49:59 18.56 18.58 -0.31
1082 2016-05-21, 01:54:59 18.56 18.60 -0.31
1083 2016-05-21, 01:59:59 18.56 18.60 -0.26
1084 2016-05-21, 02:04:59 18.58 18.60 -0.33
1085 2016-05-21, 02:09:59 18.58 18.60 -0.28
1086 2016-05-21, 02:14:59 18.58 18.60 -0.31
1087 2016-05-21, 02:19:59 18.58 18.60 -0.31
1088 2016-05-21, 02:24:59 18.58 18.60 -0.28
1089 2016-05-21, 02:29:59 18.58 18.60 -0.31
1090 2016-05-21, 02:34:59 18.58 18.62 -0.31
1091 2016-05-21, 02:39:59 18.58 18.62 -0.23
1092 2016-05-21, 02:44:59 18.58 18.62 -0.33
1093 2016-05-21, 02:49:59 18.58 18.62 -0.23
1094 2016-05-21, 02:54:59 18.60 18.62 -0.06
1095 2016-05-21, 02:59:59 18.58 18.62 -0.26
1096 2016-05-21, 03:04:59 18.58 18.62 -0.21
1097 2016-05-21, 03:09:59 18.60 18.62 -0.28
1098 2016-05-21, 03:14:59 18.60 18.62 -0.23
1099 2016-05-21, 03:19:59 18.60 18.62 -0.11
1100 2016-05-21, 03:24:59 18.60 18.62 -0.26
1101 2016-05-21, 03:29:59 18.60 18.62 -0.28
1102 2016-05-21, 03:34:59 18.60 18.64 -0.18
1103 2016-05-21, 03:39:59 18.60 18.62 -0.23
1104 2016-05-21, 03:44:59 18.60 18.64 -0.06
1105 2016-05-21, 03:49:59 18.60 18.64 -0.11
1106 2016-05-21, 03:54:59 18.60 18.64 -0.03
1107 2016-05-21, 03:59:59 18.62 18.68 -0.08
1108 2016-05-21, 04:04:59 18.60 18.68 -0.08
1109 2016-05-21, 04:09:59 18.60 18.68 -0.01
1110 2016-05-21, 04:14:59 18.62 18.64 -0.16
1111 2016-05-21, 04:19:59 18.62 18.64 0.04
1112 2016-05-21, 04:24:59 18.62 18.64 -0.11
1113 2016-05-21, 04:29:59 18.62 18.64 -0.13
1114 2016-05-21, 04:34:59 18.62 18.64 -0.08
1115 2016-05-21, 04:39:59 18.62 18.68 -0.13
1116 2016-05-21, 04:44:59 18.62 18.64 -0.26
1117 2016-05-21, 04:49:59 18.62 18.64 -0.31
1118 2016-05-21, 04:54:59 18.62 18.64 -0.06
1119 2016-05-21, 04:59:59 18.64 18.68 -0.03
1120 2016-05-21, 05:04:59 18.62 18.68 -0.26
1121 2016-05-21, 05:09:59 18.64 18.68 -0.13
1122 2016-05-21, 05:14:59 18.64 18.68 -0.28
1123 2016-05-21, 05:19:59 18.64 18.68 0.02
1124 2016-05-21, 05:24:59 18.64 18.68 -0.08
1125 2016-05-21, 05:29:59 18.64 18.68 -0.21
1126 2016-05-21, 05:34:59 18.64 18.68 0.02
1127 2016-05-21, 05:39:59 18.64 18.68 -0.13
1128 2016-05-21, 05:44:59 18.64 18.68 -0.06
1129 2016-05-21, 05:49:59 18.64 18.70 -0.13
1130 2016-05-21, 05:54:59 18.66 18.70 -0.03
1131 2016-05-21, 05:59:59 18.64 18.70 -0.08
1132 2016-05-21, 06:04:59 18.66 18.70 -0.13
1133 2016-05-21, 06:09:59 18.66 18.72 -0.08
1134 2016-05-21, 06:14:59 18.66 18.70 -0.23
1135 2016-05-21, 06:19:59 18.66 18.70 -0.01
1136 2016-05-21, 06:24:59 18.66 18.72 -0.08
1137 2016-05-21, 06:29:59 18.66 18.72 -0.01
1138 2016-05-21, 06:34:59 18.66 18.72 -0.03
1139 2016-05-21, 06:39:59 18.66 18.70 -0.11
1140 2016-05-21, 06:44:59 18.66 18.72 -0.08
1141 2016-05-21, 06:49:59 18.68 18.72 -0.11
1142 2016-05-21, 06:54:59 18.66 18.72 -0.16
1143 2016-05-21, 06:59:59 18.68 18.72 -0.16
1144 2016-05-21, 07:04:59 18.68 18.72 -0.08
1145 2016-05-21, 07:09:59 18.68 18.72 -0.13
1146 2016-05-21, 07:14:59 18.68 18.72 -0.18
1147 2016-05-21, 07:19:59 18.68 18.72 -0.03
1148 2016-05-21, 07:24:59 18.68 18.72 -0.03
1149 2016-05-21, 07:29:59 18.68 18.72 -0.23
1150 2016-05-21, 07:34:59 18.68 18.72 -0.11
1151 2016-05-21, 07:39:59 18.68 18.72 -0.08
1152 2016-05-21, 07:44:59 18.68 18.72 -0.13
1153 2016-05-21, 07:49:59 18.68 18.74 -0.01
1154 2016-05-21, 07:54:59 18.68 18.74 -0.08
1155 2016-05-21, 07:59:59 18.70 18.74 -0.28
1156 2016-05-21, 08:04:59 18.70 18.74 -0.18
1157 2016-05-21, 08:09:59 18.70 18.74 -0.11
1158 2016-05-21, 08:14:59 18.70 18.74 -0.21
1159 2016-05-21, 08:19:59 18.70 18.74 -0.06
1160 2016-05-21, 08:24:59 18.70 18.74 -0.28
1161 2016-05-21, 08:29:59 18.70 18.74 -0.18
1162 2016-05-21, 08:34:59 18.72 18.74 -0.08
1163 2016-05-21, 08:39:59 18.70 18.74 -0.26
1164 2016-05-21, 08:44:59 18.70 18.76 -0.18
1165 2016-05-21, 08:49:59 18.72 18.76 -0.03
1166 2016-05-21, 08:54:59 18.72 18.76 -0.23
1167 2016-05-21, 08:59:59 18.70 18.76 -0.18
1168 2016-05-21, 09:04:59 18.72 18.76 -0.08
1169 2016-05-21, 09:09:59 18.72 18.78 -0.11
1170 2016-05-21, 09:14:59 18.72 18.76 -0.08
1171 2016-05-21, 09:19:59 18.72 18.78 -0.11
1172 2016-05-21, 09:24:59 18.72 18.76 -0.03
1173 2016-05-21, 09:29:59 18.72 18.78 -0.13
1174 2016-05-21, 09:34:59 18.72 18.78 -0.08
1175 2016-05-21, 09:39:59 18.72 18.78 -0.01
1176 2016-05-21, 09:44:59 18.74 18.78 -0.01
1177 2016-05-21, 09:49:59 18.74 18.78 -0.11
1178 2016-05-21, 09:54:59 18.74 18.78 -0.08
1179 2016-05-21, 09:59:59 18.74 18.78 -0.23
1180 2016-05-21, 10:04:59 18.74 18.78 -0.18
1181 2016-05-21, 10:09:59 18.74 18.78 -0.21
1182 2016-05-21, 10:14:59 18.74 18.78 -0.08
1183 2016-05-21, 10:19:59 18.74 18.78 -0.16
1184 2016-05-21, 10:24:59 18.74 18.80 -0.26
1185 2016-05-21, 10:29:59 18.74 18.80 -0.08
1186 2016-05-21, 10:34:59 18.74 18.78 -0.01
1187 2016-05-21, 10:39:59 18.74 18.80 -0.01
1188 2016-05-21, 10:44:59 18.74 18.80 -0.18
1189 2016-05-21, 10:49:59 18.76 18.80 -0.06
1190 2016-05-21, 10:54:59 18.74 18.80 0.02
1191 2016-05-21, 10:59:59 18.76 18.80 -0.21
1192 2016-05-21, 11:04:59 18.76 18.80 -0.23
1193 2016-05-21, 11:09:59 18.76 18.80 -0.18
1194 2016-05-21, 11:14:59 18.76 18.80 -0.16
1195 2016-05-21, 11:19:59 18.76 18.82 -0.01
1196 2016-05-21, 11:24:59 18.78 18.80 -0.21
1197 2016-05-21, 11:29:59 18.76 18.82 -0.13
1198 2016-05-21, 11:34:59 18.78 18.82 -0.23
1199 2016-05-21, 11:39:59 18.78 18.80 -0.06
1200 2016-05-21, 11:44:59 18.78 18.82 -0.06
1201 2016-05-21, 11:49:59 18.78 18.82 -0.01
1202 2016-05-21, 11:54:59 18.78 18.82 -0.11
1203 2016-05-21, 11:59:59 18.78 18.82 -0.01
1204 2016-05-21, 12:04:59 18.78 18.84 -0.21
1205 2016-05-21, 12:09:59 18.78 18.82 -0.08
1206 2016-05-21, 12:14:59 18.78 18.84 -0.16
1207 2016-05-21, 12:19:59 18.78 18.82 -0.28
1208 2016-05-21, 12:24:59 18.78 18.84 -0.08
1209 2016-05-21, 12:29:59 18.78 18.84 -0.23
1210 2016-05-21, 12:34:59 18.82 18.82 -0.11
1211 2016-05-21, 12:39:59 18.82 18.84 -0.11
1212 2016-05-21, 12:44:59 18.82 18.84 -0.21
1213 2016-05-21, 12:49:59 18.82 18.84 -0.13
1214 2016-05-21, 12:54:59 18.82 18.84 -0.03
1215 2016-05-21, 12:59:59 18.82 18.84 -0.03
1216 2016-05-21, 13:04:59 18.82 18.84 -0.23
1217 2016-05-21, 13:09:59 18.82 18.86 -0.18
1218 2016-05-21, 13:14:59 18.82 18.86 -0.23
1219 2016-05-21, 13:19:59 18.82 18.84 -0.26
1220 2016-05-21, 13:24:59 18.82 18.86 -0.18
1221 2016-05-21, 13:29:59 18.82 18.86 -0.18
1222 2016-05-21, 13:34:59 18.84 18.86 -0.26
1223 2016-05-21, 13:39:59 18.82 18.86 -0.31
1224 2016-05-21, 13:44:59 18.84 18.86 -0.03
1225 2016-05-21, 13:49:59 18.84 18.86 -0.23
1226 2016-05-21, 13:54:59 18.84 18.86 -0.23
1227 2016-05-21, 13:59:59 18.84 18.86 -0.23
1228 2016-05-21, 14:04:59 18.84 18.86 -0.08
1229 2016-05-21, 14:09:59 18.84 18.88 -0.21
1230 2016-05-21, 14:14:59 18.84 18.88 -0.06
1231 2016-05-21, 14:19:59 18.84 18.88 -0.28
1232 2016-05-21, 14:24:59 18.84 18.88 -0.06
1233 2016-05-21, 14:29:59 18.86 18.88 -0.21
1234 2016-05-21, 14:34:59 18.84 18.88 -0.01
1235 2016-05-21, 14:39:59 18.86 18.88 -0.03
1236 2016-05-21, 14:44:59 18.86 18.88 -0.08
1237 2016-05-21, 14:49:59 18.86 18.88 -0.08
1238 2016-05-21, 14:54:59 18.86 18.88 -0.08
1239 2016-05-21, 14:59:59 18.86 18.88 -0.06
1240 2016-05-21, 15:04:59 18.86 18.88 -0.11
1241 2016-05-21, 15:09:59 18.86 18.90 0.02
1242 2016-05-21, 15:14:59 18.86 18.90 -0.01
1243 2016-05-21, 15:19:59 18.86 18.90 -0.08
1244 2016-05-21, 15:24:59 18.86 18.90 -0.21
1245 2016-05-21, 15:29:59 18.86 18.90 -0.11
1246 2016-05-21, 15:34:59 18.86 18.90 -0.21
1247 2016-05-21, 15:39:59 18.86 18.90 -0.23
1248 2016-05-21, 15:44:59 18.88 18.90 -0.18
1249 2016-05-21, 15:49:59 18.88 18.90 -0.23
1250 2016-05-21, 15:54:59 18.88 18.90 -0.08
1251 2016-05-21, 15:59:59 18.88 18.90 -0.26
1252 2016-05-21, 16:04:59 18.86 18.90 0.02
1253 2016-05-21, 16:09:59 18.88 18.90 -0.18
1254 2016-05-21, 16:14:59 18.88 18.90 -0.23
1255 2016-05-21, 16:19:59 18.88 18.90 -0.21
1256 2016-05-21, 16:24:59 18.88 18.90 -0.16
1257 2016-05-21, 16:29:59 18.88 18.90 -0.21
1258 2016-05-21, 16:34:59 18.88 18.90 -0.18
1259 2016-05-21, 16:39:59 18.88 18.90 -0.08
1260 2016-05-21, 16:44:59 18.88 18.90 -0.28
1261 2016-05-21, 16:49:59 18.88 18.92 -0.16
1262 2016-05-21, 16:54:59 18.88 18.90 -0.11
1263 2016-05-21, 16:59:59 18.88 18.90 -0.08
1264 2016-05-21, 17:04:59 18.88 18.92 -0.03
1265 2016-05-21, 17:09:59 18.88 18.92 -0.16
1266 2016-05-21, 17:14:59 18.88 18.90 -0.06
1267 2016-05-21, 17:19:59 18.90 18.92 0.02
1268 2016-05-21, 17:24:59 18.90 18.92 -0.21
1269 2016-05-21, 17:29:59 18.88 18.92 -0.13
1270 2016-05-21, 17:34:59 18.90 18.92 -0.01
1271 2016-05-21, 17:39:59 18.90 18.92 -0.11
1272 2016-05-21, 17:44:59 18.90 18.92 -0.13
1273 2016-05-21, 17:49:59 18.90 18.92 -0.06
1274 2016-05-21, 17:54:59 18.90 18.92 -0.11
1275 2016-05-21, 17:59:59 18.90 18.96 -0.03
1276 2016-05-21, 18:04:59 18.90 18.96 -0.16
1277 2016-05-21, 18:09:59 18.90 18.96 -0.16
1278 2016-05-21, 18:14:59 18.90 18.92 -0.08
1279 2016-05-21, 18:19:59 18.90 18.96 -0.21
1280 2016-05-21, 18:24:59 18.90 18.96 -0.16
1281 2016-05-21, 18:29:59 18.90 18.96 -0.18
1282 2016-05-21, 18:34:59 18.90 18.92 0.04
1283 2016-05-21, 18:39:59 18.90 18.96 -0.08
1284 2016-05-21, 18:44:59 18.90 18.96 -0.08
1285 2016-05-21, 18:49:59 18.90 18.96 -0.11
1286 2016-05-21, 18:54:59 18.90 18.96 -0.03
1287 2016-05-21, 18:59:59 18.90 18.96 -0.11
1288 2016-05-21, 19:04:59 18.92 18.96 -0.11
1289 2016-05-21, 19:09:59 18.90 18.96 -0.08
1290 2016-05-21, 19:14:59 18.92 18.96 -0.18
1291 2016-05-21, 19:19:59 18.92 18.96 -0.13
1292 2016-05-21, 19:24:59 18.92 18.96 -0.18
1293 2016-05-21, 19:29:59 18.90 18.96 -0.03
1294 2016-05-21, 19:34:59 18.92 18.96 -0.06
1295 2016-05-21, 19:39:59 18.92 18.96 -0.21
1296 2016-05-21, 19:44:59 18.92 18.96 -0.21
1297 2016-05-21, 19:49:59 18.92 18.96 0.02
1298 2016-05-21, 19:54:59 18.92 18.96 -0.03
1299 2016-05-21, 19:59:59 18.92 18.96 -0.08
1300 2016-05-21, 20:04:59 18.92 18.96 -0.26
1301 2016-05-21, 20:09:59 18.92 18.96 -0.21
1302 2016-05-21, 20:14:59 18.92 18.96 -0.21
1303 2016-05-21, 20:19:59 18.92 18.98 -0.08
1304 2016-05-21, 20:24:59 18.92 18.96 -0.13
1305 2016-05-21, 20:29:59 18.92 18.96 -0.18
1306 2016-05-21, 20:34:59 18.92 18.96 -0.16
1307 2016-05-21, 20:39:59 18.92 18.96 0.02
1308 2016-05-21, 20:44:59 18.92 18.98 -0.13
1309 2016-05-21, 20:49:59 18.92 18.98 -0.03
1310 2016-05-21, 20:54:59 18.92 18.98 -0.23
1311 2016-05-21, 20:59:59 18.92 18.98 -0.13
1312 2016-05-21, 21:04:59 18.92 18.98 -0.21
1313 2016-05-21, 21:09:59 18.92 18.98 -0.03
1314 2016-05-21, 21:14:59 18.92 18.98 -0.21
1315 2016-05-21, 21:19:59 18.92 18.98 -0.03
1316 2016-05-21, 21:24:59 18.92 18.98 0.02
1317 2016-05-21, 21:29:59 18.92 18.98 -0.11
1318 2016-05-21, 21:34:59 18.92 18.98 -0.18
1319 2016-05-21, 21:39:59 18.92 18.98 -0.01
1320 2016-05-21, 21:44:59 18.92 18.98 -0.03
1321 2016-05-21, 21:49:59 18.92 18.98 -0.03
1322 2016-05-21, 21:54:59 18.92 18.98 -0.01
1323 2016-05-21, 21:59:59 18.92 18.98 -0.03
1324 2016-05-21, 22:04:59 18.94 18.98 -0.01
1325 2016-05-21, 22:09:59 18.92 18.98 -0.08
1326 2016-05-21, 22:14:59 18.94 18.98 0.02
1327 2016-05-21, 22:19:59 18.92 18.98 0.02
1328 2016-05-21, 22:24:59 18.94 18.98 -0.23
1329 2016-05-21, 22:29:59 18.94 18.98 -0.26
1330 2016-05-21, 22:34:59 18.94 18.98 -0.26
1331 2016-05-21, 22:39:59 18.94 18.98 -0.08
1332 2016-05-21, 22:44:59 18.94 18.98 -0.21
1333 2016-05-21, 22:49:59 18.94 18.98 -0.28
1334 2016-05-21, 22:54:59 18.94 18.98 -0.06
1335 2016-05-21, 22:59:59 18.94 19.00 -0.23
1336 2016-05-21, 23:04:59 18.94 18.98 0.02
1337 2016-05-21, 23:09:59 18.94 19.00 -0.28
1338 2016-05-21, 23:14:59 18.94 19.00 -0.21
1339 2016-05-21, 23:19:59 18.94 18.98 -0.23
1340 2016-05-21, 23:24:59 18.94 19.00 -0.21
1341 2016-05-21, 23:29:59 18.94 19.00 -0.03
1342 2016-05-21, 23:34:59 18.94 18.98 -0.23
1343 2016-05-21, 23:39:59 18.94 19.00 -0.18
1344 2016-05-21, 23:44:59 18.94 19.00 -0.08
1345 2016-05-21, 23:49:59 18.96 19.00 -0.21
1346 2016-05-21, 23:54:59 18.94 19.00 0.02
1347 2016-05-21, 23:59:59 18.94 19.00 -0.06
1348 2016-05-22, 00:04:59 18.94 19.00 -0.06
1349 2016-05-22, 00:09:59 18.94 19.00 0.02
1350 2016-05-22, 00:14:59 18.94 19.00 -0.08
1351 2016-05-22, 00:19:59 18.94 19.00 -0.16
1352 2016-05-22, 00:24:59 18.94 19.00 -0.01
1353 2016-05-22, 00:29:59 18.94 19.00 -0.03
1354 2016-05-22, 00:34:59 18.94 19.00 -0.01
1355 2016-05-22, 00:39:59 18.96 19.00 0.02
1356 2016-05-22, 00:44:59 18.94 19.00 -0.06
1357 2016-05-22, 00:49:59 18.96 19.00 -0.11
1358 2016-05-22, 00:54:59 18.94 19.00 0.02
1359 2016-05-22, 00:59:59 18.96 19.00 0.02
1360 2016-05-22, 01:04:59 18.94 19.00 -0.03
1361 2016-05-22, 01:09:59 18.96 19.00 -0.01
1362 2016-05-22, 01:14:59 18.96 19.00 -0.03
1363 2016-05-22, 01:19:59 18.96 19.00 -0.03
1364 2016-05-22, 01:24:59 18.94 19.00 -0.08
1365 2016-05-22, 01:29:59 18.94 19.00 -0.03
1366 2016-05-22, 01:34:59 18.96 19.00 0.04
1367 2016-05-22, 01:39:59 18.96 19.00 0.02
1368 2016-05-22, 01:44:59 18.96 19.00 -0.06
1369 2016-05-22, 01:49:59 18.96 19.00 -0.11
1370 2016-05-22, 01:54:59 18.96 19.00 -0.26
1371 2016-05-22, 01:59:59 18.96 19.00 -0.23
1372 2016-05-22, 02:04:59 18.96 19.00 -0.26
1373 2016-05-22, 02:09:59 18.94 19.00 -0.08
1374 2016-05-22, 02:14:59 18.96 19.00 -0.01
1375 2016-05-22, 02:19:59 18.96 19.00 -0.01
1376 2016-05-22, 02:24:59 18.96 19.00 -0.01
1377 2016-05-22, 02:29:59 18.96 19.00 -0.31
1378 2016-05-22, 02:34:59 18.96 19.00 -0.26
1379 2016-05-22, 02:39:59 18.96 19.00 -0.23
1380 2016-05-22, 02:44:59 18.96 19.00 -0.08
1381 2016-05-22, 02:49:59 18.96 19.02 -0.03
1382 2016-05-22, 02:54:59 18.96 19.02 -0.03
1383 2016-05-22, 02:59:59 18.96 19.00 0.02
1384 2016-05-22, 03:04:59 18.96 19.02 -0.01
1385 2016-05-22, 03:09:59 18.96 19.00 -0.03
1386 2016-05-22, 03:14:59 18.96 19.00 -0.03
1387 2016-05-22, 03:19:59 18.96 19.02 -0.26
1388 2016-05-22, 03:24:59 18.96 19.02 -0.28
1389 2016-05-22, 03:29:59 18.96 19.00 -0.03
1390 2016-05-22, 03:34:59 18.96 19.00 -0.03
1391 2016-05-22, 03:39:59 18.96 19.00 -0.08
1392 2016-05-22, 03:44:59 18.96 19.00 -0.23
1393 2016-05-22, 03:49:59 18.96 19.00 -0.33
1394 2016-05-22, 03:54:59 18.96 19.00 -0.11
1395 2016-05-22, 03:59:59 18.96 19.00 0.02
1396 2016-05-22, 04:04:59 18.96 19.00 -0.26
1397 2016-05-22, 04:09:59 18.96 19.00 -0.26
1398 2016-05-22, 04:14:59 18.96 19.00 -0.13
1399 2016-05-22, 04:19:59 18.96 19.00 -0.26
1400 2016-05-22, 04:24:59 18.96 19.00 -0.21
1401 2016-05-22, 04:29:59 18.96 19.00 -0.26
1402 2016-05-22, 04:34:59 18.96 19.00 -0.21
1403 2016-05-22, 04:39:59 18.96 19.00 -0.16
1404 2016-05-22, 04:44:59 18.96 19.00 -0.23
1405 2016-05-22, 04:49:59 18.96 19.00 -0.31
1406 2016-05-22, 04:54:59 18.96 19.02 -0.26
1407 2016-05-22, 04:59:59 18.96 19.00 -0.01
1408 2016-05-22, 05:04:59 18.96 19.02 -0.13
1409 2016-05-22, 05:09:59 18.96 19.02 -0.01
1410 2016-05-22, 05:14:59 18.96 19.00 -0.33
1411 2016-05-22, 05:19:59 18.96 19.02 -0.23
1412 2016-05-22, 05:24:59 18.96 19.00 -0.11
1413 2016-05-22, 05:29:59 18.96 19.00 -0.03
1414 2016-05-22, 05:34:59 18.96 19.02 -0.28
1415 2016-05-22, 05:39:59 18.98 19.02 -0.21
1416 2016-05-22, 05:44:59 18.96 19.02 -0.16
1417 2016-05-22, 05:49:59 18.96 19.02 -0.21
1418 2016-05-22, 05:54:59 18.98 19.02 0.02
1419 2016-05-22, 05:59:59 18.98 19.02 -0.21
1420 2016-05-22, 06:04:59 18.98 19.02 -0.18
1421 2016-05-22, 06:09:59 18.98 19.02 -0.31
1422 2016-05-22, 06:14:59 18.98 19.02 -0.16
1423 2016-05-22, 06:19:59 18.98 19.02 -0.28
1424 2016-05-22, 06:24:59 18.98 19.02 -0.01
1425 2016-05-22, 06:29:59 18.98 19.02 0.04
1426 2016-05-22, 06:34:59 18.98 19.02 -0.11
1427 2016-05-22, 06:39:59 18.98 19.02 -0.11
1428 2016-05-22, 06:44:59 18.98 19.04 -0.01
1429 2016-05-22, 06:49:59 18.98 19.02 -0.16
1430 2016-05-22, 06:54:59 18.98 19.02 -0.18
1431 2016-05-22, 06:59:59 18.98 19.02 -0.16
1432 2016-05-22, 07:04:59 18.98 19.02 -0.18
1433 2016-05-22, 07:09:59 18.98 19.04 -0.08
1434 2016-05-22, 07:14:59 18.98 19.04 -0.13
1435 2016-05-22, 07:19:59 18.98 19.04 -0.16
1436 2016-05-22, 07:24:59 18.98 19.04 -0.18
1437 2016-05-22, 07:29:59 18.98 19.04 -0.06
1438 2016-05-22, 07:34:59 18.98 19.04 -0.13
1439 2016-05-22, 07:39:59 19.00 19.04 0.02
1440 2016-05-22, 07:44:59 19.00 19.04 -0.08
1441 2016-05-22, 07:49:59 19.00 19.04 -0.21
1442 2016-05-22, 07:54:59 19.00 19.04 -0.21
1443 2016-05-22, 07:59:59 18.98 19.04 -0.21
1444 2016-05-22, 08:04:59 19.00 19.04 -0.13
1445 2016-05-22, 08:09:59 18.98 19.04 -0.01
1446 2016-05-22, 08:14:59 19.00 19.04 -0.21
1447 2016-05-22, 08:19:59 19.00 19.04 -0.18
1448 2016-05-22, 08:24:59 19.00 19.04 -0.26
1449 2016-05-22, 08:29:59 19.00 19.04 -0.23
1450 2016-05-22, 08:34:59 19.00 19.04 -0.08
1451 2016-05-22, 08:39:59 19.00 19.04 0.02
1452 2016-05-22, 08:44:59 19.00 19.04 -0.18
1453 2016-05-22, 08:49:59 19.00 19.04 -0.21
1454 2016-05-22, 08:54:59 19.00 19.04 -0.21
1455 2016-05-22, 08:59:59 19.00 19.04 -0.13
1456 2016-05-22, 09:04:59 19.00 19.04 -0.21
1457 2016-05-22, 09:09:59 19.00 19.04 -0.18
1458 2016-05-22, 09:14:59 19.00 19.04 -0.26
1459 2016-05-22, 09:19:59 19.00 19.04 -0.26
1460 2016-05-22, 09:24:59 19.00 19.04 -0.18
1461 2016-05-22, 09:29:59 19.00 19.04 -0.18
1462 2016-05-22, 09:34:59 19.02 19.04 -0.33
1463 2016-05-22, 09:39:59 19.00 19.06 0.02
1464 2016-05-22, 09:44:59 19.00 19.04 -0.26
1465 2016-05-22, 09:49:59 19.00 19.04 -0.03
1466 2016-05-22, 09:54:59 19.00 19.06 -0.01
1467 2016-05-22, 09:59:59 19.00 19.06 -0.23
1468 2016-05-22, 10:04:59 19.00 19.06 -0.06
1469 2016-05-22, 10:09:59 19.00 19.04 0.02
1470 2016-05-22, 10:14:59 19.00 19.06 -0.16
1471 2016-05-22, 10:19:59 19.02 19.06 -0.33
1472 2016-05-22, 10:24:59 19.00 19.06 -0.26
1473 2016-05-22, 10:29:59 19.02 19.06 -0.21
1474 2016-05-22, 10:34:59 19.00 19.06 -0.26
1475 2016-05-22, 10:39:59 19.00 19.06 -0.08
1476 2016-05-22, 10:44:59 19.00 19.06 -0.23
1477 2016-05-22, 10:49:59 19.00 19.06 -0.16
1478 2016-05-22, 10:54:59 19.00 19.06 0.02
1479 2016-05-22, 10:59:59 19.02 19.06 -0.21
1480 2016-05-22, 11:04:59 19.00 19.06 -0.23
1481 2016-05-22, 11:09:59 19.02 19.06 -0.23
1482 2016-05-22, 11:14:59 19.02 19.06 -0.23
1483 2016-05-22, 11:19:59 19.02 19.06 -0.21
1484 2016-05-22, 11:24:59 19.02 19.06 -0.33
1485 2016-05-22, 11:29:59 19.02 19.06 0.07
1486 2016-05-22, 11:34:59 19.02 19.06 -0.21
1487 2016-05-22, 11:39:59 19.02 19.06 -0.21
1488 2016-05-22, 11:44:59 19.02 19.06 -0.23
1489 2016-05-22, 11:49:59 19.02 19.06 -0.23
1490 2016-05-22, 11:54:59 19.02 19.06 -0.31
1491 2016-05-22, 11:59:59 19.02 19.08 -0.23
1492 2016-05-22, 12:04:59 19.02 19.08 -0.08
1493 2016-05-22, 12:09:59 19.02 19.08 -0.13
1494 2016-05-22, 12:14:59 19.02 19.06 -0.08
1495 2016-05-22, 12:19:59 19.02 19.06 -0.31
1496 2016-05-22, 12:24:59 19.02 19.08 -0.03
1497 2016-05-22, 12:29:59 19.02 19.06 -0.08
1498 2016-05-22, 12:34:59 19.04 19.08 -0.23
1499 2016-05-22, 12:39:59 19.04 19.08 -0.28
1500 2016-05-22, 12:44:59 19.04 19.08 -0.26
1501 2016-05-22, 12:49:59 19.04 19.08 -0.21
1502 2016-05-22, 12:54:59 19.04 19.08 -0.26
1503 2016-05-22, 12:59:59 19.04 19.08 -0.06
1504 2016-05-22, 13:04:59 19.04 19.08 -0.08
1505 2016-05-22, 13:09:59 19.04 19.08 -0.26
1506 2016-05-22, 13:14:59 19.04 19.08 -0.31
1507 2016-05-22, 13:19:59 19.04 19.08 -0.18
1508 2016-05-22, 13:24:59 19.04 19.08 -0.31
1509 2016-05-22, 13:29:59 19.04 19.08 -0.28
1510 2016-05-22, 13:34:59 19.04 19.08 -0.33
1511 2016-05-22, 13:39:59 19.04 19.10 -0.26
1512 2016-05-22, 13:44:59 19.04 19.10 -0.33
1513 2016-05-22, 13:49:59 19.04 19.08 -0.31
1514 2016-05-22, 13:54:59 19.04 19.10 -0.31
1515 2016-05-22, 13:59:59 19.04 19.08 -0.18
1516 2016-05-22, 14:04:59 19.04 19.08 -0.33
1517 2016-05-22, 14:09:59 19.04 19.08 -0.28
1518 2016-05-22, 14:14:59 19.04 19.08 -0.06
1519 2016-05-22, 14:19:59 19.04 19.10 -0.21
1520 2016-05-22, 14:24:59 19.04 19.10 -0.33
1521 2016-05-22, 14:29:59 19.04 19.10 -0.28
1522 2016-05-22, 14:34:59 19.06 19.10 -0.08
1523 2016-05-22, 14:39:59 19.04 19.10 -0.13
1524 2016-05-22, 14:44:59 19.04 19.10 -0.21
1525 2016-05-22, 14:49:59 19.04 19.10 -0.11
1526 2016-05-22, 14:54:59 19.06 19.10 -0.26
1527 2016-05-22, 14:59:59 19.04 19.10 -0.21
1528 2016-05-22, 15:04:59 19.06 19.10 -0.23
1529 2016-05-22, 15:09:59 19.06 19.10 0.02
1530 2016-05-22, 15:14:59 19.06 19.10 -0.21
1531 2016-05-22, 15:19:59 19.06 19.10 -0.28
1532 2016-05-22, 15:24:59 19.06 19.10 -0.08
1533 2016-05-22, 15:29:59 19.06 19.10 -0.21
1534 2016-05-22, 15:34:59 19.06 19.10 -0.21
1535 2016-05-22, 15:39:59 19.06 19.12 -0.23
1536 2016-05-22, 15:44:59 19.06 19.10 -0.16
1537 2016-05-22, 15:49:59 19.06 19.12 -0.21
1538 2016-05-22, 15:54:59 19.06 19.10 -0.13
1539 2016-05-22, 15:59:59 19.06 19.10 -0.11
1540 2016-05-22, 16:04:59 19.06 19.12 -0.33
1541 2016-05-22, 16:09:59 19.06 19.12 -0.18
1542 2016-05-22, 16:14:59 19.06 19.12 -0.21
1543 2016-05-22, 16:19:59 19.10 19.10 -0.08
1544 2016-05-22, 16:24:59 19.06 19.12 -0.26
1545 2016-05-22, 16:29:59 19.06 19.12 -0.31
1546 2016-05-22, 16:34:59 19.06 19.12 -0.26
1547 2016-05-22, 16:39:59 19.06 19.12 -0.03
1548 2016-05-22, 16:44:59 19.06 19.12 -0.36
1549 2016-05-22, 16:49:59 19.10 19.12 -0.11
1550 2016-05-22, 16:54:59 19.10 19.12 -0.18
1551 2016-05-22, 16:59:59 19.10 19.12 0.02
1552 2016-05-22, 17:04:59 19.10 19.12 -0.08
1553 2016-05-22, 17:09:59 19.10 19.12 -0.11
1554 2016-05-22, 17:14:59 19.10 19.12 -0.03
1555 2016-05-22, 17:19:59 19.10 19.12 -0.06
1556 2016-05-22, 17:24:59 19.10 19.12 -0.08
1557 2016-05-22, 17:29:59 19.10 19.12 -0.16
1558 2016-05-22, 17:34:59 19.10 19.12 -0.11
1559 2016-05-22, 17:39:59 19.10 19.12 -0.03
1560 2016-05-22, 17:44:59 19.10 19.12 -0.03
1561 2016-05-22, 17:49:59 19.10 19.12 -0.08
1562 2016-05-22, 17:54:59 19.10 19.12 -0.13
1563 2016-05-22, 17:59:59 19.10 19.12 -0.03
1564 2016-05-22, 18:04:59 19.10 19.14 -0.03
1565 2016-05-22, 18:09:59 19.10 19.14 -0.01
1566 2016-05-22, 18:14:59 19.10 19.14 -0.16
1567 2016-05-22, 18:19:59 19.10 19.14 -0.16
1568 2016-05-22, 18:24:59 19.10 19.14 -0.03
1569 2016-05-22, 18:29:59 19.12 19.14 -0.08
1570 2016-05-22, 18:34:59 19.10 19.14 -0.08
1571 2016-05-22, 18:39:59 19.10 19.14 -0.08
1572 2016-05-22, 18:44:59 19.12 19.14 -0.11
1573 2016-05-22, 18:49:59 19.12 19.14 -0.01
1574 2016-05-22, 18:54:59 19.12 19.14 -0.16
1575 2016-05-22, 18:59:59 19.12 19.14 -0.01
1576 2016-05-22, 19:04:59 19.12 19.14 -0.08
1577 2016-05-22, 19:09:59 19.12 19.14 -0.03
1578 2016-05-22, 19:14:59 19.10 19.14 -0.01
1579 2016-05-22, 19:19:59 19.12 19.14 -0.21
1580 2016-05-22, 19:24:59 19.12 19.14 -0.08
1581 2016-05-22, 19:29:59 19.12 19.16 -0.21
1582 2016-05-22, 19:34:59 19.12 19.16 0.02
1583 2016-05-22, 19:39:59 19.12 19.16 -0.03
1584 2016-05-22, 19:44:59 19.12 19.16 -0.03
1585 2016-05-22, 19:49:59 19.12 19.16 -0.16
1586 2016-05-22, 19:54:59 19.12 19.16 -0.08
1587 2016-05-22, 19:59:59 19.12 19.16 -0.13
1588 2016-05-22, 20:04:59 19.12 19.16 0.02
1589 2016-05-22, 20:09:59 19.12 19.16 -0.11
1590 2016-05-22, 20:14:59 19.14 19.16 -0.08
1591 2016-05-22, 20:19:59 19.12 19.16 -0.11
1592 2016-05-22, 20:24:59 19.12 19.16 -0.01
1593 2016-05-22, 20:29:59 19.12 19.16 -0.08
1594 2016-05-22, 20:34:59 19.12 19.16 -0.21
1595 2016-05-22, 20:39:59 19.12 19.16 -0.11
1596 2016-05-22, 20:44:59 19.14 19.16 -0.11
1597 2016-05-22, 20:49:59 19.14 19.16 -0.03
1598 2016-05-22, 20:54:59 19.14 19.16 0.02
1599 2016-05-22, 20:59:59 19.12 19.16 -0.03
1600 2016-05-22, 21:04:59 19.14 19.16 -0.13
1601 2016-05-22, 21:09:59 19.14 19.16 -0.03
1602 2016-05-22, 21:14:59 19.14 19.16 -0.01
1603 2016-05-22, 21:19:59 19.14 19.16 -0.11
1604 2016-05-22, 21:24:59 19.14 19.16 -0.03
1605 2016-05-22, 21:29:59 19.14 19.16 -0.08
1606 2016-05-22, 21:34:59 19.14 19.16 -0.06
1607 2016-05-22, 21:39:59 19.14 19.16 -0.03
1608 2016-05-22, 21:44:59 19.14 19.18 -0.06
1609 2016-05-22, 21:49:59 19.14 19.16 -0.13
1610 2016-05-22, 21:54:59 19.14 19.16 -0.18
1611 2016-05-22, 21:59:59 19.14 19.18 -0.06
1612 2016-05-22, 22:04:59 19.14 19.16 -0.03
1613 2016-05-22, 22:09:59 19.14 19.18 -0.08
1614 2016-05-22, 22:14:59 19.14 19.18 -0.01
1615 2016-05-22, 22:19:59 19.14 19.16 -0.03
1616 2016-05-22, 22:24:59 19.14 19.16 -0.06
1617 2016-05-22, 22:29:59 19.14 19.16 0.02
1618 2016-05-22, 22:34:59 19.14 19.16 -0.08
1619 2016-05-22, 22:39:59 19.14 19.18 -0.08
1620 2016-05-22, 22:44:59 19.14 19.16 -0.01
1621 2016-05-22, 22:49:59 19.14 19.16 -0.06
1622 2016-05-22, 22:54:59 19.14 19.16 -0.03
1623 2016-05-22, 22:59:59 19.14 19.18 -0.08
1624 2016-05-22, 23:04:59 19.14 19.16 -0.03
1625 2016-05-22, 23:09:59 19.14 19.18 0.02
1626 2016-05-22, 23:14:59 19.14 19.18 -0.03
1627 2016-05-22, 23:19:59 19.14 19.18 -0.03
1628 2016-05-22, 23:24:59 19.14 19.16 -0.03
1629 2016-05-22, 23:29:59 19.16 19.18 -0.18
1630 2016-05-22, 23:34:59 19.14 19.18 -0.06
1631 2016-05-22, 23:39:59 19.14 19.18 -0.08
1632 2016-05-22, 23:44:59 19.14 19.16 -0.03
1633 2016-05-22, 23:49:59 19.14 19.18 0.02
1634 2016-05-22, 23:54:59 19.14 19.18 -0.18
1635 2016-05-22, 23:59:59 19.14 19.18 -0.03
1636 2016-05-23, 00:04:59 19.16 19.18 -0.21
1637 2016-05-23, 00:09:59 19.14 19.18 -0.03
1638 2016-05-23, 00:14:59 19.16 19.18 0.02
1639 2016-05-23, 00:19:59 19.16 19.18 -0.08
1640 2016-05-23, 00:24:59 19.16 19.16 -0.13
1641 2016-05-23, 00:29:59 19.16 19.18 -0.18
1642 2016-05-23, 00:34:59 19.14 19.18 0.02
1643 2016-05-23, 00:39:59 19.16 19.18 -0.01
1644 2016-05-23, 00:44:59 19.14 19.18 -0.13
1645 2016-05-23, 00:49:59 19.16 19.18 -0.08
1646 2016-05-23, 00:54:59 19.16 19.18 -0.03
1647 2016-05-23, 00:59:59 19.16 19.18 0.02
1648 2016-05-23, 01:04:59 19.16 19.18 -0.08
1649 2016-05-23, 01:09:59 19.16 19.18 -0.23
1650 2016-05-23, 01:14:59 19.16 19.18 -0.06
1651 2016-05-23, 01:19:59 19.16 19.18 -0.11
1652 2016-05-23, 01:24:59 19.16 19.18 -0.03
1653 2016-05-23, 01:29:59 19.14 19.18 -0.06
1654 2016-05-23, 01:34:59 19.16 19.18 -0.01
1655 2016-05-23, 01:39:59 19.16 19.18 -0.06
1656 2016-05-23, 01:44:59 19.16 19.18 -0.06
1657 2016-05-23, 01:49:59 19.16 19.18 -0.31
1658 2016-05-23, 01:54:59 19.16 19.18 -0.01
1659 2016-05-23, 01:59:59 19.16 19.18 -0.03
1660 2016-05-23, 02:04:59 19.16 19.18 -0.01
1661 2016-05-23, 02:09:59 19.16 19.18 -0.26
1662 2016-05-23, 02:14:59 19.16 19.18 -0.01
1663 2016-05-23, 02:19:59 19.16 19.18 -0.03
1664 2016-05-23, 02:24:59 19.16 19.18 -0.03
1665 2016-05-23, 02:29:59 19.16 19.18 -0.06
1666 2016-05-23, 02:34:59 19.16 19.18 0.02
1667 2016-05-23, 02:39:59 19.16 19.18 -0.08
1668 2016-05-23, 02:44:59 19.16 19.18 -0.01
1669 2016-05-23, 02:49:59 19.16 19.18 -0.21
1670 2016-05-23, 02:54:59 19.16 19.18 -0.03
1671 2016-05-23, 02:59:59 19.16 19.20 -0.03
1672 2016-05-23, 03:04:59 19.16 19.20 -0.03
1673 2016-05-23, 03:09:59 19.16 19.20 -0.33
1674 2016-05-23, 03:14:59 19.16 19.18 -0.28
1675 2016-05-23, 03:19:59 19.16 19.18 -0.26
1676 2016-05-23, 03:24:59 19.16 19.18 -0.13
1677 2016-05-23, 03:29:59 19.16 19.18 -0.16
1678 2016-05-23, 03:34:59 19.16 19.18 -0.23
1679 2016-05-23, 03:39:59 19.16 19.18 -0.31
1680 2016-05-23, 03:44:59 19.16 19.18 -0.16
1681 2016-05-23, 03:49:59 19.16 19.18 -0.28
1682 2016-05-23, 03:54:59 19.16 19.18 -0.23
1683 2016-05-23, 03:59:59 19.16 19.18 -0.23
1684 2016-05-23, 04:04:59 19.16 19.20 -0.06
1685 2016-05-23, 04:09:59 19.16 19.20 -0.31
1686 2016-05-23, 04:14:59 19.18 19.18 0.02
1687 2016-05-23, 04:19:59 19.16 19.18 -0.16
1688 2016-05-23, 04:24:59 19.16 19.18 -0.13
1689 2016-05-23, 04:29:59 19.16 19.20 -0.26
1690 2016-05-23, 04:34:59 19.16 19.20 -0.21
1691 2016-05-23, 04:39:59 19.16 19.18 -0.06
1692 2016-05-23, 04:44:59 19.16 19.18 -0.38
1693 2016-05-23, 04:49:59 19.16 19.18 -0.31
1694 2016-05-23, 04:54:59 19.16 19.20 -0.26
1695 2016-05-23, 04:59:59 19.16 19.20 -0.03
1696 2016-05-23, 05:04:59 19.16 19.18 -0.08
1697 2016-05-23, 05:09:59 19.18 19.20 -0.21
1698 2016-05-23, 05:14:59 19.16 19.18 -0.28
1699 2016-05-23, 05:19:59 19.16 19.18 -0.21
1700 2016-05-23, 05:24:59 19.16 19.20 -0.16
1701 2016-05-23, 05:29:59 19.16 19.20 -0.21
1702 2016-05-23, 05:34:59 19.16 19.20 -0.08
1703 2016-05-23, 05:39:59 19.16 19.20 -0.08
1704 2016-05-23, 05:44:59 19.16 19.20 -0.21
1705 2016-05-23, 05:49:59 19.16 19.20 -0.03
1706 2016-05-23, 05:54:59 19.16 19.20 -0.28
1707 2016-05-23, 05:59:59 19.16 19.20 -0.08
1708 2016-05-23, 06:04:59 19.18 19.20 -0.28
1709 2016-05-23, 06:09:59 19.16 19.20 -0.21
1710 2016-05-23, 06:14:59 19.18 19.20 -0.01
1711 2016-05-23, 06:19:59 19.16 19.20 -0.08
1712 2016-05-23, 06:24:59 19.18 19.20 -0.13
1713 2016-05-23, 06:29:59 19.16 19.20 -0.08
1714 2016-05-23, 06:34:59 19.18 19.20 -0.08
1715 2016-05-23, 06:39:59 19.18 19.20 -0.26
1716 2016-05-23, 06:44:59 19.18 19.20 -0.16
1717 2016-05-23, 06:49:59 19.18 19.20 -0.18
1718 2016-05-23, 06:54:59 19.18 19.20 -0.03
1719 2016-05-23, 06:59:59 19.18 19.20 -0.08
1720 2016-05-23, 07:04:59 19.16 19.20 -0.11
1721 2016-05-23, 07:09:59 19.18 19.20 -0.01
1722 2016-05-23, 07:14:59 19.18 19.20 -0.08
1723 2016-05-23, 07:19:59 19.18 19.20 -0.03
1724 2016-05-23, 07:24:59 19.18 19.20 -0.18
1725 2016-05-23, 07:29:59 19.18 19.20 -0.11
1726 2016-05-23, 07:34:59 19.18 19.20 -0.06
1727 2016-05-23, 07:39:59 19.18 19.20 -0.23
1728 2016-05-23, 07:44:59 19.18 19.20 -0.03
1729 2016-05-23, 07:49:59 19.18 19.20 -0.01
1730 2016-05-23, 07:54:59 19.18 19.24 -0.26
1731 2016-05-23, 07:59:59 19.18 19.24 -0.21
1732 2016-05-23, 08:04:59 19.18 19.20 -0.08
1733 2016-05-23, 08:09:59 19.18 19.24 -0.08
1734 2016-05-23, 08:14:59 19.18 19.24 -0.31
1735 2016-05-23, 08:19:59 19.18 19.24 -0.16
1736 2016-05-23, 08:24:59 19.20 19.24 0.02
1737 2016-05-23, 08:29:59 19.18 19.24 -0.23
1738 2016-05-23, 08:34:59 19.18 19.24 -0.11
1739 2016-05-23, 08:39:59 19.18 19.24 -0.08
1740 2016-05-23, 08:44:59 19.18 19.24 -0.06
1741 2016-05-23, 08:49:59 19.20 19.24 -0.06
1742 2016-05-23, 08:54:59 19.18 19.24 -0.18
1743 2016-05-23, 08:59:59 19.20 19.26 -0.13
1744 2016-05-23, 09:04:59 19.20 19.24 -0.03
1745 2016-05-23, 09:09:59 19.20 19.24 0.02
1746 2016-05-23, 09:14:59 19.20 19.26 -0.26
1747 2016-05-23, 09:19:59 19.20 19.24 -0.18
1748 2016-05-23, 09:24:59 19.20 19.26 -0.21
1749 2016-05-23, 09:29:59 19.20 19.26 -0.08
1750 2016-05-23, 09:34:59 19.20 19.26 -0.01
1751 2016-05-23, 09:39:59 19.20 19.26 -0.06
1752 2016-05-23, 09:44:59 19.20 19.26 -0.01
1753 2016-05-23, 09:49:59 19.20 19.26 -0.01
1754 2016-05-23, 09:54:59 19.20 19.26 -0.13
1755 2016-05-23, 09:59:59 19.22 19.26 -0.16
1756 2016-05-23, 10:04:59 19.22 19.26 -0.06
1757 2016-05-23, 10:09:59 19.22 19.26 0.02
1758 2016-05-23, 10:14:59 19.22 19.26 -0.03
1759 2016-05-23, 10:19:59 19.20 19.26 -0.21
1760 2016-05-23, 10:24:59 19.22 19.26 -0.11
1761 2016-05-23, 10:29:59 19.22 19.26 -0.03
1762 2016-05-23, 10:34:59 19.22 19.26 -0.11
1763 2016-05-23, 10:39:59 19.22 19.26 -0.01
1764 2016-05-23, 10:44:59 19.22 19.26 -0.06
1765 2016-05-23, 10:49:59 19.22 19.28 0.02
1766 2016-05-23, 10:54:59 19.22 19.28 -0.13
1767 2016-05-23, 10:59:59 19.22 19.26 -0.08
1768 2016-05-23, 11:04:59 19.22 19.28 -0.03
1769 2016-05-23, 11:09:59 19.22 19.28 -0.06
1770 2016-05-23, 11:14:59 19.22 19.28 -0.13
1771 2016-05-23, 11:19:59 19.22 19.28 -0.01
1772 2016-05-23, 11:24:59 19.22 19.28 -0.06
1773 2016-05-23, 11:29:59 19.24 19.28 -0.06
1774 2016-05-23, 11:34:59 19.22 19.28 -0.08
1775 2016-05-23, 11:39:59 19.24 19.28 -0.06
1776 2016-05-23, 11:44:59 19.24 19.28 -0.11
1777 2016-05-23, 11:49:59 19.24 19.28 -0.08
1778 2016-05-23, 11:54:59 19.24 19.28 -0.13
1779 2016-05-23, 11:59:59 19.24 19.28 -0.03
1780 2016-05-23, 12:04:59 19.24 19.30 -0.06
1781 2016-05-23, 12:09:59 19.24 19.30 -0.03
1782 2016-05-23, 12:14:59 19.24 19.30 -0.21
1783 2016-05-23, 12:19:59 19.24 19.30 -0.03
1784 2016-05-23, 12:24:59 19.24 19.30 -0.06
1785 2016-05-23, 12:29:59 19.24 19.30 -0.08
1786 2016-05-23, 12:34:59 19.24 19.30 -0.01
1787 2016-05-23, 12:39:59 19.26 19.30 -0.08
1788 2016-05-23, 12:44:59 19.24 19.30 -0.03
1789 2016-05-23, 12:49:59 19.26 19.30 -0.01
1790 2016-05-23, 12:54:59 19.26 19.30 -0.11
1791 2016-05-23, 12:59:59 19.26 19.30 -0.01
1792 2016-05-23, 13:04:59 19.26 19.30 -0.01
1793 2016-05-23, 13:09:59 19.26 19.30 -0.21
1794 2016-05-23, 13:14:59 19.26 19.32 -0.08
1795 2016-05-23, 13:19:59 19.26 19.32 -0.06
1796 2016-05-23, 13:24:59 19.26 19.30 -0.16
1797 2016-05-23, 13:29:59 19.26 19.32 -0.11
1798 2016-05-23, 13:34:59 19.26 19.32 -0.06
1799 2016-05-23, 13:39:59 19.28 19.32 -0.06
1800 2016-05-23, 13:44:59 19.26 19.32 -0.18
1801 2016-05-23, 13:49:59 19.26 19.32 -0.03
1802 2016-05-23, 13:54:59 19.26 19.32 -0.06
1803 2016-05-23, 13:59:59 19.28 19.32 -0.06
1804 2016-05-23, 14:04:59 19.28 19.32 -0.06
1805 2016-05-23, 14:09:59 19.26 19.32 -0.11
1806 2016-05-23, 14:14:59 19.28 19.34 -0.01
1807 2016-05-23, 14:19:59 19.28 19.34 -0.03
1808 2016-05-23, 14:24:59 19.28 19.32 -0.01
1809 2016-05-23, 14:29:59 19.28 19.32 -0.11
1810 2016-05-23, 14:34:59 19.28 19.34 -0.03
1811 2016-05-23, 14:39:59 19.28 19.34 -0.03
1812 2016-05-23, 14:44:59 19.30 19.34 -0.06
1813 2016-05-23, 14:49:59 19.28 19.34 -0.06
1814 2016-05-23, 14:54:59 19.30 19.34 -0.08
1815 2016-05-23, 14:59:59 19.30 19.34 -0.06
1816 2016-05-23, 15:04:59 19.30 19.34 -0.03
1817 2016-05-23, 15:09:59 19.30 19.34 -0.03
1818 2016-05-23, 15:14:59 19.30 19.34 0.02
1819 2016-05-23, 15:19:59 19.30 19.34 -0.08
1820 2016-05-23, 15:24:59 19.30 19.34 -0.11
1821 2016-05-23, 15:29:59 19.30 19.34 0.02
1822 2016-05-23, 15:34:59 19.30 19.34 0.02
1823 2016-05-23, 15:39:59 19.30 19.34 -0.08
1824 2016-05-23, 15:44:59 19.30 19.34 -0.06
1825 2016-05-23, 15:49:59 19.30 19.34 -0.06
1826 2016-05-23, 15:54:59 19.30 19.34 -0.01
1827 2016-05-23, 15:59:59 19.30 19.36 -0.03
1828 2016-05-23, 16:04:59 19.30 19.36 -0.03
1829 2016-05-23, 16:09:59 19.30 19.34 -0.06
1830 2016-05-23, 16:14:59 19.30 19.36 -0.08
1831 2016-05-23, 16:19:59 19.32 19.36 -0.01
1832 2016-05-23, 16:24:59 19.32 19.36 -0.03
1833 2016-05-23, 16:29:59 19.30 19.36 -0.01
1834 2016-05-23, 16:34:59 19.32 19.36 -0.03
1835 2016-05-23, 16:39:59 19.32 19.36 -0.13
1836 2016-05-23, 16:44:59 19.32 19.36 -0.01
1837 2016-05-23, 16:49:59 19.32 19.36 -0.03
1838 2016-05-23, 16:54:59 19.32 19.38 0.02
1839 2016-05-23, 16:59:59 19.32 19.38 -0.08
1840 2016-05-23, 17:04:59 19.32 19.38 -0.11
1841 2016-05-23, 17:09:59 19.32 19.36 -0.06
1842 2016-05-23, 17:14:59 19.32 19.36 -0.06
1843 2016-05-23, 17:19:59 19.34 19.38 -0.01
1844 2016-05-23, 17:24:59 19.34 19.36 -0.01
1845 2016-05-23, 17:29:59 19.34 19.38 -0.11
1846 2016-05-23, 17:34:59 19.34 19.38 0.02
1847 2016-05-23, 17:39:59 19.34 19.38 -0.01
1848 2016-05-23, 17:44:59 19.34 19.38 -0.13
1849 2016-05-23, 17:49:59 19.34 19.38 -0.13
1850 2016-05-23, 17:54:59 19.34 19.38 -0.16
1851 2016-05-23, 17:59:59 19.34 19.38 -0.03
1852 2016-05-23, 18:04:59 19.34 19.38 -0.16
1853 2016-05-23, 18:09:59 19.34 19.38 -0.23
1854 2016-05-23, 18:14:59 19.34 19.38 -0.03
1855 2016-05-23, 18:19:59 19.34 19.40 -0.36
1856 2016-05-23, 18:24:59 19.34 19.40 -0.08
1857 2016-05-23, 18:29:59 19.34 19.38 -0.23
1858 2016-05-23, 18:34:59 19.34 19.40 -0.03
1859 2016-05-23, 18:39:59 19.34 19.38 -0.33
1860 2016-05-23, 18:44:59 19.34 19.40 -0.13
1861 2016-05-23, 18:49:59 19.38 19.40 -0.11
1862 2016-05-23, 18:54:59 19.38 19.40 -0.01
1863 2016-05-23, 18:59:59 19.34 19.38 -0.08
1864 2016-05-23, 19:04:59 19.38 19.40 -0.11
1865 2016-05-23, 19:09:59 19.34 19.40 -0.33
1866 2016-05-23, 19:14:59 19.34 19.40 -0.01
1867 2016-05-23, 19:19:59 19.38 19.40 -0.21
1868 2016-05-23, 19:24:59 19.34 19.40 -0.16
1869 2016-05-23, 19:29:59 19.34 19.40 -0.28
1870 2016-05-23, 19:34:59 19.38 19.40 -0.06
1871 2016-05-23, 19:39:59 19.38 19.40 -0.23
1872 2016-05-23, 19:44:59 19.34 19.40 -0.21
1873 2016-05-23, 19:49:59 19.38 19.40 -0.08
1874 2016-05-23, 19:54:59 19.38 19.40 -0.21
1875 2016-05-23, 19:59:59 19.40 19.40 -0.13
1876 2016-05-23, 20:04:59 19.38 19.40 -0.18
1877 2016-05-23, 20:09:59 19.38 19.40 -0.06
1878 2016-05-23, 20:14:59 19.38 19.40 -0.03
1879 2016-05-23, 20:19:59 19.38 19.40 -0.01
1880 2016-05-23, 20:24:59 19.38 19.40 -0.08
1881 2016-05-23, 20:29:59 19.38 19.40 -0.08
1882 2016-05-23, 20:34:59 19.38 19.42 -0.01
1883 2016-05-23, 20:39:59 19.38 19.42 -0.03
1884 2016-05-23, 20:44:59 19.38 19.42 -0.26
1885 2016-05-23, 20:49:59 19.38 19.42 -0.28
1886 2016-05-23, 20:54:59 19.38 19.42 -0.36
1887 2016-05-23, 20:59:59 19.38 19.42 -0.03
1888 2016-05-23, 21:04:59 19.38 19.42 -0.28
1889 2016-05-23, 21:09:59 19.38 19.42 -0.18
1890 2016-05-23, 21:14:59 19.38 19.42 -0.06
1891 2016-05-23, 21:19:59 19.38 19.42 -0.11
1892 2016-05-23, 21:24:59 19.38 19.42 -0.08
1893 2016-05-23, 21:29:59 19.38 19.42 -0.23
1894 2016-05-23, 21:34:59 19.38 19.40 -0.13
1895 2016-05-23, 21:39:59 19.38 19.42 -0.06
1896 2016-05-23, 21:44:59 19.38 19.42 -0.03
1897 2016-05-23, 21:49:59 19.40 19.42 -0.08
1898 2016-05-23, 21:54:59 19.38 19.42 -0.06
1899 2016-05-23, 21:59:59 19.38 19.42 -0.08
1900 2016-05-23, 22:04:59 19.38 19.42 -0.03
1901 2016-05-23, 22:09:59 19.38 19.42 -0.18
1902 2016-05-23, 22:14:59 19.38 19.42 -0.06
1903 2016-05-23, 22:19:59 19.38 19.42 -0.03
1904 2016-05-23, 22:24:59 19.38 19.42 -0.03
1905 2016-05-23, 22:29:59 19.38 19.42 -0.06
1906 2016-05-23, 22:34:59 19.38 19.42 -0.03
1907 2016-05-23, 22:39:59 19.38 19.42 -0.06
1908 2016-05-23, 22:44:59 19.38 19.42 -0.28
1909 2016-05-23, 22:49:59 19.38 19.42 -0.23
1910 2016-05-23, 22:54:59 19.38 19.42 -0.26
1911 2016-05-23, 22:59:59 19.40 19.42 -0.21
1912 2016-05-23, 23:04:59 19.38 19.42 -0.23
1913 2016-05-23, 23:09:59 19.40 19.42 -0.33
1914 2016-05-23, 23:14:59 19.40 19.42 -0.28
1915 2016-05-23, 23:19:59 19.38 19.42 -0.31
1916 2016-05-23, 23:24:59 19.40 19.42 -0.28
1917 2016-05-23, 23:29:59 19.40 19.42 -0.08
1918 2016-05-23, 23:34:59 19.38 19.42 -0.23
1919 2016-05-23, 23:39:59 19.40 19.42 -0.13
1920 2016-05-23, 23:44:59 19.40 19.42 -0.21
1921 2016-05-23, 23:49:59 19.40 19.42 -0.33
1922 2016-05-23, 23:54:59 19.40 19.42 -0.23
1923 2016-05-23, 23:59:59 19.38 19.42 -0.23
1924 2016-05-24, 00:04:59 19.40 19.42 -0.23
1925 2016-05-24, 00:09:59 19.40 19.42 -0.03
1926 2016-05-24, 00:14:59 19.40 19.42 -0.06
1927 2016-05-24, 00:19:59 19.40 19.42 -0.36
1928 2016-05-24, 00:24:59 19.38 19.42 -0.18
1929 2016-05-24, 00:29:59 19.38 19.42 -0.13
1930 2016-05-24, 00:34:59 19.38 19.42 -0.06
1931 2016-05-24, 00:39:59 19.40 19.42 -0.33
1932 2016-05-24, 00:44:59 19.38 19.42 -0.03
1933 2016-05-24, 00:49:59 19.38 19.42 -0.06
1934 2016-05-24, 00:54:59 19.38 19.42 -0.06
1935 2016-05-24, 00:59:59 19.38 19.42 -0.16
1936 2016-05-24, 01:04:59 19.40 19.42 -0.36
1937 2016-05-24, 01:09:59 19.40 19.42 -0.01
1938 2016-05-24, 01:14:59 19.38 19.42 -0.18
1939 2016-05-24, 01:19:59 19.38 19.42 -0.21
1940 2016-05-24, 01:24:59 19.38 19.42 -0.08
1941 2016-05-24, 01:29:59 19.38 19.42 -0.28
1942 2016-05-24, 01:34:59 19.40 19.40 -0.31
1943 2016-05-24, 01:39:59 19.40 19.42 -0.38
1944 2016-05-24, 01:44:59 19.40 19.42 -0.33
1945 2016-05-24, 01:49:59 19.40 19.42 -0.28
1946 2016-05-24, 01:54:59 19.40 19.42 -0.18
1947 2016-05-24, 01:59:59 19.40 19.42 -0.33
1948 2016-05-24, 02:04:59 19.38 19.42 -0.33
1949 2016-05-24, 02:09:59 19.40 19.42 -0.11
1950 2016-05-24, 02:14:59 19.38 19.42 -0.36
1951 2016-05-24, 02:19:59 19.38 19.42 -0.23
1952 2016-05-24, 02:24:59 19.38 19.42 -0.13
1953 2016-05-24, 02:29:59 19.40 19.42 -0.13
1954 2016-05-24, 02:34:59 19.40 19.42 -0.28
1955 2016-05-24, 02:39:59 19.38 19.42 -0.26
1956 2016-05-24, 02:44:59 19.40 19.42 -0.36
1957 2016-05-24, 02:49:59 19.40 19.42 -0.31
1958 2016-05-24, 02:54:59 19.38 19.42 -0.18
1959 2016-05-24, 02:59:59 19.38 19.42 -0.23
1960 2016-05-24, 03:04:59 19.40 19.42 -0.23
1961 2016-05-24, 03:09:59 19.40 19.42 -0.33
1962 2016-05-24, 03:14:59 19.38 19.42 -0.33
1963 2016-05-24, 03:19:59 19.40 19.42 -0.18
1964 2016-05-24, 03:24:59 19.40 19.42 -0.31
1965 2016-05-24, 03:29:59 19.40 19.42 -0.23
1966 2016-05-24, 03:34:59 19.38 19.42 -0.03
1967 2016-05-24, 03:39:59 19.40 19.42 -0.21
1968 2016-05-24, 03:44:59 19.38 19.42 -0.21
1969 2016-05-24, 03:49:59 19.38 19.42 -0.33
1970 2016-05-24, 03:54:59 19.38 19.42 -0.13
1971 2016-05-24, 03:59:59 19.40 19.42 -0.33
1972 2016-05-24, 04:04:59 19.38 19.42 -0.06
1973 2016-05-24, 04:09:59 19.38 19.42 -0.06
1974 2016-05-24, 04:14:59 19.40 19.42 -0.23
1975 2016-05-24, 04:19:59 19.38 19.42 -0.13
1976 2016-05-24, 04:24:59 19.40 19.42 0.02
1977 2016-05-24, 04:29:59 19.40 19.42 -0.23
1978 2016-05-24, 04:34:59 19.38 19.42 -0.18
1979 2016-05-24, 04:39:59 19.40 19.42 -0.23
1980 2016-05-24, 04:44:59 19.38 19.42 0.02
1981 2016-05-24, 04:49:59 19.38 19.42 -0.08
1982 2016-05-24, 04:54:59 19.38 19.42 -0.11
1983 2016-05-24, 04:59:59 19.38 19.42 -0.06
1984 2016-05-24, 05:04:59 19.40 19.42 -0.23
1985 2016-05-24, 05:09:59 19.38 19.42 -0.21
1986 2016-05-24, 05:14:59 19.38 19.42 -0.36
1987 2016-05-24, 05:19:59 19.38 19.42 -0.16
1988 2016-05-24, 05:24:59 19.38 19.42 -0.11
1989 2016-05-24, 05:29:59 19.38 19.42 -0.11
1990 2016-05-24, 05:34:59 19.40 19.42 -0.28
1991 2016-05-24, 05:39:59 19.38 19.42 -0.18
1992 2016-05-24, 05:44:59 19.38 19.42 -0.23
1993 2016-05-24, 05:49:59 19.38 19.42 -0.03
1994 2016-05-24, 05:54:59 19.38 19.42 -0.18
1995 2016-05-24, 05:59:59 19.38 19.42 -0.16
1996 2016-05-24, 06:04:59 19.40 19.42 -0.01
[truncated: 25,366 more rows]

## Sheet: 0814
GMT Time Correction = 7200
Lg00 (Basic Log) Log:
Rec # Date / Time ExtTemp [C] IntTemp [C] Pressure [dBars]
0 2016-05-23, 12:49:59 21.74 22.50 -0.40
1 2016-05-23, 12:54:59 19.82 24.22 -0.43
2 2016-05-23, 12:59:59 19.74 22.06 -0.38
3 2016-05-23, 13:04:59 19.72 20.98 -0.40
4 2016-05-23, 13:09:59 19.84 20.42 -0.40
5 2016-05-23, 13:14:59 20.08 20.14 -0.35
6 2016-05-23, 13:19:59 19.98 20.02 -0.45
7 2016-05-23, 13:24:59 20.06 19.96 -0.45
8 2016-05-23, 13:29:59 20.18 19.94 -0.40
9 2016-05-23, 13:34:59 20.22 19.90 -0.38
10 2016-05-23, 13:39:59 20.08 19.88 -0.40
11 2016-05-23, 13:44:59 20.10 19.90 -0.45
12 2016-05-23, 13:49:59 20.12 19.90 -0.40
13 2016-05-23, 13:54:59 20.14 19.94 -0.38
14 2016-05-23, 13:59:59 20.16 19.96 -0.35
15 2016-05-23, 14:04:59 20.16 19.98 -0.38
16 2016-05-23, 14:09:59 19.86 19.98 -0.33
17 2016-05-23, 14:14:59 20.00 19.98 -0.38
18 2016-05-23, 14:19:59 19.90 19.98 -0.35
19 2016-05-23, 14:24:59 19.88 19.98 -0.48
20 2016-05-23, 14:29:59 19.96 19.98 -0.40
21 2016-05-23, 14:34:59 20.08 19.98 -0.35
22 2016-05-23, 14:39:59 19.74 19.98 -0.35
23 2016-05-23, 14:44:59 19.88 19.98 -0.48
24 2016-05-23, 14:49:59 20.02 19.98 -0.35
25 2016-05-23, 14:54:59 18.30 19.20 -0.40
26 2016-05-23, 14:59:59 19.76 18.68 -0.33
27 2016-05-23, 15:04:59 19.54 19.78 -0.28
28 2016-05-23, 15:09:59 18.42 19.30 0.10
29 2016-05-23, 15:14:59 18.44 18.70 0.02
30 2016-05-23, 15:19:59 18.42 18.52 0.10
31 2016-05-23, 15:24:59 18.42 18.48 0.07
32 2016-05-23, 15:29:59 18.44 18.46 0.02
33 2016-05-23, 15:34:59 18.44 18.46 -0.03
34 2016-05-23, 15:39:59 18.44 18.46 0.05
35 2016-05-23, 15:44:59 18.44 18.46 -0.10
36 2016-05-23, 15:49:59 18.44 18.46 -0.08
37 2016-05-23, 15:54:59 18.44 18.46 -0.03
38 2016-05-23, 15:59:59 18.44 18.46 -0.08
39 2016-05-23, 16:04:59 18.44 18.46 -0.05
40 2016-05-23, 16:09:59 18.44 18.46 -0.05
41 2016-05-23, 16:14:59 18.44 18.46 0.07
42 2016-05-23, 16:19:59 18.46 18.48 0.05
43 2016-05-23, 16:24:59 18.46 18.48 -0.03
44 2016-05-23, 16:29:59 18.46 18.48 -0.15
45 2016-05-23, 16:34:59 18.46 18.48 -0.03
46 2016-05-23, 16:39:59 18.46 18.48 0.07
47 2016-05-23, 16:44:59 18.44 18.48 0.07
48 2016-05-23, 16:49:59 18.46 18.48 0.05
49 2016-05-23, 16:54:59 18.46 18.48 0.05
50 2016-05-23, 16:59:59 18.46 18.48 0.05
51 2016-05-23, 17:04:59 18.48 18.48 -0.05
52 2016-05-23, 17:09:59 18.46 18.48 0.05
53 2016-05-23, 17:14:59 18.46 18.48 -0.03
54 2016-05-23, 17:19:59 18.46 18.48 -0.23
55 2016-05-23, 17:24:59 18.46 18.48 -0.03
56 2016-05-23, 17:29:59 18.46 18.50 0.05
57 2016-05-23, 17:34:59 18.48 18.50 0.12
58 2016-05-23, 17:39:59 18.46 18.50 0.05
59 2016-05-23, 17:44:59 18.48 18.50 -0.00
60 2016-05-23, 17:49:59 18.48 18.50 -0.05
61 2016-05-23, 17:54:59 18.48 18.50 0.10
62 2016-05-23, 17:59:59 18.48 18.50 0.05
63 2016-05-23, 18:04:59 18.48 18.50 0.05
64 2016-05-23, 18:09:59 18.46 18.50 0.10
65 2016-05-23, 18:14:59 18.48 18.50 -0.00
66 2016-05-23, 18:19:59 18.48 18.50 -0.00
67 2016-05-23, 18:24:59 18.48 18.50 0.05
68 2016-05-23, 18:29:59 18.48 18.50 -0.20
69 2016-05-23, 18:34:59 18.48 18.50 0.07
70 2016-05-23, 18:39:59 18.48 18.50 -0.00
71 2016-05-23, 18:44:59 18.50 18.50 -0.08
72 2016-05-23, 18:49:59 18.48 18.50 -0.00
73 2016-05-23, 18:54:59 18.48 18.52 0.07
74 2016-05-23, 18:59:59 18.50 18.52 0.10
75 2016-05-23, 19:04:59 18.48 18.50 0.07
76 2016-05-23, 19:09:59 18.50 18.50 0.10
77 2016-05-23, 19:14:59 18.50 18.50 0.05
78 2016-05-23, 19:19:59 18.48 18.52 0.07
79 2016-05-23, 19:24:59 18.50 18.52 0.07
80 2016-05-23, 19:29:59 18.48 18.52 0.15
81 2016-05-23, 19:34:59 18.50 18.52 -0.00
82 2016-05-23, 19:39:59 18.50 18.52 0.07
83 2016-05-23, 19:44:59 18.50 18.52 0.07
84 2016-05-23, 19:49:59 18.50 18.52 0.05
85 2016-05-23, 19:54:59 18.50 18.52 0.05
86 2016-05-23, 19:59:59 18.50 18.52 -0.05
87 2016-05-23, 20:04:59 18.50 18.52 -0.18
88 2016-05-23, 20:09:59 18.50 18.52 0.07
89 2016-05-23, 20:14:59 18.50 18.52 -0.00
90 2016-05-23, 20:19:59 18.50 18.52 -0.18
91 2016-05-23, 20:24:59 18.50 18.52 -0.00
92 2016-05-23, 20:29:59 18.50 18.52 -0.15
93 2016-05-23, 20:34:59 18.48 18.52 0.10
94 2016-05-23, 20:39:59 18.48 18.52 0.07
95 2016-05-23, 20:44:59 18.50 18.52 0.15
96 2016-05-23, 20:49:59 18.50 18.52 0.05
97 2016-05-23, 20:54:59 18.50 18.52 -0.00
98 2016-05-23, 20:59:59 18.48 18.52 -0.00
99 2016-05-23, 21:04:59 18.50 18.52 0.07
100 2016-05-23, 21:09:59 18.48 18.52 0.07
101 2016-05-23, 21:14:59 18.48 18.52 0.10
102 2016-05-23, 21:19:59 18.50 18.52 -0.08
103 2016-05-23, 21:24:59 18.50 18.52 -0.23
104 2016-05-23, 21:29:59 18.50 18.52 -0.03
105 2016-05-23, 21:34:59 18.50 18.52 -0.25
106 2016-05-23, 21:39:59 18.50 18.52 -0.08
107 2016-05-23, 21:44:59 18.48 18.52 0.12
108 2016-05-23, 21:49:59 18.50 18.52 0.07
109 2016-05-23, 21:54:59 18.50 18.52 0.07
110 2016-05-23, 21:59:59 18.48 18.52 0.05
111 2016-05-23, 22:04:59 18.48 18.52 0.12
112 2016-05-23, 22:09:59 18.50 18.52 0.12
113 2016-05-23, 22:14:59 18.50 18.52 0.05
114 2016-05-23, 22:19:59 18.50 18.52 0.17
115 2016-05-23, 22:24:59 18.50 18.52 0.07
116 2016-05-23, 22:29:59 18.50 18.52 -0.00
117 2016-05-23, 22:34:59 18.50 18.52 0.10
118 2016-05-23, 22:39:59 18.50 18.52 0.15
119 2016-05-23, 22:44:59 18.48 18.52 0.07
120 2016-05-23, 22:49:59 18.50 18.52 0.10
121 2016-05-23, 22:54:59 18.50 18.52 0.07
122 2016-05-23, 22:59:59 18.48 18.52 0.10
123 2016-05-23, 23:04:59 18.50 18.52 0.05
124 2016-05-23, 23:09:59 18.50 18.52 0.12
125 2016-05-23, 23:14:59 18.48 18.52 0.10
126 2016-05-23, 23:19:59 18.48 18.52 0.07
127 2016-05-23, 23:24:59 18.46 18.52 0.17
128 2016-05-23, 23:29:59 18.50 18.52 0.07
129 2016-05-23, 23:34:59 18.50 18.52 0.12
130 2016-05-23, 23:39:59 18.48 18.52 0.07
131 2016-05-23, 23:44:59 18.50 18.52 0.10
132 2016-05-23, 23:49:59 18.48 18.52 0.07
133 2016-05-23, 23:54:59 18.48 18.52 0.07
134 2016-05-23, 23:59:59 18.50 18.52 0.07
135 2016-05-24, 00:04:59 18.50 18.52 0.05
136 2016-05-24, 00:09:59 18.50 18.52 0.15
137 2016-05-24, 00:14:59 18.50 18.52 0.07
138 2016-05-24, 00:19:59 18.50 18.52 0.12
139 2016-05-24, 00:24:59 18.48 18.52 0.07
140 2016-05-24, 00:29:59 18.48 18.52 0.07
141 2016-05-24, 00:34:59 18.50 18.52 0.05
142 2016-05-24, 00:39:59 18.50 18.52 0.07
143 2016-05-24, 00:44:59 18.50 18.52 0.12
144 2016-05-24, 00:49:59 18.50 18.52 0.05
145 2016-05-24, 00:54:59 18.50 18.52 -0.00
146 2016-05-24, 00:59:59 18.48 18.52 0.15
147 2016-05-24, 01:04:59 18.48 18.52 0.10
148 2016-05-24, 01:09:59 18.48 18.52 0.15
149 2016-05-24, 01:14:59 18.50 18.52 0.10
150 2016-05-24, 01:19:59 18.48 18.52 0.12
151 2016-05-24, 01:24:59 18.50 18.52 0.10
152 2016-05-24, 01:29:59 18.50 18.52 0.15
153 2016-05-24, 01:34:59 18.48 18.52 0.17
154 2016-05-24, 01:39:59 18.50 18.52 -0.18
155 2016-05-24, 01:44:59 18.50 18.52 0.07
156 2016-05-24, 01:49:59 18.48 18.52 0.10
157 2016-05-24, 01:54:59 18.48 18.52 0.07
158 2016-05-24, 01:59:59 18.50 18.52 -0.00
159 2016-05-24, 02:04:59 18.50 18.52 0.15
160 2016-05-24, 02:09:59 18.48 18.52 0.15
161 2016-05-24, 02:14:59 18.48 18.52 0.07
162 2016-05-24, 02:19:59 18.50 18.52 0.22
163 2016-05-24, 02:24:59 18.48 18.52 0.12
164 2016-05-24, 02:29:59 18.48 18.52 0.15
165 2016-05-24, 02:34:59 18.48 18.52 0.07
166 2016-05-24, 02:39:59 18.50 18.52 -0.25
167 2016-05-24, 02:44:59 18.48 18.52 0.07
168 2016-05-24, 02:49:59 18.48 18.52 0.07
169 2016-05-24, 02:54:59 18.50 18.52 0.10
170 2016-05-24, 02:59:59 18.50 18.52 0.15
171 2016-05-24, 03:04:59 18.50 18.52 0.10
172 2016-05-24, 03:09:59 18.50 18.52 0.12
173 2016-05-24, 03:14:59 18.48 18.52 0.10
174 2016-05-24, 03:19:59 18.50 18.52 0.12
175 2016-05-24, 03:24:59 18.48 18.52 0.12
176 2016-05-24, 03:29:59 18.48 18.52 0.07
177 2016-05-24, 03:34:59 18.48 18.52 0.05
178 2016-05-24, 03:39:59 18.48 18.52 0.05
179 2016-05-24, 03:44:59 18.48 18.52 0.12
180 2016-05-24, 03:49:59 18.48 18.52 0.07
181 2016-05-24, 03:54:59 18.48 18.52 0.10
182 2016-05-24, 03:59:59 18.48 18.52 0.10
183 2016-05-24, 04:04:59 18.50 18.50 0.07
184 2016-05-24, 04:09:59 18.48 18.52 0.15
185 2016-05-24, 04:14:59 18.48 18.52 0.10
186 2016-05-24, 04:19:59 18.50 18.52 -0.00
187 2016-05-24, 04:24:59 18.48 18.52 0.12
188 2016-05-24, 04:29:59 18.48 18.52 0.10
189 2016-05-24, 04:34:59 18.50 18.50 0.07
190 2016-05-24, 04:39:59 18.48 18.50 0.15
191 2016-05-24, 04:44:59 18.50 18.50 -0.00
192 2016-05-24, 04:49:59 18.48 18.50 0.10
193 2016-05-24, 04:54:59 18.48 18.50 0.10
194 2016-05-24, 04:59:59 18.50 18.52 0.07
195 2016-05-24, 05:04:59 18.50 18.52 -0.18
196 2016-05-24, 05:09:59 18.50 18.50 -0.10
197 2016-05-24, 05:14:59 18.50 18.50 -0.03
198 2016-05-24, 05:19:59 18.50 18.52 -0.00
199 2016-05-24, 05:24:59 18.50 18.52 -0.00
200 2016-05-24, 05:29:59 18.50 18.50 -0.10
201 2016-05-24, 05:34:59 18.50 18.52 -0.25
202 2016-05-24, 05:39:59 18.50 18.52 -0.10
203 2016-05-24, 05:44:59 18.50 18.52 -0.05
204 2016-05-24, 05:49:59 18.50 18.50 -0.15
205 2016-05-24, 05:54:59 18.50 18.52 -0.18
206 2016-05-24, 05:59:59 18.50 18.50 0.07
207 2016-05-24, 06:04:59 18.50 18.52 0.05
208 2016-05-24, 06:09:59 18.50 18.50 0.17
209 2016-05-24, 06:14:59 18.50 18.52 0.07
210 2016-05-24, 06:19:59 18.50 18.52 -0.03
211 2016-05-24, 06:24:59 18.50 18.52 0.07
212 2016-05-24, 06:29:59 18.50 18.50 0.12
213 2016-05-24, 06:34:59 18.50 18.52 0.10
214 2016-05-24, 06:39:59 18.50 18.52 0.12
215 2016-05-24, 06:44:59 18.50 18.52 0.07
216 2016-05-24, 06:49:59 18.50 18.52 0.07
217 2016-05-24, 06:54:59 18.50 18.52 0.10
218 2016-05-24, 06:59:59 18.50 18.52 0.07
219 2016-05-24, 07:04:59 18.50 18.52 0.07
220 2016-05-24, 07:09:59 18.50 18.52 0.10
221 2016-05-24, 07:14:59 18.50 18.52 0.07
222 2016-05-24, 07:19:59 18.50 18.52 0.07
223 2016-05-24, 07:24:59 18.50 18.52 0.05
224 2016-05-24, 07:29:59 18.50 18.52 -0.10
225 2016-05-24, 07:34:59 18.50 18.52 -0.08
226 2016-05-24, 07:39:59 18.50 18.52 0.10
227 2016-05-24, 07:44:59 18.50 18.52 0.10
228 2016-05-24, 07:49:59 18.50 18.52 0.07
229 2016-05-24, 07:54:59 18.50 18.52 0.05
230 2016-05-24, 07:59:59 18.52 18.52 -0.00
231 2016-05-24, 08:04:59 18.52 18.52 0.12
232 2016-05-24, 08:09:59 18.52 18.52 0.10
233 2016-05-24, 08:14:59 18.50 18.52 0.10
234 2016-05-24, 08:19:59 18.50 18.52 0.15
235 2016-05-24, 08:24:59 18.50 18.52 0.10
236 2016-05-24, 08:29:59 18.50 18.52 0.10
237 2016-05-24, 08:34:59 18.52 18.52 0.12
238 2016-05-24, 08:39:59 18.52 18.52 0.07
239 2016-05-24, 08:44:59 18.52 18.52 -0.00
240 2016-05-24, 08:49:59 18.52 18.56 0.15
241 2016-05-24, 08:54:59 18.52 18.52 0.12
242 2016-05-24, 08:59:59 18.52 18.52 -0.10
243 2016-05-24, 09:04:59 18.52 18.56 -0.05
244 2016-05-24, 09:09:59 18.52 18.56 -0.00
245 2016-05-24, 09:14:59 18.52 18.56 0.05
246 2016-05-24, 09:19:59 18.52 18.56 -0.03
247 2016-05-24, 09:24:59 18.52 18.56 0.12
248 2016-05-24, 09:29:59 18.52 18.56 -0.00
249 2016-05-24, 09:34:59 18.54 18.56 0.10
250 2016-05-24, 09:39:59 18.54 18.56 0.12
251 2016-05-24, 09:44:59 18.54 18.56 -0.00
252 2016-05-24, 09:49:59 18.54 18.56 0.15
253 2016-05-24, 09:54:59 18.54 18.56 -0.00
254 2016-05-24, 09:59:59 18.54 18.56 -0.00
255 2016-05-24, 10:04:59 18.54 18.56 0.05
256 2016-05-24, 10:09:59 18.54 18.56 -0.00
257 2016-05-24, 10:14:59 18.54 18.58 -0.10
258 2016-05-24, 10:19:59 18.54 18.58 -0.05
259 2016-05-24, 10:24:59 18.54 18.58 -0.10
260 2016-05-24, 10:29:59 18.54 18.58 -0.03
261 2016-05-24, 10:34:59 18.54 18.58 0.02
262 2016-05-24, 10:39:59 18.54 18.58 0.02
263 2016-05-24, 10:44:59 18.54 18.58 -0.03
264 2016-05-24, 10:49:59 18.54 18.58 -0.05
265 2016-05-24, 10:54:59 18.54 18.58 0.02
266 2016-05-24, 10:59:59 18.54 18.58 0.12
267 2016-05-24, 11:04:59 18.54 18.58 0.12
268 2016-05-24, 11:09:59 18.56 18.58 0.02
269 2016-05-24, 11:14:59 18.56 18.58 0.12
270 2016-05-24, 11:19:59 18.56 18.58 0.07
271 2016-05-24, 11:24:59 18.56 18.58 0.07
272 2016-05-24, 11:29:59 18.56 18.60 0.10
273 2016-05-24, 11:34:59 18.56 18.60 -0.00
274 2016-05-24, 11:39:59 18.56 18.60 0.10
275 2016-05-24, 11:44:59 18.56 18.60 -0.00
276 2016-05-24, 11:49:59 18.56 18.60 0.02
277 2016-05-24, 11:54:59 18.56 18.60 0.07
278 2016-05-24, 11:59:59 18.56 18.60 0.07
279 2016-05-24, 12:04:59 18.56 18.60 0.10
280 2016-05-24, 12:09:59 18.56 18.60 -0.00
281 2016-05-24, 12:14:59 18.56 18.60 0.10
282 2016-05-24, 12:19:59 18.58 18.60 -0.03
283 2016-05-24, 12:24:59 18.58 18.60 0.12
284 2016-05-24, 12:29:59 18.58 18.60 0.07
285 2016-05-24, 12:34:59 18.58 18.60 -0.15
286 2016-05-24, 12:39:59 18.58 18.60 0.10
287 2016-05-24, 12:44:59 18.58 18.62 0.10
288 2016-05-24, 12:49:59 18.58 18.60 -0.00
289 2016-05-24, 12:54:59 18.58 18.62 0.12
290 2016-05-24, 12:59:59 18.58 18.62 0.07
291 2016-05-24, 13:04:59 18.58 18.62 0.10
292 2016-05-24, 13:09:59 18.58 18.62 0.07
293 2016-05-24, 13:14:59 18.58 18.62 0.02
294 2016-05-24, 13:19:59 18.58 18.62 0.10
295 2016-05-24, 13:24:59 18.58 18.62 0.02
296 2016-05-24, 13:29:59 18.58 18.62 0.12
297 2016-05-24, 13:34:59 18.58 18.62 -0.03
298 2016-05-24, 13:39:59 18.60 18.62 -0.05
299 2016-05-24, 13:44:59 18.58 18.62 -0.05
300 2016-05-24, 13:49:59 18.60 18.62 0.10
301 2016-05-24, 13:54:59 18.60 18.62 0.10
302 2016-05-24, 13:59:59 18.60 18.62 -0.00
303 2016-05-24, 14:04:59 18.60 18.62 -0.00
304 2016-05-24, 14:09:59 18.60 18.62 0.07
305 2016-05-24, 14:14:59 18.60 18.62 0.12
306 2016-05-24, 14:19:59 18.60 18.64 -0.05
307 2016-05-24, 14:24:59 18.60 18.64 -0.00
308 2016-05-24, 14:29:59 18.60 18.64 0.07
309 2016-05-24, 14:34:59 18.60 18.64 -0.00
310 2016-05-24, 14:39:59 18.60 18.64 0.02
311 2016-05-24, 14:44:59 18.60 18.64 -0.05
312 2016-05-24, 14:49:59 18.60 18.64 0.02
313 2016-05-24, 14:54:59 18.60 18.64 0.10
314 2016-05-24, 14:59:59 18.62 18.64 -0.03
315 2016-05-24, 15:04:59 18.60 18.64 0.10
316 2016-05-24, 15:09:59 18.62 18.64 -0.15
317 2016-05-24, 15:14:59 18.62 18.64 -0.05
318 2016-05-24, 15:19:59 18.62 18.64 -0.05
319 2016-05-24, 15:24:59 18.62 18.66 0.02
320 2016-05-24, 15:29:59 18.62 18.64 0.07
321 2016-05-24, 15:34:59 18.62 18.64 -0.05
322 2016-05-24, 15:39:59 18.62 18.66 -0.00
323 2016-05-24, 15:44:59 18.62 18.66 0.02
324 2016-05-24, 15:49:59 18.52 18.62 0.02
325 2016-05-24, 15:54:59 17.86 18.46 0.12
326 2016-05-24, 15:59:59 17.86 18.08 0.05
327 2016-05-24, 16:04:59 17.88 17.94 0.12
328 2016-05-24, 16:09:59 17.88 17.90 -0.00
329 2016-05-24, 16:14:59 17.90 17.90 0.07
330 2016-05-24, 16:19:59 17.90 17.90 -0.08
331 2016-05-24, 16:24:59 17.90 17.90 -0.00
332 2016-05-24, 16:29:59 17.90 17.92 0.07
333 2016-05-24, 16:34:59 17.92 17.92 0.07
334 2016-05-24, 16:39:59 17.92 17.94 0.02
335 2016-05-24, 16:44:59 17.92 17.94 0.07
336 2016-05-24, 16:49:59 17.94 17.94 0.07
337 2016-05-24, 16:54:59 17.94 17.94 0.07
338 2016-05-24, 16:59:59 17.94 17.94 0.10
339 2016-05-24, 17:04:59 17.96 17.96 0.05
340 2016-05-24, 17:09:59 17.96 17.96 0.07
341 2016-05-24, 17:14:59 17.96 17.96 -0.23
342 2016-05-24, 17:19:59 17.96 17.96 0.10
343 2016-05-24, 17:24:59 17.96 18.00 -0.13
344 2016-05-24, 17:29:59 18.00 18.00 -0.08
345 2016-05-24, 17:34:59 18.00 18.00 0.05
346 2016-05-24, 17:39:59 18.00 18.02 0.12
347 2016-05-24, 17:44:59 18.02 18.02 -0.20
348 2016-05-24, 17:49:59 18.02 18.02 -0.10
349 2016-05-24, 17:54:59 18.02 18.02 -0.08
350 2016-05-24, 17:59:59 18.02 18.04 0.10
351 2016-05-24, 18:04:59 18.04 18.04 -0.18
352 2016-05-24, 18:09:59 18.04 18.04 -0.23
353 2016-05-24, 18:14:59 18.04 18.04 -0.03
354 2016-05-24, 18:19:59 18.04 18.06 0.12
355 2016-05-24, 18:24:59 18.06 18.06 0.15
356 2016-05-24, 18:29:59 18.06 18.08 0.07
357 2016-05-24, 18:34:59 18.06 18.06 -0.08
358 2016-05-24, 18:39:59 18.08 18.08 0.12
359 2016-05-24, 18:44:59 18.08 18.08 0.10
360 2016-05-24, 18:49:59 18.08 18.08 -0.23
361 2016-05-24, 18:54:59 18.08 18.10 -0.18
362 2016-05-24, 18:59:59 18.08 18.10 0.05
363 2016-05-24, 19:04:59 18.10 18.10 0.05
364 2016-05-24, 19:09:59 18.10 18.10 -0.00
365 2016-05-24, 19:14:59 18.10 18.10 0.12
366 2016-05-24, 19:19:59 18.10 18.10 0.10
367 2016-05-24, 19:24:59 18.12 18.12 0.12
368 2016-05-24, 19:29:59 18.12 18.12 0.10
369 2016-05-24, 19:34:59 18.12 18.12 0.12
370 2016-05-24, 19:39:59 18.12 18.14 -0.00
371 2016-05-24, 19:44:59 18.14 18.14 -0.00
372 2016-05-24, 19:49:59 18.14 18.14 -0.08
373 2016-05-24, 19:54:59 18.14 18.14 0.10
374 2016-05-24, 19:59:59 18.16 18.16 -0.05
375 2016-05-24, 20:04:59 18.16 18.16 0.07
376 2016-05-24, 20:09:59 18.16 18.16 0.07
377 2016-05-24, 20:14:59 18.16 18.18 0.02
378 2016-05-24, 20:19:59 18.16 18.18 0.05
379 2016-05-24, 20:24:59 18.16 18.18 -0.00
380 2016-05-24, 20:29:59 18.18 18.18 -0.05
381 2016-05-24, 20:34:59 18.18 18.18 0.10
382 2016-05-24, 20:39:59 18.18 18.20 -0.10
383 2016-05-24, 20:44:59 18.20 18.20 0.10
384 2016-05-24, 20:49:59 18.20 18.20 0.05
385 2016-05-24, 20:54:59 18.20 18.20 -0.00
386 2016-05-24, 20:59:59 18.20 18.22 0.02
387 2016-05-24, 21:04:59 18.22 18.22 0.02
388 2016-05-24, 21:09:59 18.22 18.22 0.17
389 2016-05-24, 21:14:59 18.22 18.22 -0.13
390 2016-05-24, 21:19:59 18.22 18.22 0.12
391 2016-05-24, 21:24:59 18.24 18.24 -0.03
392 2016-05-24, 21:29:59 18.24 18.24 0.17
393 2016-05-24, 21:34:59 18.24 18.24 0.12
394 2016-05-24, 21:39:59 18.24 18.24 0.05
395 2016-05-24, 21:44:59 18.24 18.28 0.10
396 2016-05-24, 21:49:59 18.26 18.28 0.05
397 2016-05-24, 21:54:59 18.26 18.28 0.07
398 2016-05-24, 21:59:59 18.26 18.28 -0.13
399 2016-05-24, 22:04:59 18.26 18.30 -0.13
400 2016-05-24, 22:09:59 18.26 18.30 0.10
401 2016-05-24, 22:14:59 18.28 18.30 0.17
402 2016-05-24, 22:19:59 18.28 18.30 -0.15
403 2016-05-24, 22:24:59 18.28 18.30 -0.08
404 2016-05-24, 22:29:59 18.28 18.30 0.10
405 2016-05-24, 22:34:59 18.28 18.32 0.15
406 2016-05-24, 22:39:59 18.30 18.32 0.15
407 2016-05-24, 22:44:59 18.30 18.32 -0.13
408 2016-05-24, 22:49:59 18.30 18.34 -0.10
409 2016-05-24, 22:54:59 18.30 18.34 -0.08
410 2016-05-24, 22:59:59 18.32 18.34 0.07
411 2016-05-24, 23:04:59 18.32 18.34 -0.05
412 2016-05-24, 23:09:59 18.32 18.34 0.10
413 2016-05-24, 23:14:59 18.32 18.36 -0.05
414 2016-05-24, 23:19:59 18.32 18.36 0.10
415 2016-05-24, 23:24:59 18.34 18.36 0.10
416 2016-05-24, 23:29:59 18.34 18.36 -0.13
417 2016-05-24, 23:34:59 18.34 18.36 0.07
418 2016-05-24, 23:39:59 18.34 18.38 0.10
419 2016-05-24, 23:44:59 18.34 18.38 0.12
420 2016-05-24, 23:49:59 18.34 18.38 0.07
421 2016-05-24, 23:54:59 18.36 18.38 0.02
422 2016-05-24, 23:59:59 18.36 18.38 -0.05
423 2016-05-25, 00:04:59 18.36 18.40 0.02
424 2016-05-25, 00:09:59 18.36 18.40 0.07
425 2016-05-25, 00:14:59 18.36 18.40 -0.23
426 2016-05-25, 00:19:59 18.38 18.40 0.05
427 2016-05-25, 00:24:59 18.38 18.42 -0.08
428 2016-05-25, 00:29:59 18.38 18.42 -0.08
429 2016-05-25, 00:34:59 18.38 18.42 0.05
430 2016-05-25, 00:39:59 18.42 18.42 0.02
431 2016-05-25, 00:44:59 18.42 18.42 0.12
432 2016-05-25, 00:49:59 18.42 18.42 -0.03
433 2016-05-25, 00:54:59 18.42 18.44 0.07
434 2016-05-25, 00:59:59 18.42 18.44 -0.03
435 2016-05-25, 01:04:59 18.44 18.44 0.02
436 2016-05-25, 01:09:59 18.44 18.44 -0.05
437 2016-05-25, 01:14:59 18.44 18.44 -0.05
438 2016-05-25, 01:19:59 18.44 18.46 0.02
439 2016-05-25, 01:24:59 18.44 18.46 0.05
440 2016-05-25, 01:29:59 18.44 18.46 0.02
441 2016-05-25, 01:34:59 18.46 18.46 0.05
442 2016-05-25, 01:39:59 18.46 18.46 0.20
443 2016-05-25, 01:44:59 18.46 18.46 0.10
444 2016-05-25, 01:49:59 18.48 18.48 -0.08
445 2016-05-25, 01:54:59 18.46 18.48 0.02
446 2016-05-25, 01:59:59 18.48 18.48 0.10
447 2016-05-25, 02:04:59 18.48 18.48 -0.03
448 2016-05-25, 02:09:59 18.48 18.50 -0.00
449 2016-05-25, 02:14:59 18.48 18.50 0.15
450 2016-05-25, 02:19:59 18.48 18.50 0.12
451 2016-05-25, 02:24:59 18.50 18.50 -0.03
452 2016-05-25, 02:29:59 18.50 18.50 -0.15
453 2016-05-25, 02:34:59 18.50 18.50 0.12
454 2016-05-25, 02:39:59 18.50 18.52 0.05
455 2016-05-25, 02:44:59 18.52 18.52 -0.03
456 2016-05-25, 02:49:59 18.52 18.52 -0.03
457 2016-05-25, 02:54:59 18.52 18.52 -0.00
458 2016-05-25, 02:59:59 18.52 18.56 -0.08
459 2016-05-25, 03:04:59 18.52 18.56 -0.05
460 2016-05-25, 03:09:59 18.52 18.56 -0.05
461 2016-05-25, 03:14:59 18.54 18.56 -0.08
462 2016-05-25, 03:19:59 18.54 18.56 -0.00
463 2016-05-25, 03:24:59 18.54 18.56 -0.05
464 2016-05-25, 03:29:59 18.54 18.58 0.02
465 2016-05-25, 03:34:59 18.54 18.58 -0.03
466 2016-05-25, 03:39:59 18.56 18.58 -0.08
467 2016-05-25, 03:44:59 18.56 18.60 0.02
468 2016-05-25, 03:49:59 18.56 18.58 -0.08
469 2016-05-25, 03:54:59 18.56 18.60 -0.05
470 2016-05-25, 03:59:59 18.56 18.60 -0.05
471 2016-05-25, 04:04:59 18.58 18.60 -0.08
472 2016-05-25, 04:09:59 18.58 18.60 0.07
473 2016-05-25, 04:14:59 18.58 18.60 -0.08
474 2016-05-25, 04:19:59 18.58 18.62 -0.15
475 2016-05-25, 04:24:59 18.58 18.62 0.07
476 2016-05-25, 04:29:59 18.58 18.62 -0.03
477 2016-05-25, 04:34:59 18.60 18.62 -0.13
478 2016-05-25, 04:39:59 18.60 18.62 -0.03
479 2016-05-25, 04:44:59 18.60 18.62 -0.13
480 2016-05-25, 04:49:59 18.60 18.64 0.07
481 2016-05-25, 04:54:59 18.60 18.64 0.02
482 2016-05-25, 04:59:59 18.62 18.64 0.12
483 2016-05-25, 05:04:59 18.62 18.66 -0.15
484 2016-05-25, 05:09:59 18.62 18.66 0.12
485 2016-05-25, 05:14:59 18.62 18.66 0.07
486 2016-05-25, 05:19:59 18.62 18.66 -0.18
487 2016-05-25, 05:24:59 18.62 18.66 0.07
488 2016-05-25, 05:29:59 18.64 18.66 -0.03
489 2016-05-25, 05:34:59 18.64 18.66 0.12
490 2016-05-25, 05:39:59 18.64 18.68 0.12
491 2016-05-25, 05:44:59 18.64 18.68 0.07
492 2016-05-25, 05:49:59 18.64 18.68 0.05
493 2016-05-25, 05:54:59 18.64 18.68 0.07
494 2016-05-25, 05:59:59 18.68 18.68 0.17
495 2016-05-25, 06:04:59 18.68 18.70 0.05
496 2016-05-25, 06:09:59 18.68 18.70 0.05
497 2016-05-25, 06:14:59 18.68 18.70 -0.10
498 2016-05-25, 06:19:59 18.70 18.70 0.02
499 2016-05-25, 06:24:59 18.70 18.70 0.12
500 2016-05-25, 06:29:59 18.70 18.72 -0.13
501 2016-05-25, 06:34:59 18.70 18.72 -0.10
502 2016-05-25, 06:39:59 18.70 18.72 0.07
503 2016-05-25, 06:44:59 18.70 18.72 -0.15
504 2016-05-25, 06:49:59 18.72 18.72 -0.00
505 2016-05-25, 06:54:59 18.72 18.72 -0.03
506 2016-05-25, 06:59:59 18.72 18.72 -0.18
507 2016-05-25, 07:04:59 18.74 18.74 -0.03
508 2016-05-25, 07:09:59 18.74 18.74 0.05
509 2016-05-25, 07:14:59 18.74 18.74 0.05
510 2016-05-25, 07:19:59 18.74 18.74 0.05
511 2016-05-25, 07:24:59 18.74 18.76 -0.10
512 2016-05-25, 07:29:59 18.74 18.76 -0.13
513 2016-05-25, 07:34:59 18.76 18.76 0.02
514 2016-05-25, 07:39:59 18.76 18.76 0.10
515 2016-05-25, 07:44:59 18.76 18.78 -0.10
516 2016-05-25, 07:49:59 18.76 18.78 -0.08
517 2016-05-25, 07:54:59 18.76 18.78 0.05
518 2016-05-25, 07:59:59 18.78 18.78 0.05
519 2016-05-25, 08:04:59 18.78 18.78 -0.08
520 2016-05-25, 08:09:59 18.78 18.78 -0.00
521 2016-05-25, 08:14:59 18.78 18.82 -0.05
522 2016-05-25, 08:19:59 18.78 18.82 0.02
523 2016-05-25, 08:24:59 18.78 18.82 0.02
524 2016-05-25, 08:29:59 18.78 18.82 -0.13
525 2016-05-25, 08:34:59 18.80 18.82 -0.05
526 2016-05-25, 08:39:59 18.80 18.82 -0.15
527 2016-05-25, 08:44:59 18.80 18.84 -0.10
528 2016-05-25, 08:49:59 18.82 18.84 -0.08
529 2016-05-25, 08:54:59 18.82 18.84 0.10
530 2016-05-25, 08:59:59 18.82 18.84 0.02
531 2016-05-25, 09:04:59 18.82 18.84 -0.15
532 2016-05-25, 09:09:59 18.82 18.84 0.02
533 2016-05-25, 09:14:59 18.82 18.86 -0.00
534 2016-05-25, 09:19:59 18.84 18.86 0.10
535 2016-05-25, 09:24:59 18.82 18.86 -0.05
536 2016-05-25, 09:29:59 18.84 18.86 -0.20
537 2016-05-25, 09:34:59 18.84 18.88 -0.08
538 2016-05-25, 09:39:59 18.84 18.88 -0.05
539 2016-05-25, 09:44:59 18.86 18.88 -0.08
540 2016-05-25, 09:49:59 18.86 18.88 -0.13
541 2016-05-25, 09:54:59 18.86 18.88 0.17
542 2016-05-25, 09:59:59 18.86 18.90 -0.05
543 2016-05-25, 10:04:59 18.86 18.88 0.02
544 2016-05-25, 10:09:59 18.86 18.90 -0.10
545 2016-05-25, 10:14:59 18.86 18.90 -0.13
546 2016-05-25, 10:19:59 18.86 18.90 0.10
547 2016-05-25, 10:24:59 18.88 18.92 0.10
548 2016-05-25, 10:29:59 18.88 18.90 0.07
549 2016-05-25, 10:34:59 18.88 18.92 0.07
550 2016-05-25, 10:39:59 18.88 18.92 -0.03
551 2016-05-25, 10:44:59 18.90 18.92 -0.13
552 2016-05-25, 10:49:59 18.90 18.92 0.12
553 2016-05-25, 10:54:59 18.90 18.92 -0.08
554 2016-05-25, 10:59:59 18.90 18.94 -0.03
555 2016-05-25, 11:04:59 18.90 18.94 -0.05
556 2016-05-25, 11:09:59 18.92 18.94 -0.05
557 2016-05-25, 11:14:59 18.92 18.94 0.12
558 2016-05-25, 11:19:59 18.92 18.94 -0.08
559 2016-05-25, 11:24:59 18.92 18.96 -0.05
560 2016-05-25, 11:29:59 18.92 18.96 -0.10
561 2016-05-25, 11:34:59 18.96 18.96 0.10
562 2016-05-25, 11:39:59 18.96 18.96 -0.08
563 2016-05-25, 11:44:59 18.96 18.96 0.12
564 2016-05-25, 11:49:59 18.96 18.96 -0.08
565 2016-05-25, 11:54:59 18.96 18.98 -0.03
566 2016-05-25, 11:59:59 18.96 18.98 -0.10
567 2016-05-25, 12:04:59 18.96 18.98 -0.13
568 2016-05-25, 12:09:59 18.98 18.98 -0.10
569 2016-05-25, 12:14:59 18.98 18.98 -0.08
570 2016-05-25, 12:19:59 18.98 19.00 -0.03
571 2016-05-25, 12:24:59 18.98 19.00 -0.05
572 2016-05-25, 12:29:59 18.98 19.00 -0.15
573 2016-05-25, 12:34:59 18.98 19.00 -0.15
574 2016-05-25, 12:39:59 19.00 19.00 -0.18
575 2016-05-25, 12:44:59 19.00 19.00 0.12
576 2016-05-25, 12:49:59 19.00 19.02 -0.00
577 2016-05-25, 12:54:59 19.00 19.02 -0.05
578 2016-05-25, 12:59:59 19.02 19.02 0.12
579 2016-05-25, 13:04:59 19.02 19.02 -0.20
580 2016-05-25, 13:09:59 19.02 19.02 0.07
581 2016-05-25, 13:14:59 19.02 19.04 -0.05
582 2016-05-25, 13:19:59 19.02 19.04 -0.05
583 2016-05-25, 13:24:59 19.04 19.04 0.12
584 2016-05-25, 13:29:59 19.04 19.04 0.02
585 2016-05-25, 13:34:59 19.04 19.04 -0.03
586 2016-05-25, 13:39:59 19.04 19.04 0.15
587 2016-05-25, 13:44:59 19.04 19.04 -0.00
588 2016-05-25, 13:49:59 19.04 19.06 -0.05
589 2016-05-25, 13:54:59 19.06 19.06 0.05
590 2016-05-25, 13:59:59 19.06 19.06 -0.18
591 2016-05-25, 14:04:59 19.06 19.06 -0.03
592 2016-05-25, 14:09:59 19.06 19.10 -0.18
593 2016-05-25, 14:14:59 19.06 19.06 0.15
594 2016-05-25, 14:19:59 19.06 19.10 -0.00
595 2016-05-25, 14:24:59 19.06 19.10 -0.05
596 2016-05-25, 14:29:59 19.08 19.10 -0.10
597 2016-05-25, 14:34:59 19.08 19.12 0.05
598 2016-05-25, 14:39:59 19.08 19.12 -0.05
599 2016-05-25, 14:44:59 19.08 19.12 0.02
600 2016-05-25, 14:49:59 19.08 19.12 -0.00
601 2016-05-25, 14:54:59 19.10 19.12 0.05
602 2016-05-25, 14:59:59 19.10 19.12 0.02
603 2016-05-25, 15:04:59 19.10 19.14 0.05
604 2016-05-25, 15:09:59 19.10 19.14 -0.00
605 2016-05-25, 15:14:59 19.10 19.14 0.07
606 2016-05-25, 15:19:59 19.10 19.14 0.12
607 2016-05-25, 15:24:59 19.12 19.14 0.05
608 2016-05-25, 15:29:59 19.12 19.16 0.07
609 2016-05-25, 15:34:59 19.12 19.16 -0.00
610 2016-05-25, 15:39:59 19.12 19.16 -0.05
611 2016-05-25, 15:44:59 19.12 19.16 0.12
612 2016-05-25, 15:49:59 19.12 19.16 0.02
613 2016-05-25, 15:54:59 19.12 19.16 -0.00
614 2016-05-25, 15:59:59 19.14 19.16 -0.18
615 2016-05-25, 16:04:59 19.14 19.16 -0.05
616 2016-05-25, 16:09:59 19.14 19.16 -0.00
617 2016-05-25, 16:14:59 19.14 19.18 -0.03
618 2016-05-25, 16:19:59 19.14 19.18 0.12
619 2016-05-25, 16:24:59 19.16 19.18 0.12
620 2016-05-25, 16:29:59 19.16 19.18 -0.00
621 2016-05-25, 16:34:59 19.16 19.18 -0.03
622 2016-05-25, 16:39:59 19.16 19.18 0.15
623 2016-05-25, 16:44:59 19.16 19.20 0.12
624 2016-05-25, 16:49:59 19.16 19.20 0.17
625 2016-05-25, 16:54:59 19.16 19.20 -0.08
626 2016-05-25, 16:59:59 19.18 19.20 -0.03
627 2016-05-25, 17:04:59 19.18 19.20 -0.15
628 2016-05-25, 17:09:59 19.18 19.20 0.12
629 2016-05-25, 17:14:59 19.18 19.22 -0.00
630 2016-05-25, 17:19:59 19.18 19.22 0.05
631 2016-05-25, 17:24:59 19.18 19.22 0.07
632 2016-05-25, 17:29:59 19.18 19.22 -0.18
633 2016-05-25, 17:34:59 19.20 19.22 0.12
634 2016-05-25, 17:39:59 19.20 19.22 0.15
635 2016-05-25, 17:44:59 19.20 19.24 -0.08
636 2016-05-25, 17:49:59 19.20 19.24 0.07
637 2016-05-25, 17:54:59 19.20 19.24 0.07
638 2016-05-25, 17:59:59 19.20 19.24 0.05
639 2016-05-25, 18:04:59 19.24 19.24 -0.00
640 2016-05-25, 18:09:59 19.24 19.24 -0.03
641 2016-05-25, 18:14:59 19.24 19.24 0.02
642 2016-05-25, 18:19:59 19.24 19.24 -0.08
643 2016-05-25, 18:24:59 19.24 19.26 0.02
644 2016-05-25, 18:29:59 19.24 19.26 -0.03
645 2016-05-25, 18:34:59 19.24 19.26 0.02
646 2016-05-25, 18:39:59 19.26 19.26 -0.00
647 2016-05-25, 18:44:59 19.26 19.26 0.15
648 2016-05-25, 18:49:59 19.26 19.28 -0.08
649 2016-05-25, 18:54:59 19.26 19.28 -0.00
650 2016-05-25, 18:59:59 19.26 19.28 -0.13
651 2016-05-25, 19:04:59 19.26 19.28 0.10
652 2016-05-25, 19:09:59 19.26 19.28 0.05
653 2016-05-25, 19:14:59 19.28 19.28 -0.00
654 2016-05-25, 19:19:59 19.28 19.28 0.07
655 2016-05-25, 19:24:59 19.28 19.28 -0.00
656 2016-05-25, 19:29:59 19.28 19.30 0.05
657 2016-05-25, 19:34:59 19.28 19.30 0.05
658 2016-05-25, 19:39:59 19.28 19.30 0.02
659 2016-05-25, 19:44:59 19.30 19.30 0.07
660 2016-05-25, 19:49:59 19.30 19.30 -0.08
661 2016-05-25, 19:54:59 19.30 19.30 -0.00
662 2016-05-25, 19:59:59 19.30 19.30 0.05
663 2016-05-25, 20:04:59 19.30 19.32 0.17
664 2016-05-25, 20:09:59 19.30 19.32 -0.00
665 2016-05-25, 20:14:59 19.30 19.32 -0.15
666 2016-05-25, 20:19:59 19.32 19.32 0.07
667 2016-05-25, 20:24:59 19.32 19.32 0.12
668 2016-05-25, 20:29:59 19.30 19.32 0.02
669 2016-05-25, 20:34:59 19.32 19.34 0.07
670 2016-05-25, 20:39:59 19.32 19.34 0.20
671 2016-05-25, 20:44:59 19.32 19.34 0.12
672 2016-05-25, 20:49:59 19.32 19.34 -0.03
673 2016-05-25, 20:54:59 19.32 19.34 0.20
674 2016-05-25, 20:59:59 19.34 19.34 0.02
675 2016-05-25, 21:04:59 19.32 19.34 0.07
676 2016-05-25, 21:09:59 19.34 19.34 -0.03
677 2016-05-25, 21:14:59 19.34 19.38 -0.00
678 2016-05-25, 21:19:59 19.34 19.38 0.02
679 2016-05-25, 21:24:59 19.34 19.38 0.02
680 2016-05-25, 21:29:59 19.34 19.38 0.05
681 2016-05-25, 21:34:59 19.34 19.38 0.05
682 2016-05-25, 21:39:59 19.36 19.38 0.05
683 2016-05-25, 21:44:59 19.34 19.38 0.05
684 2016-05-25, 21:49:59 19.36 19.38 0.10
685 2016-05-25, 21:54:59 19.36 19.40 0.02
686 2016-05-25, 21:59:59 19.36 19.40 0.20
687 2016-05-25, 22:04:59 19.36 19.40 -0.05
688 2016-05-25, 22:09:59 19.36 19.40 0.12
689 2016-05-25, 22:14:59 19.36 19.40 0.02
690 2016-05-25, 22:19:59 19.36 19.40 0.12
691 2016-05-25, 22:24:59 19.36 19.40 -0.03
692 2016-05-25, 22:29:59 19.38 19.40 0.07
693 2016-05-25, 22:34:59 19.38 19.40 0.10
694 2016-05-25, 22:39:59 19.38 19.40 0.07
695 2016-05-25, 22:44:59 19.38 19.40 0.27
696 2016-05-25, 22:49:59 19.38 19.40 0.15
697 2016-05-25, 22:54:59 19.38 19.42 0.12
698 2016-05-25, 22:59:59 19.38 19.42 0.10
699 2016-05-25, 23:04:59 19.38 19.42 0.10
700 2016-05-25, 23:09:59 19.40 19.42 0.05
701 2016-05-25, 23:14:59 19.40 19.42 0.15
702 2016-05-25, 23:19:59 19.40 19.44 0.07
703 2016-05-25, 23:24:59 19.40 19.44 0.10
704 2016-05-25, 23:29:59 19.40 19.44 0.15
705 2016-05-25, 23:34:59 19.40 19.44 0.02
706 2016-05-25, 23:39:59 19.40 19.44 -0.15
707 2016-05-25, 23:44:59 19.40 19.44 0.07
708 2016-05-25, 23:49:59 19.40 19.44 -0.10
709 2016-05-25, 23:54:59 19.40 19.44 0.07
710 2016-05-25, 23:59:59 19.42 19.44 -0.03
711 2016-05-26, 00:04:59 19.42 19.44 0.12
712 2016-05-26, 00:09:59 19.42 19.46 0.15
713 2016-05-26, 00:14:59 19.42 19.44 0.02
714 2016-05-26, 00:19:59 19.42 19.46 0.17
715 2016-05-26, 00:24:59 19.42 19.46 0.15
716 2016-05-26, 00:29:59 19.42 19.46 0.15
717 2016-05-26, 00:34:59 19.42 19.46 0.15
718 2016-05-26, 00:39:59 19.44 19.46 0.15
719 2016-05-26, 00:44:59 19.42 19.46 0.15
720 2016-05-26, 00:49:59 19.44 19.48 0.22
721 2016-05-26, 00:54:59 19.44 19.48 0.12
722 2016-05-26, 00:59:59 19.44 19.46 0.10
723 2016-05-26, 01:04:59 19.44 19.48 0.22
724 2016-05-26, 01:09:59 19.44 19.48 0.22
725 2016-05-26, 01:14:59 19.44 19.48 0.17
726 2016-05-26, 01:19:59 19.44 19.48 0.22
727 2016-05-26, 01:24:59 19.44 19.48 0.12
728 2016-05-26, 01:29:59 19.46 19.48 0.15
729 2016-05-26, 01:34:59 19.46 19.50 0.15
730 2016-05-26, 01:39:59 19.44 19.50 0.22
731 2016-05-26, 01:44:59 19.46 19.50 0.22
732 2016-05-26, 01:49:59 19.44 19.50 0.22
733 2016-05-26, 01:54:59 19.46 19.50 0.12
734 2016-05-26, 01:59:59 19.46 19.50 0.17
735 2016-05-26, 02:04:59 19.46 19.50 0.07
736 2016-05-26, 02:09:59 19.46 19.50 0.15
737 2016-05-26, 02:14:59 19.46 19.50 0.10
738 2016-05-26, 02:19:59 19.48 19.50 0.10
739 2016-05-26, 02:24:59 19.48 19.52 0.20
740 2016-05-26, 02:29:59 19.48 19.52 0.12
741 2016-05-26, 02:34:59 19.46 19.52 0.17
742 2016-05-26, 02:39:59 19.48 19.52 0.12
743 2016-05-26, 02:44:59 19.48 19.52 0.17
744 2016-05-26, 02:49:59 19.48 19.52 0.15
745 2016-05-26, 02:54:59 19.48 19.52 0.17
746 2016-05-26, 02:59:59 19.52 19.52 -0.08
747 2016-05-26, 03:04:59 19.48 19.54 0.07
748 2016-05-26, 03:09:59 19.48 19.52 0.12
749 2016-05-26, 03:14:59 19.52 19.52 0.10
750 2016-05-26, 03:19:59 19.48 19.54 0.15
751 2016-05-26, 03:24:59 19.52 19.54 0.15
752 2016-05-26, 03:29:59 19.52 19.54 0.10
753 2016-05-26, 03:34:59 19.52 19.54 -0.00
754 2016-05-26, 03:39:59 19.52 19.54 0.20
755 2016-05-26, 03:44:59 19.52 19.54 0.15
756 2016-05-26, 03:49:59 19.54 19.54 0.12
757 2016-05-26, 03:54:59 19.52 19.54 0.20
758 2016-05-26, 03:59:59 19.52 19.54 0.17
759 2016-05-26, 04:04:59 19.54 19.56 0.17
760 2016-05-26, 04:09:59 19.54 19.54 0.17
761 2016-05-26, 04:14:59 19.54 19.56 0.12
762 2016-05-26, 04:19:59 19.54 19.56 0.15
763 2016-05-26, 04:24:59 19.54 19.56 0.17
764 2016-05-26, 04:29:59 19.54 19.56 0.15
765 2016-05-26, 04:34:59 19.54 19.56 0.17
766 2016-05-26, 04:39:59 19.54 19.56 0.17
767 2016-05-26, 04:44:59 19.56 19.56 0.12
768 2016-05-26, 04:49:59 19.54 19.56 0.15
769 2016-05-26, 04:54:59 19.54 19.56 0.15
770 2016-05-26, 04:59:59 19.56 19.56 0.15
771 2016-05-26, 05:04:59 19.56 19.56 0.02
772 2016-05-26, 05:09:59 19.56 19.58 -0.15
773 2016-05-26, 05:14:59 19.56 19.58 -0.03
774 2016-05-26, 05:19:59 19.56 19.58 -0.13
775 2016-05-26, 05:24:59 19.56 19.58 -0.08
776 2016-05-26, 05:29:59 19.56 19.58 -0.13
777 2016-05-26, 05:34:59 19.56 19.58 -0.05
778 2016-05-26, 05:39:59 19.58 19.58 -0.00
779 2016-05-26, 05:44:59 19.58 19.58 -0.13
780 2016-05-26, 05:49:59 19.56 19.58 -0.08
781 2016-05-26, 05:54:59 19.58 19.58 -0.03
782 2016-05-26, 05:59:59 19.58 19.58 0.10
783 2016-05-26, 06:04:59 19.58 19.60 -0.05
784 2016-05-26, 06:09:59 19.58 19.60 0.02
785 2016-05-26, 06:14:59 19.58 19.60 0.05
786 2016-05-26, 06:19:59 19.58 19.60 0.02
787 2016-05-26, 06:24:59 19.60 19.60 0.25
788 2016-05-26, 06:29:59 19.58 19.60 0.02
789 2016-05-26, 06:34:59 19.60 19.60 -0.00
790 2016-05-26, 06:39:59 19.58 19.60 -0.03
791 2016-05-26, 06:44:59 19.60 19.62 0.05
792 2016-05-26, 06:49:59 19.60 19.62 -0.05
793 2016-05-26, 06:54:59 19.60 19.62 -0.03
794 2016-05-26, 06:59:59 19.60 19.62 -0.00
795 2016-05-26, 07:04:59 19.60 19.62 -0.18
796 2016-05-26, 07:09:59 19.60 19.62 0.10
797 2016-05-26, 07:14:59 19.62 19.62 -0.05
798 2016-05-26, 07:19:59 19.62 19.62 0.15
799 2016-05-26, 07:24:59 19.62 19.62 0.15
800 2016-05-26, 07:29:59 19.62 19.62 0.10
801 2016-05-26, 07:34:59 19.62 19.62 -0.05
802 2016-05-26, 07:39:59 19.62 19.66 -0.15
803 2016-05-26, 07:44:59 19.62 19.66 0.12
804 2016-05-26, 07:49:59 19.62 19.66 -0.05
805 2016-05-26, 07:54:59 19.66 19.66 0.05
806 2016-05-26, 07:59:59 19.66 19.66 -0.13
807 2016-05-26, 08:04:59 19.66 19.66 -0.13
808 2016-05-26, 08:09:59 19.66 19.66 -0.10
809 2016-05-26, 08:14:59 19.66 19.68 -0.03
810 2016-05-26, 08:19:59 19.66 19.68 -0.08
811 2016-05-26, 08:24:59 19.66 19.66 0.12
812 2016-05-26, 08:29:59 19.66 19.68 0.25
813 2016-05-26, 08:34:59 19.66 19.68 0.10
814 2016-05-26, 08:39:59 19.66 19.68 -0.08
815 2016-05-26, 08:44:59 19.66 19.68 -0.00
816 2016-05-26, 08:49:59 19.66 19.68 -0.10
817 2016-05-26, 08:54:59 19.68 19.68 0.05
818 2016-05-26, 08:59:59 19.68 19.68 -0.00
819 2016-05-26, 09:04:59 19.68 19.68 -0.03
820 2016-05-26, 09:09:59 19.68 19.70 -0.08
821 2016-05-26, 09:14:59 19.68 19.70 -0.03
822 2016-05-26, 09:19:59 19.68 19.70 0.15
823 2016-05-26, 09:24:59 19.68 19.70 -0.10
824 2016-05-26, 09:29:59 19.68 19.70 0.15
825 2016-05-26, 09:34:59 19.68 19.70 0.17
826 2016-05-26, 09:39:59 19.70 19.70 0.10
827 2016-05-26, 09:44:59 19.70 19.70 -0.00
828 2016-05-26, 09:49:59 19.70 19.72 0.05
829 2016-05-26, 09:54:59 19.70 19.72 0.15
830 2016-05-26, 09:59:59 19.70 19.72 -0.10
831 2016-05-26, 10:04:59 19.70 19.72 -0.10
832 2016-05-26, 10:09:59 19.70 19.72 -0.03
833 2016-05-26, 10:14:59 19.70 19.72 -0.00
834 2016-05-26, 10:19:59 19.70 19.72 0.17
835 2016-05-26, 10:24:59 19.72 19.72 -0.03
836 2016-05-26, 10:29:59 19.72 19.74 -0.00
837 2016-05-26, 10:34:59 19.72 19.74 -0.00
838 2016-05-26, 10:39:59 19.72 19.74 0.02
839 2016-05-26, 10:44:59 19.72 19.74 0.17
840 2016-05-26, 10:49:59 19.72 19.74 0.10
841 2016-05-26, 10:54:59 19.72 19.74 0.10
842 2016-05-26, 10:59:59 19.72 19.74 0.15
843 2016-05-26, 11:04:59 19.74 19.74 0.05
844 2016-05-26, 11:09:59 19.72 19.74 0.02
845 2016-05-26, 11:14:59 19.72 19.74 0.10
846 2016-05-26, 11:19:59 19.72 19.74 -0.15
847 2016-05-26, 11:24:59 19.74 19.74 -0.18
848 2016-05-26, 11:29:59 19.74 19.74 0.10
849 2016-05-26, 11:34:59 19.74 19.76 0.17
850 2016-05-26, 11:39:59 19.74 19.76 -0.10
851 2016-05-26, 11:44:59 19.74 19.76 -0.00
852 2016-05-26, 11:49:59 19.74 19.76 -0.05
853 2016-05-26, 11:54:59 19.74 19.76 0.12
854 2016-05-26, 11:59:59 19.74 19.76 0.20
855 2016-05-26, 12:04:59 19.74 19.76 -0.15
856 2016-05-26, 12:09:59 19.74 19.76 0.07
857 2016-05-26, 12:14:59 19.76 19.78 -0.05
858 2016-05-26, 12:19:59 19.76 19.78 0.12
859 2016-05-26, 12:24:59 19.76 19.78 0.07
860 2016-05-26, 12:29:59 19.76 19.78 -0.00
861 2016-05-26, 12:34:59 19.76 19.78 0.12
862 2016-05-26, 12:39:59 19.76 19.78 0.02
863 2016-05-26, 12:44:59 19.76 19.78 0.17
864 2016-05-26, 12:49:59 19.76 19.78 0.12
865 2016-05-26, 12:54:59 19.76 19.78 -0.05
866 2016-05-26, 12:59:59 19.78 19.78 0.02
867 2016-05-26, 13:04:59 19.78 19.80 0.17
868 2016-05-26, 13:09:59 19.78 19.80 0.17
869 2016-05-26, 13:14:59 19.78 19.80 0.07
870 2016-05-26, 13:19:59 19.78 19.80 0.10
871 2016-05-26, 13:24:59 19.78 19.80 0.10
872 2016-05-26, 13:29:59 19.78 19.80 0.10
873 2016-05-26, 13:34:59 19.78 19.80 -0.05
874 2016-05-26, 13:39:59 19.78 19.80 0.22
875 2016-05-26, 13:44:59 19.78 19.80 -0.05
876 2016-05-26, 13:49:59 19.78 19.80 0.07
877 2016-05-26, 13:54:59 19.78 19.80 0.02
878 2016-05-26, 13:59:59 19.78 19.80 0.12
879 2016-05-26, 14:04:59 19.78 19.82 0.10
880 2016-05-26, 14:09:59 19.80 19.80 0.20
881 2016-05-26, 14:14:59 19.80 19.82 0.10
882 2016-05-26, 14:19:59 19.80 19.82 0.05
883 2016-05-26, 14:24:59 19.80 19.82 0.10
884 2016-05-26, 14:29:59 19.80 19.82 -0.08
885 2016-05-26, 14:34:59 19.80 19.82 -0.05
886 2016-05-26, 14:39:59 19.80 19.82 0.17
887 2016-05-26, 14:44:59 19.80 19.82 -0.00
888 2016-05-26, 14:49:59 19.80 19.82 0.12
889 2016-05-26, 14:54:59 19.80 19.82 0.20
890 2016-05-26, 14:59:59 19.80 19.82 -0.10
891 2016-05-26, 15:04:59 19.80 19.82 -0.00
892 2016-05-26, 15:09:59 19.80 19.84 0.05
893 2016-05-26, 15:14:59 19.82 19.82 0.10
894 2016-05-26, 15:19:59 19.82 19.82 0.12
895 2016-05-26, 15:24:59 19.82 19.84 0.05
896 2016-05-26, 15:29:59 19.82 19.84 -0.05
897 2016-05-26, 15:34:59 19.82 19.84 -0.10
898 2016-05-26, 15:39:59 19.82 19.84 -0.08
899 2016-05-26, 15:44:59 19.82 19.84 -0.10
900 2016-05-26, 15:49:59 19.82 19.84 0.10
901 2016-05-26, 15:54:59 19.82 19.84 -0.10
902 2016-05-26, 15:59:59 19.82 19.84 0.10
903 2016-05-26, 16:04:59 19.82 19.84 -0.08
904 2016-05-26, 16:09:59 19.82 19.84 -0.13
905 2016-05-26, 16:14:59 19.82 19.84 -0.03
906 2016-05-26, 16:19:59 19.82 19.84 -0.03
907 2016-05-26, 16:24:59 19.82 19.84 -0.10
908 2016-05-26, 16:29:59 19.82 19.84 0.05
909 2016-05-26, 16:34:59 19.82 19.84 0.10
910 2016-05-26, 16:39:59 19.82 19.84 0.10
911 2016-05-26, 16:44:59 19.84 19.84 0.10
912 2016-05-26, 16:49:59 19.84 19.84 0.05
913 2016-05-26, 16:54:59 19.82 19.84 0.20
914 2016-05-26, 16:59:59 19.84 19.84 0.12
915 2016-05-26, 17:04:59 19.82 19.84 -0.08
916 2016-05-26, 17:09:59 19.82 19.84 -0.08
917 2016-05-26, 17:14:59 19.84 19.84 -0.03
918 2016-05-26, 17:19:59 19.84 19.86 0.10
919 2016-05-26, 17:24:59 19.84 19.86 -0.03
920 2016-05-26, 17:29:59 19.84 19.86 0.20
921 2016-05-26, 17:34:59 19.84 19.86 0.05
922 2016-05-26, 17:39:59 19.84 19.86 0.12
923 2016-05-26, 17:44:59 19.84 19.86 -0.08
924 2016-05-26, 17:49:59 19.84 19.86 -0.05
925 2016-05-26, 17:54:59 19.84 19.86 0.10
926 2016-05-26, 17:59:59 19.86 19.86 -0.03
927 2016-05-26, 18:04:59 19.84 19.86 -0.08
928 2016-05-26, 18:09:59 19.84 19.86 0.05
929 2016-05-26, 18:14:59 19.84 19.86 -0.03
930 2016-05-26, 18:19:59 19.86 19.86 -0.20
931 2016-05-26, 18:24:59 19.86 19.86 0.12
932 2016-05-26, 18:29:59 19.84 19.88 -0.08
933 2016-05-26, 18:34:59 19.86 19.88 -0.03
934 2016-05-26, 18:39:59 19.86 19.88 -0.10
935 2016-05-26, 18:44:59 19.86 19.88 -0.13
936 2016-05-26, 18:49:59 19.86 19.88 -0.18
937 2016-05-26, 18:54:59 19.86 19.88 -0.05
938 2016-05-26, 18:59:59 19.86 19.88 -0.13
939 2016-05-26, 19:04:59 19.86 19.88 -0.05
940 2016-05-26, 19:09:59 19.86 19.88 0.05
941 2016-05-26, 19:14:59 19.86 19.88 0.10
942 2016-05-26, 19:19:59 19.88 19.88 0.15
943 2016-05-26, 19:24:59 19.86 19.88 0.15
944 2016-05-26, 19:29:59 19.88 19.88 0.22
945 2016-05-26, 19:34:59 19.88 19.90 -0.20
946 2016-05-26, 19:39:59 19.88 19.88 0.07
947 2016-05-26, 19:44:59 19.88 19.90 0.05
948 2016-05-26, 19:49:59 19.88 19.90 0.10
949 2016-05-26, 19:54:59 19.88 19.90 0.07
950 2016-05-26, 19:59:59 19.88 19.90 0.12
951 2016-05-26, 20:04:59 19.88 19.90 -0.23
952 2016-05-26, 20:09:59 19.88 19.90 -0.05
953 2016-05-26, 20:14:59 19.88 19.90 -0.18
954 2016-05-26, 20:19:59 19.88 19.90 0.15
955 2016-05-26, 20:24:59 19.88 19.90 0.05
956 2016-05-26, 20:29:59 19.90 19.90 -0.05
957 2016-05-26, 20:34:59 19.88 19.90 0.12
958 2016-05-26, 20:39:59 19.88 19.90 -0.13
959 2016-05-26, 20:44:59 19.90 19.90 -0.10
960 2016-05-26, 20:49:59 19.90 19.94 0.05
961 2016-05-26, 20:54:59 19.90 19.94 -0.15
962 2016-05-26, 20:59:59 19.90 19.94 0.12
963 2016-05-26, 21:04:59 19.90 19.94 -0.10
964 2016-05-26, 21:09:59 19.90 19.94 -0.18
965 2016-05-26, 21:14:59 19.90 19.94 -0.05
966 2016-05-26, 21:19:59 19.90 19.94 -0.18
967 2016-05-26, 21:24:59 19.90 19.94 -0.18
968 2016-05-26, 21:29:59 19.90 19.94 -0.10
969 2016-05-26, 21:34:59 19.90 19.94 -0.08
970 2016-05-26, 21:39:59 19.90 19.94 -0.15
971 2016-05-26, 21:44:59 19.90 19.94 0.07
972 2016-05-26, 21:49:59 19.90 19.94 -0.10
973 2016-05-26, 21:54:59 19.90 19.94 -0.08
974 2016-05-26, 21:59:59 19.90 19.94 -0.18
975 2016-05-26, 22:04:59 19.92 19.94 -0.10
976 2016-05-26, 22:09:59 19.92 19.96 -0.18
977 2016-05-26, 22:14:59 19.92 19.96 -0.10
978 2016-05-26, 22:19:59 19.92 19.96 -0.20
979 2016-05-26, 22:24:59 19.92 19.94 -0.10
980 2016-05-26, 22:29:59 19.92 19.96 -0.00
981 2016-05-26, 22:34:59 19.92 19.96 -0.18
982 2016-05-26, 22:39:59 19.92 19.96 -0.10
983 2016-05-26, 22:44:59 19.92 19.96 -0.18
984 2016-05-26, 22:49:59 19.92 19.96 -0.15
985 2016-05-26, 22:54:59 19.92 19.96 -0.18
986 2016-05-26, 22:59:59 19.92 19.96 -0.15
987 2016-05-26, 23:04:59 19.92 19.96 -0.15
988 2016-05-26, 23:09:59 19.92 19.96 -0.08
989 2016-05-26, 23:14:59 19.92 19.96 -0.15
990 2016-05-26, 23:19:59 19.92 19.96 -0.15
991 2016-05-26, 23:24:59 19.94 19.96 -0.15
992 2016-05-26, 23:29:59 19.92 19.98 -0.10
993 2016-05-26, 23:34:59 19.92 19.98 -0.00
994 2016-05-26, 23:39:59 19.94 19.98 -0.18
995 2016-05-26, 23:44:59 19.92 19.98 -0.23
996 2016-05-26, 23:49:59 19.94 19.98 -0.15
997 2016-05-26, 23:54:59 19.92 19.98 0.15
998 2016-05-26, 23:59:59 19.94 19.98 -0.05
999 2016-05-27, 00:04:59 19.94 19.98 0.22
1000 2016-05-27, 00:09:59 19.94 19.98 0.15
1001 2016-05-27, 00:14:59 19.94 19.98 -0.10
1002 2016-05-27, 00:19:59 19.94 19.98 -0.05
1003 2016-05-27, 00:24:59 19.94 19.98 -0.15
1004 2016-05-27, 00:29:59 19.94 19.98 0.15
1005 2016-05-27, 00:34:59 19.94 19.98 -0.10
1006 2016-05-27, 00:39:59 19.94 19.98 -0.15
1007 2016-05-27, 00:44:59 19.94 19.98 -0.08
1008 2016-05-27, 00:49:59 19.94 19.98 -0.05
1009 2016-05-27, 00:54:59 19.96 19.98 -0.05
1010 2016-05-27, 00:59:59 19.94 19.98 -0.05
1011 2016-05-27, 01:04:59 19.96 19.98 -0.00
1012 2016-05-27, 01:09:59 19.94 19.98 -0.15
1013 2016-05-27, 01:14:59 19.94 19.98 -0.03
1014 2016-05-27, 01:19:59 19.94 19.98 0.15
1015 2016-05-27, 01:24:59 19.96 19.98 -0.05
1016 2016-05-27, 01:29:59 19.94 19.98 -0.08
1017 2016-05-27, 01:34:59 19.96 19.98 -0.10
1018 2016-05-27, 01:39:59 19.94 19.98 -0.08
1019 2016-05-27, 01:44:59 19.96 19.98 -0.10
1020 2016-05-27, 01:49:59 19.96 19.98 -0.05
1021 2016-05-27, 01:54:59 19.96 20.00 -0.05
1022 2016-05-27, 01:59:59 19.94 19.98 -0.15
1023 2016-05-27, 02:04:59 19.96 19.98 -0.05
1024 2016-05-27, 02:09:59 19.96 20.00 -0.03
1025 2016-05-27, 02:14:59 19.98 20.00 0.12
1026 2016-05-27, 02:19:59 19.96 20.00 0.12
1027 2016-05-27, 02:24:59 19.96 20.00 -0.00
1028 2016-05-27, 02:29:59 19.96 20.00 -0.15
1029 2016-05-27, 02:34:59 19.96 20.00 -0.10
1030 2016-05-27, 02:39:59 19.96 20.00 -0.03
1031 2016-05-27, 02:44:59 19.96 20.00 -0.10
1032 2016-05-27, 02:49:59 19.96 20.00 -0.05
1033 2016-05-27, 02:54:59 19.96 20.00 -0.10
1034 2016-05-27, 02:59:59 19.96 20.00 -0.05
1035 2016-05-27, 03:04:59 19.96 20.00 -0.08
1036 2016-05-27, 03:09:59 19.96 20.00 -0.10
1037 2016-05-27, 03:14:59 19.98 20.00 0.02
1038 2016-05-27, 03:19:59 19.98 20.00 -0.03
1039 2016-05-27, 03:24:59 19.96 20.00 -0.10
1040 2016-05-27, 03:29:59 19.96 20.00 -0.03
1041 2016-05-27, 03:34:59 19.96 20.00 -0.15
1042 2016-05-27, 03:39:59 19.96 20.00 -0.10
1043 2016-05-27, 03:44:59 19.96 20.00 -0.10
1044 2016-05-27, 03:49:59 19.96 20.00 -0.08
1045 2016-05-27, 03:54:59 19.96 20.00 -0.08
1046 2016-05-27, 03:59:59 19.96 20.00 -0.18
1047 2016-05-27, 04:04:59 19.96 20.00 -0.10
1048 2016-05-27, 04:09:59 19.98 20.00 -0.05
1049 2016-05-27, 04:14:59 19.98 20.02 -0.13
1050 2016-05-27, 04:19:59 19.98 20.02 0.15
1051 2016-05-27, 04:24:59 19.98 20.02 0.02
1052 2016-05-27, 04:29:59 19.98 20.02 -0.15
1053 2016-05-27, 04:34:59 19.98 20.02 0.05
1054 2016-05-27, 04:39:59 19.98 20.02 -0.20
1055 2016-05-27, 04:44:59 19.98 20.02 -0.13
1056 2016-05-27, 04:49:59 19.98 20.02 -0.08
1057 2016-05-27, 04:54:59 19.98 20.02 -0.18
1058 2016-05-27, 04:59:59 19.98 20.02 0.17
1059 2016-05-27, 05:04:59 19.98 20.02 -0.00
1060 2016-05-27, 05:09:59 19.98 20.02 -0.08
1061 2016-05-27, 05:14:59 19.98 20.02 -0.00
1062 2016-05-27, 05:19:59 19.98 20.02 -0.20
1063 2016-05-27, 05:24:59 19.98 20.02 0.12
1064 2016-05-27, 05:29:59 19.98 20.02 -0.13
1065 2016-05-27, 05:34:59 19.98 20.04 -0.13
1066 2016-05-27, 05:39:59 19.98 20.02 -0.05
1067 2016-05-27, 05:44:59 20.00 20.02 -0.13
1068 2016-05-27, 05:49:59 19.98 20.04 0.17
1069 2016-05-27, 05:54:59 20.00 20.04 0.15
1070 2016-05-27, 05:59:59 20.00 20.04 -0.08
1071 2016-05-27, 06:04:59 20.00 20.04 0.05
1072 2016-05-27, 06:09:59 20.00 20.04 -0.13
1073 2016-05-27, 06:14:59 20.00 20.04 0.12
1074 2016-05-27, 06:19:59 20.00 20.04 0.15
1075 2016-05-27, 06:24:59 20.00 20.04 0.12
1076 2016-05-27, 06:29:59 20.00 20.04 -0.05
1077 2016-05-27, 06:34:59 20.00 20.04 0.15
1078 2016-05-27, 06:39:59 20.00 20.04 0.05
1079 2016-05-27, 06:44:59 20.00 20.04 0.15
1080 2016-05-27, 06:49:59 20.00 20.04 -0.00
1081 2016-05-27, 06:54:59 20.00 20.04 -0.13
1082 2016-05-27, 06:59:59 20.02 20.04 -0.05
1083 2016-05-27, 07:04:59 20.02 20.06 0.02
1084 2016-05-27, 07:09:59 20.02 20.06 -0.05
1085 2016-05-27, 07:14:59 20.02 20.06 -0.05
1086 2016-05-27, 07:19:59 20.02 20.06 -0.18
1087 2016-05-27, 07:24:59 20.02 20.06 -0.08
1088 2016-05-27, 07:29:59 20.02 20.06 0.05
1089 2016-05-27, 07:34:59 20.02 20.06 -0.08
1090 2016-05-27, 07:39:59 20.02 20.06 -0.13
1091 2016-05-27, 07:44:59 20.02 20.06 0.02
1092 2016-05-27, 07:49:59 20.02 20.08 0.05
1093 2016-05-27, 07:54:59 20.02 20.08 -0.05
1094 2016-05-27, 07:59:59 20.02 20.08 -0.10
1095 2016-05-27, 08:04:59 20.06 20.08 -0.00
1096 2016-05-27, 08:09:59 20.02 20.08 -0.05
1097 2016-05-27, 08:14:59 20.06 20.08 -0.10
1098 2016-05-27, 08:19:59 20.06 20.08 -0.03
1099 2016-05-27, 08:24:59 20.06 20.08 0.12
1100 2016-05-27, 08:29:59 20.06 20.08 0.15
1101 2016-05-27, 08:34:59 20.06 20.08 0.07
1102 2016-05-27, 08:39:59 20.06 20.08 0.15
1103 2016-05-27, 08:44:59 20.06 20.08 -0.13
1104 2016-05-27, 08:49:59 20.06 20.08 -0.05
1105 2016-05-27, 08:54:59 20.06 20.08 -0.10
1106 2016-05-27, 08:59:59 20.06 20.08 0.02
1107 2016-05-27, 09:04:59 20.06 20.08 -0.05
1108 2016-05-27, 09:09:59 20.06 20.08 -0.10
1109 2016-05-27, 09:14:59 20.06 20.08 -0.13
1110 2016-05-27, 09:19:59 20.06 20.10 -0.15
1111 2016-05-27, 09:24:59 20.06 20.08 0.02
1112 2016-05-27, 09:29:59 20.08 20.10 -0.13
1113 2016-05-27, 09:34:59 20.08 20.10 -0.13
1114 2016-05-27, 09:39:59 20.08 20.10 -0.13
1115 2016-05-27, 09:44:59 20.08 20.10 -0.05
1116 2016-05-27, 09:49:59 20.08 20.10 -0.13
1117 2016-05-27, 09:54:59 20.08 20.10 -0.03
1118 2016-05-27, 09:59:59 20.08 20.10 0.02
1119 2016-05-27, 10:04:59 20.08 20.10 -0.15
1120 2016-05-27, 10:09:59 20.08 20.10 0.07
1121 2016-05-27, 10:14:59 20.08 20.10 -0.00
1122 2016-05-27, 10:19:59 20.08 20.10 0.02
1123 2016-05-27, 10:24:59 20.08 20.10 0.17
1124 2016-05-27, 10:29:59 20.08 20.10 0.12
1125 2016-05-27, 10:34:59 20.10 20.10 0.02
1126 2016-05-27, 10:39:59 20.10 20.10 0.07
1127 2016-05-27, 10:44:59 20.10 20.12 0.07
1128 2016-05-27, 10:49:59 20.10 20.12 0.07
1129 2016-05-27, 10:54:59 20.10 20.12 0.20
1130 2016-05-27, 10:59:59 20.10 20.12 0.07
1131 2016-05-27, 11:04:59 20.10 20.12 0.15
1132 2016-05-27, 11:09:59 20.10 20.12 0.17
1133 2016-05-27, 11:14:59 20.10 20.12 0.17
1134 2016-05-27, 11:19:59 20.10 20.12 0.15
1135 2016-05-27, 11:24:59 20.12 20.12 0.17
1136 2016-05-27, 11:29:59 20.10 20.14 0.15
1137 2016-05-27, 11:34:59 20.12 20.14 0.15
1138 2016-05-27, 11:39:59 20.12 20.12 0.15
1139 2016-05-27, 11:44:59 20.12 20.14 0.17
1140 2016-05-27, 11:49:59 20.12 20.14 0.07
1141 2016-05-27, 11:54:59 20.12 20.14 0.17
1142 2016-05-27, 11:59:59 20.12 20.14 0.17
1143 2016-05-27, 12:04:59 20.12 20.14 0.20
1144 2016-05-27, 12:09:59 20.12 20.14 0.07
1145 2016-05-27, 12:14:59 20.10 20.14 0.17
1146 2016-05-27, 12:19:59 20.12 20.14 0.17
1147 2016-05-27, 12:24:59 20.12 20.14 0.22
1148 2016-05-27, 12:29:59 20.14 20.14 -0.03
1149 2016-05-27, 12:34:59 20.14 20.16 -0.00
1150 2016-05-27, 12:39:59 20.14 20.16 0.15
1151 2016-05-27, 12:44:59 20.12 20.16 0.17
1152 2016-05-27, 12:49:59 20.14 20.16 0.17
1153 2016-05-27, 12:54:59 20.14 20.16 0.15
1154 2016-05-27, 12:59:59 20.14 20.16 0.17
1155 2016-05-27, 13:04:59 20.14 20.16 0.05
1156 2016-05-27, 13:09:59 20.14 20.16 0.02
1157 2016-05-27, 13:14:59 20.14 20.16 0.10
1158 2016-05-27, 13:19:59 20.14 20.16 0.20
1159 2016-05-27, 13:24:59 20.14 20.16 0.20
1160 2016-05-27, 13:29:59 20.14 20.16 0.15
1161 2016-05-27, 13:34:59 20.14 20.16 0.20
1162 2016-05-27, 13:39:59 20.14 20.20 0.20
1163 2016-05-27, 13:44:59 20.14 20.20 0.30
1164 2016-05-27, 13:49:59 20.16 20.20 -0.05
1165 2016-05-27, 13:54:59 20.16 20.20 0.07
1166 2016-05-27, 13:59:59 20.16 20.20 0.20
1167 2016-05-27, 14:04:59 20.14 20.20 0.15
1168 2016-05-27, 14:09:59 20.16 20.20 0.20
1169 2016-05-27, 14:14:59 20.16 20.20 0.20
1170 2016-05-27, 14:19:59 20.16 20.20 0.15
1171 2016-05-27, 14:24:59 20.16 20.20 0.20
1172 2016-05-27, 14:29:59 20.16 20.20 0.20
1173 2016-05-27, 14:34:59 20.16 20.20 0.20
1174 2016-05-27, 14:39:59 20.18 20.20 0.20
1175 2016-05-27, 14:44:59 20.18 20.22 0.10
1176 2016-05-27, 14:49:59 20.16 20.22 0.20
1177 2016-05-27, 14:54:59 20.16 20.22 0.17
1178 2016-05-27, 14:59:59 20.18 20.22 0.17
1179 2016-05-27, 15:04:59 20.18 20.22 0.20
1180 2016-05-27, 15:09:59 20.16 20.22 0.10
1181 2016-05-27, 15:14:59 20.18 20.22 0.17
1182 2016-05-27, 15:19:59 20.18 20.22 0.17
1183 2016-05-27, 15:24:59 20.18 20.22 0.07
1184 2016-05-27, 15:29:59 20.18 20.22 0.10
1185 2016-05-27, 15:34:59 20.18 20.24 0.07
1186 2016-05-27, 15:39:59 20.18 20.22 0.17
1187 2016-05-27, 15:44:59 20.18 20.22 0.15
1188 2016-05-27, 15:49:59 20.18 20.22 0.15
1189 2016-05-27, 15:54:59 20.18 20.24 0.25
1190 2016-05-27, 15:59:59 20.18 20.24 0.05
1191 2016-05-27, 16:04:59 20.18 20.24 0.17
1192 2016-05-27, 16:09:59 20.20 20.24 0.05
1193 2016-05-27, 16:14:59 20.18 20.24 0.20
1194 2016-05-27, 16:19:59 20.20 20.24 -0.08
1195 2016-05-27, 16:24:59 20.20 20.24 0.25
1196 2016-05-27, 16:29:59 20.20 20.24 0.15
1197 2016-05-27, 16:34:59 20.20 20.24 0.22
1198 2016-05-27, 16:39:59 20.20 20.24 0.20
1199 2016-05-27, 16:44:59 20.20 20.24 -0.13
1200 2016-05-27, 16:49:59 20.20 20.24 0.20
1201 2016-05-27, 16:54:59 20.22 20.24 0.07
1202 2016-05-27, 16:59:59 20.20 20.24 -0.03
1203 2016-05-27, 17:04:59 20.22 20.24 0.25
1204 2016-05-27, 17:09:59 20.22 20.26 0.12
1205 2016-05-27, 17:14:59 20.22 20.26 0.20
1206 2016-05-27, 17:19:59 20.22 20.26 0.12
1207 2016-05-27, 17:24:59 20.22 20.26 0.12
1208 2016-05-27, 17:29:59 20.22 20.26 0.10
1209 2016-05-27, 17:34:59 20.22 20.26 0.05
1210 2016-05-27, 17:39:59 20.22 20.26 0.07
1211 2016-05-27, 17:44:59 20.22 20.26 0.17
1212 2016-05-27, 17:49:59 20.22 20.26 0.20
1213 2016-05-27, 17:54:59 20.22 20.26 0.05
1214 2016-05-27, 17:59:59 20.22 20.26 0.10
1215 2016-05-27, 18:04:59 20.22 20.26 0.17
1216 2016-05-27, 18:09:59 20.22 20.26 0.22
1217 2016-05-27, 18:14:59 20.22 20.28 0.12
1218 2016-05-27, 18:19:59 20.24 20.26 0.20
1219 2016-05-27, 18:24:59 20.22 20.28 0.20
1220 2016-05-27, 18:29:59 20.24 20.28 0.17
1221 2016-05-27, 18:34:59 20.22 20.28 0.20
1222 2016-05-27, 18:39:59 20.24 20.28 0.17
1223 2016-05-27, 18:44:59 20.24 20.28 -0.03
1224 2016-05-27, 18:49:59 20.24 20.28 0.17
1225 2016-05-27, 18:54:59 20.22 20.28 0.22
1226 2016-05-27, 18:59:59 20.24 20.28 0.12
1227 2016-05-27, 19:04:59 20.24 20.28 0.20
1228 2016-05-27, 19:09:59 20.22 20.28 0.12
1229 2016-05-27, 19:14:59 20.24 20.28 -0.08
1230 2016-05-27, 19:19:59 20.24 20.28 0.05
1231 2016-05-27, 19:24:59 20.24 20.30 0.02
1232 2016-05-27, 19:29:59 20.24 20.30 0.20
1233 2016-05-27, 19:34:59 20.24 20.30 0.12
1234 2016-05-27, 19:39:59 20.26 20.28 0.12
1235 2016-05-27, 19:44:59 20.26 20.30 0.12
1236 2016-05-27, 19:49:59 20.26 20.30 0.12
1237 2016-05-27, 19:54:59 20.26 20.30 0.10
1238 2016-05-27, 19:59:59 20.26 20.30 0.20
1239 2016-05-27, 20:04:59 20.26 20.30 0.20
1240 2016-05-27, 20:09:59 20.26 20.30 0.22
1241 2016-05-27, 20:14:59 20.26 20.30 -0.08
1242 2016-05-27, 20:19:59 20.26 20.30 0.05
1243 2016-05-27, 20:24:59 20.26 20.30 -0.08
1244 2016-05-27, 20:29:59 20.26 20.30 -0.05
1245 2016-05-27, 20:34:59 20.26 20.30 -0.15
1246 2016-05-27, 20:39:59 20.26 20.30 -0.13
1247 2016-05-27, 20:44:59 20.26 20.30 -0.13
1248 2016-05-27, 20:49:59 20.28 20.32 -0.05
1249 2016-05-27, 20:54:59 20.28 20.30 -0.10
1250 2016-05-27, 20:59:59 20.28 20.32 -0.18
1251 2016-05-27, 21:04:59 20.26 20.32 -0.10
1252 2016-05-27, 21:09:59 20.28 20.32 -0.03
1253 2016-05-27, 21:14:59 20.28 20.32 -0.18
1254 2016-05-27, 21:19:59 20.28 20.32 -0.08
1255 2016-05-27, 21:24:59 20.28 20.32 -0.05
1256 2016-05-27, 21:29:59 20.28 20.32 -0.10
1257 2016-05-27, 21:34:59 20.28 20.32 -0.05
1258 2016-05-27, 21:39:59 20.28 20.32 -0.08
1259 2016-05-27, 21:44:59 20.28 20.32 -0.10
1260 2016-05-27, 21:49:59 20.28 20.32 -0.10
1261 2016-05-27, 21:54:59 20.28 20.32 0.02
1262 2016-05-27, 21:59:59 20.28 20.32 -0.13
1263 2016-05-27, 22:04:59 20.28 20.32 -0.18
1264 2016-05-27, 22:09:59 20.28 20.32 -0.10
1265 2016-05-27, 22:14:59 20.28 20.32 -0.05
1266 2016-05-27, 22:19:59 20.28 20.32 -0.13
1267 2016-05-27, 22:24:59 20.28 20.32 -0.08
1268 2016-05-27, 22:29:59 20.28 20.32 -0.10
1269 2016-05-27, 22:34:59 20.28 20.32 -0.10
1270 2016-05-27, 22:39:59 20.28 20.34 -0.08
1271 2016-05-27, 22:44:59 20.28 20.32 -0.05
1272 2016-05-27, 22:49:59 20.30 20.34 0.10
1273 2016-05-27, 22:54:59 20.30 20.32 -0.10
1274 2016-05-27, 22:59:59 20.30 20.34 -0.18
1275 2016-05-27, 23:04:59 20.30 20.34 -0.18
1276 2016-05-27, 23:09:59 20.30 20.34 0.05
1277 2016-05-27, 23:14:59 20.30 20.34 -0.13
1278 2016-05-27, 23:19:59 20.30 20.34 -0.05
1279 2016-05-27, 23:24:59 20.30 20.34 -0.10
1280 2016-05-27, 23:29:59 20.30 20.34 -0.08
1281 2016-05-27, 23:34:59 20.30 20.34 -0.10
1282 2016-05-27, 23:39:59 20.30 20.34 -0.03
1283 2016-05-27, 23:44:59 20.30 20.34 -0.13
1284 2016-05-27, 23:49:59 20.30 20.34 -0.08
1285 2016-05-27, 23:54:59 20.30 20.34 -0.10
1286 2016-05-27, 23:59:59 20.30 20.34 -0.05
1287 2016-05-28, 00:04:59 20.30 20.34 -0.08
1288 2016-05-28, 00:09:59 20.30 20.34 -0.03
1289 2016-05-28, 00:14:59 20.30 20.34 -0.10
1290 2016-05-28, 00:19:59 20.30 20.34 -0.08
1291 2016-05-28, 00:24:59 20.34 20.34 -0.10
1292 2016-05-28, 00:29:59 20.30 20.36 -0.13
1293 2016-05-28, 00:34:59 20.30 20.34 -0.10
1294 2016-05-28, 00:39:59 20.30 20.34 -0.05
1295 2016-05-28, 00:44:59 20.34 20.34 -0.08
1296 2016-05-28, 00:49:59 20.30 20.36 -0.05
1297 2016-05-28, 00:54:59 20.34 20.36 -0.08
1298 2016-05-28, 00:59:59 20.34 20.36 -0.10
1299 2016-05-28, 01:04:59 20.34 20.36 -0.03
1300 2016-05-28, 01:09:59 20.34 20.36 -0.10
1301 2016-05-28, 01:14:59 20.34 20.36 -0.05
1302 2016-05-28, 01:19:59 20.34 20.36 0.05
1303 2016-05-28, 01:24:59 20.34 20.36 -0.03
1304 2016-05-28, 01:29:59 20.34 20.36 -0.13
1305 2016-05-28, 01:34:59 20.34 20.36 -0.18
1306 2016-05-28, 01:39:59 20.34 20.36 -0.05
1307 2016-05-28, 01:44:59 20.34 20.36 -0.08
1308 2016-05-28, 01:49:59 20.34 20.36 -0.13
1309 2016-05-28, 01:54:59 20.34 20.36 -0.10
1310 2016-05-28, 01:59:59 20.34 20.36 -0.08
1311 2016-05-28, 02:04:59 20.34 20.38 -0.10
1312 2016-05-28, 02:09:59 20.34 20.36 -0.03
1313 2016-05-28, 02:14:59 20.34 20.36 -0.13
1314 2016-05-28, 02:19:59 20.34 20.36 0.05
1315 2016-05-28, 02:24:59 20.34 20.36 -0.08
1316 2016-05-28, 02:29:59 20.36 20.38 -0.08
1317 2016-05-28, 02:34:59 20.36 20.38 -0.03
1318 2016-05-28, 02:39:59 20.36 20.38 0.10
1319 2016-05-28, 02:44:59 20.36 20.38 -0.18
1320 2016-05-28, 02:49:59 20.36 20.38 -0.10
1321 2016-05-28, 02:54:59 20.36 20.38 -0.05
1322 2016-05-28, 02:59:59 20.36 20.38 -0.10
1323 2016-05-28, 03:04:59 20.36 20.38 -0.08
1324 2016-05-28, 03:09:59 20.36 20.38 -0.05
1325 2016-05-28, 03:14:59 20.36 20.38 -0.05
1326 2016-05-28, 03:19:59 20.36 20.38 -0.18
1327 2016-05-28, 03:24:59 20.36 20.38 -0.05
1328 2016-05-28, 03:29:59 20.36 20.38 -0.05
1329 2016-05-28, 03:34:59 20.36 20.38 -0.08
1330 2016-05-28, 03:39:59 20.36 20.38 -0.10
1331 2016-05-28, 03:44:59 20.36 20.38 -0.08
1332 2016-05-28, 03:49:59 20.36 20.38 -0.10
1333 2016-05-28, 03:54:59 20.36 20.38 -0.03
1334 2016-05-28, 03:59:59 20.36 20.40 -0.20
1335 2016-05-28, 04:04:59 20.36 20.38 -0.10
1336 2016-05-28, 04:09:59 20.36 20.38 -0.05
1337 2016-05-28, 04:14:59 20.36 20.38 -0.05
1338 2016-05-28, 04:19:59 20.36 20.40 -0.10
1339 2016-05-28, 04:24:59 20.36 20.38 -0.03
1340 2016-05-28, 04:29:59 20.38 20.38 -0.10
1341 2016-05-28, 04:34:59 20.38 20.40 -0.00
1342 2016-05-28, 04:39:59 20.38 20.40 0.10
1343 2016-05-28, 04:44:59 20.38 20.40 -0.10
1344 2016-05-28, 04:49:59 20.38 20.40 -0.08
1345 2016-05-28, 04:54:59 20.38 20.40 -0.10
1346 2016-05-28, 04:59:59 20.38 20.40 0.22
1347 2016-05-28, 05:04:59 20.38 20.40 -0.05
1348 2016-05-28, 05:09:59 20.38 20.40 -0.08
1349 2016-05-28, 05:14:59 20.38 20.40 -0.05
1350 2016-05-28, 05:19:59 20.38 20.40 -0.05
1351 2016-05-28, 05:24:59 20.38 20.40 -0.10
1352 2016-05-28, 05:29:59 20.38 20.40 -0.15
1353 2016-05-28, 05:34:59 20.38 20.40 0.07
1354 2016-05-28, 05:39:59 20.38 20.40 -0.18
1355 2016-05-28, 05:44:59 20.40 20.40 -0.15
1356 2016-05-28, 05:49:59 20.38 20.42 -0.05
1357 2016-05-28, 05:54:59 20.38 20.42 -0.10
1358 2016-05-28, 05:59:59 20.40 20.42 0.02
1359 2016-05-28, 06:04:59 20.40 20.42 -0.05
1360 2016-05-28, 06:09:59 20.40 20.42 -0.20
1361 2016-05-28, 06:14:59 20.40 20.42 -0.05
1362 2016-05-28, 06:19:59 20.40 20.42 -0.18
1363 2016-05-28, 06:24:59 20.40 20.42 -0.18
1364 2016-05-28, 06:29:59 20.40 20.42 -0.08
1365 2016-05-28, 06:34:59 20.40 20.42 -0.18
1366 2016-05-28, 06:39:59 20.40 20.42 -0.00
1367 2016-05-28, 06:44:59 20.40 20.42 -0.03
1368 2016-05-28, 06:49:59 20.40 20.42 -0.08
1369 2016-05-28, 06:54:59 20.40 20.42 -0.00
1370 2016-05-28, 06:59:59 20.40 20.42 -0.03
1371 2016-05-28, 07:04:59 20.40 20.42 -0.15
1372 2016-05-28, 07:09:59 20.42 20.42 0.07
1373 2016-05-28, 07:14:59 20.40 20.42 -0.00
1374 2016-05-28, 07:19:59 20.42 20.42 -0.15
1375 2016-05-28, 07:24:59 20.40 20.44 -0.05
1376 2016-05-28, 07:29:59 20.42 20.44 -0.18
1377 2016-05-28, 07:34:59 20.42 20.44 -0.00
1378 2016-05-28, 07:39:59 20.42 20.44 -0.08
1379 2016-05-28, 07:44:59 20.42 20.44 -0.15
1380 2016-05-28, 07:49:59 20.42 20.44 -0.08
1381 2016-05-28, 07:54:59 20.42 20.44 -0.05
1382 2016-05-28, 07:59:59 20.42 20.44 -0.15
1383 2016-05-28, 08:04:59 20.42 20.44 0.27
1384 2016-05-28, 08:09:59 20.42 20.44 -0.08
1385 2016-05-28, 08:14:59 20.42 20.44 -0.05
1386 2016-05-28, 08:19:59 20.42 20.44 -0.23
1387 2016-05-28, 08:24:59 20.42 20.44 -0.18
1388 2016-05-28, 08:29:59 20.42 20.44 -0.15
1389 2016-05-28, 08:34:59 20.42 20.44 -0.08
1390 2016-05-28, 08:39:59 20.42 20.44 -0.10
1391 2016-05-28, 08:44:59 20.44 20.44 -0.00
1392 2016-05-28, 08:49:59 20.42 20.44 -0.08
1393 2016-05-28, 08:54:59 20.42 20.44 -0.05
1394 2016-05-28, 08:59:59 20.44 20.44 -0.08
1395 2016-05-28, 09:04:59 20.42 20.48 -0.05
1396 2016-05-28, 09:09:59 20.44 20.48 -0.08
1397 2016-05-28, 09:14:59 20.44 20.48 -0.05
1398 2016-05-28, 09:19:59 20.44 20.48 -0.13
1399 2016-05-28, 09:24:59 20.44 20.48 -0.05
1400 2016-05-28, 09:29:59 20.44 20.48 -0.13
1401 2016-05-28, 09:34:59 20.44 20.48 -0.13
1402 2016-05-28, 09:39:59 20.44 20.48 -0.08
1403 2016-05-28, 09:44:59 20.44 20.48 -0.05
1404 2016-05-28, 09:49:59 20.44 20.48 0.10
1405 2016-05-28, 09:54:59 20.44 20.48 -0.15
1406 2016-05-28, 09:59:59 20.46 20.48 -0.08
1407 2016-05-28, 10:04:59 20.46 20.48 -0.08
1408 2016-05-28, 10:09:59 20.44 20.48 -0.05
1409 2016-05-28, 10:14:59 20.46 20.48 -0.13
1410 2016-05-28, 10:19:59 20.46 20.50 0.05
1411 2016-05-28, 10:24:59 20.46 20.50 -0.08
1412 2016-05-28, 10:29:59 20.46 20.50 -0.03
1413 2016-05-28, 10:34:59 20.46 20.50 -0.15
1414 2016-05-28, 10:39:59 20.46 20.50 -0.03
1415 2016-05-28, 10:44:59 20.46 20.50 -0.08
1416 2016-05-28, 10:49:59 20.46 20.50 -0.08
1417 2016-05-28, 10:54:59 20.46 20.50 -0.08
1418 2016-05-28, 10:59:59 20.46 20.50 -0.03
1419 2016-05-28, 11:04:59 20.46 20.50 -0.05
1420 2016-05-28, 11:09:59 20.46 20.50 -0.05
1421 2016-05-28, 11:14:59 20.46 20.52 -0.15
1422 2016-05-28, 11:19:59 20.46 20.50 -0.13
1423 2016-05-28, 11:24:59 20.48 20.52 0.02
1424 2016-05-28, 11:29:59 20.48 20.52 -0.18
1425 2016-05-28, 11:34:59 20.48 20.52 -0.05
1426 2016-05-28, 11:39:59 20.48 20.52 -0.13
1427 2016-05-28, 11:44:59 20.46 20.52 0.05
1428 2016-05-28, 11:49:59 20.48 20.52 -0.13
1429 2016-05-28, 11:54:59 20.48 20.52 0.15
1430 2016-05-28, 11:59:59 20.48 20.52 -0.15
1431 2016-05-28, 12:04:59 20.48 20.52 -0.15
1432 2016-05-28, 12:09:59 20.48 20.52 -0.05
1433 2016-05-28, 12:14:59 20.48 20.52 -0.08
1434 2016-05-28, 12:19:59 20.48 20.52 -0.08
1435 2016-05-28, 12:24:59 20.48 20.52 -0.00
1436 2016-05-28, 12:29:59 20.48 20.52 -0.03
1437 2016-05-28, 12:34:59 20.48 20.52 -0.15
1438 2016-05-28, 12:39:59 20.48 20.52 -0.05
1439 2016-05-28, 12:44:59 20.48 20.52 -0.08
1440 2016-05-28, 12:49:59 20.48 20.52 -0.05
1441 2016-05-28, 12:54:59 20.50 20.52 -0.15
1442 2016-05-28, 12:59:59 20.50 20.52 -0.08
1443 2016-05-28, 13:04:59 20.48 20.54 -0.05
1444 2016-05-28, 13:09:59 20.50 20.54 -0.15
1445 2016-05-28, 13:14:59 20.50 20.54 0.05
1446 2016-05-28, 13:19:59 20.50 20.54 -0.05
1447 2016-05-28, 13:24:59 20.50 20.54 -0.05
1448 2016-05-28, 13:29:59 20.50 20.54 -0.15
1449 2016-05-28, 13:34:59 20.50 20.54 -0.08
1450 2016-05-28, 13:39:59 20.50 20.54 0.10
1451 2016-05-28, 13:44:59 20.50 20.54 -0.00
1452 2016-05-28, 13:49:59 20.50 20.54 -0.08
1453 2016-05-28, 13:54:59 20.50 20.54 -0.13
1454 2016-05-28, 13:59:59 20.50 20.54 -0.15
1455 2016-05-28, 14:04:59 20.50 20.54 0.10
1456 2016-05-28, 14:09:59 20.50 20.56 -0.13
1457 2016-05-28, 14:14:59 20.50 20.56 0.07
1458 2016-05-28, 14:19:59 20.52 20.56 -0.03
1459 2016-05-28, 14:24:59 20.50 20.56 -0.00
1460 2016-05-28, 14:29:59 20.52 20.54 -0.08
1461 2016-05-28, 14:34:59 20.52 20.56 -0.05
1462 2016-05-28, 14:39:59 20.52 20.56 -0.00
1463 2016-05-28, 14:44:59 20.52 20.56 0.05
1464 2016-05-28, 14:49:59 20.52 20.56 -0.10
1465 2016-05-28, 14:54:59 20.52 20.56 0.02
1466 2016-05-28, 14:59:59 20.52 20.56 0.17
1467 2016-05-28, 15:04:59 20.52 20.56 0.07
1468 2016-05-28, 15:09:59 20.52 20.56 -0.10
1469 2016-05-28, 15:14:59 20.52 20.56 -0.05
1470 2016-05-28, 15:19:59 20.52 20.56 0.12
1471 2016-05-28, 15:24:59 20.52 20.56 -0.00
1472 2016-05-28, 15:29:59 20.52 20.56 -0.10
1473 2016-05-28, 15:34:59 20.52 20.58 0.05
1474 2016-05-28, 15:39:59 20.52 20.58 -0.05
1475 2016-05-28, 15:44:59 20.54 20.58 -0.03
1476 2016-05-28, 15:49:59 20.52 20.56 0.07
1477 2016-05-28, 15:54:59 20.54 20.58 -0.00
1478 2016-05-28, 15:59:59 20.52 20.56 0.05
1479 2016-05-28, 16:04:59 20.54 20.58 -0.05
1480 2016-05-28, 16:09:59 20.52 20.58 0.07
1481 2016-05-28, 16:14:59 20.54 20.58 -0.15
1482 2016-05-28, 16:19:59 20.54 20.58 -0.05
1483 2016-05-28, 16:24:59 20.54 20.58 -0.03
1484 2016-05-28, 16:29:59 20.54 20.58 0.12
1485 2016-05-28, 16:34:59 20.54 20.58 -0.00
1486 2016-05-28, 16:39:59 20.54 20.58 0.17
1487 2016-05-28, 16:44:59 20.54 20.58 -0.15
1488 2016-05-28, 16:49:59 20.54 20.58 0.02
1489 2016-05-28, 16:54:59 20.54 20.58 -0.10
1490 2016-05-28, 16:59:59 20.54 20.58 0.05
1491 2016-05-28, 17:04:59 20.54 20.58 -0.10
1492 2016-05-28, 17:09:59 20.54 20.60 0.17
1493 2016-05-28, 17:14:59 20.54 20.58 -0.03
1494 2016-05-28, 17:19:59 20.54 20.58 -0.03
1495 2016-05-28, 17:24:59 20.54 20.58 -0.03
1496 2016-05-28, 17:29:59 20.54 20.58 0.07
1497 2016-05-28, 17:34:59 20.54 20.58 0.05
1498 2016-05-28, 17:39:59 20.54 20.60 -0.00
1499 2016-05-28, 17:44:59 20.56 20.60 -0.03
1500 2016-05-28, 17:49:59 20.54 20.60 0.02
1501 2016-05-28, 17:54:59 20.56 20.60 -0.03
1502 2016-05-28, 17:59:59 20.56 20.60 -0.00
1503 2016-05-28, 18:04:59 20.56 20.60 0.02
1504 2016-05-28, 18:09:59 20.56 20.60 -0.10
1505 2016-05-28, 18:14:59 20.56 20.60 -0.08
1506 2016-05-28, 18:19:59 20.56 20.60 -0.13
1507 2016-05-28, 18:24:59 20.56 20.60 0.02
1508 2016-05-28, 18:29:59 20.56 20.60 -0.08
1509 2016-05-28, 18:34:59 20.56 20.60 -0.00
1510 2016-05-28, 18:39:59 20.56 20.60 -0.00
1511 2016-05-28, 18:44:59 20.56 20.60 -0.08
1512 2016-05-28, 18:49:59 20.56 20.60 -0.08
1513 2016-05-28, 18:54:59 20.56 20.60 -0.15
1514 2016-05-28, 18:59:59 20.56 20.60 -0.15
1515 2016-05-28, 19:04:59 20.56 20.60 -0.10
1516 2016-05-28, 19:09:59 20.56 20.60 0.05
1517 2016-05-28, 19:14:59 20.56 20.60 0.02
1518 2016-05-28, 19:19:59 20.58 20.60 -0.10
1519 2016-05-28, 19:24:59 20.56 20.60 -0.10
1520 2016-05-28, 19:29:59 20.56 20.60 0.02
1521 2016-05-28, 19:34:59 20.58 20.60 0.05
1522 2016-05-28, 19:39:59 20.56 20.60 -0.00
1523 2016-05-28, 19:44:59 20.58 20.60 0.02
1524 2016-05-28, 19:49:59 20.58 20.62 -0.00
1525 2016-05-28, 19:54:59 20.58 20.62 0.05
1526 2016-05-28, 19:59:59 20.58 20.62 0.12
1527 2016-05-28, 20:04:59 20.58 20.62 0.12
1528 2016-05-28, 20:09:59 20.58 20.62 -0.03
1529 2016-05-28, 20:14:59 20.58 20.62 0.07
1530 2016-05-28, 20:19:59 20.58 20.62 -0.08
1531 2016-05-28, 20:24:59 20.58 20.62 -0.10
1532 2016-05-28, 20:29:59 20.58 20.62 -0.08
1533 2016-05-28, 20:34:59 20.58 20.62 0.12
1534 2016-05-28, 20:39:59 20.58 20.62 0.15
1535 2016-05-28, 20:44:59 20.58 20.62 -0.10
1536 2016-05-28, 20:49:59 20.58 20.62 -0.08
1537 2016-05-28, 20:54:59 20.58 20.62 -0.10
1538 2016-05-28, 20:59:59 20.58 20.62 -0.13
1539 2016-05-28, 21:04:59 20.58 20.64 -0.08
1540 2016-05-28, 21:09:59 20.58 20.64 -0.08
1541 2016-05-28, 21:14:59 20.58 20.62 -0.08
1542 2016-05-28, 21:19:59 20.58 20.64 -0.10
1543 2016-05-28, 21:24:59 20.62 20.62 0.15
1544 2016-05-28, 21:29:59 20.62 20.62 -0.03
1545 2016-05-28, 21:34:59 20.62 20.62 0.07
1546 2016-05-28, 21:39:59 20.62 20.64 0.02
1547 2016-05-28, 21:44:59 20.62 20.64 -0.03
1548 2016-05-28, 21:49:59 20.58 20.64 0.07
1549 2016-05-28, 21:54:59 20.62 20.64 0.12
1550 2016-05-28, 21:59:59 20.62 20.64 0.07
1551 2016-05-28, 22:04:59 20.62 20.64 -0.08
1552 2016-05-28, 22:09:59 20.62 20.64 -0.18
1553 2016-05-28, 22:14:59 20.62 20.64 -0.13
1554 2016-05-28, 22:19:59 20.58 20.64 -0.10
1555 2016-05-28, 22:24:59 20.62 20.64 -0.00
1556 2016-05-28, 22:29:59 20.62 20.64 -0.13
1557 2016-05-28, 22:34:59 20.62 20.64 -0.03
1558 2016-05-28, 22:39:59 20.62 20.64 -0.18
1559 2016-05-28, 22:44:59 20.62 20.64 -0.10
1560 2016-05-28, 22:49:59 20.62 20.64 -0.15
1561 2016-05-28, 22:54:59 20.62 20.64 -0.15
1562 2016-05-28, 22:59:59 20.62 20.64 -0.13
1563 2016-05-28, 23:04:59 20.62 20.64 -0.08
1564 2016-05-28, 23:09:59 20.62 20.64 -0.13
1565 2016-05-28, 23:14:59 20.62 20.64 0.12
1566 2016-05-28, 23:19:59 20.62 20.64 -0.08
1567 2016-05-28, 23:24:59 20.62 20.64 -0.10
1568 2016-05-28, 23:29:59 20.62 20.66 -0.10
1569 2016-05-28, 23:34:59 20.62 20.64 -0.08
1570 2016-05-28, 23:39:59 20.62 20.66 -0.13
1571 2016-05-28, 23:44:59 20.62 20.66 -0.10
1572 2016-05-28, 23:49:59 20.62 20.66 -0.15
1573 2016-05-28, 23:54:59 20.64 20.66 -0.08
1574 2016-05-28, 23:59:59 20.64 20.66 -0.13
1575 2016-05-29, 00:04:59 20.64 20.64 -0.10
1576 2016-05-29, 00:09:59 20.64 20.66 0.10
1577 2016-05-29, 00:14:59 20.64 20.66 -0.13
1578 2016-05-29, 00:19:59 20.64 20.66 -0.08
1579 2016-05-29, 00:24:59 20.64 20.66 -0.15
1580 2016-05-29, 00:29:59 20.64 20.66 -0.18
1581 2016-05-29, 00:34:59 20.64 20.66 -0.08
1582 2016-05-29, 00:39:59 20.64 20.66 -0.08
1583 2016-05-29, 00:44:59 20.64 20.66 -0.13
1584 2016-05-29, 00:49:59 20.64 20.66 -0.08
1585 2016-05-29, 00:54:59 20.64 20.66 -0.13
1586 2016-05-29, 00:59:59 20.64 20.66 -0.15
1587 2016-05-29, 01:04:59 20.64 20.66 -0.15
1588 2016-05-29, 01:09:59 20.64 20.66 -0.10
1589 2016-05-29, 01:14:59 20.64 20.66 -0.10
1590 2016-05-29, 01:19:59 20.64 20.66 -0.18
1591 2016-05-29, 01:24:59 20.64 20.68 0.20
1592 2016-05-29, 01:29:59 20.66 20.68 -0.00
1593 2016-05-29, 01:34:59 20.64 20.66 -0.13
1594 2016-05-29, 01:39:59 20.64 20.66 -0.18
1595 2016-05-29, 01:44:59 20.64 20.68 -0.10
1596 2016-05-29, 01:49:59 20.66 20.68 -0.18
1597 2016-05-29, 01:54:59 20.66 20.68 -0.15
1598 2016-05-29, 01:59:59 20.64 20.68 -0.13
1599 2016-05-29, 02:04:59 20.66 20.68 -0.13
1600 2016-05-29, 02:09:59 20.64 20.68 -0.13
1601 2016-05-29, 02:14:59 20.66 20.68 -0.10
1602 2016-05-29, 02:19:59 20.64 20.68 -0.15
1603 2016-05-29, 02:24:59 20.66 20.68 -0.10
1604 2016-05-29, 02:29:59 20.66 20.68 -0.13
1605 2016-05-29, 02:34:59 20.66 20.68 -0.15
1606 2016-05-29, 02:39:59 20.66 20.68 -0.13
1607 2016-05-29, 02:44:59 20.66 20.68 -0.10
1608 2016-05-29, 02:49:59 20.66 20.68 -0.10
1609 2016-05-29, 02:54:59 20.66 20.68 -0.15
1610 2016-05-29, 02:59:59 20.66 20.68 -0.15
1611 2016-05-29, 03:04:59 20.66 20.68 -0.08
1612 2016-05-29, 03:09:59 20.66 20.68 -0.15
1613 2016-05-29, 03:14:59 20.66 20.68 0.20
1614 2016-05-29, 03:19:59 20.66 20.68 -0.13
1615 2016-05-29, 03:24:59 20.66 20.68 -0.18
1616 2016-05-29, 03:29:59 20.66 20.68 -0.08
1617 2016-05-29, 03:34:59 20.66 20.68 -0.15
1618 2016-05-29, 03:39:59 20.66 20.68 -0.13
1619 2016-05-29, 03:44:59 20.66 20.70 -0.00
1620 2016-05-29, 03:49:59 20.66 20.70 -0.08
1621 2016-05-29, 03:54:59 20.66 20.68 -0.15
1622 2016-05-29, 03:59:59 20.66 20.70 0.12
1623 2016-05-29, 04:04:59 20.66 20.70 -0.15
1624 2016-05-29, 04:09:59 20.66 20.70 -0.10
1625 2016-05-29, 04:14:59 20.66 20.70 -0.25
1626 2016-05-29, 04:19:59 20.66 20.68 -0.10
1627 2016-05-29, 04:24:59 20.66 20.70 -0.08
1628 2016-05-29, 04:29:59 20.68 20.70 -0.15
1629 2016-05-29, 04:34:59 20.68 20.70 0.02
1630 2016-05-29, 04:39:59 20.68 20.70 -0.15
1631 2016-05-29, 04:44:59 20.68 20.70 -0.08
1632 2016-05-29, 04:49:59 20.68 20.70 -0.10
1633 2016-05-29, 04:54:59 20.68 20.70 -0.10
1634 2016-05-29, 04:59:59 20.68 20.70 0.12
1635 2016-05-29, 05:04:59 20.68 20.70 -0.15
1636 2016-05-29, 05:09:59 20.68 20.70 -0.13
1637 2016-05-29, 05:14:59 20.68 20.70 -0.20
1638 2016-05-29, 05:19:59 20.68 20.70 -0.05
1639 2016-05-29, 05:24:59 20.68 20.70 -0.23
1640 2016-05-29, 05:29:59 20.68 20.70 -0.13
1641 2016-05-29, 05:34:59 20.68 20.70 -0.15
1642 2016-05-29, 05:39:59 20.68 20.70 0.10
1643 2016-05-29, 05:44:59 20.68 20.70 0.10
1644 2016-05-29, 05:49:59 20.68 20.70 -0.08
1645 2016-05-29, 05:54:59 20.68 20.70 0.02
1646 2016-05-29, 05:59:59 20.68 20.72 0.10
1647 2016-05-29, 06:04:59 20.68 20.72 -0.10
1648 2016-05-29, 06:09:59 20.68 20.70 0.12
1649 2016-05-29, 06:14:59 20.68 20.72 -0.00
1650 2016-05-29, 06:19:59 20.68 20.72 -0.13
1651 2016-05-29, 06:24:59 20.68 20.72 -0.25
1652 2016-05-29, 06:29:59 20.68 20.72 -0.05
1653 2016-05-29, 06:34:59 20.70 20.72 -0.20
1654 2016-05-29, 06:39:59 20.68 20.72 -0.00
1655 2016-05-29, 06:44:59 20.68 20.72 -0.20
1656 2016-05-29, 06:49:59 20.70 20.72 -0.13
1657 2016-05-29, 06:54:59 20.70 20.72 -0.20
1658 2016-05-29, 06:59:59 20.70 20.72 -0.05
1659 2016-05-29, 07:04:59 20.70 20.72 -0.05
1660 2016-05-29, 07:09:59 20.70 20.76 -0.13
1661 2016-05-29, 07:14:59 20.70 20.72 -0.23
1662 2016-05-29, 07:19:59 20.70 20.72 -0.15
1663 2016-05-29, 07:24:59 20.70 20.72 -0.10
1664 2016-05-29, 07:29:59 20.70 20.72 0.02
1665 2016-05-29, 07:34:59 20.70 20.76 -0.13
1666 2016-05-29, 07:39:59 20.70 20.72 -0.08
1667 2016-05-29, 07:44:59 20.70 20.76 -0.05
1668 2016-05-29, 07:49:59 20.70 20.76 -0.10
1669 2016-05-29, 07:54:59 20.70 20.72 -0.15
1670 2016-05-29, 07:59:59 20.70 20.76 -0.08
1671 2016-05-29, 08:04:59 20.72 20.76 0.05
1672 2016-05-29, 08:09:59 20.70 20.76 0.17
1673 2016-05-29, 08:14:59 20.70 20.76 -0.15
1674 2016-05-29, 08:19:59 20.70 20.76 0.02
1675 2016-05-29, 08:24:59 20.70 20.76 -0.08
1676 2016-05-29, 08:29:59 20.72 20.76 -0.13
1677 2016-05-29, 08:34:59 20.70 20.76 0.07
1678 2016-05-29, 08:39:59 20.72 20.76 0.05
1679 2016-05-29, 08:44:59 20.72 20.76 -0.15
1680 2016-05-29, 08:49:59 20.72 20.76 0.10
1681 2016-05-29, 08:54:59 20.72 20.76 0.07
1682 2016-05-29, 08:59:59 20.72 20.76 -0.03
1683 2016-05-29, 09:04:59 20.72 20.76 -0.08
1684 2016-05-29, 09:09:59 20.72 20.76 -0.08
1685 2016-05-29, 09:14:59 20.72 20.76 -0.03
1686 2016-05-29, 09:19:59 20.72 20.76 0.02
1687 2016-05-29, 09:24:59 20.72 20.76 -0.03
1688 2016-05-29, 09:29:59 20.72 20.76 0.02
1689 2016-05-29, 09:34:59 20.72 20.76 0.07
1690 2016-05-29, 09:39:59 20.72 20.76 -0.03
1691 2016-05-29, 09:44:59 20.74 20.76 -0.10
1692 2016-05-29, 09:49:59 20.74 20.76 -0.15
1693 2016-05-29, 09:54:59 20.72 20.76 -0.05
1694 2016-05-29, 09:59:59 20.74 20.76 0.02
1695 2016-05-29, 10:04:59 20.74 20.76 -0.10
1696 2016-05-29, 10:09:59 20.74 20.76 -0.10
1697 2016-05-29, 10:14:59 20.74 20.76 -0.13
1698 2016-05-29, 10:19:59 20.74 20.76 -0.10
1699 2016-05-29, 10:24:59 20.74 20.76 -0.15
1700 2016-05-29, 10:29:59 20.74 20.76 -0.20
1701 2016-05-29, 10:34:59 20.74 20.76 -0.05
1702 2016-05-29, 10:39:59 20.74 20.76 -0.10
1703 2016-05-29, 10:44:59 20.74 20.76 -0.15
1704 2016-05-29, 10:49:59 20.74 20.76 0.02
1705 2016-05-29, 10:54:59 20.74 20.76 0.10
1706 2016-05-29, 10:59:59 20.74 20.76 -0.08
1707 2016-05-29, 11:04:59 20.74 20.76 -0.08
1708 2016-05-29, 11:09:59 20.74 20.78 -0.08
1709 2016-05-29, 11:14:59 20.74 20.76 0.02
1710 2016-05-29, 11:19:59 20.74 20.76 -0.15
1711 2016-05-29, 11:24:59 20.74 20.78 0.07
1712 2016-05-29, 11:29:59 20.74 20.78 0.20
1713 2016-05-29, 11:34:59 20.76 20.78 -0.08
1714 2016-05-29, 11:39:59 20.76 20.78 -0.15
1715 2016-05-29, 11:44:59 20.76 20.78 0.12
1716 2016-05-29, 11:49:59 20.74 20.78 0.05
1717 2016-05-29, 11:54:59 20.76 20.78 -0.05
1718 2016-05-29, 11:59:59 20.76 20.78 -0.08
1719 2016-05-29, 12:04:59 20.76 20.78 -0.05
1720 2016-05-29, 12:09:59 20.76 20.78 -0.10
1721 2016-05-29, 12:14:59 20.76 20.78 -0.15
1722 2016-05-29, 12:19:59 20.76 20.78 -0.05
1723 2016-05-29, 12:24:59 20.76 20.78 -0.05
1724 2016-05-29, 12:29:59 20.76 20.78 -0.13
1725 2016-05-29, 12:34:59 20.76 20.78 -0.08
1726 2016-05-29, 12:39:59 20.76 20.78 -0.13
1727 2016-05-29, 12:44:59 20.76 20.80 -0.08
1728 2016-05-29, 12:49:59 20.76 20.80 -0.08
1729 2016-05-29, 12:54:59 20.76 20.78 -0.08
1730 2016-05-29, 12:59:59 20.76 20.80 0.12
1731 2016-05-29, 13:04:59 20.76 20.80 -0.18
1732 2016-05-29, 13:09:59 20.76 20.80 -0.03
1733 2016-05-29, 13:14:59 20.78 20.80 0.07
1734 2016-05-29, 13:19:59 20.78 20.80 -0.20
1735 2016-05-29, 13:24:59 20.78 20.80 -0.10
1736 2016-05-29, 13:29:59 20.76 20.80 -0.20
1737 2016-05-29, 13:34:59 20.78 20.80 -0.08
1738 2016-05-29, 13:39:59 20.78 20.80 -0.10
1739 2016-05-29, 13:44:59 20.78 20.80 -0.13
1740 2016-05-29, 13:49:59 20.78 20.80 -0.13
1741 2016-05-29, 13:54:59 20.78 20.80 -0.13
1742 2016-05-29, 13:59:59 20.78 20.82 -0.10
1743 2016-05-29, 14:04:59 20.78 20.82 -0.13
1744 2016-05-29, 14:09:59 20.78 20.82 -0.05
1745 2016-05-29, 14:14:59 20.78 20.82 -0.13
1746 2016-05-29, 14:19:59 20.78 20.82 -0.10
1747 2016-05-29, 14:24:59 20.78 20.82 -0.13
1748 2016-05-29, 14:29:59 20.78 20.82 0.10
1749 2016-05-29, 14:34:59 20.78 20.82 -0.10
1750 2016-05-29, 14:39:59 20.78 20.82 -0.18
1751 2016-05-29, 14:44:59 20.80 20.82 -0.18
1752 2016-05-29, 14:49:59 20.80 20.82 -0.08
1753 2016-05-29, 14:54:59 20.80 20.82 -0.18
1754 2016-05-29, 14:59:59 20.78 20.82 0.15
1755 2016-05-29, 15:04:59 20.80 20.82 -0.20
1756 2016-05-29, 15:09:59 20.80 20.82 -0.18
1757 2016-05-29, 15:14:59 20.80 20.82 -0.05
1758 2016-05-29, 15:19:59 20.80 20.82 -0.08
1759 2016-05-29, 15:24:59 20.80 20.84 -0.15
1760 2016-05-29, 15:29:59 20.80 20.82 -0.03
1761 2016-05-29, 15:34:59 20.80 20.82 -0.05
1762 2016-05-29, 15:39:59 20.80 20.84 -0.18
1763 2016-05-29, 15:44:59 20.80 20.84 -0.15
1764 2016-05-29, 15:49:59 20.84 20.84 -0.15
1765 2016-05-29, 15:54:59 20.80 20.84 -0.08
1766 2016-05-29, 15:59:59 20.84 20.84 -0.18
1767 2016-05-29, 16:04:59 20.84 20.84 0.02
1768 2016-05-29, 16:09:59 20.84 20.84 -0.05
1769 2016-05-29, 16:14:59 20.84 20.84 -0.18
1770 2016-05-29, 16:19:59 20.84 20.84 -0.15
1771 2016-05-29, 16:24:59 20.84 20.84 -0.15
1772 2016-05-29, 16:29:59 20.84 20.84 -0.15
1773 2016-05-29, 16:34:59 20.84 20.84 -0.10
1774 2016-05-29, 16:39:59 20.84 20.84 0.15
1775 2016-05-29, 16:44:59 20.84 20.84 -0.00
1776 2016-05-29, 16:49:59 20.84 20.84 -0.10
1777 2016-05-29, 16:54:59 20.84 20.84 -0.15
1778 2016-05-29, 16:59:59 20.84 20.88 0.15
1779 2016-05-29, 17:04:59 20.84 20.84 -0.08
1780 2016-05-29, 17:09:59 20.84 20.88 -0.10
1781 2016-05-29, 17:14:59 20.84 20.84 -0.05
1782 2016-05-29, 17:19:59 20.84 20.88 0.10
1783 2016-05-29, 17:24:59 20.84 20.88 0.02
1784 2016-05-29, 17:29:59 20.84 20.88 -0.00
1785 2016-05-29, 17:34:59 20.84 20.88 -0.05
1786 2016-05-29, 17:39:59 20.84 20.88 0.02
1787 2016-05-29, 17:44:59 20.84 20.88 -0.15
1788 2016-05-29, 17:49:59 20.84 20.88 -0.05
1789 2016-05-29, 17:54:59 20.84 20.88 0.02
1790 2016-05-29, 17:59:59 20.84 20.90 0.17
1791 2016-05-29, 18:04:59 20.84 20.88 -0.10
1792 2016-05-29, 18:09:59 20.84 20.88 -0.08
1793 2016-05-29, 18:14:59 20.84 20.88 0.15
1794 2016-05-29, 18:19:59 20.84 20.88 -0.10
1795 2016-05-29, 18:24:59 20.84 20.88 -0.00
1796 2016-05-29, 18:29:59 20.84 20.88 -0.00
1797 2016-05-29, 18:34:59 20.84 20.88 -0.05
1798 2016-05-29, 18:39:59 20.84 20.88 -0.08
1799 2016-05-29, 18:44:59 20.84 20.90 -0.05
1800 2016-05-29, 18:49:59 20.84 20.90 0.10
1801 2016-05-29, 18:54:59 20.84 20.90 0.17
1802 2016-05-29, 18:59:59 20.88 20.90 0.07
1803 2016-05-29, 19:04:59 20.84 20.90 0.12
1804 2016-05-29, 19:09:59 20.88 20.90 -0.00
1805 2016-05-29, 19:14:59 20.88 20.90 -0.00
1806 2016-05-29, 19:19:59 20.84 20.90 -0.05
1807 2016-05-29, 19:24:59 20.84 20.90 -0.00
1808 2016-05-29, 19:29:59 20.84 20.90 0.02
1809 2016-05-29, 19:34:59 20.88 20.90 -0.03
1810 2016-05-29, 19:39:59 20.88 20.90 0.17
1811 2016-05-29, 19:44:59 20.88 20.90 0.15
1812 2016-05-29, 19:49:59 20.88 20.90 -0.15
1813 2016-05-29, 19:54:59 20.88 20.90 -0.18
1814 2016-05-29, 19:59:59 20.88 20.90 -0.05
1815 2016-05-29, 20:04:59 20.88 20.90 -0.05
1816 2016-05-29, 20:09:59 20.88 20.90 0.07
1817 2016-05-29, 20:14:59 20.88 20.92 -0.15
1818 2016-05-29, 20:19:59 20.88 20.92 -0.03
1819 2016-05-29, 20:24:59 20.88 20.90 -0.08
1820 2016-05-29, 20:29:59 20.88 20.92 -0.05
1821 2016-05-29, 20:34:59 20.88 20.90 0.02
1822 2016-05-29, 20:39:59 20.88 20.92 0.10
1823 2016-05-29, 20:44:59 20.90 20.90 -0.15
1824 2016-05-29, 20:49:59 20.88 20.90 -0.08
1825 2016-05-29, 20:54:59 20.90 20.92 -0.08
1826 2016-05-29, 20:59:59 20.90 20.92 0.02
1827 2016-05-29, 21:04:59 20.90 20.92 0.02
1828 2016-05-29, 21:09:59 20.88 20.92 0.25
1829 2016-05-29, 21:14:59 20.90 20.92 -0.10
1830 2016-05-29, 21:19:59 20.90 20.90 -0.00
1831 2016-05-29, 21:24:59 20.90 20.92 -0.05
1832 2016-05-29, 21:29:59 20.90 20.92 0.07
1833 2016-05-29, 21:34:59 20.90 20.92 0.15
1834 2016-05-29, 21:39:59 20.90 20.92 0.17
1835 2016-05-29, 21:44:59 20.90 20.92 0.12
1836 2016-05-29, 21:49:59 20.90 20.92 0.10
1837 2016-05-29, 21:54:59 20.90 20.92 0.15
1838 2016-05-29, 21:59:59 20.90 20.92 0.02
1839 2016-05-29, 22:04:59 20.90 20.92 0.17
1840 2016-05-29, 22:09:59 20.90 20.92 -0.10
1841 2016-05-29, 22:14:59 20.90 20.92 0.15
1842 2016-05-29, 22:19:59 20.90 20.92 0.10
1843 2016-05-29, 22:24:59 20.90 20.92 -0.03
1844 2016-05-29, 22:29:59 20.90 20.94 -0.03
1845 2016-05-29, 22:34:59 20.92 20.92 -0.05
1846 2016-05-29, 22:39:59 20.90 20.92 -0.08
1847 2016-05-29, 22:44:59 20.90 20.94 -0.03
1848 2016-05-29, 22:49:59 20.90 20.94 0.15
1849 2016-05-29, 22:54:59 20.90 20.94 -0.15
1850 2016-05-29, 22:59:59 20.90 20.92 -0.15
1851 2016-05-29, 23:04:59 20.92 20.94 0.05
1852 2016-05-29, 23:09:59 20.90 20.94 -0.05
1853 2016-05-29, 23:14:59 20.92 20.94 -0.03
1854 2016-05-29, 23:19:59 20.92 20.94 0.02
1855 2016-05-29, 23:24:59 20.90 20.94 -0.13
1856 2016-05-29, 23:29:59 20.92 20.94 -0.00
1857 2016-05-29, 23:34:59 20.92 20.94 -0.08
1858 2016-05-29, 23:39:59 20.92 20.94 -0.03
1859 2016-05-29, 23:44:59 20.92 20.94 -0.13
1860 2016-05-29, 23:49:59 20.92 20.94 -0.08
1861 2016-05-29, 23:54:59 20.92 20.94 -0.13
1862 2016-05-29, 23:59:59 20.92 20.94 -0.05
1863 2016-05-30, 00:04:59 20.92 20.94 -0.08
1864 2016-05-30, 00:09:59 20.92 20.94 -0.03
1865 2016-05-30, 00:14:59 20.92 20.94 -0.05
1866 2016-05-30, 00:19:59 20.92 20.94 -0.13
1867 2016-05-30, 00:24:59 20.92 20.94 0.17
1868 2016-05-30, 00:29:59 20.92 20.94 -0.13
1869 2016-05-30, 00:34:59 20.92 20.94 -0.03
1870 2016-05-30, 00:39:59 20.92 20.94 -0.03
1871 2016-05-30, 00:44:59 20.92 20.94 -0.08
1872 2016-05-30, 00:49:59 20.92 20.94 0.15
1873 2016-05-30, 00:54:59 20.92 20.94 -0.03
1874 2016-05-30, 00:59:59 20.92 20.94 -0.08
1875 2016-05-30, 01:04:59 20.92 20.94 0.10
1876 2016-05-30, 01:09:59 20.92 20.94 -0.08
1877 2016-05-30, 01:14:59 20.92 20.96 -0.03
1878 2016-05-30, 01:19:59 20.92 20.96 -0.05
1879 2016-05-30, 01:24:59 20.92 20.94 -0.15
1880 2016-05-30, 01:29:59 20.92 20.94 -0.05
1881 2016-05-30, 01:34:59 20.92 20.94 -0.13
1882 2016-05-30, 01:39:59 20.92 20.94 -0.13
1883 2016-05-30, 01:44:59 20.94 20.94 -0.13
1884 2016-05-30, 01:49:59 20.92 20.96 -0.13
1885 2016-05-30, 01:54:59 20.92 20.96 -0.08
1886 2016-05-30, 01:59:59 20.92 20.96 -0.13
1887 2016-05-30, 02:04:59 20.94 20.94 -0.08
1888 2016-05-30, 02:09:59 20.92 20.94 -0.05
1889 2016-05-30, 02:14:59 20.94 20.96 -0.13
1890 2016-05-30, 02:19:59 20.94 20.96 -0.08
1891 2016-05-30, 02:24:59 20.94 20.94 -0.08
1892 2016-05-30, 02:29:59 20.94 20.96 -0.05
1893 2016-05-30, 02:34:59 20.94 20.96 -0.08
1894 2016-05-30, 02:39:59 20.92 20.96 -0.05
1895 2016-05-30, 02:44:59 20.94 20.96 -0.05
1896 2016-05-30, 02:49:59 20.94 20.96 -0.05
1897 2016-05-30, 02:54:59 20.94 20.96 0.17
1898 2016-05-30, 02:59:59 20.94 20.96 -0.13
1899 2016-05-30, 03:04:59 20.94 20.96 -0.05
1900 2016-05-30, 03:09:59 20.94 20.96 -0.08
1901 2016-05-30, 03:14:59 20.94 20.96 -0.08
1902 2016-05-30, 03:19:59 20.94 20.96 -0.08
1903 2016-05-30, 03:24:59 20.94 20.96 -0.05
1904 2016-05-30, 03:29:59 20.94 20.96 0.17
1905 2016-05-30, 03:34:59 20.94 20.96 0.17
1906 2016-05-30, 03:39:59 20.94 20.96 0.20
1907 2016-05-30, 03:44:59 20.94 20.96 -0.08
1908 2016-05-30, 03:49:59 20.94 20.96 -0.15
1909 2016-05-30, 03:54:59 20.94 20.96 -0.15
1910 2016-05-30, 03:59:59 20.94 20.96 -0.08
1911 2016-05-30, 04:04:59 20.94 20.96 -0.08
1912 2016-05-30, 04:09:59 20.94 20.96 -0.18
1913 2016-05-30, 04:14:59 20.94 20.96 -0.15
1914 2016-05-30, 04:19:59 20.94 20.96 -0.15
1915 2016-05-30, 04:24:59 20.94 20.96 -0.15
1916 2016-05-30, 04:29:59 20.94 20.96 -0.13
1917 2016-05-30, 04:34:59 20.94 20.96 -0.15
1918 2016-05-30, 04:39:59 20.94 20.98 -0.13
1919 2016-05-30, 04:44:59 20.94 20.96 -0.13
1920 2016-05-30, 04:49:59 20.94 20.96 -0.05
1921 2016-05-30, 04:54:59 20.94 20.96 0.02
1922 2016-05-30, 04:59:59 20.94 20.98 0.25
1923 2016-05-30, 05:04:59 20.94 20.98 0.02
1924 2016-05-30, 05:09:59 20.94 20.98 -0.03
1925 2016-05-30, 05:14:59 20.94 20.98 0.15
1926 2016-05-30, 05:19:59 20.94 20.98 -0.00
1927 2016-05-30, 05:24:59 20.94 20.98 0.05
1928 2016-05-30, 05:29:59 20.96 20.98 0.20
1929 2016-05-30, 05:34:59 20.96 20.98 0.25
1930 2016-05-30, 05:39:59 20.96 20.98 -0.08
1931 2016-05-30, 05:44:59 20.94 20.98 0.10
1932 2016-05-30, 05:49:59 20.96 20.98 0.05
1933 2016-05-30, 05:54:59 20.96 20.98 -0.08
1934 2016-05-30, 05:59:59 20.96 20.98 -0.08
1935 2016-05-30, 06:04:59 20.96 20.98 -0.05
1936 2016-05-30, 06:09:59 20.96 20.98 -0.03
1937 2016-05-30, 06:14:59 20.96 20.98 0.02
1938 2016-05-30, 06:19:59 20.96 20.98 -0.00
1939 2016-05-30, 06:24:59 20.96 20.98 0.15
1940 2016-05-30, 06:29:59 20.96 20.98 -0.05
1941 2016-05-30, 06:34:59 20.96 20.98 0.15
1942 2016-05-30, 06:39:59 20.96 20.98 -0.15
1943 2016-05-30, 06:44:59 20.96 20.98 -0.05
1944 2016-05-30, 06:49:59 20.96 21.00 0.05
1945 2016-05-30, 06:54:59 20.96 20.98 -0.05
1946 2016-05-30, 06:59:59 20.96 20.98 0.15
1947 2016-05-30, 07:04:59 20.96 21.00 -0.10
1948 2016-05-30, 07:09:59 20.96 20.98 -0.05
1949 2016-05-30, 07:14:59 20.98 21.00 -0.15
1950 2016-05-30, 07:19:59 20.98 20.98 -0.13
1951 2016-05-30, 07:24:59 20.98 21.00 -0.13
1952 2016-05-30, 07:29:59 20.98 21.00 0.05
1953 2016-05-30, 07:34:59 20.98 21.00 -0.15
1954 2016-05-30, 07:39:59 20.96 21.00 0.10
1955 2016-05-30, 07:44:59 20.98 21.00 -0.05
1956 2016-05-30, 07:49:59 20.98 21.00 -0.13
1957 2016-05-30, 07:54:59 20.98 21.00 -0.10
1958 2016-05-30, 07:59:59 20.98 21.00 -0.05
1959 2016-05-30, 08:04:59 20.98 21.00 -0.10
1960 2016-05-30, 08:09:59 20.98 21.00 -0.05
1961 2016-05-30, 08:14:59 20.98 21.00 0.12
1962 2016-05-30, 08:19:59 20.98 21.00 -0.05
1963 2016-05-30, 08:24:59 20.98 21.00 -0.05
1964 2016-05-30, 08:29:59 20.98 21.00 -0.03
1965 2016-05-30, 08:34:59 20.98 21.00 0.05
1966 2016-05-30, 08:39:59 20.98 21.00 -0.03
1967 2016-05-30, 08:44:59 20.98 21.00 0.20
1968 2016-05-30, 08:49:59 20.98 21.00 0.10
1969 2016-05-30, 08:54:59 20.98 21.00 0.05
1970 2016-05-30, 08:59:59 20.98 21.02 -0.10
1971 2016-05-30, 09:04:59 20.98 21.02 -0.00
1972 2016-05-30, 09:09:59 20.98 21.02 -0.10
1973 2016-05-30, 09:14:59 20.98 21.02 0.15
1974 2016-05-30, 09:19:59 20.98 21.02 -0.10
1975 2016-05-30, 09:24:59 20.98 21.02 -0.00
1976 2016-05-30, 09:29:59 20.98 21.02 -0.13
1977 2016-05-30, 09:34:59 20.98 21.02 0.12
1978 2016-05-30, 09:39:59 20.98 21.02 -0.05
1979 2016-05-30, 09:44:59 21.00 21.02 0.12
1980 2016-05-30, 09:49:59 21.00 21.02 0.05
1981 2016-05-30, 09:54:59 21.00 21.02 0.20
1982 2016-05-30, 09:59:59 21.00 21.02 0.10
1983 2016-05-30, 10:04:59 21.00 21.02 0.10
1984 2016-05-30, 10:09:59 21.00 21.02 0.15
1985 2016-05-30, 10:14:59 21.00 21.02 -0.03
1986 2016-05-30, 10:19:59 21.00 21.02 0.10
1987 2016-05-30, 10:24:59 21.00 21.02 0.27
1988 2016-05-30, 10:29:59 21.00 21.02 -0.03
1989 2016-05-30, 10:34:59 21.00 21.02 -0.15
1990 2016-05-30, 10:39:59 21.00 21.02 -0.13
1991 2016-05-30, 10:44:59 21.00 21.02 0.05
1992 2016-05-30, 10:49:59 21.00 21.02 -0.10
1993 2016-05-30, 10:54:59 21.00 21.02 -0.03
1994 2016-05-30, 10:59:59 21.00 21.04 0.20
1995 2016-05-30, 11:04:59 21.00 21.02 0.02
1996 2016-05-30, 11:09:59 21.00 21.04 -0.10
[truncated: 25,366 more rows]

## Sheet: 0815
GMT Time Correction = 7200
Lg00 (Basic Log) Log:
Rec # Date / Time ExtTemp [C] IntTemp [C] Pressure [dBars]
0 2016-05-20, 07:19:59 21.72 21.80 -0.33
1 2016-05-20, 07:24:59 22.00 21.74 -0.23
2 2016-05-20, 07:29:59 21.84 21.78 -0.36
3 2016-05-20, 07:34:59 22.20 21.80 -0.26
4 2016-05-20, 07:39:59 20.96 21.82 -0.36
5 2016-05-20, 07:44:59 19.00 20.62 -0.38
6 2016-05-20, 07:49:59 18.90 20.12 -0.28
7 2016-05-20, 07:54:59 18.90 19.72 -0.38
8 2016-05-20, 07:59:59 18.84 19.44 -0.28
9 2016-05-20, 08:04:59 19.00 19.28 -0.31
10 2016-05-20, 08:09:59 19.02 19.16 -0.28
11 2016-05-20, 08:14:59 19.18 19.10 -0.23
12 2016-05-20, 08:19:59 19.04 19.06 -0.28
13 2016-05-20, 08:24:59 19.02 19.04 -0.31
14 2016-05-20, 08:29:59 19.04 19.00 -0.26
15 2016-05-20, 08:34:59 19.14 19.00 -0.31
16 2016-05-20, 08:39:59 16.88 18.70 -0.31
17 2016-05-20, 08:44:59 18.02 16.82 -0.28
18 2016-05-20, 08:49:59 18.46 16.58 -0.26
19 2016-05-20, 08:54:59 18.94 16.90 -0.26
20 2016-05-20, 08:59:59 19.02 17.18 -0.23
21 2016-05-20, 09:04:59 19.06 17.48 -0.28
22 2016-05-20, 09:09:59 19.04 17.72 -0.31
23 2016-05-20, 09:14:59 19.18 17.98 -0.31
24 2016-05-20, 09:19:59 19.04 18.24 -0.33
25 2016-05-20, 09:24:59 17.82 18.74 -0.33
26 2016-05-20, 09:29:59 17.90 17.92 -0.26
27 2016-05-20, 09:34:59 17.90 17.92 0.22
28 2016-05-20, 09:39:59 17.90 17.94 0.09
29 2016-05-20, 09:44:59 17.90 17.94 0.09
30 2016-05-20, 09:49:59 17.90 17.96 0.02
31 2016-05-20, 09:54:59 17.90 17.96 0.04
32 2016-05-20, 09:59:59 17.90 17.96 0.09
33 2016-05-20, 10:04:59 17.90 17.96 0.09
34 2016-05-20, 10:09:59 17.90 17.96 0.14
35 2016-05-20, 10:14:59 17.90 17.96 0.02
36 2016-05-20, 10:19:59 17.90 17.96 0.12
37 2016-05-20, 10:24:59 17.92 17.96 0.09
38 2016-05-20, 10:29:59 17.90 17.96 0.12
39 2016-05-20, 10:34:59 17.92 17.96 -0.08
40 2016-05-20, 10:39:59 17.92 17.96 -0.03
41 2016-05-20, 10:44:59 17.92 17.98 -0.08
42 2016-05-20, 10:49:59 17.92 17.98 -0.11
43 2016-05-20, 10:54:59 17.92 17.98 0.02
44 2016-05-20, 10:59:59 17.92 17.98 0.04
45 2016-05-20, 11:04:59 17.92 17.98 0.09
46 2016-05-20, 11:09:59 17.92 17.98 0.12
47 2016-05-20, 11:14:59 17.92 17.98 0.14
48 2016-05-20, 11:19:59 17.92 17.98 0.04
49 2016-05-20, 11:24:59 17.92 17.98 -0.03
50 2016-05-20, 11:29:59 17.94 17.98 0.04
51 2016-05-20, 11:34:59 17.92 17.98 0.09
52 2016-05-20, 11:39:59 17.94 17.98 0.04
53 2016-05-20, 11:44:59 17.94 17.98 0.04
54 2016-05-20, 11:49:59 17.94 17.98 0.14
55 2016-05-20, 11:54:59 17.94 17.98 0.12
56 2016-05-20, 11:59:59 17.94 17.98 -0.03
57 2016-05-20, 12:04:59 17.94 17.98 0.14
58 2016-05-20, 12:09:59 17.94 17.98 -0.01
59 2016-05-20, 12:14:59 17.94 17.98 0.09
60 2016-05-20, 12:19:59 17.94 17.98 0.12
61 2016-05-20, 12:24:59 17.94 17.98 0.12
62 2016-05-20, 12:29:59 17.94 17.98 0.09
63 2016-05-20, 12:34:59 17.94 17.98 0.09
64 2016-05-20, 12:39:59 17.96 17.98 0.09
65 2016-05-20, 12:44:59 17.94 18.00 0.12
66 2016-05-20, 12:49:59 17.96 18.00 0.12
67 2016-05-20, 12:54:59 17.96 18.00 0.09
68 2016-05-20, 12:59:59 17.96 18.00 0.22
69 2016-05-20, 13:04:59 17.96 18.00 0.04
70 2016-05-20, 13:09:59 17.96 18.00 0.09
71 2016-05-20, 13:14:59 17.96 18.00 0.12
72 2016-05-20, 13:19:59 17.96 18.00 0.04
73 2016-05-20, 13:24:59 18.00 18.00 0.04
74 2016-05-20, 13:29:59 17.96 18.00 0.12
75 2016-05-20, 13:34:59 17.96 18.00 0.12
76 2016-05-20, 13:39:59 18.00 18.02 0.17
77 2016-05-20, 13:44:59 17.96 18.00 0.14
78 2016-05-20, 13:49:59 17.96 18.02 0.17
79 2016-05-20, 13:54:59 18.00 18.02 0.14
80 2016-05-20, 13:59:59 17.96 18.02 0.12
81 2016-05-20, 14:04:59 18.00 18.02 0.12
82 2016-05-20, 14:09:59 18.00 18.02 0.09
83 2016-05-20, 14:14:59 18.00 18.02 0.12
84 2016-05-20, 14:19:59 18.00 18.02 0.04
85 2016-05-20, 14:24:59 18.00 18.02 0.09
86 2016-05-20, 14:29:59 18.00 18.02 0.14
87 2016-05-20, 14:34:59 18.00 18.02 0.14
88 2016-05-20, 14:39:59 18.00 18.02 0.12
89 2016-05-20, 14:44:59 18.00 18.04 0.12
90 2016-05-20, 14:49:59 18.00 18.04 0.14
91 2016-05-20, 14:54:59 18.02 18.04 0.04
92 2016-05-20, 14:59:59 18.02 18.04 0.14
93 2016-05-20, 15:04:59 18.02 18.04 0.04
94 2016-05-20, 15:09:59 18.00 18.04 0.09
95 2016-05-20, 15:14:59 18.02 18.04 0.04
96 2016-05-20, 15:19:59 18.02 18.04 0.12
97 2016-05-20, 15:24:59 18.02 18.04 0.12
98 2016-05-20, 15:29:59 18.02 18.04 0.12
99 2016-05-20, 15:34:59 18.02 18.06 0.14
100 2016-05-20, 15:39:59 20.72 18.06 0.04
101 2016-05-20, 15:44:59 20.70 19.18 0.04
102 2016-05-20, 15:49:59 20.68 20.08 0.12
103 2016-05-20, 15:54:59 20.68 20.46 -0.01
104 2016-05-20, 15:59:59 20.68 20.62 0.02
105 2016-05-20, 16:04:59 20.66 20.70 -0.03
106 2016-05-20, 16:09:59 20.66 20.70 -0.08
107 2016-05-20, 16:14:59 20.66 20.72 -0.06
108 2016-05-20, 16:19:59 20.66 20.72 0.04
109 2016-05-20, 16:24:59 20.64 20.72 -0.18
110 2016-05-20, 16:29:59 20.64 20.72 -0.06
111 2016-05-20, 16:34:59 20.64 20.70 0.09
112 2016-05-20, 16:39:59 20.62 20.70 0.02
113 2016-05-20, 16:44:59 20.62 20.70 -0.08
114 2016-05-20, 16:49:59 20.62 20.70 -0.01
115 2016-05-20, 16:54:59 20.62 20.70 0.02
116 2016-05-20, 16:59:59 20.62 20.68 0.09
117 2016-05-20, 17:04:59 20.60 20.68 0.09
118 2016-05-20, 17:09:59 20.60 20.68 -0.03
119 2016-05-20, 17:14:59 20.60 20.68 0.09
120 2016-05-20, 17:19:59 20.60 20.66 -0.08
121 2016-05-20, 17:24:59 20.58 20.66 0.02
122 2016-05-20, 17:29:59 20.58 20.66 -0.13
123 2016-05-20, 17:34:59 20.58 20.66 0.12
124 2016-05-20, 17:39:59 20.58 20.66 -0.11
125 2016-05-20, 17:44:59 20.56 20.64 -0.08
126 2016-05-20, 17:49:59 20.56 20.64 -0.13
127 2016-05-20, 17:54:59 20.56 20.64 -0.08
128 2016-05-20, 17:59:59 20.56 20.64 -0.01
129 2016-05-20, 18:04:59 20.56 20.62 -0.11
130 2016-05-20, 18:09:59 20.54 20.62 -0.08
131 2016-05-20, 18:14:59 20.54 20.62 -0.16
132 2016-05-20, 18:19:59 20.54 20.62 0.02
133 2016-05-20, 18:24:59 20.54 20.58 0.02
134 2016-05-20, 18:29:59 20.54 20.58 -0.11
135 2016-05-20, 18:34:59 20.52 20.58 0.02
136 2016-05-20, 18:39:59 20.52 20.58 -0.13
137 2016-05-20, 18:44:59 20.52 20.58 -0.08
138 2016-05-20, 18:49:59 20.50 20.56 -0.11
139 2016-05-20, 18:54:59 20.50 20.56 -0.13
140 2016-05-20, 18:59:59 20.50 20.56 -0.13
141 2016-05-20, 19:04:59 20.50 20.56 -0.08
142 2016-05-20, 19:09:59 20.50 20.56 0.02
143 2016-05-20, 19:14:59 20.48 20.54 -0.08
144 2016-05-20, 19:19:59 20.48 20.54 -0.01
145 2016-05-20, 19:24:59 20.48 20.54 -0.08
146 2016-05-20, 19:29:59 20.48 20.54 -0.11
147 2016-05-20, 19:34:59 20.48 20.52 0.09
148 2016-05-20, 19:39:59 20.44 20.52 -0.16
149 2016-05-20, 19:44:59 20.44 20.52 0.02
150 2016-05-20, 19:49:59 20.44 20.52 -0.11
151 2016-05-20, 19:54:59 20.44 20.50 0.09
152 2016-05-20, 19:59:59 20.42 20.50 0.12
153 2016-05-20, 20:04:59 20.42 20.50 0.04
154 2016-05-20, 20:09:59 20.42 20.50 0.09
155 2016-05-20, 20:14:59 20.42 20.50 0.09
156 2016-05-20, 20:19:59 20.40 20.50 -0.03
157 2016-05-20, 20:24:59 20.40 20.48 0.04
158 2016-05-20, 20:29:59 20.40 20.48 0.04
159 2016-05-20, 20:34:59 20.40 20.48 0.02
160 2016-05-20, 20:39:59 20.40 20.46 -0.01
161 2016-05-20, 20:44:59 20.40 20.46 0.04
162 2016-05-20, 20:49:59 20.38 20.46 0.04
163 2016-05-20, 20:54:59 20.38 20.46 0.04
164 2016-05-20, 20:59:59 20.38 20.46 0.12
165 2016-05-20, 21:04:59 20.38 20.46 -0.03
166 2016-05-20, 21:09:59 20.38 20.46 -0.01
167 2016-05-20, 21:14:59 20.36 20.44 0.04
168 2016-05-20, 21:19:59 20.36 20.44 0.12
169 2016-05-20, 21:24:59 20.36 20.44 0.12
170 2016-05-20, 21:29:59 20.36 20.44 0.04
171 2016-05-20, 21:34:59 20.34 20.42 0.04
172 2016-05-20, 21:39:59 20.34 20.42 0.04
173 2016-05-20, 21:44:59 20.34 20.42 0.09
174 2016-05-20, 21:49:59 20.34 20.40 0.14
175 2016-05-20, 21:54:59 20.32 20.40 0.12
176 2016-05-20, 21:59:59 20.32 20.40 0.12
177 2016-05-20, 22:04:59 20.32 20.40 0.09
178 2016-05-20, 22:09:59 20.32 20.40 0.04
179 2016-05-20, 22:14:59 20.30 20.40 0.14
180 2016-05-20, 22:19:59 20.30 20.38 0.12
181 2016-05-20, 22:24:59 20.30 20.38 0.09
182 2016-05-20, 22:29:59 20.30 20.38 0.14
183 2016-05-20, 22:34:59 20.30 20.38 0.02
184 2016-05-20, 22:39:59 20.30 20.38 0.12
185 2016-05-20, 22:44:59 20.28 20.36 0.12
186 2016-05-20, 22:49:59 20.28 20.36 0.12
187 2016-05-20, 22:54:59 20.28 20.36 0.04
188 2016-05-20, 22:59:59 20.28 20.34 0.09
189 2016-05-20, 23:04:59 20.28 20.36 0.04
190 2016-05-20, 23:09:59 20.26 20.34 0.12
191 2016-05-20, 23:14:59 20.26 20.34 0.19
192 2016-05-20, 23:19:59 20.26 20.34 0.04
193 2016-05-20, 23:24:59 20.26 20.34 0.09
194 2016-05-20, 23:29:59 20.24 20.30 0.07
195 2016-05-20, 23:34:59 20.24 20.30 0.09
196 2016-05-20, 23:39:59 20.24 20.30 0.09
197 2016-05-20, 23:44:59 20.24 20.30 0.07
198 2016-05-20, 23:49:59 20.24 20.30 0.12
199 2016-05-20, 23:54:59 20.24 20.30 0.02
200 2016-05-20, 23:59:59 20.22 20.30 0.14
201 2016-05-21, 00:04:59 20.22 20.28 0.12
202 2016-05-21, 00:09:59 20.22 20.28 0.14
203 2016-05-21, 00:14:59 20.22 20.28 0.12
204 2016-05-21, 00:19:59 20.22 20.28 0.14
205 2016-05-21, 00:24:59 20.20 20.28 0.09
206 2016-05-21, 00:29:59 20.20 20.26 0.14
207 2016-05-21, 00:34:59 20.20 20.26 0.22
208 2016-05-21, 00:39:59 20.20 20.26 -0.01
209 2016-05-21, 00:44:59 20.20 20.26 0.09
210 2016-05-21, 00:49:59 20.16 20.24 0.12
211 2016-05-21, 00:54:59 20.16 20.24 0.12
212 2016-05-21, 00:59:59 20.16 20.24 0.14
213 2016-05-21, 01:04:59 20.16 20.24 0.09
214 2016-05-21, 01:09:59 20.16 20.22 0.14
215 2016-05-21, 01:14:59 20.16 20.22 0.14
216 2016-05-21, 01:19:59 20.14 20.22 0.02
217 2016-05-21, 01:24:59 20.14 20.22 0.14
218 2016-05-21, 01:29:59 20.14 20.22 0.07
219 2016-05-21, 01:34:59 20.14 20.22 0.12
220 2016-05-21, 01:39:59 20.14 20.22 0.07
221 2016-05-21, 01:44:59 20.12 20.20 0.12
222 2016-05-21, 01:49:59 20.12 20.20 0.22
223 2016-05-21, 01:54:59 20.12 20.20 0.12
224 2016-05-21, 01:59:59 20.12 20.20 0.07
225 2016-05-21, 02:04:59 20.12 20.20 -0.01
226 2016-05-21, 02:09:59 20.10 20.18 0.09
227 2016-05-21, 02:14:59 20.10 20.18 0.12
228 2016-05-21, 02:19:59 20.10 20.18 0.12
229 2016-05-21, 02:24:59 20.10 20.18 0.12
230 2016-05-21, 02:29:59 20.10 20.18 0.12
231 2016-05-21, 02:34:59 20.10 20.18 0.14
232 2016-05-21, 02:39:59 20.10 20.16 0.14
233 2016-05-21, 02:44:59 20.10 20.16 0.07
234 2016-05-21, 02:49:59 20.08 20.16 0.09
235 2016-05-21, 02:54:59 20.08 20.16 0.14
236 2016-05-21, 02:59:59 20.08 20.16 0.12
237 2016-05-21, 03:04:59 20.08 20.16 0.09
238 2016-05-21, 03:09:59 20.08 20.14 -0.01
239 2016-05-21, 03:14:59 20.06 20.16 -0.13
240 2016-05-21, 03:19:59 20.06 20.16 0.19
241 2016-05-21, 03:24:59 20.06 20.14 -0.06
242 2016-05-21, 03:29:59 20.06 20.14 0.04
243 2016-05-21, 03:34:59 20.06 20.14 0.19
244 2016-05-21, 03:39:59 20.04 20.14 0.12
245 2016-05-21, 03:44:59 20.04 20.12 0.12
246 2016-05-21, 03:49:59 20.04 20.12 0.12
247 2016-05-21, 03:54:59 20.04 20.12 0.09
248 2016-05-21, 03:59:59 20.04 20.12 0.12
249 2016-05-21, 04:04:59 20.04 20.12 0.09
250 2016-05-21, 04:09:59 20.04 20.12 0.04
251 2016-05-21, 04:14:59 20.02 20.10 0.09
252 2016-05-21, 04:19:59 20.02 20.10 0.09
253 2016-05-21, 04:24:59 20.02 20.10 0.09
254 2016-05-21, 04:29:59 20.02 20.10 0.17
255 2016-05-21, 04:34:59 20.02 20.10 0.09
256 2016-05-21, 04:39:59 20.02 20.10 0.17
257 2016-05-21, 04:44:59 20.00 20.08 0.09
258 2016-05-21, 04:49:59 20.00 20.08 -0.03
259 2016-05-21, 04:54:59 20.00 20.08 0.12
260 2016-05-21, 04:59:59 20.00 20.08 0.07
261 2016-05-21, 05:04:59 20.00 20.08 -0.01
262 2016-05-21, 05:09:59 20.00 20.08 0.07
263 2016-05-21, 05:14:59 20.00 20.08 -0.06
264 2016-05-21, 05:19:59 19.98 20.06 -0.06
265 2016-05-21, 05:24:59 19.98 20.06 0.07
266 2016-05-21, 05:29:59 19.98 20.06 0.09
267 2016-05-21, 05:34:59 19.98 20.06 0.09
268 2016-05-21, 05:39:59 19.98 20.06 0.09
269 2016-05-21, 05:44:59 19.98 20.06 0.17
270 2016-05-21, 05:49:59 19.96 20.02 0.17
271 2016-05-21, 05:54:59 19.96 20.02 0.12
272 2016-05-21, 05:59:59 19.96 20.02 0.12
273 2016-05-21, 06:04:59 19.96 20.02 0.17
274 2016-05-21, 06:09:59 19.96 20.02 0.09
275 2016-05-21, 06:14:59 19.96 20.02 0.07
276 2016-05-21, 06:19:59 19.96 20.02 0.04
277 2016-05-21, 06:24:59 19.96 20.02 0.12
278 2016-05-21, 06:29:59 19.94 20.02 0.09
279 2016-05-21, 06:34:59 19.96 20.02 0.17
280 2016-05-21, 06:39:59 19.94 20.00 0.19
281 2016-05-21, 06:44:59 19.94 20.00 0.09
282 2016-05-21, 06:49:59 19.94 20.00 0.12
283 2016-05-21, 06:54:59 19.94 20.00 0.09
284 2016-05-21, 06:59:59 19.94 20.00 0.09
285 2016-05-21, 07:04:59 19.94 19.98 0.12
286 2016-05-21, 07:09:59 19.94 19.98 0.07
287 2016-05-21, 07:14:59 19.94 19.98 0.09
288 2016-05-21, 07:19:59 19.90 19.98 0.09
289 2016-05-21, 07:24:59 19.90 19.98 0.12
290 2016-05-21, 07:29:59 19.94 19.98 0.09
291 2016-05-21, 07:34:59 19.90 19.98 0.12
292 2016-05-21, 07:39:59 19.88 19.98 0.09
293 2016-05-21, 07:44:59 19.90 19.96 0.17
294 2016-05-21, 07:49:59 19.90 19.98 0.17
295 2016-05-21, 07:54:59 19.90 19.98 0.09
296 2016-05-21, 07:59:59 19.90 19.96 0.17
297 2016-05-21, 08:04:59 19.88 19.96 0.07
298 2016-05-21, 08:09:59 19.88 19.96 0.12
299 2016-05-21, 08:14:59 19.88 19.96 0.12
300 2016-05-21, 08:19:59 19.88 19.96 0.07
301 2016-05-21, 08:24:59 19.88 19.96 0.12
302 2016-05-21, 08:29:59 19.88 19.96 0.12
303 2016-05-21, 08:34:59 19.88 19.94 0.19
304 2016-05-21, 08:39:59 19.86 19.96 0.12
305 2016-05-21, 08:44:59 19.88 19.94 0.04
306 2016-05-21, 08:49:59 19.88 19.94 0.07
307 2016-05-21, 08:54:59 19.86 19.94 0.09
308 2016-05-21, 08:59:59 19.88 19.94 0.17
309 2016-05-21, 09:04:59 19.88 19.94 0.07
310 2016-05-21, 09:09:59 19.86 19.94 0.12
311 2016-05-21, 09:14:59 19.86 19.94 0.17
312 2016-05-21, 09:19:59 19.84 19.94 0.09
313 2016-05-21, 09:24:59 19.86 19.94 0.09
314 2016-05-21, 09:29:59 19.86 19.92 0.17
315 2016-05-21, 09:34:59 19.84 19.92 0.17
316 2016-05-21, 09:39:59 19.86 19.92 0.09
317 2016-05-21, 09:44:59 19.84 19.92 0.07
318 2016-05-21, 09:49:59 19.84 19.92 0.09
319 2016-05-21, 09:54:59 19.84 19.92 0.07
320 2016-05-21, 09:59:59 19.84 19.92 0.09
321 2016-05-21, 10:04:59 19.84 19.92 0.17
322 2016-05-21, 10:09:59 19.84 19.90 0.07
323 2016-05-21, 10:14:59 19.84 19.90 0.09
324 2016-05-21, 10:19:59 19.84 19.92 0.09
325 2016-05-21, 10:24:59 19.84 19.90 0.12
326 2016-05-21, 10:29:59 19.84 19.90 0.09
327 2016-05-21, 10:34:59 19.84 19.90 0.12
328 2016-05-21, 10:39:59 19.82 19.90 0.19
329 2016-05-21, 10:44:59 19.82 19.90 0.09
330 2016-05-21, 10:49:59 19.82 19.90 0.07
331 2016-05-21, 10:54:59 19.82 19.90 0.12
332 2016-05-21, 10:59:59 19.82 19.90 0.09
333 2016-05-21, 11:04:59 19.82 19.90 0.07
334 2016-05-21, 11:09:59 19.82 19.90 0.12
335 2016-05-21, 11:14:59 19.82 19.90 0.09
336 2016-05-21, 11:19:59 19.82 19.90 0.17
337 2016-05-21, 11:24:59 19.82 19.90 0.07
338 2016-05-21, 11:29:59 19.82 19.90 0.17
339 2016-05-21, 11:34:59 19.82 19.90 0.09
340 2016-05-21, 11:39:59 19.80 19.88 0.17
341 2016-05-21, 11:44:59 19.80 19.88 0.12
342 2016-05-21, 11:49:59 19.80 19.88 0.12
343 2016-05-21, 11:54:59 19.80 19.88 0.12
344 2016-05-21, 11:59:59 19.80 19.88 0.12
345 2016-05-21, 12:04:59 19.80 19.88 0.17
346 2016-05-21, 12:09:59 19.80 19.88 0.17
347 2016-05-21, 12:14:59 19.80 19.88 0.09
348 2016-05-21, 12:19:59 19.80 19.88 0.07
349 2016-05-21, 12:24:59 19.80 19.88 0.17
350 2016-05-21, 12:29:59 19.80 19.88 0.12
351 2016-05-21, 12:34:59 19.80 19.88 0.07
352 2016-05-21, 12:39:59 19.80 19.86 0.09
353 2016-05-21, 12:44:59 19.78 19.86 0.12
354 2016-05-21, 12:49:59 19.80 19.86 0.09
355 2016-05-21, 12:54:59 19.78 19.86 0.07
356 2016-05-21, 12:59:59 19.78 19.86 0.12
357 2016-05-21, 13:04:59 19.76 19.86 0.09
358 2016-05-21, 13:09:59 19.78 19.86 0.19
359 2016-05-21, 13:14:59 19.78 19.86 0.09
360 2016-05-21, 13:19:59 19.78 19.86 0.12
361 2016-05-21, 13:24:59 19.78 19.86 0.09
362 2016-05-21, 13:29:59 19.78 19.86 0.12
363 2016-05-21, 13:34:59 19.78 19.84 0.09
364 2016-05-21, 13:39:59 19.76 19.84 0.19
365 2016-05-21, 13:44:59 19.78 19.84 0.14
366 2016-05-21, 13:49:59 19.78 19.84 0.17
367 2016-05-21, 13:54:59 19.78 19.84 0.09
368 2016-05-21, 13:59:59 19.78 19.84 0.17
369 2016-05-21, 14:04:59 19.76 19.84 0.14
370 2016-05-21, 14:09:59 19.76 19.84 0.09
371 2016-05-21, 14:14:59 19.76 19.84 0.14
372 2016-05-21, 14:19:59 19.76 19.84 0.14
373 2016-05-21, 14:24:59 19.76 19.84 0.09
374 2016-05-21, 14:29:59 19.76 19.84 0.09
375 2016-05-21, 14:34:59 19.76 19.84 0.09
376 2016-05-21, 14:39:59 19.76 19.84 0.09
377 2016-05-21, 14:44:59 19.76 19.84 0.17
378 2016-05-21, 14:49:59 19.76 19.84 0.09
379 2016-05-21, 14:54:59 19.76 19.82 0.17
380 2016-05-21, 14:59:59 19.76 19.82 0.14
381 2016-05-21, 15:04:59 19.76 19.82 0.19
382 2016-05-21, 15:09:59 19.76 19.84 0.04
383 2016-05-21, 15:14:59 19.76 19.82 0.07
384 2016-05-21, 15:19:59 19.74 19.82 0.14
385 2016-05-21, 15:24:59 19.76 19.82 0.09
386 2016-05-21, 15:29:59 19.74 19.82 0.14
387 2016-05-21, 15:34:59 19.74 19.82 0.09
388 2016-05-21, 15:39:59 19.74 19.82 0.17
389 2016-05-21, 15:44:59 19.74 19.82 0.09
390 2016-05-21, 15:49:59 19.74 19.82 0.09
391 2016-05-21, 15:54:59 19.74 19.82 0.14
392 2016-05-21, 15:59:59 19.74 19.82 0.14
393 2016-05-21, 16:04:59 19.74 19.80 0.04
394 2016-05-21, 16:09:59 19.74 19.80 0.19
395 2016-05-21, 16:14:59 19.74 19.80 0.19
396 2016-05-21, 16:19:59 19.74 19.80 0.09
397 2016-05-21, 16:24:59 19.74 19.80 0.17
398 2016-05-21, 16:29:59 19.72 19.80 0.17
399 2016-05-21, 16:34:59 19.72 19.80 0.14
400 2016-05-21, 16:39:59 19.74 19.80 0.14
401 2016-05-21, 16:44:59 19.72 19.80 0.07
402 2016-05-21, 16:49:59 19.72 19.80 0.09
403 2016-05-21, 16:54:59 19.72 19.80 0.14
404 2016-05-21, 16:59:59 19.72 19.80 0.07
405 2016-05-21, 17:04:59 19.72 19.80 0.14
406 2016-05-21, 17:09:59 19.72 19.80 0.14
407 2016-05-21, 17:14:59 19.72 19.76 0.04
408 2016-05-21, 17:19:59 19.72 19.80 0.14
409 2016-05-21, 17:24:59 19.72 19.76 0.17
410 2016-05-21, 17:29:59 19.72 19.76 0.02
411 2016-05-21, 17:34:59 19.72 19.76 0.09
412 2016-05-21, 17:39:59 19.72 19.76 0.09
413 2016-05-21, 17:44:59 19.72 19.76 0.09
414 2016-05-21, 17:49:59 19.70 19.76 0.19
415 2016-05-21, 17:54:59 19.72 19.76 0.17
416 2016-05-21, 17:59:59 19.70 19.76 0.07
417 2016-05-21, 18:04:59 19.70 19.76 0.14
418 2016-05-21, 18:09:59 19.70 19.76 0.07
419 2016-05-21, 18:14:59 19.70 19.76 0.02
420 2016-05-21, 18:19:59 19.70 19.76 0.14
421 2016-05-21, 18:24:59 19.70 19.76 0.14
422 2016-05-21, 18:29:59 19.68 19.76 0.17
423 2016-05-21, 18:34:59 19.70 19.74 0.14
424 2016-05-21, 18:39:59 19.70 19.74 0.14
425 2016-05-21, 18:44:59 19.70 19.74 0.14
426 2016-05-21, 18:49:59 19.70 19.74 0.14
427 2016-05-21, 18:54:59 19.68 19.74 0.09
428 2016-05-21, 18:59:59 19.68 19.74 0.14
429 2016-05-21, 19:04:59 19.68 19.74 0.14
430 2016-05-21, 19:09:59 19.68 19.74 0.17
431 2016-05-21, 19:14:59 19.68 19.74 0.17
432 2016-05-21, 19:19:59 19.68 19.74 0.14
433 2016-05-21, 19:24:59 19.68 19.74 0.14
434 2016-05-21, 19:29:59 19.68 19.72 0.14
435 2016-05-21, 19:34:59 19.68 19.72 0.07
436 2016-05-21, 19:39:59 19.68 19.72 0.09
437 2016-05-21, 19:44:59 19.68 19.72 0.14
438 2016-05-21, 19:49:59 19.68 19.72 0.07
439 2016-05-21, 19:54:59 19.66 19.72 0.19
440 2016-05-21, 19:59:59 19.66 19.72 0.14
441 2016-05-21, 20:04:59 19.66 19.72 0.07
442 2016-05-21, 20:09:59 19.68 19.72 0.17
443 2016-05-21, 20:14:59 19.66 19.72 0.17
444 2016-05-21, 20:19:59 19.66 19.72 0.09
445 2016-05-21, 20:24:59 19.66 19.72 0.09
446 2016-05-21, 20:29:59 19.62 19.72 0.19
447 2016-05-21, 20:34:59 19.66 19.72 0.14
448 2016-05-21, 20:39:59 19.62 19.72 0.17
449 2016-05-21, 20:44:59 19.66 19.72 0.17
450 2016-05-21, 20:49:59 19.66 19.72 0.17
451 2016-05-21, 20:54:59 19.66 19.70 0.17
452 2016-05-21, 20:59:59 19.66 19.70 0.09
453 2016-05-21, 21:04:59 19.62 19.72 0.07
454 2016-05-21, 21:09:59 19.66 19.70 0.17
455 2016-05-21, 21:14:59 19.62 19.70 0.17
456 2016-05-21, 21:19:59 19.62 19.70 0.14
457 2016-05-21, 21:24:59 19.62 19.70 0.14
458 2016-05-21, 21:29:59 19.62 19.70 0.17
459 2016-05-21, 21:34:59 19.62 19.70 0.14
460 2016-05-21, 21:39:59 19.62 19.70 0.14
461 2016-05-21, 21:44:59 19.60 19.70 0.17
462 2016-05-21, 21:49:59 19.62 19.70 0.14
463 2016-05-21, 21:54:59 19.60 19.70 0.07
464 2016-05-21, 21:59:59 19.62 19.70 0.14
465 2016-05-21, 22:04:59 19.60 19.70 0.14
466 2016-05-21, 22:09:59 19.60 19.68 0.14
467 2016-05-21, 22:14:59 19.60 19.68 0.14
468 2016-05-21, 22:19:59 19.60 19.68 0.14
469 2016-05-21, 22:24:59 19.60 19.68 0.14
470 2016-05-21, 22:29:59 19.60 19.68 0.14
471 2016-05-21, 22:34:59 19.60 19.68 0.14
472 2016-05-21, 22:39:59 19.60 19.68 0.07
473 2016-05-21, 22:44:59 19.58 19.68 0.09
474 2016-05-21, 22:49:59 19.60 19.68 0.19
475 2016-05-21, 22:54:59 19.60 19.68 0.19
476 2016-05-21, 22:59:59 19.60 19.68 0.14
477 2016-05-21, 23:04:59 19.60 19.68 0.19
478 2016-05-21, 23:09:59 19.58 19.68 0.14
479 2016-05-21, 23:14:59 19.58 19.66 0.07
480 2016-05-21, 23:19:59 19.58 19.66 0.14
481 2016-05-21, 23:24:59 19.58 19.66 0.17
482 2016-05-21, 23:29:59 19.60 19.66 0.14
483 2016-05-21, 23:34:59 19.58 19.66 0.17
484 2016-05-21, 23:39:59 19.58 19.66 0.22
485 2016-05-21, 23:44:59 19.58 19.66 0.14
486 2016-05-21, 23:49:59 19.58 19.66 0.09
487 2016-05-21, 23:54:59 19.58 19.66 0.14
488 2016-05-21, 23:59:59 19.58 19.66 0.17
489 2016-05-22, 00:04:59 19.58 19.66 0.19
490 2016-05-22, 00:09:59 19.58 19.64 0.14
491 2016-05-22, 00:14:59 19.58 19.64 0.14
492 2016-05-22, 00:19:59 19.56 19.64 0.27
493 2016-05-22, 00:24:59 19.56 19.64 0.12
494 2016-05-22, 00:29:59 19.56 19.64 0.19
495 2016-05-22, 00:34:59 19.56 19.64 0.17
496 2016-05-22, 00:39:59 19.56 19.64 0.19
497 2016-05-22, 00:44:59 19.56 19.64 0.17
498 2016-05-22, 00:49:59 19.56 19.64 0.14
499 2016-05-22, 00:54:59 19.56 19.64 0.14
500 2016-05-22, 00:59:59 19.56 19.64 0.14
501 2016-05-22, 01:04:59 19.56 19.64 0.17
502 2016-05-22, 01:09:59 19.56 19.64 0.19
503 2016-05-22, 01:14:59 19.56 19.64 0.14
504 2016-05-22, 01:19:59 19.56 19.64 0.12
505 2016-05-22, 01:24:59 19.56 19.62 0.12
506 2016-05-22, 01:29:59 19.56 19.62 0.12
507 2016-05-22, 01:34:59 19.54 19.62 0.19
508 2016-05-22, 01:39:59 19.54 19.62 0.12
509 2016-05-22, 01:44:59 19.54 19.62 0.12
510 2016-05-22, 01:49:59 19.54 19.62 0.14
511 2016-05-22, 01:54:59 19.54 19.62 0.17
512 2016-05-22, 01:59:59 19.54 19.62 0.17
513 2016-05-22, 02:04:59 19.54 19.62 0.24
514 2016-05-22, 02:09:59 19.54 19.62 0.07
515 2016-05-22, 02:14:59 19.54 19.60 0.14
516 2016-05-22, 02:19:59 19.54 19.62 0.24
517 2016-05-22, 02:24:59 19.54 19.62 0.17
518 2016-05-22, 02:29:59 19.52 19.60 0.27
519 2016-05-22, 02:34:59 19.52 19.60 0.12
520 2016-05-22, 02:39:59 19.52 19.60 0.14
521 2016-05-22, 02:44:59 19.52 19.60 0.19
522 2016-05-22, 02:49:59 19.52 19.60 0.17
523 2016-05-22, 02:54:59 19.52 19.60 0.12
524 2016-05-22, 02:59:59 19.52 19.60 0.14
525 2016-05-22, 03:04:59 19.52 19.60 0.19
526 2016-05-22, 03:09:59 19.52 19.60 0.14
527 2016-05-22, 03:14:59 19.52 19.58 0.19
528 2016-05-22, 03:19:59 19.52 19.60 0.12
529 2016-05-22, 03:24:59 19.52 19.58 0.19
530 2016-05-22, 03:29:59 19.52 19.58 0.19
531 2016-05-22, 03:34:59 19.52 19.58 0.14
532 2016-05-22, 03:39:59 19.52 19.58 0.02
533 2016-05-22, 03:44:59 19.52 19.58 0.12
534 2016-05-22, 03:49:59 19.52 19.58 0.19
535 2016-05-22, 03:54:59 19.52 19.58 0.19
536 2016-05-22, 03:59:59 19.50 19.58 0.17
537 2016-05-22, 04:04:59 19.50 19.58 0.19
538 2016-05-22, 04:09:59 19.50 19.58 0.19
539 2016-05-22, 04:14:59 19.50 19.58 0.17
540 2016-05-22, 04:19:59 19.50 19.58 0.12
541 2016-05-22, 04:24:59 19.50 19.58 0.17
542 2016-05-22, 04:29:59 19.50 19.58 0.14
543 2016-05-22, 04:34:59 19.50 19.56 0.19
544 2016-05-22, 04:39:59 19.50 19.58 0.14
545 2016-05-22, 04:44:59 19.50 19.56 0.14
546 2016-05-22, 04:49:59 19.50 19.56 0.17
547 2016-05-22, 04:54:59 19.50 19.56 0.19
548 2016-05-22, 04:59:59 19.50 19.56 0.19
549 2016-05-22, 05:04:59 19.50 19.56 0.17
550 2016-05-22, 05:09:59 19.50 19.56 0.04
551 2016-05-22, 05:14:59 19.50 19.56 0.17
552 2016-05-22, 05:19:59 19.50 19.56 0.17
553 2016-05-22, 05:24:59 19.50 19.56 0.07
554 2016-05-22, 05:29:59 19.50 19.56 0.19
555 2016-05-22, 05:34:59 19.48 19.56 0.14
556 2016-05-22, 05:39:59 19.48 19.56 0.14
557 2016-05-22, 05:44:59 19.50 19.56 0.12
558 2016-05-22, 05:49:59 19.48 19.56 0.19
559 2016-05-22, 05:54:59 19.48 19.56 0.17
560 2016-05-22, 05:59:59 19.48 19.56 0.12
561 2016-05-22, 06:04:59 19.48 19.56 0.12
562 2016-05-22, 06:09:59 19.50 19.56 0.19
563 2016-05-22, 06:14:59 19.48 19.54 0.24
564 2016-05-22, 06:19:59 19.48 19.56 0.14
565 2016-05-22, 06:24:59 19.48 19.54 0.14
566 2016-05-22, 06:29:59 19.48 19.56 0.14
567 2016-05-22, 06:34:59 19.48 19.54 0.12
568 2016-05-22, 06:39:59 19.48 19.54 0.17
569 2016-05-22, 06:44:59 19.48 19.54 0.14
570 2016-05-22, 06:49:59 19.48 19.54 0.14
571 2016-05-22, 06:54:59 19.48 19.54 0.19
572 2016-05-22, 06:59:59 19.48 19.54 0.24
573 2016-05-22, 07:04:59 19.48 19.54 0.14
574 2016-05-22, 07:09:59 19.48 19.54 0.12
575 2016-05-22, 07:14:59 19.48 19.54 0.17
576 2016-05-22, 07:19:59 19.48 19.54 0.17
577 2016-05-22, 07:24:59 19.48 19.54 0.12
578 2016-05-22, 07:29:59 19.46 19.54 0.12
579 2016-05-22, 07:34:59 19.48 19.54 0.14
580 2016-05-22, 07:39:59 19.48 19.54 0.19
581 2016-05-22, 07:44:59 19.48 19.54 0.12
582 2016-05-22, 07:49:59 19.48 19.54 0.17
583 2016-05-22, 07:54:59 19.46 19.54 0.17
584 2016-05-22, 07:59:59 19.48 19.54 0.12
585 2016-05-22, 08:04:59 19.48 19.54 0.17
586 2016-05-22, 08:09:59 19.46 19.54 0.19
587 2016-05-22, 08:14:59 19.46 19.54 0.17
588 2016-05-22, 08:19:59 19.46 19.54 0.17
589 2016-05-22, 08:24:59 19.46 19.54 0.12
590 2016-05-22, 08:29:59 19.46 19.54 0.12
591 2016-05-22, 08:34:59 19.46 19.54 0.14
592 2016-05-22, 08:39:59 19.46 19.54 0.12
593 2016-05-22, 08:44:59 19.46 19.54 0.24
594 2016-05-22, 08:49:59 19.46 19.54 0.14
595 2016-05-22, 08:54:59 19.46 19.54 0.12
596 2016-05-22, 08:59:59 19.46 19.54 0.14
597 2016-05-22, 09:04:59 19.46 19.54 0.19
598 2016-05-22, 09:09:59 19.46 19.52 0.17
599 2016-05-22, 09:14:59 19.46 19.54 0.14
600 2016-05-22, 09:19:59 19.46 19.52 0.17
601 2016-05-22, 09:24:59 19.46 19.52 0.14
602 2016-05-22, 09:29:59 19.46 19.52 0.14
603 2016-05-22, 09:34:59 19.46 19.52 0.14
604 2016-05-22, 09:39:59 19.46 19.52 0.12
605 2016-05-22, 09:44:59 19.46 19.52 0.14
606 2016-05-22, 09:49:59 19.46 19.52 0.07
607 2016-05-22, 09:54:59 19.46 19.52 0.19
608 2016-05-22, 09:59:59 19.46 19.52 0.17
609 2016-05-22, 10:04:59 19.46 19.52 0.19
610 2016-05-22, 10:09:59 19.46 19.52 0.17
611 2016-05-22, 10:14:59 19.46 19.52 0.14
612 2016-05-22, 10:19:59 19.46 19.52 0.14
613 2016-05-22, 10:24:59 19.46 19.52 0.19
614 2016-05-22, 10:29:59 19.46 19.52 0.19
615 2016-05-22, 10:34:59 19.46 19.52 0.12
616 2016-05-22, 10:39:59 19.46 19.52 0.14
617 2016-05-22, 10:44:59 19.46 19.52 0.14
618 2016-05-22, 10:49:59 19.44 19.52 0.12
619 2016-05-22, 10:54:59 19.46 19.52 0.19
620 2016-05-22, 10:59:59 19.44 19.52 0.19
621 2016-05-22, 11:04:59 19.44 19.52 0.14
622 2016-05-22, 11:09:59 19.46 19.52 0.14
623 2016-05-22, 11:14:59 19.44 19.52 0.17
624 2016-05-22, 11:19:59 19.44 19.52 0.12
625 2016-05-22, 11:24:59 19.44 19.52 0.14
626 2016-05-22, 11:29:59 19.44 19.52 0.19
627 2016-05-22, 11:34:59 19.46 19.52 0.14
628 2016-05-22, 11:39:59 19.44 19.52 0.17
629 2016-05-22, 11:44:59 19.44 19.52 0.12
630 2016-05-22, 11:49:59 19.44 19.52 0.14
631 2016-05-22, 11:54:59 19.44 19.52 0.24
632 2016-05-22, 11:59:59 19.44 19.52 0.17
633 2016-05-22, 12:04:59 19.44 19.52 0.14
634 2016-05-22, 12:09:59 19.44 19.52 0.12
635 2016-05-22, 12:14:59 19.44 19.52 0.14
636 2016-05-22, 12:19:59 19.44 19.52 0.19
637 2016-05-22, 12:24:59 19.44 19.52 0.17
638 2016-05-22, 12:29:59 19.44 19.52 0.24
639 2016-05-22, 12:34:59 19.44 19.52 0.17
640 2016-05-22, 12:39:59 19.44 19.52 0.17
641 2016-05-22, 12:44:59 19.44 19.48 0.14
642 2016-05-22, 12:49:59 19.44 19.52 0.14
643 2016-05-22, 12:54:59 19.44 19.52 0.12
644 2016-05-22, 12:59:59 19.44 19.52 0.19
645 2016-05-22, 13:04:59 19.44 19.52 0.12
646 2016-05-22, 13:09:59 19.44 19.52 0.14
647 2016-05-22, 13:14:59 19.44 19.52 0.14
648 2016-05-22, 13:19:59 19.44 19.48 0.19
649 2016-05-22, 13:24:59 19.44 19.52 0.17
650 2016-05-22, 13:29:59 19.44 19.48 0.17
651 2016-05-22, 13:34:59 19.44 19.52 0.14
652 2016-05-22, 13:39:59 19.44 19.48 0.17
653 2016-05-22, 13:44:59 19.44 19.52 0.04
654 2016-05-22, 13:49:59 19.44 19.52 0.14
655 2016-05-22, 13:54:59 19.44 19.48 0.14
656 2016-05-22, 13:59:59 19.44 19.48 0.12
657 2016-05-22, 14:04:59 19.44 19.48 0.17
658 2016-05-22, 14:09:59 19.44 19.52 -0.01
659 2016-05-22, 14:14:59 19.44 19.52 -0.03
660 2016-05-22, 14:19:59 19.44 19.52 0.14
661 2016-05-22, 14:24:59 19.44 19.48 0.14
662 2016-05-22, 14:29:59 19.44 19.52 0.12
663 2016-05-22, 14:34:59 19.44 19.48 -0.13
664 2016-05-22, 14:39:59 19.44 19.48 -0.11
665 2016-05-22, 14:44:59 19.44 19.52 0.19
666 2016-05-22, 14:49:59 19.44 19.52 0.02
667 2016-05-22, 14:54:59 19.44 19.48 -0.11
668 2016-05-22, 14:59:59 19.44 19.52 0.02
669 2016-05-22, 15:04:59 19.44 19.48 -0.01
670 2016-05-22, 15:09:59 19.44 19.48 -0.03
671 2016-05-22, 15:14:59 19.44 19.52 -0.03
672 2016-05-22, 15:19:59 19.44 19.48 0.14
673 2016-05-22, 15:24:59 19.42 19.52 0.14
674 2016-05-22, 15:29:59 19.44 19.48 0.12
675 2016-05-22, 15:34:59 19.44 19.52 -0.08
676 2016-05-22, 15:39:59 19.44 19.52 0.12
677 2016-05-22, 15:44:59 19.44 19.52 0.17
678 2016-05-22, 15:49:59 19.44 19.48 0.14
679 2016-05-22, 15:54:59 19.44 19.52 0.07
680 2016-05-22, 15:59:59 19.44 19.48 0.17
681 2016-05-22, 16:04:59 19.44 19.48 0.12
682 2016-05-22, 16:09:59 19.44 19.52 -0.18
683 2016-05-22, 16:14:59 19.44 19.52 0.17
684 2016-05-22, 16:19:59 19.44 19.52 0.14
685 2016-05-22, 16:24:59 19.44 19.52 0.17
686 2016-05-22, 16:29:59 19.44 19.48 0.19
687 2016-05-22, 16:34:59 19.44 19.52 0.17
688 2016-05-22, 16:39:59 19.44 19.52 0.17
689 2016-05-22, 16:44:59 19.44 19.52 0.14
690 2016-05-22, 16:49:59 19.44 19.52 0.04
691 2016-05-22, 16:54:59 19.44 19.52 0.12
692 2016-05-22, 16:59:59 19.44 19.52 0.14
693 2016-05-22, 17:04:59 19.44 19.52 0.14
694 2016-05-22, 17:09:59 19.44 19.52 0.17
695 2016-05-22, 17:14:59 19.44 19.48 0.17
696 2016-05-22, 17:19:59 19.42 19.52 0.19
697 2016-05-22, 17:24:59 19.44 19.48 0.14
698 2016-05-22, 17:29:59 19.44 19.48 0.19
699 2016-05-22, 17:34:59 19.44 19.48 0.14
700 2016-05-22, 17:39:59 19.44 19.48 0.14
701 2016-05-22, 17:44:59 19.44 19.48 0.14
702 2016-05-22, 17:49:59 19.44 19.48 -0.08
703 2016-05-22, 17:54:59 19.44 19.48 0.14
704 2016-05-22, 17:59:59 19.42 19.48 0.12
705 2016-05-22, 18:04:59 19.44 19.48 0.17
706 2016-05-22, 18:09:59 19.44 19.48 0.14
707 2016-05-22, 18:14:59 19.42 19.46 0.07
708 2016-05-22, 18:19:59 19.44 19.46 0.14
709 2016-05-22, 18:24:59 19.42 19.46 0.07
710 2016-05-22, 18:29:59 19.44 19.46 0.04
711 2016-05-22, 18:34:59 19.44 19.46 0.17
712 2016-05-22, 18:39:59 19.44 19.44 0.14
713 2016-05-22, 18:44:59 19.42 19.44 0.22
714 2016-05-22, 18:49:59 19.42 19.44 0.17
715 2016-05-22, 18:54:59 19.42 19.44 0.12
716 2016-05-22, 18:59:59 19.42 19.44 0.12
717 2016-05-22, 19:04:59 19.42 19.44 0.12
718 2016-05-22, 19:09:59 19.42 19.44 -0.13
719 2016-05-22, 19:14:59 19.42 19.44 0.17
720 2016-05-22, 19:19:59 19.42 19.44 0.17
721 2016-05-22, 19:24:59 19.42 19.44 0.14
722 2016-05-22, 19:29:59 19.42 19.44 0.12
723 2016-05-22, 19:34:59 19.42 19.44 0.24
724 2016-05-22, 19:39:59 19.42 19.44 0.17
725 2016-05-22, 19:44:59 19.40 19.42 0.14
726 2016-05-22, 19:49:59 19.42 19.42 0.02
727 2016-05-22, 19:54:59 19.42 19.42 0.17
728 2016-05-22, 19:59:59 19.42 19.42 0.12
729 2016-05-22, 20:04:59 19.42 19.42 0.12
730 2016-05-22, 20:09:59 19.40 19.40 0.12
731 2016-05-22, 20:14:59 19.40 19.40 0.02
732 2016-05-22, 20:19:59 19.40 19.40 0.17
733 2016-05-22, 20:24:59 19.40 19.40 0.09
734 2016-05-22, 20:29:59 19.40 19.40 0.12
735 2016-05-22, 20:34:59 19.40 19.40 0.14
736 2016-05-22, 20:39:59 19.40 19.40 0.12
737 2016-05-22, 20:44:59 19.40 19.40 0.12
738 2016-05-22, 20:49:59 19.40 19.40 0.04
739 2016-05-22, 20:54:59 19.40 19.40 0.12
740 2016-05-22, 20:59:59 19.40 19.40 0.17
741 2016-05-22, 21:04:59 19.40 19.40 0.12
742 2016-05-22, 21:09:59 19.40 19.40 0.14
743 2016-05-22, 21:14:59 19.40 19.38 0.09
744 2016-05-22, 21:19:59 19.38 19.40 0.04
745 2016-05-22, 21:24:59 19.38 19.38 0.09
746 2016-05-22, 21:29:59 19.38 19.38 0.09
747 2016-05-22, 21:34:59 19.38 19.38 0.09
748 2016-05-22, 21:39:59 19.40 19.38 0.14
749 2016-05-22, 21:44:59 19.38 19.38 0.09
750 2016-05-22, 21:49:59 19.38 19.38 0.04
751 2016-05-22, 21:54:59 19.38 19.38 0.17
752 2016-05-22, 21:59:59 19.38 19.38 0.12
753 2016-05-22, 22:04:59 19.34 19.38 0.12
754 2016-05-22, 22:09:59 19.34 19.38 0.12
755 2016-05-22, 22:14:59 19.34 19.38 0.09
756 2016-05-22, 22:19:59 19.34 19.38 0.14
757 2016-05-22, 22:24:59 19.34 19.38 0.12
758 2016-05-22, 22:29:59 19.34 19.38 0.14
759 2016-05-22, 22:34:59 19.34 19.38 0.14
760 2016-05-22, 22:39:59 19.34 19.38 0.12
761 2016-05-22, 22:44:59 19.38 19.38 0.12
762 2016-05-22, 22:49:59 19.38 19.36 0.12
763 2016-05-22, 22:54:59 19.38 19.38 0.14
764 2016-05-22, 22:59:59 19.38 19.36 0.07
765 2016-05-22, 23:04:59 19.38 19.36 0.14
766 2016-05-22, 23:09:59 19.38 19.36 0.12
767 2016-05-22, 23:14:59 19.34 19.36 0.14
768 2016-05-22, 23:19:59 19.38 19.36 0.14
769 2016-05-22, 23:24:59 19.38 19.36 0.12
770 2016-05-22, 23:29:59 19.38 19.36 0.07
771 2016-05-22, 23:34:59 19.34 19.36 0.14
772 2016-05-22, 23:39:59 19.34 19.36 0.04
773 2016-05-22, 23:44:59 19.38 19.36 0.12
774 2016-05-22, 23:49:59 19.34 19.36 0.14
775 2016-05-22, 23:54:59 19.34 19.36 0.12
776 2016-05-22, 23:59:59 19.34 19.36 0.19
777 2016-05-23, 00:04:59 19.34 19.34 0.12
778 2016-05-23, 00:09:59 19.34 19.34 0.14
779 2016-05-23, 00:14:59 19.34 19.36 0.17
780 2016-05-23, 00:19:59 19.34 19.36 0.07
781 2016-05-23, 00:24:59 19.32 19.36 0.07
782 2016-05-23, 00:29:59 19.34 19.34 0.12
783 2016-05-23, 00:34:59 19.34 19.34 0.14
784 2016-05-23, 00:39:59 19.32 19.36 0.07
785 2016-05-23, 00:44:59 19.34 19.36 0.14
786 2016-05-23, 00:49:59 19.34 19.36 0.17
787 2016-05-23, 00:54:59 19.34 19.36 0.17
788 2016-05-23, 00:59:59 19.34 19.34 0.12
789 2016-05-23, 01:04:59 19.32 19.36 0.07
790 2016-05-23, 01:09:59 19.34 19.34 0.12
791 2016-05-23, 01:14:59 19.34 19.34 0.07
792 2016-05-23, 01:19:59 19.34 19.34 0.12
793 2016-05-23, 01:24:59 19.32 19.34 0.12
794 2016-05-23, 01:29:59 19.32 19.34 0.12
795 2016-05-23, 01:34:59 19.32 19.34 0.04
796 2016-05-23, 01:39:59 19.32 19.34 0.07
797 2016-05-23, 01:44:59 19.32 19.34 0.07
798 2016-05-23, 01:49:59 19.34 19.34 0.17
799 2016-05-23, 01:54:59 19.32 19.34 0.17
800 2016-05-23, 01:59:59 19.32 19.34 0.07
801 2016-05-23, 02:04:59 19.32 19.34 0.12
802 2016-05-23, 02:09:59 19.32 19.34 0.12
803 2016-05-23, 02:14:59 19.32 19.34 0.17
804 2016-05-23, 02:19:59 19.32 19.34 0.14
805 2016-05-23, 02:24:59 19.32 19.34 0.12
806 2016-05-23, 02:29:59 19.32 19.34 0.04
807 2016-05-23, 02:34:59 19.32 19.34 0.07
808 2016-05-23, 02:39:59 19.32 19.34 0.14
809 2016-05-23, 02:44:59 19.32 19.34 0.02
810 2016-05-23, 02:49:59 19.32 19.34 0.12
811 2016-05-23, 02:54:59 19.32 19.34 0.12
812 2016-05-23, 02:59:59 19.32 19.32 0.12
813 2016-05-23, 03:04:59 19.32 19.32 0.12
814 2016-05-23, 03:09:59 19.30 19.32 0.14
815 2016-05-23, 03:14:59 19.32 19.32 0.04
816 2016-05-23, 03:19:59 19.30 19.32 0.09
817 2016-05-23, 03:24:59 19.32 19.32 0.12
818 2016-05-23, 03:29:59 19.32 19.32 0.12
819 2016-05-23, 03:34:59 19.32 19.32 0.02
820 2016-05-23, 03:39:59 19.30 19.32 0.24
821 2016-05-23, 03:44:59 19.32 19.32 0.12
822 2016-05-23, 03:49:59 19.30 19.32 0.14
823 2016-05-23, 03:54:59 19.30 19.32 0.14
824 2016-05-23, 03:59:59 19.32 19.32 0.12
825 2016-05-23, 04:04:59 19.30 19.32 0.09
826 2016-05-23, 04:09:59 19.30 19.32 0.09
827 2016-05-23, 04:14:59 19.32 19.32 0.17
828 2016-05-23, 04:19:59 19.32 19.32 0.04
829 2016-05-23, 04:24:59 19.30 19.32 0.14
830 2016-05-23, 04:29:59 19.30 19.32 0.12
831 2016-05-23, 04:34:59 19.30 19.32 0.04
832 2016-05-23, 04:39:59 19.30 19.32 0.12
833 2016-05-23, 04:44:59 19.30 19.32 0.04
834 2016-05-23, 04:49:59 19.30 19.32 0.22
835 2016-05-23, 04:54:59 19.30 19.32 0.12
836 2016-05-23, 04:59:59 19.32 19.32 0.02
837 2016-05-23, 05:04:59 19.30 19.32 0.09
838 2016-05-23, 05:09:59 19.30 19.32 0.12
839 2016-05-23, 05:14:59 19.30 19.32 0.09
840 2016-05-23, 05:19:59 19.30 19.32 0.12
841 2016-05-23, 05:24:59 19.30 19.32 0.09
842 2016-05-23, 05:29:59 19.30 19.30 0.14
843 2016-05-23, 05:34:59 19.30 19.32 0.14
844 2016-05-23, 05:39:59 19.30 19.30 0.04
845 2016-05-23, 05:44:59 19.30 19.30 0.02
846 2016-05-23, 05:49:59 19.30 19.30 0.12
847 2016-05-23, 05:54:59 19.30 19.30 0.09
848 2016-05-23, 05:59:59 19.30 19.30 0.09
849 2016-05-23, 06:04:59 19.30 19.32 0.12
850 2016-05-23, 06:09:59 19.30 19.30 0.12
851 2016-05-23, 06:14:59 19.30 19.32 0.04
852 2016-05-23, 06:19:59 19.30 19.30 0.17
853 2016-05-23, 06:24:59 19.30 19.32 0.14
854 2016-05-23, 06:29:59 19.30 19.30 0.12
855 2016-05-23, 06:34:59 19.30 19.30 0.09
856 2016-05-23, 06:39:59 19.30 19.30 0.14
857 2016-05-23, 06:44:59 19.30 19.30 0.09
858 2016-05-23, 06:49:59 19.28 19.30 0.14
859 2016-05-23, 06:54:59 19.30 19.32 0.14
860 2016-05-23, 06:59:59 18.12 19.48 -0.23
861 2016-05-23, 07:04:59 17.62 18.92 -0.26
862 2016-05-23, 07:09:59 18.10 18.32 -0.28
863 2016-05-23, 07:14:59 18.96 18.36 -0.26
864 2016-05-23, 07:19:59 19.04 18.42 -0.31
865 2016-05-23, 07:24:59 19.18 18.50 -0.23
866 2016-05-23, 07:29:59 19.18 18.56 -0.28
867 2016-05-23, 07:34:59 19.20 18.58 -0.28
868 2016-05-23, 07:39:59 19.22 18.58 -0.28
869 2016-05-23, 07:44:59 19.18 18.58 -0.28
870 2016-05-23, 07:49:59 19.28 18.60 -0.31
871 2016-05-23, 07:54:59 19.42 18.62 -0.28
872 2016-05-23, 07:59:59 19.48 18.70 -0.21
873 2016-05-23, 08:04:59 19.32 18.72 -0.28
874 2016-05-23, 08:09:59 19.44 18.82 -0.26
875 2016-05-23, 08:14:59 19.46 18.90 -0.21
876 2016-05-23, 08:19:59 19.38 18.96 -0.31
877 2016-05-23, 08:24:59 19.52 19.00 -0.18
878 2016-05-23, 08:29:59 19.50 19.02 -0.28
879 2016-05-23, 08:34:59 19.54 19.00 -0.28
880 2016-05-23, 08:39:59 19.54 18.96 -0.28
881 2016-05-23, 08:44:59 19.56 19.04 -0.28
882 2016-05-23, 08:49:59 18.70 18.42 -0.23
883 2016-05-23, 08:54:59 18.96 18.60 -0.31
884 2016-05-23, 08:59:59 19.10 18.70 -0.33
885 2016-05-23, 09:04:59 19.12 18.76 -0.26
886 2016-05-23, 09:09:59 19.14 18.82 -0.21
887 2016-05-23, 09:14:59 19.14 18.88 -0.26
888 2016-05-23, 09:19:59 19.14 18.92 -0.26
889 2016-05-23, 09:24:59 19.14 18.98 -0.26
890 2016-05-23, 09:29:59 19.16 19.00 -0.31
891 2016-05-23, 09:34:59 19.16 19.02 -0.28
892 2016-05-23, 09:39:59 19.18 19.06 -0.23
893 2016-05-23, 09:44:59 19.22 19.10 -0.18
894 2016-05-23, 09:49:59 19.22 19.14 -0.36
895 2016-05-23, 09:54:59 19.26 19.18 -0.23
896 2016-05-23, 09:59:59 19.30 19.24 -0.26
897 2016-05-23, 10:04:59 19.32 19.30 -0.28
898 2016-05-23, 10:09:59 19.30 19.32 -0.21
899 2016-05-23, 10:14:59 19.32 19.36 -0.23
900 2016-05-23, 10:19:59 19.34 19.36 -0.33
901 2016-05-23, 10:24:59 19.40 19.38 -0.28
902 2016-05-23, 10:29:59 19.42 19.38 -0.33
903 2016-05-23, 10:34:59 19.44 19.40 -0.26
904 2016-05-23, 10:39:59 19.44 19.42 -0.23
905 2016-05-23, 10:44:59 19.46 19.44 -0.26
906 2016-05-23, 10:49:59 19.48 19.46 -0.28
907 2016-05-23, 10:54:59 19.48 19.48 -0.18
908 2016-05-23, 10:59:59 19.50 19.48 -0.28
909 2016-05-23, 11:04:59 19.54 19.52 -0.33
910 2016-05-23, 11:09:59 19.56 19.56 -0.28
911 2016-05-23, 11:14:59 19.58 19.58 -0.26
912 2016-05-23, 11:19:59 19.58 19.60 -0.26
913 2016-05-23, 11:24:59 19.60 19.62 -0.28
914 2016-05-23, 11:29:59 19.60 19.66 -0.23
915 2016-05-23, 11:34:59 19.62 19.68 -0.33
916 2016-05-23, 11:39:59 19.66 19.68 -0.21
917 2016-05-23, 11:44:59 19.74 19.68 -0.21
918 2016-05-23, 11:49:59 19.74 19.68 -0.26
919 2016-05-23, 11:54:59 19.74 19.66 -0.21
920 2016-05-23, 11:59:59 19.74 19.66 -0.23
921 2016-05-23, 12:04:59 19.74 19.64 -0.28
922 2016-05-23, 12:09:59 19.74 19.66 -0.21
923 2016-05-23, 12:14:59 19.74 19.68 -0.23
924 2016-05-23, 12:19:59 19.74 19.68 -0.26
925 2016-05-23, 12:24:59 19.76 19.68 -0.23
926 2016-05-23, 12:29:59 19.76 19.70 -0.31
927 2016-05-23, 12:34:59 19.76 19.70 -0.33
928 2016-05-23, 12:39:59 19.78 19.72 -0.21
929 2016-05-23, 12:44:59 19.76 19.70 -0.23
930 2016-05-23, 12:49:59 19.76 19.70 -0.26
931 2016-05-23, 12:54:59 19.76 19.68 -0.23
932 2016-05-23, 12:59:59 19.76 19.70 -0.31
933 2016-05-23, 13:04:59 19.74 19.68 -0.33
934 2016-05-23, 13:09:59 19.76 19.70 -0.36
935 2016-05-23, 13:14:59 19.76 19.74 -0.26
936 2016-05-23, 13:19:59 19.80 19.76 -0.28
937 2016-05-23, 13:24:59 19.80 19.80 -0.28
938 2016-05-23, 13:29:59 19.82 19.84 -0.31
939 2016-05-23, 13:34:59 19.88 19.84 -0.31
940 2016-05-23, 13:39:59 19.90 20.06 -0.31
941 2016-05-23, 13:44:59 19.90 20.06 -0.31
942 2016-05-23, 13:49:59 19.94 20.00 -0.26
943 2016-05-23, 13:54:59 19.96 19.98 -0.31
944 2016-05-23, 13:59:59 19.98 19.98 -0.31
945 2016-05-23, 14:04:59 20.00 19.98 -0.31
946 2016-05-23, 14:09:59 20.00 19.98 -0.31
947 2016-05-23, 14:14:59 20.02 19.98 -0.28
948 2016-05-23, 14:19:59 20.02 19.96 -0.26
949 2016-05-23, 14:24:59 20.02 19.96 -0.28
950 2016-05-23, 14:29:59 20.02 19.96 -0.28
951 2016-05-23, 14:34:59 20.02 19.96 -0.31
952 2016-05-23, 14:39:59 20.00 19.98 -0.31
953 2016-05-23, 14:44:59 20.00 19.96 -0.26
954 2016-05-23, 14:49:59 20.02 19.96 -0.28
955 2016-05-23, 14:54:59 20.02 19.96 -0.33
956 2016-05-23, 14:59:59 20.02 19.96 -0.31
957 2016-05-23, 15:04:59 20.02 19.96 -0.26
958 2016-05-23, 15:09:59 20.02 19.96 -0.28
959 2016-05-23, 15:14:59 20.02 19.96 -0.28
960 2016-05-23, 15:19:59 20.02 19.96 -0.21
961 2016-05-23, 15:24:59 20.00 19.94 -0.28
962 2016-05-23, 15:29:59 20.00 19.92 -0.28
963 2016-05-23, 15:34:59 19.98 19.92 -0.23
964 2016-05-23, 15:39:59 19.98 19.92 -0.28
965 2016-05-23, 15:44:59 19.98 19.92 -0.33
966 2016-05-23, 15:49:59 20.00 19.92 -0.23
967 2016-05-23, 15:54:59 20.00 19.94 -0.33
968 2016-05-23, 15:59:59 20.00 19.94 -0.23
969 2016-05-23, 16:04:59 20.00 19.94 -0.33
970 2016-05-23, 16:09:59 20.00 19.94 -0.31
971 2016-05-23, 16:14:59 20.00 19.94 -0.33
972 2016-05-23, 16:19:59 20.00 19.94 -0.33
973 2016-05-23, 16:24:59 20.14 19.82 -0.33
974 2016-05-23, 16:29:59 18.22 18.46 -0.26
975 2016-05-23, 16:34:59 19.32 18.16 -0.33
976 2016-05-23, 16:39:59 20.14 18.32 -0.26
977 2016-05-23, 16:44:59 20.40 18.54 -0.36
978 2016-05-23, 16:49:59 18.46 19.00 -0.18
979 2016-05-23, 16:54:59 18.46 18.76 0.12
980 2016-05-23, 16:59:59 18.46 18.60 0.19
981 2016-05-23, 17:04:59 18.46 18.54 0.04
982 2016-05-23, 17:09:59 18.46 18.52 -0.06
983 2016-05-23, 17:14:59 18.46 18.52 0.02
984 2016-05-23, 17:19:59 18.46 18.52 0.14
985 2016-05-23, 17:24:59 18.46 18.52 -0.01
986 2016-05-23, 17:29:59 18.46 18.52 0.04
987 2016-05-23, 17:34:59 18.46 18.52 -0.13
988 2016-05-23, 17:39:59 18.46 18.52 0.07
989 2016-05-23, 17:44:59 18.48 18.52 0.09
990 2016-05-23, 17:49:59 18.48 18.52 0.09
991 2016-05-23, 17:54:59 18.48 18.52 0.09
992 2016-05-23, 17:59:59 18.48 18.52 0.04
993 2016-05-23, 18:04:59 18.48 18.52 0.14
994 2016-05-23, 18:09:59 18.48 18.52 0.02
995 2016-05-23, 18:14:59 18.48 18.52 0.09
996 2016-05-23, 18:19:59 18.48 18.52 0.04
997 2016-05-23, 18:24:59 18.48 18.52 0.04
998 2016-05-23, 18:29:59 18.48 18.52 0.09
999 2016-05-23, 18:34:59 18.48 18.52 0.02
1000 2016-05-23, 18:39:59 18.48 18.54 0.04
1001 2016-05-23, 18:44:59 18.48 18.54 0.07
1002 2016-05-23, 18:49:59 18.48 18.52 0.14
1003 2016-05-23, 18:54:59 18.48 18.54 0.09
1004 2016-05-23, 18:59:59 18.48 18.54 0.07
1005 2016-05-23, 19:04:59 18.48 18.54 0.07
1006 2016-05-23, 19:09:59 18.48 18.54 0.12
1007 2016-05-23, 19:14:59 18.48 18.54 0.07
1008 2016-05-23, 19:19:59 18.48 18.54 0.07
1009 2016-05-23, 19:24:59 18.48 18.54 0.09
1010 2016-05-23, 19:29:59 18.48 18.54 0.02
1011 2016-05-23, 19:34:59 18.48 18.54 -0.11
1012 2016-05-23, 19:39:59 18.48 18.54 -0.08
1013 2016-05-23, 19:44:59 18.48 18.54 0.04
1014 2016-05-23, 19:49:59 18.50 18.54 -0.08
1015 2016-05-23, 19:54:59 18.50 18.54 0.12
1016 2016-05-23, 19:59:59 18.50 18.54 0.07
1017 2016-05-23, 20:04:59 18.50 18.54 -0.16
1018 2016-05-23, 20:09:59 18.50 18.54 -0.06
1019 2016-05-23, 20:14:59 18.50 18.54 0.07
1020 2016-05-23, 20:19:59 18.50 18.54 0.07
1021 2016-05-23, 20:24:59 18.48 18.56 -0.08
1022 2016-05-23, 20:29:59 18.50 18.54 0.19
1023 2016-05-23, 20:34:59 18.50 18.54 0.07
1024 2016-05-23, 20:39:59 18.50 18.54 0.12
1025 2016-05-23, 20:44:59 18.50 18.54 0.12
1026 2016-05-23, 20:49:59 18.50 18.54 0.12
1027 2016-05-23, 20:54:59 18.50 18.54 0.09
1028 2016-05-23, 20:59:59 18.50 18.54 0.07
1029 2016-05-23, 21:04:59 18.50 18.56 0.12
1030 2016-05-23, 21:09:59 18.50 18.54 0.09
1031 2016-05-23, 21:14:59 18.50 18.54 0.09
1032 2016-05-23, 21:19:59 18.50 18.56 0.09
1033 2016-05-23, 21:24:59 18.50 18.56 -0.16
1034 2016-05-23, 21:29:59 18.50 18.54 0.04
1035 2016-05-23, 21:34:59 18.50 18.54 0.09
1036 2016-05-23, 21:39:59 18.50 18.56 0.04
1037 2016-05-23, 21:44:59 18.50 18.56 0.09
1038 2016-05-23, 21:49:59 18.50 18.56 0.12
1039 2016-05-23, 21:54:59 18.50 18.54 0.02
1040 2016-05-23, 21:59:59 18.50 18.56 0.07
1041 2016-05-23, 22:04:59 18.50 18.54 0.12
1042 2016-05-23, 22:09:59 18.50 18.56 0.09
1043 2016-05-23, 22:14:59 18.50 18.54 0.04
1044 2016-05-23, 22:19:59 18.50 18.56 -0.16
1045 2016-05-23, 22:24:59 18.50 18.56 0.12
1046 2016-05-23, 22:29:59 18.50 18.56 0.09
1047 2016-05-23, 22:34:59 18.50 18.56 -0.11
1048 2016-05-23, 22:39:59 18.50 18.56 0.19
1049 2016-05-23, 22:44:59 18.50 18.56 0.07
1050 2016-05-23, 22:49:59 18.50 18.56 0.07
1051 2016-05-23, 22:54:59 18.50 18.56 -0.08
1052 2016-05-23, 22:59:59 18.50 18.56 0.09
1053 2016-05-23, 23:04:59 18.50 18.56 0.09
1054 2016-05-23, 23:09:59 18.50 18.56 0.17
1055 2016-05-23, 23:14:59 18.50 18.56 -0.16
1056 2016-05-23, 23:19:59 18.50 18.54 0.12
1057 2016-05-23, 23:24:59 18.50 18.56 -0.21
1058 2016-05-23, 23:29:59 18.50 18.56 -0.18
1059 2016-05-23, 23:34:59 18.50 18.56 0.07
1060 2016-05-23, 23:39:59 18.50 18.56 0.04
1061 2016-05-23, 23:44:59 18.50 18.56 -0.03
1062 2016-05-23, 23:49:59 18.50 18.56 0.22
1063 2016-05-23, 23:54:59 18.50 18.56 0.12
1064 2016-05-23, 23:59:59 18.50 18.56 -0.11
1065 2016-05-24, 00:04:59 18.50 18.56 0.12
1066 2016-05-24, 00:09:59 18.50 18.56 0.12
1067 2016-05-24, 00:14:59 18.50 18.56 0.09
1068 2016-05-24, 00:19:59 18.50 18.56 0.17
1069 2016-05-24, 00:24:59 18.50 18.54 0.02
1070 2016-05-24, 00:29:59 18.50 18.56 0.09
1071 2016-05-24, 00:34:59 18.50 18.56 0.07
1072 2016-05-24, 00:39:59 18.50 18.56 0.17
1073 2016-05-24, 00:44:59 18.50 18.54 0.17
1074 2016-05-24, 00:49:59 18.50 18.56 0.19
1075 2016-05-24, 00:54:59 18.50 18.56 -0.03
1076 2016-05-24, 00:59:59 18.50 18.56 0.19
1077 2016-05-24, 01:04:59 18.50 18.54 0.04
1078 2016-05-24, 01:09:59 18.50 18.56 0.17
1079 2016-05-24, 01:14:59 18.50 18.54 0.09
1080 2016-05-24, 01:19:59 18.50 18.54 0.12
1081 2016-05-24, 01:24:59 18.50 18.54 -0.03
1082 2016-05-24, 01:29:59 18.50 18.56 0.12
1083 2016-05-24, 01:34:59 18.50 18.54 0.12
1084 2016-05-24, 01:39:59 18.50 18.54 0.09
1085 2016-05-24, 01:44:59 18.50 18.54 0.07
1086 2016-05-24, 01:49:59 18.50 18.54 0.12
1087 2016-05-24, 01:54:59 18.50 18.54 0.12
1088 2016-05-24, 01:59:59 18.50 18.54 0.12
1089 2016-05-24, 02:04:59 18.50 18.56 0.12
1090 2016-05-24, 02:09:59 18.50 18.54 0.12
1091 2016-05-24, 02:14:59 18.50 18.54 0.07
1092 2016-05-24, 02:19:59 18.50 18.56 0.19
1093 2016-05-24, 02:24:59 18.50 18.54 0.12
1094 2016-05-24, 02:29:59 18.50 18.54 0.02
1095 2016-05-24, 02:34:59 18.50 18.56 0.02
1096 2016-05-24, 02:39:59 18.50 18.56 0.17
1097 2016-05-24, 02:44:59 18.50 18.54 0.12
1098 2016-05-24, 02:49:59 18.50 18.54 0.12
1099 2016-05-24, 02:54:59 18.50 18.54 0.12
1100 2016-05-24, 02:59:59 18.50 18.54 0.12
1101 2016-05-24, 03:04:59 18.50 18.54 0.09
1102 2016-05-24, 03:09:59 18.50 18.54 0.09
1103 2016-05-24, 03:14:59 18.50 18.54 0.07
1104 2016-05-24, 03:19:59 18.50 18.54 0.17
1105 2016-05-24, 03:24:59 18.50 18.54 0.17
1106 2016-05-24, 03:29:59 18.50 18.54 0.09
1107 2016-05-24, 03:34:59 18.50 18.54 0.12
1108 2016-05-24, 03:39:59 18.50 18.54 0.09
1109 2016-05-24, 03:44:59 18.50 18.54 0.07
1110 2016-05-24, 03:49:59 18.50 18.54 0.07
1111 2016-05-24, 03:54:59 18.50 18.54 0.04
1112 2016-05-24, 03:59:59 18.50 18.54 0.12
1113 2016-05-24, 04:04:59 18.50 18.54 0.12
1114 2016-05-24, 04:09:59 18.50 18.54 0.04
1115 2016-05-24, 04:14:59 18.50 18.54 0.07
1116 2016-05-24, 04:19:59 18.50 18.54 0.17
1117 2016-05-24, 04:24:59 18.50 18.54 0.02
1118 2016-05-24, 04:29:59 18.48 18.54 0.09
1119 2016-05-24, 04:34:59 18.48 18.54 0.12
1120 2016-05-24, 04:39:59 18.50 18.54 0.17
1121 2016-05-24, 04:44:59 18.50 18.54 0.17
1122 2016-05-24, 04:49:59 18.50 18.54 0.17
1123 2016-05-24, 04:54:59 18.50 18.54 0.12
1124 2016-05-24, 04:59:59 18.50 18.54 0.17
1125 2016-05-24, 05:04:59 18.50 18.54 0.02
1126 2016-05-24, 05:09:59 18.50 18.54 0.09
1127 2016-05-24, 05:14:59 18.50 18.54 -0.11
1128 2016-05-24, 05:19:59 18.50 18.54 0.02
1129 2016-05-24, 05:24:59 18.50 18.54 0.09
1130 2016-05-24, 05:29:59 18.50 18.54 0.12
1131 2016-05-24, 05:34:59 18.50 18.54 -0.03
1132 2016-05-24, 05:39:59 18.50 18.54 -0.16
1133 2016-05-24, 05:44:59 18.50 18.54 0.12
1134 2016-05-24, 05:49:59 18.50 18.54 -0.08
1135 2016-05-24, 05:54:59 18.50 18.54 0.12
1136 2016-05-24, 05:59:59 18.50 18.54 0.17
1137 2016-05-24, 06:04:59 18.50 18.54 -0.08
1138 2016-05-24, 06:09:59 18.50 18.54 -0.21
1139 2016-05-24, 06:14:59 18.50 18.54 0.12
1140 2016-05-24, 06:19:59 18.50 18.54 0.17
1141 2016-05-24, 06:24:59 18.50 18.54 0.17
1142 2016-05-24, 06:29:59 18.50 18.54 0.04
1143 2016-05-24, 06:34:59 18.50 18.54 0.09
1144 2016-05-24, 06:39:59 18.50 18.54 0.17
1145 2016-05-24, 06:44:59 18.50 18.54 0.12
1146 2016-05-24, 06:49:59 18.50 18.54 0.17
1147 2016-05-24, 06:54:59 18.50 18.54 0.09
1148 2016-05-24, 06:59:59 18.50 18.54 0.09
1149 2016-05-24, 07:04:59 18.50 18.54 0.17
1150 2016-05-24, 07:09:59 18.50 18.54 0.12
1151 2016-05-24, 07:14:59 18.50 18.56 0.07
1152 2016-05-24, 07:19:59 18.50 18.54 0.12
1153 2016-05-24, 07:24:59 18.50 18.54 0.12
1154 2016-05-24, 07:29:59 18.50 18.54 0.12
1155 2016-05-24, 07:34:59 18.50 18.54 0.04
1156 2016-05-24, 07:39:59 18.50 18.54 0.09
1157 2016-05-24, 07:44:59 18.50 18.54 0.17
1158 2016-05-24, 07:49:59 18.50 18.56 0.02
1159 2016-05-24, 07:54:59 18.50 18.54 0.07
1160 2016-05-24, 07:59:59 18.50 18.54 0.09
1161 2016-05-24, 08:04:59 18.50 18.56 0.04
1162 2016-05-24, 08:09:59 18.50 18.56 0.09
1163 2016-05-24, 08:14:59 18.50 18.56 0.17
1164 2016-05-24, 08:19:59 18.50 18.56 0.02
1165 2016-05-24, 08:24:59 18.50 18.56 0.12
1166 2016-05-24, 08:29:59 18.52 18.56 0.12
1167 2016-05-24, 08:34:59 18.52 18.56 0.17
1168 2016-05-24, 08:39:59 18.52 18.56 0.07
1169 2016-05-24, 08:44:59 18.52 18.56 0.12
1170 2016-05-24, 08:49:59 18.52 18.56 0.12
1171 2016-05-24, 08:54:59 18.52 18.56 0.12
1172 2016-05-24, 08:59:59 18.52 18.56 0.09
1173 2016-05-24, 09:04:59 18.52 18.56 -0.06
1174 2016-05-24, 09:09:59 18.52 18.56 0.12
1175 2016-05-24, 09:14:59 18.52 18.56 0.09
1176 2016-05-24, 09:19:59 18.52 18.56 0.09
1177 2016-05-24, 09:24:59 18.52 18.56 -0.03
1178 2016-05-24, 09:29:59 18.52 18.58 -0.03
1179 2016-05-24, 09:34:59 18.52 18.58 0.17
1180 2016-05-24, 09:39:59 18.52 18.58 0.07
1181 2016-05-24, 09:44:59 18.52 18.58 0.07
1182 2016-05-24, 09:49:59 18.52 18.58 0.17
1183 2016-05-24, 09:54:59 18.52 18.58 0.04
1184 2016-05-24, 09:59:59 18.56 18.58 0.02
1185 2016-05-24, 10:04:59 18.56 18.58 0.02
1186 2016-05-24, 10:09:59 18.56 18.58 0.09
1187 2016-05-24, 10:14:59 18.56 18.58 0.07
1188 2016-05-24, 10:19:59 18.56 18.58 -0.06
1189 2016-05-24, 10:24:59 18.56 18.58 -0.08
1190 2016-05-24, 10:29:59 18.56 18.58 -0.11
1191 2016-05-24, 10:34:59 18.56 18.58 0.17
1192 2016-05-24, 10:39:59 18.56 18.58 0.04
1193 2016-05-24, 10:44:59 18.56 18.58 0.12
1194 2016-05-24, 10:49:59 18.56 18.58 -0.08
1195 2016-05-24, 10:54:59 18.56 18.58 -0.03
1196 2016-05-24, 10:59:59 18.56 18.58 0.12
1197 2016-05-24, 11:04:59 18.56 18.58 0.07
1198 2016-05-24, 11:09:59 18.56 18.58 -0.11
1199 2016-05-24, 11:14:59 18.56 18.58 0.09
1200 2016-05-24, 11:19:59 18.56 18.60 0.07
1201 2016-05-24, 11:24:59 18.56 18.60 0.02
1202 2016-05-24, 11:29:59 18.58 18.60 0.09
1203 2016-05-24, 11:34:59 18.56 18.60 0.17
1204 2016-05-24, 11:39:59 18.58 18.60 0.04
1205 2016-05-24, 11:44:59 18.58 18.60 -0.18
1206 2016-05-24, 11:49:59 18.58 18.60 0.17
1207 2016-05-24, 11:54:59 18.58 18.60 0.09
1208 2016-05-24, 11:59:59 18.58 18.60 -0.03
1209 2016-05-24, 12:04:59 18.58 18.60 -0.03
1210 2016-05-24, 12:09:59 18.58 18.60 0.09
1211 2016-05-24, 12:14:59 18.58 18.60 0.07
1212 2016-05-24, 12:19:59 18.58 18.60 0.12
1213 2016-05-24, 12:24:59 18.58 18.60 0.17
1214 2016-05-24, 12:29:59 18.58 18.60 -0.03
1215 2016-05-24, 12:34:59 18.58 18.62 -0.11
1216 2016-05-24, 12:39:59 18.60 18.62 0.07
1217 2016-05-24, 12:44:59 18.58 18.62 0.09
1218 2016-05-24, 12:49:59 18.60 18.62 0.07
1219 2016-05-24, 12:54:59 18.60 18.62 0.19
1220 2016-05-24, 12:59:59 18.60 18.62 0.17
1221 2016-05-24, 13:04:59 18.60 18.62 0.09
1222 2016-05-24, 13:09:59 18.60 18.62 0.02
1223 2016-05-24, 13:14:59 18.60 18.62 0.17
1224 2016-05-24, 13:19:59 18.60 18.62 0.09
1225 2016-05-24, 13:24:59 18.60 18.62 0.17
1226 2016-05-24, 13:29:59 18.60 18.62 0.09
1227 2016-05-24, 13:34:59 18.60 18.62 0.09
1228 2016-05-24, 13:39:59 18.60 18.62 0.02
1229 2016-05-24, 13:44:59 18.60 18.64 0.12
1230 2016-05-24, 13:49:59 18.60 18.64 0.02
1231 2016-05-24, 13:54:59 18.60 18.64 0.12
1232 2016-05-24, 13:59:59 18.60 18.64 0.12
1233 2016-05-24, 14:04:59 18.62 18.64 0.04
1234 2016-05-24, 14:09:59 18.62 18.64 0.17
1235 2016-05-24, 14:14:59 18.62 18.64 0.09
1236 2016-05-24, 14:19:59 18.62 18.64 0.12
1237 2016-05-24, 14:24:59 18.62 18.64 0.12
1238 2016-05-24, 14:29:59 18.62 18.64 0.17
1239 2016-05-24, 14:34:59 18.62 18.64 0.12
1240 2016-05-24, 14:39:59 18.62 18.64 0.12
1241 2016-05-24, 14:44:59 18.62 18.64 0.09
1242 2016-05-24, 14:49:59 18.62 18.64 0.07
1243 2016-05-24, 14:54:59 18.62 18.64 0.12
1244 2016-05-24, 14:59:59 18.62 18.64 0.07
1245 2016-05-24, 15:04:59 18.62 18.64 0.04
1246 2016-05-24, 15:09:59 18.62 18.64 0.07
1247 2016-05-24, 15:14:59 18.64 18.68 -0.06
1248 2016-05-24, 15:19:59 18.62 18.68 -0.18
1249 2016-05-24, 15:24:59 18.64 18.68 0.09
1250 2016-05-24, 15:29:59 18.64 18.68 0.09
1251 2016-05-24, 15:34:59 18.64 18.68 -0.03
1252 2016-05-24, 15:39:59 18.62 18.68 0.07
1253 2016-05-24, 15:44:59 18.62 18.68 0.12
1254 2016-05-24, 15:49:59 18.52 18.64 0.17
1255 2016-05-24, 15:54:59 17.86 18.62 0.12
1256 2016-05-24, 15:59:59 17.86 18.28 0.17
1257 2016-05-24, 16:04:59 17.88 18.06 0.02
1258 2016-05-24, 16:09:59 17.86 17.98 0.14
1259 2016-05-24, 16:14:59 17.88 17.94 0.14
1260 2016-05-24, 16:19:59 17.90 17.94 -0.11
1261 2016-05-24, 16:24:59 17.90 17.94 -0.08
1262 2016-05-24, 16:29:59 17.90 17.94 -0.01
1263 2016-05-24, 16:34:59 17.92 17.96 0.09
1264 2016-05-24, 16:39:59 17.92 17.96 0.17
1265 2016-05-24, 16:44:59 17.92 17.96 0.17
1266 2016-05-24, 16:49:59 17.92 17.96 0.04
1267 2016-05-24, 16:54:59 17.92 17.98 0.09
1268 2016-05-24, 16:59:59 17.94 17.98 -0.01
1269 2016-05-24, 17:04:59 17.94 17.98 -0.21
1270 2016-05-24, 17:09:59 17.94 17.98 0.02
1271 2016-05-24, 17:14:59 17.96 18.00 0.17
1272 2016-05-24, 17:19:59 17.96 18.00 0.02
1273 2016-05-24, 17:24:59 17.96 18.00 -0.13
1274 2016-05-24, 17:29:59 17.96 18.00 0.12
1275 2016-05-24, 17:34:59 18.00 18.02 0.14
1276 2016-05-24, 17:39:59 18.00 18.02 -0.08
1277 2016-05-24, 17:44:59 18.00 18.02 -0.21
1278 2016-05-24, 17:49:59 18.00 18.04 0.14
1279 2016-05-24, 17:54:59 18.02 18.04 -0.03
1280 2016-05-24, 17:59:59 18.02 18.04 -0.08
1281 2016-05-24, 18:04:59 18.02 18.04 -0.13
1282 2016-05-24, 18:09:59 18.04 18.06 -0.11
1283 2016-05-24, 18:14:59 18.04 18.06 -0.13
1284 2016-05-24, 18:19:59 18.04 18.06 -0.16
1285 2016-05-24, 18:24:59 18.04 18.06 -0.16
1286 2016-05-24, 18:29:59 18.06 18.06 -0.03
1287 2016-05-24, 18:34:59 18.06 18.08 -0.03
1288 2016-05-24, 18:39:59 18.06 18.08 -0.08
1289 2016-05-24, 18:44:59 18.06 18.08 -0.08
1290 2016-05-24, 18:49:59 18.08 18.10 0.07
1291 2016-05-24, 18:54:59 18.08 18.10 -0.13
1292 2016-05-24, 18:59:59 18.08 18.10 -0.13
1293 2016-05-24, 19:04:59 18.10 18.10 0.12
1294 2016-05-24, 19:09:59 18.10 18.14 0.14
1295 2016-05-24, 19:14:59 18.10 18.14 0.07
1296 2016-05-24, 19:19:59 18.10 18.14 0.07
1297 2016-05-24, 19:24:59 18.10 18.16 -0.13
1298 2016-05-24, 19:29:59 18.12 18.16 0.12
1299 2016-05-24, 19:34:59 18.12 18.16 -0.03
1300 2016-05-24, 19:39:59 18.12 18.16 0.07
1301 2016-05-24, 19:44:59 18.12 18.16 -0.01
1302 2016-05-24, 19:49:59 18.12 18.16 -0.01
1303 2016-05-24, 19:54:59 18.14 18.18 0.07
1304 2016-05-24, 19:59:59 18.14 18.18 0.12
1305 2016-05-24, 20:04:59 18.14 18.18 -0.03
1306 2016-05-24, 20:09:59 18.16 18.18 0.14
1307 2016-05-24, 20:14:59 18.16 18.18 0.12
1308 2016-05-24, 20:19:59 18.16 18.20 0.17
1309 2016-05-24, 20:24:59 18.16 18.20 0.02
1310 2016-05-24, 20:29:59 18.18 18.20 0.17
1311 2016-05-24, 20:34:59 18.18 18.22 0.19
1312 2016-05-24, 20:39:59 18.18 18.22 0.02
1313 2016-05-24, 20:44:59 18.18 18.22 -0.21
1314 2016-05-24, 20:49:59 18.18 18.22 0.04
1315 2016-05-24, 20:54:59 18.20 18.24 0.12
1316 2016-05-24, 20:59:59 18.20 18.24 0.12
1317 2016-05-24, 21:04:59 18.20 18.24 0.07
1318 2016-05-24, 21:09:59 18.22 18.24 0.04
1319 2016-05-24, 21:14:59 18.20 18.26 0.14
1320 2016-05-24, 21:19:59 18.22 18.26 0.14
1321 2016-05-24, 21:24:59 18.22 18.26 -0.01
1322 2016-05-24, 21:29:59 18.22 18.26 0.14
1323 2016-05-24, 21:34:59 18.24 18.26 0.14
1324 2016-05-24, 21:39:59 18.24 18.28 0.04
1325 2016-05-24, 21:44:59 18.24 18.28 0.02
1326 2016-05-24, 21:49:59 18.24 18.28 0.17
1327 2016-05-24, 21:54:59 18.28 18.30 0.12
1328 2016-05-24, 21:59:59 18.28 18.30 0.17
1329 2016-05-24, 22:04:59 18.28 18.30 0.14
1330 2016-05-24, 22:09:59 18.28 18.30 0.17
1331 2016-05-24, 22:14:59 18.30 18.30 0.14
1332 2016-05-24, 22:19:59 18.30 18.32 0.14
1333 2016-05-24, 22:24:59 18.30 18.32 0.07
1334 2016-05-24, 22:29:59 18.30 18.32 0.12
1335 2016-05-24, 22:34:59 18.30 18.32 0.07
1336 2016-05-24, 22:39:59 18.30 18.32 0.12
1337 2016-05-24, 22:44:59 18.30 18.34 0.14
1338 2016-05-24, 22:49:59 18.32 18.34 0.17
1339 2016-05-24, 22:54:59 18.32 18.34 0.17
1340 2016-05-24, 22:59:59 18.32 18.34 0.14
1341 2016-05-24, 23:04:59 18.32 18.34 0.14
1342 2016-05-24, 23:09:59 18.34 18.36 0.04
1343 2016-05-24, 23:14:59 18.34 18.36 0.02
1344 2016-05-24, 23:19:59 18.34 18.36 0.09
1345 2016-05-24, 23:24:59 18.34 18.36 0.17
1346 2016-05-24, 23:29:59 18.36 18.38 0.14
1347 2016-05-24, 23:34:59 18.36 18.38 0.14
1348 2016-05-24, 23:39:59 18.36 18.38 0.14
1349 2016-05-24, 23:44:59 18.36 18.38 0.14
1350 2016-05-24, 23:49:59 18.36 18.38 0.04
1351 2016-05-24, 23:54:59 18.38 18.38 0.17
1352 2016-05-24, 23:59:59 18.38 18.42 0.14
1353 2016-05-25, 00:04:59 18.38 18.42 0.14
1354 2016-05-25, 00:09:59 18.38 18.42 0.19
1355 2016-05-25, 00:14:59 18.38 18.42 0.14
1356 2016-05-25, 00:19:59 18.40 18.42 0.14
1357 2016-05-25, 00:24:59 18.40 18.42 -0.11
1358 2016-05-25, 00:29:59 18.40 18.44 0.19
1359 2016-05-25, 00:34:59 18.40 18.44 0.07
1360 2016-05-25, 00:39:59 18.40 18.44 0.14
1361 2016-05-25, 00:44:59 18.40 18.44 0.14
1362 2016-05-25, 00:49:59 18.42 18.46 0.14
1363 2016-05-25, 00:54:59 18.42 18.46 0.02
1364 2016-05-25, 00:59:59 18.42 18.46 -0.01
1365 2016-05-25, 01:04:59 18.42 18.46 0.14
1366 2016-05-25, 01:09:59 18.42 18.46 0.19
1367 2016-05-25, 01:14:59 18.44 18.48 0.17
1368 2016-05-25, 01:19:59 18.44 18.48 0.09
1369 2016-05-25, 01:24:59 18.44 18.48 0.09
1370 2016-05-25, 01:29:59 18.44 18.48 0.17
1371 2016-05-25, 01:34:59 18.44 18.50 0.14
1372 2016-05-25, 01:39:59 18.46 18.50 0.14
1373 2016-05-25, 01:44:59 18.46 18.50 0.17
1374 2016-05-25, 01:49:59 18.46 18.50 0.09
1375 2016-05-25, 01:54:59 18.46 18.50 0.09
1376 2016-05-25, 01:59:59 18.48 18.52 0.14
1377 2016-05-25, 02:04:59 18.48 18.52 0.17
1378 2016-05-25, 02:09:59 18.48 18.52 0.09
1379 2016-05-25, 02:14:59 18.48 18.52 0.22
1380 2016-05-25, 02:19:59 18.48 18.52 0.14
1381 2016-05-25, 02:24:59 18.50 18.52 0.09
1382 2016-05-25, 02:29:59 18.50 18.54 0.17
1383 2016-05-25, 02:34:59 18.50 18.54 0.07
1384 2016-05-25, 02:39:59 18.50 18.54 0.17
1385 2016-05-25, 02:44:59 18.50 18.54 -0.03
1386 2016-05-25, 02:49:59 18.52 18.56 0.19
1387 2016-05-25, 02:54:59 18.52 18.56 0.19
1388 2016-05-25, 02:59:59 18.52 18.56 0.19
1389 2016-05-25, 03:04:59 18.52 18.56 0.19
1390 2016-05-25, 03:09:59 18.52 18.56 0.17
1391 2016-05-25, 03:14:59 18.52 18.56 0.17
1392 2016-05-25, 03:19:59 18.56 18.58 0.12
1393 2016-05-25, 03:24:59 18.56 18.58 0.09
1394 2016-05-25, 03:29:59 18.56 18.58 0.19
1395 2016-05-25, 03:34:59 18.56 18.58 0.09
1396 2016-05-25, 03:39:59 18.58 18.58 0.17
1397 2016-05-25, 03:44:59 18.58 18.58 0.17
1398 2016-05-25, 03:49:59 18.56 18.60 0.09
1399 2016-05-25, 03:54:59 18.58 18.58 0.07
1400 2016-05-25, 03:59:59 18.58 18.60 -0.06
1401 2016-05-25, 04:04:59 18.58 18.60 0.09
1402 2016-05-25, 04:09:59 18.58 18.60 0.17
1403 2016-05-25, 04:14:59 18.60 18.62 0.17
1404 2016-05-25, 04:19:59 18.60 18.62 0.17
1405 2016-05-25, 04:24:59 18.60 18.62 -0.06
1406 2016-05-25, 04:29:59 18.60 18.62 0.09
1407 2016-05-25, 04:34:59 18.60 18.62 0.12
1408 2016-05-25, 04:39:59 18.62 18.62 0.12
1409 2016-05-25, 04:44:59 18.62 18.64 0.09
1410 2016-05-25, 04:49:59 18.62 18.64 0.09
1411 2016-05-25, 04:54:59 18.62 18.64 0.09
1412 2016-05-25, 04:59:59 18.62 18.64 0.19
1413 2016-05-25, 05:04:59 18.62 18.64 0.12
1414 2016-05-25, 05:09:59 18.64 18.68 0.09
1415 2016-05-25, 05:14:59 18.64 18.68 0.07
1416 2016-05-25, 05:19:59 18.64 18.68 0.02
1417 2016-05-25, 05:24:59 18.64 18.68 0.17
1418 2016-05-25, 05:29:59 18.66 18.68 0.04
1419 2016-05-25, 05:34:59 18.64 18.70 -0.06
1420 2016-05-25, 05:39:59 18.66 18.70 0.07
1421 2016-05-25, 05:44:59 18.66 18.70 0.19
1422 2016-05-25, 05:49:59 18.66 18.70 0.17
1423 2016-05-25, 05:54:59 18.68 18.70 0.12
1424 2016-05-25, 05:59:59 18.68 18.72 -0.08
1425 2016-05-25, 06:04:59 18.68 18.72 -0.06
1426 2016-05-25, 06:09:59 18.68 18.72 0.09
1427 2016-05-25, 06:14:59 18.68 18.72 0.09
1428 2016-05-25, 06:19:59 18.68 18.72 0.12
1429 2016-05-25, 06:24:59 18.70 18.72 0.09
1430 2016-05-25, 06:29:59 18.70 18.74 -0.08
1431 2016-05-25, 06:34:59 18.70 18.74 -0.13
1432 2016-05-25, 06:39:59 18.70 18.74 -0.01
1433 2016-05-25, 06:44:59 18.70 18.74 0.12
1434 2016-05-25, 06:49:59 18.72 18.74 -0.08
1435 2016-05-25, 06:54:59 18.72 18.76 0.19
1436 2016-05-25, 06:59:59 18.72 18.76 -0.06
1437 2016-05-25, 07:04:59 18.72 18.76 0.09
1438 2016-05-25, 07:09:59 18.72 18.76 -0.03
1439 2016-05-25, 07:14:59 18.74 18.76 0.09
1440 2016-05-25, 07:19:59 18.72 18.78 -0.01
1441 2016-05-25, 07:24:59 18.74 18.78 -0.01
1442 2016-05-25, 07:29:59 18.74 18.78 -0.06
1443 2016-05-25, 07:34:59 18.74 18.78 0.09
1444 2016-05-25, 07:39:59 18.74 18.78 0.09
1445 2016-05-25, 07:44:59 18.76 18.80 0.04
1446 2016-05-25, 07:49:59 18.76 18.80 0.09
1447 2016-05-25, 07:54:59 18.76 18.80 -0.06
1448 2016-05-25, 07:59:59 18.76 18.80 0.17
1449 2016-05-25, 08:04:59 18.78 18.80 -0.16
1450 2016-05-25, 08:09:59 18.78 18.82 0.12
1451 2016-05-25, 08:14:59 18.78 18.82 -0.08
1452 2016-05-25, 08:19:59 18.78 18.82 0.17
1453 2016-05-25, 08:24:59 18.78 18.82 -0.01
1454 2016-05-25, 08:29:59 18.78 18.82 -0.08
1455 2016-05-25, 08:34:59 18.82 18.82 -0.16
1456 2016-05-25, 08:39:59 18.82 18.82 0.09
1457 2016-05-25, 08:44:59 18.82 18.84 -0.08
1458 2016-05-25, 08:49:59 18.82 18.84 0.12
1459 2016-05-25, 08:54:59 18.82 18.84 0.07
1460 2016-05-25, 08:59:59 18.82 18.84 0.07
1461 2016-05-25, 09:04:59 18.84 18.86 0.19
1462 2016-05-25, 09:09:59 18.84 18.86 0.12
1463 2016-05-25, 09:14:59 18.84 18.86 0.09
1464 2016-05-25, 09:19:59 18.84 18.86 0.09
1465 2016-05-25, 09:24:59 18.84 18.86 0.07
1466 2016-05-25, 09:29:59 18.84 18.86 -0.03
1467 2016-05-25, 09:34:59 18.86 18.88 0.12
1468 2016-05-25, 09:39:59 18.86 18.88 -0.03
1469 2016-05-25, 09:44:59 18.86 18.88 0.09
1470 2016-05-25, 09:49:59 18.88 18.88 -0.18
1471 2016-05-25, 09:54:59 18.86 18.88 0.09
1472 2016-05-25, 09:59:59 18.88 18.90 0.02
1473 2016-05-25, 10:04:59 18.88 18.90 0.09
1474 2016-05-25, 10:09:59 18.88 18.90 0.07
1475 2016-05-25, 10:14:59 18.88 18.90 -0.03
1476 2016-05-25, 10:19:59 18.88 18.90 0.07
1477 2016-05-25, 10:24:59 18.88 18.92 0.12
1478 2016-05-25, 10:29:59 18.90 18.92 -0.08
1479 2016-05-25, 10:34:59 18.90 18.92 0.12
1480 2016-05-25, 10:39:59 18.90 18.92 0.17
1481 2016-05-25, 10:44:59 18.90 18.92 0.12
1482 2016-05-25, 10:49:59 18.90 18.92 -0.01
1483 2016-05-25, 10:54:59 18.92 18.92 0.12
1484 2016-05-25, 10:59:59 18.92 18.96 0.02
1485 2016-05-25, 11:04:59 18.92 18.96 0.07
1486 2016-05-25, 11:09:59 18.92 18.96 0.19
1487 2016-05-25, 11:14:59 18.92 18.96 0.07
1488 2016-05-25, 11:19:59 18.94 18.96 0.02
1489 2016-05-25, 11:24:59 18.92 18.98 -0.13
1490 2016-05-25, 11:29:59 18.94 18.98 -0.13
1491 2016-05-25, 11:34:59 18.94 18.98 0.12
1492 2016-05-25, 11:39:59 18.94 19.00 -0.06
1493 2016-05-25, 11:44:59 18.94 18.98 -0.13
1494 2016-05-25, 11:49:59 18.96 19.00 -0.01
1495 2016-05-25, 11:54:59 18.96 19.00 0.12
1496 2016-05-25, 11:59:59 18.96 19.00 0.12
1497 2016-05-25, 12:04:59 18.96 19.00 0.07
1498 2016-05-25, 12:09:59 18.98 19.00 0.07
1499 2016-05-25, 12:14:59 18.96 19.02 0.02
1500 2016-05-25, 12:19:59 18.98 19.02 -0.06
1501 2016-05-25, 12:24:59 18.98 19.02 -0.03
1502 2016-05-25, 12:29:59 18.98 19.02 -0.18
1503 2016-05-25, 12:34:59 18.98 19.02 -0.06
1504 2016-05-25, 12:39:59 18.98 19.04 0.12
1505 2016-05-25, 12:44:59 19.00 19.04 0.07
1506 2016-05-25, 12:49:59 19.00 19.04 -0.03
1507 2016-05-25, 12:54:59 19.00 19.04 -0.18
1508 2016-05-25, 12:59:59 19.00 19.04 0.07
1509 2016-05-25, 13:04:59 19.00 19.04 -0.06
1510 2016-05-25, 13:09:59 19.00 19.04 0.09
1511 2016-05-25, 13:14:59 19.02 19.06 -0.01
1512 2016-05-25, 13:19:59 19.02 19.06 0.12
1513 2016-05-25, 13:24:59 19.02 19.06 0.09
1514 2016-05-25, 13:29:59 19.02 19.06 0.02
1515 2016-05-25, 13:34:59 19.02 19.06 0.12
1516 2016-05-25, 13:39:59 19.04 19.08 -0.01
1517 2016-05-25, 13:44:59 19.04 19.08 -0.01
1518 2016-05-25, 13:49:59 19.04 19.08 -0.18
1519 2016-05-25, 13:54:59 19.04 19.08 0.19
1520 2016-05-25, 13:59:59 19.04 19.08 0.09
1521 2016-05-25, 14:04:59 19.06 19.10 0.14
1522 2016-05-25, 14:09:59 19.06 19.10 0.12
1523 2016-05-25, 14:14:59 19.06 19.10 0.14
1524 2016-05-25, 14:19:59 19.06 19.10 0.07
1525 2016-05-25, 14:24:59 19.06 19.10 0.09
1526 2016-05-25, 14:29:59 19.06 19.10 0.07
1527 2016-05-25, 14:34:59 19.06 19.10 -0.01
1528 2016-05-25, 14:39:59 19.10 19.12 -0.01
1529 2016-05-25, 14:44:59 19.10 19.12 -0.03
1530 2016-05-25, 14:49:59 19.10 19.12 -0.13
1531 2016-05-25, 14:54:59 19.10 19.12 0.12
1532 2016-05-25, 14:59:59 19.10 19.12 0.19
1533 2016-05-25, 15:04:59 19.12 19.14 0.17
1534 2016-05-25, 15:09:59 19.12 19.14 -0.01
1535 2016-05-25, 15:14:59 19.12 19.14 -0.01
1536 2016-05-25, 15:19:59 19.12 19.14 0.14
1537 2016-05-25, 15:24:59 19.12 19.14 0.14
1538 2016-05-25, 15:29:59 19.12 19.14 0.17
1539 2016-05-25, 15:34:59 19.14 19.16 0.09
1540 2016-05-25, 15:39:59 19.14 19.16 -0.11
1541 2016-05-25, 15:44:59 19.14 19.16 0.09
1542 2016-05-25, 15:49:59 19.14 19.16 0.12
1543 2016-05-25, 15:54:59 19.14 19.16 0.14
1544 2016-05-25, 15:59:59 19.14 19.16 0.12
1545 2016-05-25, 16:04:59 19.16 19.16 0.12
1546 2016-05-25, 16:09:59 19.16 19.18 0.14
1547 2016-05-25, 16:14:59 19.16 19.18 0.14
1548 2016-05-25, 16:19:59 19.16 19.18 -0.01
1549 2016-05-25, 16:24:59 19.16 19.18 0.09
1550 2016-05-25, 16:29:59 19.16 19.18 0.09
1551 2016-05-25, 16:34:59 19.16 19.18 0.09
1552 2016-05-25, 16:39:59 19.18 19.18 0.17
1553 2016-05-25, 16:44:59 19.18 19.20 0.02
1554 2016-05-25, 16:49:59 19.18 19.20 0.09
1555 2016-05-25, 16:54:59 19.18 19.20 0.17
1556 2016-05-25, 16:59:59 19.18 19.20 0.12
1557 2016-05-25, 17:04:59 19.20 19.20 -0.13
1558 2016-05-25, 17:09:59 19.20 19.24 0.02
1559 2016-05-25, 17:14:59 19.20 19.24 0.17
1560 2016-05-25, 17:19:59 19.20 19.24 -0.16
1561 2016-05-25, 17:24:59 19.20 19.24 0.22
1562 2016-05-25, 17:29:59 19.20 19.24 0.14
1563 2016-05-25, 17:34:59 19.22 19.24 0.02
1564 2016-05-25, 17:39:59 19.22 19.26 0.09
1565 2016-05-25, 17:44:59 19.22 19.26 0.17
1566 2016-05-25, 17:49:59 19.22 19.26 0.12
1567 2016-05-25, 17:54:59 19.22 19.26 0.12
1568 2016-05-25, 17:59:59 19.22 19.26 0.12
1569 2016-05-25, 18:04:59 19.22 19.26 0.12
1570 2016-05-25, 18:09:59 19.22 19.28 0.09
1571 2016-05-25, 18:14:59 19.24 19.28 -0.08
1572 2016-05-25, 18:19:59 19.24 19.28 0.17
1573 2016-05-25, 18:24:59 19.24 19.28 -0.16
1574 2016-05-25, 18:29:59 19.24 19.28 0.09
1575 2016-05-25, 18:34:59 19.24 19.28 0.12
1576 2016-05-25, 18:39:59 19.24 19.28 -0.01
1577 2016-05-25, 18:44:59 19.26 19.28 0.09
1578 2016-05-25, 18:49:59 19.26 19.30 0.02
1579 2016-05-25, 18:54:59 19.26 19.30 0.22
1580 2016-05-25, 18:59:59 19.26 19.30 0.02
1581 2016-05-25, 19:04:59 19.26 19.30 -0.01
1582 2016-05-25, 19:09:59 19.26 19.30 0.09
1583 2016-05-25, 19:14:59 19.26 19.30 0.14
1584 2016-05-25, 19:19:59 19.26 19.30 0.12
1585 2016-05-25, 19:24:59 19.26 19.32 -0.13
1586 2016-05-25, 19:29:59 19.28 19.32 0.12
1587 2016-05-25, 19:34:59 19.28 19.32 0.17
1588 2016-05-25, 19:39:59 19.28 19.32 -0.13
1589 2016-05-25, 19:44:59 19.28 19.32 -0.11
1590 2016-05-25, 19:49:59 19.28 19.32 0.09
1591 2016-05-25, 19:54:59 19.30 19.32 -0.03
1592 2016-05-25, 19:59:59 19.30 19.32 0.17
1593 2016-05-25, 20:04:59 19.30 19.34 -0.01
1594 2016-05-25, 20:09:59 19.30 19.34 0.04
1595 2016-05-25, 20:14:59 19.30 19.34 0.12
1596 2016-05-25, 20:19:59 19.30 19.34 0.12
1597 2016-05-25, 20:24:59 19.30 19.34 0.19
1598 2016-05-25, 20:29:59 19.32 19.34 0.12
1599 2016-05-25, 20:34:59 19.32 19.36 0.12
1600 2016-05-25, 20:39:59 19.32 19.36 0.14
1601 2016-05-25, 20:44:59 19.32 19.36 0.17
1602 2016-05-25, 20:49:59 19.32 19.36 0.17
1603 2016-05-25, 20:54:59 19.32 19.36 0.14
1604 2016-05-25, 20:59:59 19.32 19.38 0.14
1605 2016-05-25, 21:04:59 19.32 19.36 0.12
1606 2016-05-25, 21:09:59 19.32 19.36 0.14
1607 2016-05-25, 21:14:59 19.34 19.36 0.17
1608 2016-05-25, 21:19:59 19.34 19.38 0.09
1609 2016-05-25, 21:24:59 19.34 19.38 0.12
1610 2016-05-25, 21:29:59 19.34 19.38 0.17
1611 2016-05-25, 21:34:59 19.34 19.38 0.12
1612 2016-05-25, 21:39:59 19.34 19.38 0.12
1613 2016-05-25, 21:44:59 19.34 19.38 0.17
1614 2016-05-25, 21:49:59 19.34 19.40 0.12
1615 2016-05-25, 21:54:59 19.34 19.40 0.12
1616 2016-05-25, 21:59:59 19.38 19.40 0.12
1617 2016-05-25, 22:04:59 19.38 19.40 0.12
1618 2016-05-25, 22:09:59 19.38 19.40 0.17
1619 2016-05-25, 22:14:59 19.38 19.40 0.14
1620 2016-05-25, 22:19:59 19.38 19.40 0.04
1621 2016-05-25, 22:24:59 19.38 19.40 -0.03
1622 2016-05-25, 22:29:59 19.38 19.40 0.14
1623 2016-05-25, 22:34:59 19.40 19.42 0.17
1624 2016-05-25, 22:39:59 19.40 19.42 0.14
1625 2016-05-25, 22:44:59 19.40 19.42 0.14
1626 2016-05-25, 22:49:59 19.40 19.42 0.09
1627 2016-05-25, 22:54:59 19.40 19.42 0.17
1628 2016-05-25, 22:59:59 19.40 19.42 0.09
1629 2016-05-25, 23:04:59 19.40 19.42 0.24
1630 2016-05-25, 23:09:59 19.40 19.42 0.14
1631 2016-05-25, 23:14:59 19.40 19.42 0.17
1632 2016-05-25, 23:19:59 19.40 19.44 0.14
1633 2016-05-25, 23:24:59 19.42 19.44 -0.03
1634 2016-05-25, 23:29:59 19.42 19.44 0.14
1635 2016-05-25, 23:34:59 19.42 19.44 0.12
1636 2016-05-25, 23:39:59 19.42 19.44 0.24
1637 2016-05-25, 23:44:59 19.42 19.44 0.14
1638 2016-05-25, 23:49:59 19.42 19.44 0.09
1639 2016-05-25, 23:54:59 19.42 19.44 0.22
1640 2016-05-25, 23:59:59 19.42 19.44 0.14
1641 2016-05-26, 00:04:59 19.42 19.44 0.22
1642 2016-05-26, 00:09:59 19.44 19.46 0.07
1643 2016-05-26, 00:14:59 19.44 19.46 0.19
1644 2016-05-26, 00:19:59 19.44 19.46 0.17
1645 2016-05-26, 00:24:59 19.44 19.46 0.12
1646 2016-05-26, 00:29:59 19.44 19.46 0.14
1647 2016-05-26, 00:34:59 19.44 19.46 0.14
1648 2016-05-26, 00:39:59 19.44 19.46 0.17
1649 2016-05-26, 00:44:59 19.46 19.48 0.19
1650 2016-05-26, 00:49:59 19.46 19.48 0.14
1651 2016-05-26, 00:54:59 19.46 19.48 0.04
1652 2016-05-26, 00:59:59 19.46 19.48 0.24
1653 2016-05-26, 01:04:59 19.46 19.48 0.17
1654 2016-05-26, 01:09:59 19.46 19.48 0.17
1655 2016-05-26, 01:14:59 19.46 19.48 0.12
1656 2016-05-26, 01:19:59 19.46 19.48 0.14
1657 2016-05-26, 01:24:59 19.46 19.48 0.17
1658 2016-05-26, 01:29:59 19.46 19.52 0.19
1659 2016-05-26, 01:34:59 19.46 19.52 0.14
1660 2016-05-26, 01:39:59 19.46 19.52 0.14
1661 2016-05-26, 01:44:59 19.48 19.52 0.07
1662 2016-05-26, 01:49:59 19.48 19.52 0.17
1663 2016-05-26, 01:54:59 19.48 19.52 0.19
1664 2016-05-26, 01:59:59 19.48 19.52 0.24
1665 2016-05-26, 02:04:59 19.48 19.52 0.14
1666 2016-05-26, 02:09:59 19.48 19.52 0.19
1667 2016-05-26, 02:14:59 19.48 19.52 0.17
1668 2016-05-26, 02:19:59 19.48 19.54 -0.08
1669 2016-05-26, 02:24:59 19.48 19.52 0.12
1670 2016-05-26, 02:29:59 19.50 19.54 0.24
1671 2016-05-26, 02:34:59 19.50 19.54 0.19
1672 2016-05-26, 02:39:59 19.50 19.54 0.17
1673 2016-05-26, 02:44:59 19.50 19.54 0.14
1674 2016-05-26, 02:49:59 19.50 19.54 0.12
1675 2016-05-26, 02:54:59 19.50 19.54 0.17
1676 2016-05-26, 02:59:59 19.50 19.54 0.04
1677 2016-05-26, 03:04:59 19.50 19.54 0.12
1678 2016-05-26, 03:09:59 19.50 19.54 0.17
1679 2016-05-26, 03:14:59 19.52 19.54 0.27
1680 2016-05-26, 03:19:59 19.52 19.54 0.17
1681 2016-05-26, 03:24:59 19.52 19.56 0.04
1682 2016-05-26, 03:29:59 19.52 19.56 0.14
1683 2016-05-26, 03:34:59 19.52 19.56 0.12
1684 2016-05-26, 03:39:59 19.52 19.56 0.14
1685 2016-05-26, 03:44:59 19.52 19.56 0.17
1686 2016-05-26, 03:49:59 19.52 19.56 0.14
1687 2016-05-26, 03:54:59 19.52 19.56 0.12
1688 2016-05-26, 03:59:59 19.52 19.56 0.12
1689 2016-05-26, 04:04:59 19.52 19.56 0.07
1690 2016-05-26, 04:09:59 19.52 19.56 0.14
1691 2016-05-26, 04:14:59 19.54 19.56 0.17
1692 2016-05-26, 04:19:59 19.54 19.58 0.04
1693 2016-05-26, 04:24:59 19.54 19.58 0.14
1694 2016-05-26, 04:29:59 19.54 19.58 -0.01
1695 2016-05-26, 04:34:59 19.54 19.58 0.19
1696 2016-05-26, 04:39:59 19.54 19.58 0.14
1697 2016-05-26, 04:44:59 19.54 19.58 0.14
1698 2016-05-26, 04:49:59 19.54 19.58 0.12
1699 2016-05-26, 04:54:59 19.54 19.58 0.14
1700 2016-05-26, 04:59:59 19.54 19.60 0.19
1701 2016-05-26, 05:04:59 19.56 19.58 0.14
1702 2016-05-26, 05:09:59 19.56 19.60 0.04
1703 2016-05-26, 05:14:59 19.56 19.60 -0.01
1704 2016-05-26, 05:19:59 19.56 19.60 0.17
1705 2016-05-26, 05:24:59 19.56 19.60 0.14
1706 2016-05-26, 05:29:59 19.56 19.60 -0.11
1707 2016-05-26, 05:34:59 19.56 19.60 0.17
1708 2016-05-26, 05:39:59 19.56 19.60 -0.01
1709 2016-05-26, 05:44:59 19.56 19.60 -0.21
1710 2016-05-26, 05:49:59 19.56 19.60 0.17
1711 2016-05-26, 05:54:59 19.56 19.60 0.02
1712 2016-05-26, 05:59:59 19.56 19.62 -0.06
1713 2016-05-26, 06:04:59 19.58 19.62 0.04
1714 2016-05-26, 06:09:59 19.58 19.62 -0.01
1715 2016-05-26, 06:14:59 19.58 19.62 0.07
1716 2016-05-26, 06:19:59 19.58 19.62 0.19
1717 2016-05-26, 06:24:59 19.58 19.62 0.02
1718 2016-05-26, 06:29:59 19.58 19.62 -0.01
1719 2016-05-26, 06:34:59 19.58 19.62 0.12
1720 2016-05-26, 06:39:59 19.58 19.62 0.14
1721 2016-05-26, 06:44:59 19.60 19.62 0.14
1722 2016-05-26, 06:49:59 19.60 19.64 0.12
1723 2016-05-26, 06:54:59 19.60 19.64 0.07
1724 2016-05-26, 06:59:59 19.60 19.64 0.24
1725 2016-05-26, 07:04:59 19.60 19.64 0.14
1726 2016-05-26, 07:09:59 19.60 19.64 -0.06
1727 2016-05-26, 07:14:59 19.60 19.64 0.17
1728 2016-05-26, 07:19:59 19.60 19.64 -0.01
1729 2016-05-26, 07:24:59 19.60 19.64 0.17
1730 2016-05-26, 07:29:59 19.60 19.64 0.12
1731 2016-05-26, 07:34:59 19.62 19.64 0.02
1732 2016-05-26, 07:39:59 19.62 19.66 0.14
1733 2016-05-26, 07:44:59 19.62 19.64 0.12
1734 2016-05-26, 07:49:59 19.62 19.66 0.09
1735 2016-05-26, 07:54:59 19.62 19.66 0.04
1736 2016-05-26, 07:59:59 19.62 19.66 -0.11
1737 2016-05-26, 08:04:59 19.62 19.66 0.19
1738 2016-05-26, 08:09:59 19.66 19.66 0.14
1739 2016-05-26, 08:14:59 19.66 19.66 0.14
1740 2016-05-26, 08:19:59 19.66 19.68 0.14
1741 2016-05-26, 08:24:59 19.66 19.68 0.09
1742 2016-05-26, 08:29:59 19.66 19.68 0.09
1743 2016-05-26, 08:34:59 19.66 19.68 0.02
1744 2016-05-26, 08:39:59 19.66 19.68 0.04
1745 2016-05-26, 08:44:59 19.66 19.68 0.19
1746 2016-05-26, 08:49:59 19.66 19.68 -0.01
1747 2016-05-26, 08:54:59 19.68 19.68 0.14
1748 2016-05-26, 08:59:59 19.68 19.68 0.14
1749 2016-05-26, 09:04:59 19.68 19.70 -0.08
1750 2016-05-26, 09:09:59 19.68 19.70 -0.18
1751 2016-05-26, 09:14:59 19.68 19.70 0.17
1752 2016-05-26, 09:19:59 19.68 19.70 0.14
1753 2016-05-26, 09:24:59 19.68 19.70 0.22
1754 2016-05-26, 09:29:59 19.68 19.70 0.09
1755 2016-05-26, 09:34:59 19.68 19.70 0.17
1756 2016-05-26, 09:39:59 19.68 19.70 -0.18
1757 2016-05-26, 09:44:59 19.70 19.70 0.14
1758 2016-05-26, 09:49:59 19.70 19.70 -0.11
1759 2016-05-26, 09:54:59 19.70 19.72 -0.06
1760 2016-05-26, 09:59:59 19.70 19.72 -0.06
1761 2016-05-26, 10:04:59 19.70 19.72 0.14
1762 2016-05-26, 10:09:59 19.70 19.72 -0.06
1763 2016-05-26, 10:14:59 19.70 19.72 0.09
1764 2016-05-26, 10:19:59 19.70 19.72 -0.11
1765 2016-05-26, 10:24:59 19.70 19.72 -0.11
1766 2016-05-26, 10:29:59 19.72 19.74 -0.11
1767 2016-05-26, 10:34:59 19.72 19.74 0.07
1768 2016-05-26, 10:39:59 19.70 19.74 -0.08
1769 2016-05-26, 10:44:59 19.72 19.74 0.27
1770 2016-05-26, 10:49:59 19.72 19.74 -0.08
1771 2016-05-26, 10:54:59 19.72 19.74 0.09
1772 2016-05-26, 10:59:59 19.72 19.74 0.07
1773 2016-05-26, 11:04:59 19.72 19.74 -0.06
1774 2016-05-26, 11:09:59 19.72 19.74 0.14
1775 2016-05-26, 11:14:59 19.72 19.74 0.14
1776 2016-05-26, 11:19:59 19.74 19.74 -0.06
1777 2016-05-26, 11:24:59 19.74 19.76 -0.16
1778 2016-05-26, 11:29:59 19.72 19.76 -0.18
1779 2016-05-26, 11:34:59 19.74 19.76 0.04
1780 2016-05-26, 11:39:59 19.74 19.76 -0.08
1781 2016-05-26, 11:44:59 19.74 19.76 0.17
1782 2016-05-26, 11:49:59 19.74 19.76 0.02
1783 2016-05-26, 11:54:59 19.74 19.76 0.07
1784 2016-05-26, 11:59:59 19.74 19.76 -0.03
1785 2016-05-26, 12:04:59 19.74 19.76 0.19
1786 2016-05-26, 12:09:59 19.74 19.80 0.17
1787 2016-05-26, 12:14:59 19.74 19.80 -0.01
1788 2016-05-26, 12:19:59 19.76 19.80 0.17
1789 2016-05-26, 12:24:59 19.76 19.80 -0.08
1790 2016-05-26, 12:29:59 19.76 19.80 -0.11
1791 2016-05-26, 12:34:59 19.76 19.80 -0.08
1792 2016-05-26, 12:39:59 19.76 19.80 0.09
1793 2016-05-26, 12:44:59 19.76 19.80 -0.08
1794 2016-05-26, 12:49:59 19.76 19.80 0.09
1795 2016-05-26, 12:54:59 19.76 19.80 0.27
1796 2016-05-26, 12:59:59 19.76 19.82 0.09
1797 2016-05-26, 13:04:59 19.76 19.82 0.17
1798 2016-05-26, 13:09:59 19.78 19.82 0.19
1799 2016-05-26, 13:14:59 19.78 19.82 0.17
1800 2016-05-26, 13:19:59 19.78 19.82 0.02
1801 2016-05-26, 13:24:59 19.78 19.82 0.17
1802 2016-05-26, 13:29:59 19.78 19.82 0.14
1803 2016-05-26, 13:34:59 19.78 19.82 0.14
1804 2016-05-26, 13:39:59 19.78 19.82 0.09
1805 2016-05-26, 13:44:59 19.78 19.82 0.14
1806 2016-05-26, 13:49:59 19.78 19.84 -0.01
1807 2016-05-26, 13:54:59 19.80 19.84 0.02
1808 2016-05-26, 13:59:59 19.78 19.84 0.14
1809 2016-05-26, 14:04:59 19.78 19.84 0.09
1810 2016-05-26, 14:09:59 19.80 19.84 0.09
1811 2016-05-26, 14:14:59 19.80 19.84 0.14
1812 2016-05-26, 14:19:59 19.80 19.84 0.04
1813 2016-05-26, 14:24:59 19.78 19.84 0.17
1814 2016-05-26, 14:29:59 19.80 19.84 0.17
1815 2016-05-26, 14:34:59 19.80 19.84 -0.08
1816 2016-05-26, 14:39:59 19.80 19.84 -0.08
1817 2016-05-26, 14:44:59 19.80 19.84 -0.08
1818 2016-05-26, 14:49:59 19.80 19.84 0.17
1819 2016-05-26, 14:54:59 19.80 19.84 -0.01
1820 2016-05-26, 14:59:59 19.80 19.86 -0.11
1821 2016-05-26, 15:04:59 19.80 19.86 -0.03
1822 2016-05-26, 15:09:59 19.80 19.84 0.09
1823 2016-05-26, 15:14:59 19.80 19.86 -0.11
1824 2016-05-26, 15:19:59 19.80 19.86 -0.01
1825 2016-05-26, 15:24:59 19.82 19.86 0.17
1826 2016-05-26, 15:29:59 19.82 19.86 0.22
1827 2016-05-26, 15:34:59 19.82 19.86 -0.08
1828 2016-05-26, 15:39:59 19.82 19.86 0.19
1829 2016-05-26, 15:44:59 19.82 19.86 -0.16
1830 2016-05-26, 15:49:59 19.82 19.86 0.04
1831 2016-05-26, 15:54:59 19.82 19.86 0.12
1832 2016-05-26, 15:59:59 19.82 19.86 0.12
1833 2016-05-26, 16:04:59 19.82 19.86 -0.01
1834 2016-05-26, 16:09:59 19.82 19.86 0.12
1835 2016-05-26, 16:14:59 19.82 19.86 0.07
1836 2016-05-26, 16:19:59 19.82 19.86 -0.08
1837 2016-05-26, 16:24:59 19.82 19.88 -0.01
1838 2016-05-26, 16:29:59 19.82 19.86 -0.11
1839 2016-05-26, 16:34:59 19.82 19.86 -0.08
1840 2016-05-26, 16:39:59 19.82 19.86 0.12
1841 2016-05-26, 16:44:59 19.82 19.86 -0.08
1842 2016-05-26, 16:49:59 19.82 19.88 -0.08
1843 2016-05-26, 16:54:59 19.82 19.88 -0.06
1844 2016-05-26, 16:59:59 19.82 19.86 -0.06
1845 2016-05-26, 17:04:59 19.82 19.88 0.07
1846 2016-05-26, 17:09:59 19.82 19.88 -0.01
1847 2016-05-26, 17:14:59 19.82 19.88 0.09
1848 2016-05-26, 17:19:59 19.84 19.88 0.07
1849 2016-05-26, 17:24:59 19.84 19.88 -0.18
1850 2016-05-26, 17:29:59 19.84 19.88 -0.08
1851 2016-05-26, 17:34:59 19.84 19.88 0.04
1852 2016-05-26, 17:39:59 19.84 19.88 0.09
1853 2016-05-26, 17:44:59 19.84 19.88 -0.01
1854 2016-05-26, 17:49:59 19.84 19.88 -0.11
1855 2016-05-26, 17:54:59 19.84 19.88 0.09
1856 2016-05-26, 17:59:59 19.84 19.88 0.07
1857 2016-05-26, 18:04:59 19.84 19.90 0.09
1858 2016-05-26, 18:09:59 19.84 19.88 0.09
1859 2016-05-26, 18:14:59 19.84 19.90 0.12
1860 2016-05-26, 18:19:59 19.84 19.88 -0.11
1861 2016-05-26, 18:24:59 19.84 19.90 0.12
1862 2016-05-26, 18:29:59 19.86 19.90 0.09
1863 2016-05-26, 18:34:59 19.86 19.90 0.09
1864 2016-05-26, 18:39:59 19.86 19.90 0.17
1865 2016-05-26, 18:44:59 19.86 19.90 0.17
1866 2016-05-26, 18:49:59 19.86 19.90 0.09
1867 2016-05-26, 18:54:59 19.86 19.90 0.09
1868 2016-05-26, 18:59:59 19.86 19.90 -0.18
1869 2016-05-26, 19:04:59 19.86 19.90 -0.11
1870 2016-05-26, 19:09:59 19.86 19.90 0.07
1871 2016-05-26, 19:14:59 19.86 19.90 0.02
1872 2016-05-26, 19:19:59 19.86 19.92 -0.06
1873 2016-05-26, 19:24:59 19.88 19.92 0.12
1874 2016-05-26, 19:29:59 19.86 19.90 0.09
1875 2016-05-26, 19:34:59 19.88 19.90 0.07
1876 2016-05-26, 19:39:59 19.88 19.92 -0.08
1877 2016-05-26, 19:44:59 19.86 19.92 0.07
1878 2016-05-26, 19:49:59 19.88 19.92 0.04
1879 2016-05-26, 19:54:59 19.88 19.92 0.09
1880 2016-05-26, 19:59:59 19.88 19.92 0.19
1881 2016-05-26, 20:04:59 19.88 19.92 0.12
1882 2016-05-26, 20:09:59 19.88 19.92 0.07
1883 2016-05-26, 20:14:59 19.88 19.94 -0.08
1884 2016-05-26, 20:19:59 19.88 19.94 -0.08
1885 2016-05-26, 20:24:59 19.88 19.92 -0.18
1886 2016-05-26, 20:29:59 19.88 19.94 0.17
1887 2016-05-26, 20:34:59 19.90 19.92 0.12
1888 2016-05-26, 20:39:59 19.88 19.94 0.12
1889 2016-05-26, 20:44:59 19.90 19.94 0.07
1890 2016-05-26, 20:49:59 19.90 19.94 0.02
1891 2016-05-26, 20:54:59 19.90 19.94 0.17
1892 2016-05-26, 20:59:59 19.90 19.94 0.07
1893 2016-05-26, 21:04:59 19.90 19.94 0.12
1894 2016-05-26, 21:09:59 19.90 19.94 0.09
1895 2016-05-26, 21:14:59 19.90 19.94 0.07
1896 2016-05-26, 21:19:59 19.90 19.94 0.19
1897 2016-05-26, 21:24:59 19.90 19.94 0.07
1898 2016-05-26, 21:29:59 19.90 19.94 0.09
1899 2016-05-26, 21:34:59 19.90 19.94 0.17
1900 2016-05-26, 21:39:59 19.90 19.96 0.09
1901 2016-05-26, 21:44:59 19.90 19.94 0.07
1902 2016-05-26, 21:49:59 19.90 19.94 0.17
1903 2016-05-26, 21:54:59 19.94 19.94 0.04
1904 2016-05-26, 21:59:59 19.94 19.96 0.09
1905 2016-05-26, 22:04:59 19.94 19.96 0.12
1906 2016-05-26, 22:09:59 19.94 19.94 0.12
1907 2016-05-26, 22:14:59 19.94 19.96 0.19
1908 2016-05-26, 22:19:59 19.94 19.96 0.17
1909 2016-05-26, 22:24:59 19.94 19.96 0.09
1910 2016-05-26, 22:29:59 19.94 19.96 0.19
1911 2016-05-26, 22:34:59 19.94 19.96 -0.06
1912 2016-05-26, 22:39:59 19.94 19.96 0.19
1913 2016-05-26, 22:44:59 19.94 19.96 0.09
1914 2016-05-26, 22:49:59 19.94 19.96 0.17
1915 2016-05-26, 22:54:59 19.94 19.96 0.17
1916 2016-05-26, 22:59:59 19.94 19.96 0.17
1917 2016-05-26, 23:04:59 19.94 19.96 0.12
1918 2016-05-26, 23:09:59 19.94 19.96 0.12
1919 2016-05-26, 23:14:59 19.94 19.96 0.12
1920 2016-05-26, 23:19:59 19.94 19.96 0.19
1921 2016-05-26, 23:24:59 19.94 19.96 0.17
1922 2016-05-26, 23:29:59 19.94 19.96 0.19
1923 2016-05-26, 23:34:59 19.94 19.96 0.12
1924 2016-05-26, 23:39:59 19.94 19.96 0.09
1925 2016-05-26, 23:44:59 19.94 19.98 0.22
1926 2016-05-26, 23:49:59 19.94 19.98 0.19
1927 2016-05-26, 23:54:59 19.96 19.98 0.09
1928 2016-05-26, 23:59:59 19.94 19.98 0.12
1929 2016-05-27, 00:04:59 19.96 19.98 0.17
1930 2016-05-27, 00:09:59 19.96 19.98 0.12
1931 2016-05-27, 00:14:59 19.96 19.98 0.17
1932 2016-05-27, 00:19:59 19.96 19.98 -0.03
1933 2016-05-27, 00:24:59 19.96 19.98 0.12
1934 2016-05-27, 00:29:59 19.96 19.98 0.09
1935 2016-05-27, 00:34:59 19.96 19.98 0.19
1936 2016-05-27, 00:39:59 19.96 19.98 0.19
1937 2016-05-27, 00:44:59 19.96 19.98 0.17
1938 2016-05-27, 00:49:59 19.96 19.98 0.09
1939 2016-05-27, 00:54:59 19.96 19.98 0.17
1940 2016-05-27, 00:59:59 19.96 19.98 0.22
1941 2016-05-27, 01:04:59 19.96 19.98 0.12
1942 2016-05-27, 01:09:59 19.96 19.98 0.17
1943 2016-05-27, 01:14:59 19.96 19.98 -0.03
1944 2016-05-27, 01:19:59 19.96 19.98 -0.03
1945 2016-05-27, 01:24:59 19.98 20.00 0.12
1946 2016-05-27, 01:29:59 19.96 19.98 0.09
1947 2016-05-27, 01:34:59 19.96 20.00 0.09
1948 2016-05-27, 01:39:59 19.96 20.00 0.22
1949 2016-05-27, 01:44:59 19.98 19.98 0.22
1950 2016-05-27, 01:49:59 19.96 19.98 0.22
1951 2016-05-27, 01:54:59 19.98 20.00 0.12
1952 2016-05-27, 01:59:59 19.96 20.00 0.19
1953 2016-05-27, 02:04:59 19.96 20.00 0.12
1954 2016-05-27, 02:09:59 19.98 20.00 0.12
1955 2016-05-27, 02:14:59 19.98 20.00 0.12
1956 2016-05-27, 02:19:59 19.98 20.00 0.17
1957 2016-05-27, 02:24:59 19.98 20.00 0.17
1958 2016-05-27, 02:29:59 19.98 20.00 0.17
1959 2016-05-27, 02:34:59 19.98 20.00 0.22
1960 2016-05-27, 02:39:59 19.98 20.00 0.19
1961 2016-05-27, 02:44:59 19.98 20.00 0.19
1962 2016-05-27, 02:49:59 19.98 20.00 0.12
1963 2016-05-27, 02:54:59 19.98 20.00 0.19
1964 2016-05-27, 02:59:59 19.98 20.00 0.09
1965 2016-05-27, 03:04:59 19.98 20.00 0.17
1966 2016-05-27, 03:09:59 19.98 20.00 0.17
1967 2016-05-27, 03:14:59 19.98 20.00 0.19
1968 2016-05-27, 03:19:59 19.98 20.02 0.17
1969 2016-05-27, 03:24:59 19.98 20.02 0.12
1970 2016-05-27, 03:29:59 19.98 20.02 0.12
1971 2016-05-27, 03:34:59 19.98 20.00 -0.08
1972 2016-05-27, 03:39:59 19.98 20.00 0.17
1973 2016-05-27, 03:44:59 20.00 20.02 0.27
1974 2016-05-27, 03:49:59 19.98 20.00 0.09
1975 2016-05-27, 03:54:59 19.98 20.00 0.19
1976 2016-05-27, 03:59:59 20.00 20.02 0.19
1977 2016-05-27, 04:04:59 20.00 20.02 0.12
1978 2016-05-27, 04:09:59 19.98 20.02 0.17
1979 2016-05-27, 04:14:59 20.00 20.02 0.09
1980 2016-05-27, 04:19:59 20.00 20.02 0.09
1981 2016-05-27, 04:24:59 20.00 20.02 0.17
1982 2016-05-27, 04:29:59 20.00 20.02 0.19
1983 2016-05-27, 04:34:59 20.00 20.02 0.12
1984 2016-05-27, 04:39:59 20.00 20.02 0.07
1985 2016-05-27, 04:44:59 20.00 20.02 0.04
1986 2016-05-27, 04:49:59 20.00 20.02 0.19
1987 2016-05-27, 04:54:59 20.00 20.02 -0.01
1988 2016-05-27, 04:59:59 20.00 20.02 0.12
1989 2016-05-27, 05:04:59 20.00 20.02 0.17
1990 2016-05-27, 05:09:59 20.00 20.02 0.19
1991 2016-05-27, 05:14:59 20.00 20.02 0.09
1992 2016-05-27, 05:19:59 20.00 20.02 -0.16
1993 2016-05-27, 05:24:59 20.00 20.02 0.09
1994 2016-05-27, 05:29:59 20.00 20.02 -0.03
1995 2016-05-27, 05:34:59 20.00 20.02 0.12
1996 2016-05-27, 05:39:59 20.00 20.02 0.04
[truncated: 25,366 more rows]

## Sheet: 0816
GMT Time Correction = 7200
Lg00 (Basic Log) Log:
Rec # Date / Time ExtTemp [C] IntTemp [C] Pressure [dBars]
0 2016-05-18, 07:14:59 21.88 21.84 -0.53
1 2016-05-18, 07:19:59 22.02 21.96 -0.43
2 2016-05-18, 07:24:59 22.18 22.02 -0.41
3 2016-05-18, 07:29:59 19.04 21.94 -0.46
4 2016-05-18, 07:34:59 18.92 21.24 -0.33
5 2016-05-18, 07:39:59 18.98 20.58 -0.46
6 2016-05-18, 07:44:59 19.12 20.14 -0.51
7 2016-05-18, 07:49:59 19.04 19.72 -0.46
8 2016-05-18, 07:54:59 18.94 19.44 -0.51
9 2016-05-18, 07:59:59 18.90 19.20 -0.53
10 2016-05-18, 08:04:59 18.84 19.04 -0.48
11 2016-05-18, 08:09:59 18.62 18.96 -0.43
12 2016-05-18, 08:14:59 18.66 18.88 -0.43
13 2016-05-18, 08:19:59 18.66 18.84 -0.48
14 2016-05-18, 08:24:59 18.66 18.80 -0.41
15 2016-05-18, 08:29:59 18.78 18.78 -0.43
16 2016-05-18, 08:34:59 18.86 18.78 -0.51
17 2016-05-18, 08:39:59 18.70 18.76 -0.41
18 2016-05-18, 08:44:59 18.84 18.76 -0.43
19 2016-05-18, 08:49:59 18.92 18.78 -0.46
20 2016-05-18, 08:54:59 19.00 18.78 -0.46
21 2016-05-18, 08:59:59 18.94 18.80 -0.46
22 2016-05-18, 09:04:59 18.84 18.80 -0.43
23 2016-05-18, 09:09:59 18.78 18.80 -0.46
24 2016-05-18, 09:14:59 18.78 18.80 -0.43
25 2016-05-18, 09:19:59 18.72 18.80 -0.51
26 2016-05-18, 09:24:59 19.02 18.80 -0.41
27 2016-05-18, 09:29:59 19.04 18.78 -0.46
28 2016-05-18, 09:34:59 18.94 18.76 -0.43
29 2016-05-18, 09:39:59 19.00 18.76 -0.51
30 2016-05-18, 09:44:59 19.00 18.76 -0.43
31 2016-05-18, 09:49:59 18.96 18.76 -0.46
32 2016-05-18, 09:54:59 19.00 18.78 -0.51
33 2016-05-18, 09:59:59 18.90 18.78 -0.43
34 2016-05-18, 10:04:59 18.88 18.78 -0.46
35 2016-05-18, 10:09:59 18.86 18.80 -0.46
36 2016-05-18, 10:14:59 18.98 18.80 -0.46
37 2016-05-18, 10:19:59 19.06 18.82 -0.51
38 2016-05-18, 10:24:59 19.04 18.84 -0.41
39 2016-05-18, 10:29:59 19.02 18.84 -0.41
40 2016-05-18, 10:34:59 19.12 18.86 -0.43
41 2016-05-18, 10:39:59 19.14 18.86 -0.51
42 2016-05-18, 10:44:59 19.16 18.88 -0.38
43 2016-05-18, 10:49:59 19.10 18.90 -0.43
44 2016-05-18, 10:54:59 19.02 18.90 -0.43
45 2016-05-18, 10:59:59 18.94 18.90 -0.43
46 2016-05-18, 11:04:59 19.00 18.90 -0.48
47 2016-05-18, 11:09:59 19.10 18.90 -0.41
48 2016-05-18, 11:14:59 19.14 18.92 -0.41
49 2016-05-18, 11:19:59 19.10 18.92 -0.48
50 2016-05-18, 11:24:59 19.16 18.92 -0.38
51 2016-05-18, 11:29:59 19.02 18.96 -0.41
52 2016-05-18, 11:34:59 19.20 18.96 -0.43
53 2016-05-18, 11:39:59 19.30 18.96 -0.43
54 2016-05-18, 11:44:59 19.12 18.90 -0.38
55 2016-05-18, 11:49:59 19.00 18.88 -0.51
56 2016-05-18, 11:54:59 19.02 18.84 -0.48
57 2016-05-18, 11:59:59 19.14 18.82 -0.51
58 2016-05-18, 12:04:59 19.32 18.82 -0.46
59 2016-05-18, 12:09:59 19.38 18.82 -0.43
60 2016-05-18, 12:14:59 19.48 18.84 -0.48
61 2016-05-18, 12:19:59 19.50 18.84 -0.53
62 2016-05-18, 12:24:59 19.42 18.86 -0.43
63 2016-05-18, 12:29:59 19.26 18.86 -0.38
64 2016-05-18, 12:34:59 19.20 18.88 -0.48
65 2016-05-18, 12:39:59 19.14 18.88 -0.53
66 2016-05-18, 12:44:59 19.14 18.88 -0.41
67 2016-05-18, 12:49:59 19.12 18.86 -0.48
68 2016-05-18, 12:54:59 19.18 18.86 -0.43
69 2016-05-18, 12:59:59 19.30 18.86 -0.38
70 2016-05-18, 13:04:59 19.32 18.86 -0.43
71 2016-05-18, 13:09:59 19.22 18.86 -0.48
72 2016-05-18, 13:14:59 19.18 18.86 -0.48
73 2016-05-18, 13:19:59 19.12 18.86 -0.51
74 2016-05-18, 13:24:59 19.18 18.86 -0.43
75 2016-05-18, 13:29:59 19.10 18.88 -0.48
76 2016-05-18, 13:34:59 19.02 18.92 -0.41
77 2016-05-18, 13:39:59 19.18 18.96 -0.43
78 2016-05-18, 13:44:59 19.16 18.98 -0.38
79 2016-05-18, 13:49:59 19.02 18.98 -0.38
80 2016-05-18, 13:54:59 18.96 18.98 -0.38
81 2016-05-18, 13:59:59 19.14 18.98 -0.48
82 2016-05-18, 14:04:59 19.02 19.00 -0.48
83 2016-05-18, 14:09:59 18.98 18.98 -0.48
84 2016-05-18, 14:14:59 19.00 18.98 -0.38
85 2016-05-18, 14:19:59 18.96 18.98 -0.43
86 2016-05-18, 14:24:59 18.94 18.96 -0.43
87 2016-05-18, 14:29:59 18.20 18.86 -0.48
88 2016-05-18, 14:34:59 18.92 18.80 -0.43
89 2016-05-18, 14:39:59 19.26 19.62 -0.43
90 2016-05-18, 14:44:59 19.14 19.04 -0.41
91 2016-05-18, 14:49:59 19.32 18.82 -0.53
92 2016-05-18, 14:54:59 19.42 18.76 -0.51
93 2016-05-18, 14:59:59 19.38 18.76 -0.43
94 2016-05-18, 15:04:59 19.26 18.76 -0.46
95 2016-05-18, 15:09:59 19.22 18.82 -0.43
96 2016-05-18, 15:14:59 19.16 18.88 -0.43
97 2016-05-18, 15:19:59 19.12 18.88 -0.51
98 2016-05-18, 15:24:59 19.20 18.86 -0.43
99 2016-05-18, 15:29:59 19.22 18.86 -0.41
100 2016-05-18, 15:34:59 19.14 18.88 -0.41
101 2016-05-18, 15:39:59 19.22 18.90 -0.43
102 2016-05-18, 15:44:59 19.02 18.92 -0.41
103 2016-05-18, 15:49:59 19.10 18.96 -0.43
104 2016-05-18, 15:54:59 19.06 18.96 -0.41
105 2016-05-18, 15:59:59 19.06 18.96 -0.51
106 2016-05-18, 16:04:59 16.92 17.96 -0.48
107 2016-05-18, 16:09:59 17.48 17.94 -0.48
108 2016-05-18, 16:14:59 17.76 18.16 -0.46
109 2016-05-18, 16:19:59 18.02 18.36 -0.38
110 2016-05-18, 16:24:59 18.10 18.58 -0.46
111 2016-05-18, 16:29:59 19.38 18.62 -0.53
112 2016-05-18, 16:34:59 18.52 17.84 -0.46
113 2016-05-18, 16:39:59 17.78 17.76 -0.06
114 2016-05-18, 16:44:59 17.80 17.78 -0.08
115 2016-05-18, 16:49:59 17.80 17.82 -0.16
116 2016-05-18, 16:54:59 17.80 17.82 -0.08
117 2016-05-18, 16:59:59 17.80 17.82 -0.13
118 2016-05-18, 17:04:59 17.80 17.84 -0.26
119 2016-05-18, 17:09:59 17.80 17.84 -0.03
120 2016-05-18, 17:14:59 17.80 17.84 -0.06
121 2016-05-18, 17:19:59 17.80 17.84 -0.11
122 2016-05-18, 17:24:59 17.80 17.84 -0.01
123 2016-05-18, 17:29:59 17.80 17.82 -0.06
124 2016-05-18, 17:34:59 17.80 17.84 -0.11
125 2016-05-18, 17:39:59 17.80 17.84 -0.13
126 2016-05-18, 17:44:59 17.80 17.84 -0.03
127 2016-05-18, 17:49:59 17.80 17.84 -0.01
128 2016-05-18, 17:54:59 17.80 17.84 -0.13
129 2016-05-18, 17:59:59 17.80 17.84 -0.06
130 2016-05-18, 18:04:59 17.80 17.84 -0.11
131 2016-05-18, 18:09:59 17.82 17.84 -0.18
132 2016-05-18, 18:14:59 17.80 17.84 -0.01
133 2016-05-18, 18:19:59 17.82 17.84 -0.13
134 2016-05-18, 18:24:59 17.80 17.84 -0.36
135 2016-05-18, 18:29:59 17.80 17.84 -0.06
136 2016-05-18, 18:34:59 17.80 17.84 -0.13
137 2016-05-18, 18:39:59 17.80 17.84 -0.11
138 2016-05-18, 18:44:59 17.80 17.84 -0.16
139 2016-05-18, 18:49:59 17.82 17.84 -0.23
140 2016-05-18, 18:54:59 17.80 17.84 -0.03
141 2016-05-18, 18:59:59 17.80 17.84 -0.16
142 2016-05-18, 19:04:59 17.80 17.84 -0.11
143 2016-05-18, 19:09:59 17.80 17.84 -0.03
144 2016-05-18, 19:14:59 17.80 17.84 -0.06
145 2016-05-18, 19:19:59 17.80 17.84 -0.11
146 2016-05-18, 19:24:59 17.80 17.84 -0.13
147 2016-05-18, 19:29:59 17.80 17.84 -0.13
148 2016-05-18, 19:34:59 17.80 17.84 -0.16
149 2016-05-18, 19:39:59 17.82 17.84 -0.06
150 2016-05-18, 19:44:59 17.82 17.84 -0.36
151 2016-05-18, 19:49:59 17.82 17.84 -0.01
152 2016-05-18, 19:54:59 17.82 17.84 -0.11
153 2016-05-18, 19:59:59 17.80 17.84 -0.33
154 2016-05-18, 20:04:59 17.80 17.84 -0.03
155 2016-05-18, 20:09:59 17.82 17.84 -0.01
156 2016-05-18, 20:14:59 17.82 17.84 -0.16
157 2016-05-18, 20:19:59 17.82 17.84 -0.06
158 2016-05-18, 20:24:59 17.82 17.84 -0.23
159 2016-05-18, 20:29:59 17.82 17.84 -0.06
160 2016-05-18, 20:34:59 17.80 17.84 -0.11
161 2016-05-18, 20:39:59 17.80 17.84 -0.16
162 2016-05-18, 20:44:59 17.82 17.84 -0.16
163 2016-05-18, 20:49:59 17.80 17.84 -0.01
164 2016-05-18, 20:54:59 17.80 17.84 -0.18
165 2016-05-18, 20:59:59 17.82 17.84 -0.03
166 2016-05-18, 21:04:59 17.82 17.84 -0.01
167 2016-05-18, 21:09:59 17.82 17.84 -0.18
168 2016-05-18, 21:14:59 17.82 17.84 -0.13
169 2016-05-18, 21:19:59 17.80 17.84 -0.06
170 2016-05-18, 21:24:59 17.80 17.84 -0.06
171 2016-05-18, 21:29:59 17.80 17.84 -0.28
172 2016-05-18, 21:34:59 17.80 17.84 -0.16
173 2016-05-18, 21:39:59 17.82 17.84 -0.18
174 2016-05-18, 21:44:59 17.80 17.86 -0.16
175 2016-05-18, 21:49:59 17.80 17.86 -0.13
176 2016-05-18, 21:54:59 17.80 17.84 -0.03
177 2016-05-18, 21:59:59 17.80 17.86 -0.28
178 2016-05-18, 22:04:59 17.80 17.86 0.07
179 2016-05-18, 22:09:59 17.82 17.86 -0.01
180 2016-05-18, 22:14:59 17.82 17.86 -0.13
181 2016-05-18, 22:19:59 17.80 17.84 0.04
182 2016-05-18, 22:24:59 17.82 17.84 -0.38
183 2016-05-18, 22:29:59 17.80 17.86 -0.03
184 2016-05-18, 22:34:59 17.82 17.86 -0.36
185 2016-05-18, 22:39:59 17.80 17.84 -0.13
186 2016-05-18, 22:44:59 17.80 17.84 -0.33
187 2016-05-18, 22:49:59 17.82 17.84 -0.23
188 2016-05-18, 22:54:59 17.80 17.84 -0.18
189 2016-05-18, 22:59:59 17.80 17.84 0.07
190 2016-05-18, 23:04:59 17.80 17.84 -0.13
191 2016-05-18, 23:09:59 17.80 17.84 -0.13
192 2016-05-18, 23:14:59 17.80 17.84 0.04
193 2016-05-18, 23:19:59 17.82 17.84 -0.33
194 2016-05-18, 23:24:59 17.80 17.84 -0.26
195 2016-05-18, 23:29:59 17.80 17.84 -0.28
196 2016-05-18, 23:34:59 17.80 17.84 -0.06
197 2016-05-18, 23:39:59 17.80 17.84 -0.38
198 2016-05-18, 23:44:59 17.80 17.84 -0.03
199 2016-05-18, 23:49:59 17.80 17.84 -0.13
200 2016-05-18, 23:54:59 17.80 17.84 -0.33
201 2016-05-18, 23:59:59 17.80 17.84 0.04
202 2016-05-19, 00:04:59 17.80 17.84 -0.03
203 2016-05-19, 00:09:59 17.80 17.84 -0.11
204 2016-05-19, 00:14:59 17.80 17.84 -0.36
205 2016-05-19, 00:19:59 17.80 17.84 -0.33
206 2016-05-19, 00:24:59 17.80 17.84 -0.33
207 2016-05-19, 00:29:59 17.80 17.84 0.04
208 2016-05-19, 00:34:59 17.80 17.84 -0.23
209 2016-05-19, 00:39:59 17.80 17.84 -0.03
210 2016-05-19, 00:44:59 17.80 17.84 -0.11
211 2016-05-19, 00:49:59 17.80 17.84 -0.23
212 2016-05-19, 00:54:59 17.80 17.84 -0.23
213 2016-05-19, 00:59:59 17.80 17.84 -0.18
214 2016-05-19, 01:04:59 17.80 17.84 0.04
215 2016-05-19, 01:09:59 17.80 17.84 -0.28
216 2016-05-19, 01:14:59 17.80 17.84 -0.01
217 2016-05-19, 01:19:59 17.80 17.84 -0.33
218 2016-05-19, 01:24:59 17.80 17.82 -0.03
219 2016-05-19, 01:29:59 17.80 17.84 -0.28
220 2016-05-19, 01:34:59 17.80 17.84 -0.11
221 2016-05-19, 01:39:59 17.80 17.84 -0.33
222 2016-05-19, 01:44:59 17.80 17.82 -0.06
223 2016-05-19, 01:49:59 17.80 17.82 -0.08
224 2016-05-19, 01:54:59 17.80 17.82 -0.13
225 2016-05-19, 01:59:59 17.80 17.82 -0.08
226 2016-05-19, 02:04:59 17.80 17.82 -0.13
227 2016-05-19, 02:09:59 17.80 17.82 -0.01
228 2016-05-19, 02:14:59 17.80 17.82 -0.08
229 2016-05-19, 02:19:59 17.80 17.82 -0.01
230 2016-05-19, 02:24:59 17.80 17.82 -0.03
231 2016-05-19, 02:29:59 17.80 17.82 -0.03
232 2016-05-19, 02:34:59 17.80 17.82 -0.03
233 2016-05-19, 02:39:59 17.80 17.82 -0.13
234 2016-05-19, 02:44:59 17.80 17.82 -0.31
235 2016-05-19, 02:49:59 17.78 17.82 -0.18
236 2016-05-19, 02:54:59 17.80 17.82 -0.06
237 2016-05-19, 02:59:59 17.78 17.82 0.04
238 2016-05-19, 03:04:59 17.78 17.82 0.04
239 2016-05-19, 03:09:59 17.80 17.82 0.04
240 2016-05-19, 03:14:59 17.78 17.82 -0.06
241 2016-05-19, 03:19:59 17.78 17.82 0.04
242 2016-05-19, 03:24:59 17.78 17.82 -0.03
243 2016-05-19, 03:29:59 17.78 17.82 -0.38
244 2016-05-19, 03:34:59 17.78 17.82 -0.06
245 2016-05-19, 03:39:59 17.78 17.82 -0.03
246 2016-05-19, 03:44:59 17.78 17.82 -0.01
247 2016-05-19, 03:49:59 17.78 17.82 -0.01
248 2016-05-19, 03:54:59 17.80 17.82 -0.06
249 2016-05-19, 03:59:59 17.78 17.82 -0.03
250 2016-05-19, 04:04:59 17.78 17.82 -0.08
251 2016-05-19, 04:09:59 17.78 17.82 0.04
252 2016-05-19, 04:14:59 17.78 17.82 -0.01
253 2016-05-19, 04:19:59 17.78 17.82 0.04
254 2016-05-19, 04:24:59 17.78 17.82 -0.03
255 2016-05-19, 04:29:59 17.78 17.82 -0.06
256 2016-05-19, 04:34:59 17.78 17.82 -0.28
257 2016-05-19, 04:39:59 17.78 17.82 -0.03
258 2016-05-19, 04:44:59 17.78 17.82 -0.01
259 2016-05-19, 04:49:59 17.78 17.82 -0.03
260 2016-05-19, 04:54:59 17.78 17.82 0.04
261 2016-05-19, 04:59:59 17.78 17.80 -0.01
262 2016-05-19, 05:04:59 17.78 17.82 -0.16
263 2016-05-19, 05:09:59 17.78 17.82 -0.31
264 2016-05-19, 05:14:59 17.78 17.82 -0.01
265 2016-05-19, 05:19:59 17.78 17.82 -0.01
266 2016-05-19, 05:24:59 17.78 17.82 -0.06
267 2016-05-19, 05:29:59 17.78 17.82 -0.38
268 2016-05-19, 05:34:59 17.78 17.82 -0.03
269 2016-05-19, 05:39:59 17.78 17.82 -0.13
270 2016-05-19, 05:44:59 17.78 17.82 -0.38
271 2016-05-19, 05:49:59 17.78 17.82 -0.18
272 2016-05-19, 05:54:59 17.78 17.82 -0.21
273 2016-05-19, 05:59:59 17.78 17.82 -0.31
274 2016-05-19, 06:04:59 17.78 17.82 -0.13
275 2016-05-19, 06:09:59 17.78 17.82 -0.01
276 2016-05-19, 06:14:59 17.78 17.82 -0.26
277 2016-05-19, 06:19:59 17.78 17.82 0.07
278 2016-05-19, 06:24:59 17.78 17.82 -0.01
279 2016-05-19, 06:29:59 17.78 17.82 -0.06
280 2016-05-19, 06:34:59 17.78 17.82 -0.06
281 2016-05-19, 06:39:59 17.78 17.82 -0.06
282 2016-05-19, 06:44:59 17.78 17.82 -0.03
283 2016-05-19, 06:49:59 17.78 17.82 -0.03
284 2016-05-19, 06:54:59 17.80 17.82 -0.03
285 2016-05-19, 06:59:59 17.78 17.82 -0.03
286 2016-05-19, 07:04:59 17.78 17.82 0.09
287 2016-05-19, 07:09:59 17.78 17.82 0.07
288 2016-05-19, 07:14:59 17.78 17.82 -0.03
289 2016-05-19, 07:19:59 17.78 17.82 -0.06
290 2016-05-19, 07:24:59 17.78 17.82 0.04
291 2016-05-19, 07:29:59 17.78 17.82 -0.03
292 2016-05-19, 07:34:59 17.78 17.82 -0.01
293 2016-05-19, 07:39:59 17.78 17.82 0.04
294 2016-05-19, 07:44:59 17.78 17.82 0.04
295 2016-05-19, 07:49:59 17.78 17.82 -0.03
296 2016-05-19, 07:54:59 17.80 17.82 0.04
297 2016-05-19, 07:59:59 17.80 17.82 0.07
298 2016-05-19, 08:04:59 17.80 17.82 0.04
299 2016-05-19, 08:09:59 17.78 17.82 -0.01
300 2016-05-19, 08:14:59 17.80 17.82 -0.01
301 2016-05-19, 08:19:59 17.80 17.82 -0.08
302 2016-05-19, 08:24:59 17.80 17.82 0.04
303 2016-05-19, 08:29:59 17.80 17.82 -0.06
304 2016-05-19, 08:34:59 17.80 17.82 0.04
305 2016-05-19, 08:39:59 17.80 17.84 -0.13
306 2016-05-19, 08:44:59 17.80 17.84 -0.01
307 2016-05-19, 08:49:59 17.80 17.84 -0.03
308 2016-05-19, 08:54:59 17.80 17.84 -0.03
309 2016-05-19, 08:59:59 17.80 17.82 -0.03
310 2016-05-19, 09:04:59 17.80 17.84 -0.01
311 2016-05-19, 09:09:59 17.80 17.84 0.04
312 2016-05-19, 09:14:59 17.80 17.84 -0.01
313 2016-05-19, 09:19:59 17.80 17.84 -0.11
314 2016-05-19, 09:24:59 17.80 17.84 -0.06
315 2016-05-19, 09:29:59 17.80 17.84 -0.03
316 2016-05-19, 09:34:59 17.82 17.84 -0.06
317 2016-05-19, 09:39:59 17.80 17.84 -0.13
318 2016-05-19, 09:44:59 17.82 17.84 -0.03
319 2016-05-19, 09:49:59 17.82 17.84 -0.03
320 2016-05-19, 09:54:59 17.82 17.84 -0.11
321 2016-05-19, 09:59:59 17.82 17.84 -0.06
322 2016-05-19, 10:04:59 17.82 17.84 -0.01
323 2016-05-19, 10:09:59 17.82 17.84 -0.03
324 2016-05-19, 10:14:59 17.82 17.84 -0.11
325 2016-05-19, 10:19:59 17.82 17.84 0.04
326 2016-05-19, 10:24:59 17.82 17.84 0.04
327 2016-05-19, 10:29:59 17.82 17.86 -0.03
328 2016-05-19, 10:34:59 17.82 17.86 -0.03
329 2016-05-19, 10:39:59 17.82 17.84 -0.03
330 2016-05-19, 10:44:59 17.82 17.84 -0.03
331 2016-05-19, 10:49:59 17.82 17.86 -0.03
332 2016-05-19, 10:54:59 17.82 17.86 0.04
333 2016-05-19, 10:59:59 17.82 17.86 -0.01
334 2016-05-19, 11:04:59 17.82 17.86 -0.03
335 2016-05-19, 11:09:59 17.82 17.86 -0.01
336 2016-05-19, 11:14:59 17.84 17.86 -0.06
337 2016-05-19, 11:19:59 17.82 17.86 -0.06
338 2016-05-19, 11:24:59 17.84 17.86 -0.16
339 2016-05-19, 11:29:59 17.84 17.86 -0.06
340 2016-05-19, 11:34:59 17.84 17.86 0.07
341 2016-05-19, 11:39:59 17.84 17.86 -0.06
342 2016-05-19, 11:44:59 17.84 17.86 -0.03
343 2016-05-19, 11:49:59 17.84 17.86 -0.03
344 2016-05-19, 11:54:59 17.84 17.86 -0.03
345 2016-05-19, 11:59:59 17.84 17.86 -0.06
346 2016-05-19, 12:04:59 17.84 17.86 -0.06
347 2016-05-19, 12:09:59 17.84 17.86 0.09
348 2016-05-19, 12:14:59 17.84 17.88 -0.01
349 2016-05-19, 12:19:59 17.84 17.88 -0.16
350 2016-05-19, 12:24:59 17.84 17.88 -0.01
351 2016-05-19, 12:29:59 17.84 17.88 -0.13
352 2016-05-19, 12:34:59 17.84 17.88 -0.01
353 2016-05-19, 12:39:59 17.84 17.88 -0.06
354 2016-05-19, 12:44:59 17.84 17.88 -0.03
355 2016-05-19, 12:49:59 17.86 17.88 0.04
356 2016-05-19, 12:54:59 17.84 17.88 -0.06
357 2016-05-19, 12:59:59 17.86 17.88 -0.03
358 2016-05-19, 13:04:59 17.86 17.88 -0.06
359 2016-05-19, 13:09:59 17.86 17.88 -0.06
360 2016-05-19, 13:14:59 17.86 17.88 0.04
361 2016-05-19, 13:19:59 17.86 17.88 -0.01
362 2016-05-19, 13:24:59 17.86 17.88 -0.13
363 2016-05-19, 13:29:59 17.86 17.88 0.04
364 2016-05-19, 13:34:59 17.86 17.88 -0.01
365 2016-05-19, 13:39:59 17.86 17.88 -0.03
366 2016-05-19, 13:44:59 17.86 17.88 0.04
367 2016-05-19, 13:49:59 17.86 17.88 -0.01
368 2016-05-19, 13:54:59 17.86 17.90 -0.01
369 2016-05-19, 13:59:59 17.86 17.90 -0.01
370 2016-05-19, 14:04:59 17.86 17.88 -0.03
371 2016-05-19, 14:09:59 17.86 17.90 -0.01
372 2016-05-19, 14:14:59 17.86 17.90 -0.01
373 2016-05-19, 14:19:59 17.86 17.90 -0.16
374 2016-05-19, 14:24:59 17.86 17.90 -0.11
375 2016-05-19, 14:29:59 17.88 17.90 -0.01
376 2016-05-19, 14:34:59 17.86 17.90 -0.03
377 2016-05-19, 14:39:59 17.86 17.90 0.07
378 2016-05-19, 14:44:59 17.88 17.90 0.04
379 2016-05-19, 14:49:59 17.88 17.90 -0.13
380 2016-05-19, 14:54:59 17.88 17.90 -0.03
381 2016-05-19, 14:59:59 17.88 17.90 0.04
382 2016-05-19, 15:04:59 17.88 17.92 -0.03
383 2016-05-19, 15:09:59 17.88 17.92 0.09
384 2016-05-19, 15:14:59 17.88 17.90 0.07
385 2016-05-19, 15:19:59 17.88 17.90 -0.01
386 2016-05-19, 15:24:59 17.88 17.90 0.07
387 2016-05-19, 15:29:59 17.88 17.92 -0.01
388 2016-05-19, 15:34:59 17.88 17.92 -0.01
389 2016-05-19, 15:39:59 17.88 17.92 0.04
390 2016-05-19, 15:44:59 17.88 17.92 -0.03
391 2016-05-19, 15:49:59 17.88 17.92 -0.01
392 2016-05-19, 15:54:59 17.88 17.92 -0.06
393 2016-05-19, 15:59:59 17.88 17.92 0.07
394 2016-05-19, 16:04:59 17.16 17.64 0.07
395 2016-05-19, 16:09:59 17.20 17.38 0.02
396 2016-05-19, 16:14:59 17.18 17.26 -0.13
397 2016-05-19, 16:19:59 17.20 17.24 -0.13
398 2016-05-19, 16:24:59 17.20 17.22 -0.01
399 2016-05-19, 16:29:59 17.20 17.24 -0.03
400 2016-05-19, 16:34:59 17.20 17.24 -0.23
401 2016-05-19, 16:39:59 17.22 17.24 -0.33
402 2016-05-19, 16:44:59 17.22 17.24 -0.01
403 2016-05-19, 16:49:59 17.22 17.26 -0.23
404 2016-05-19, 16:54:59 17.24 17.26 -0.13
405 2016-05-19, 16:59:59 17.24 17.26 -0.13
406 2016-05-19, 17:04:59 17.24 17.28 -0.08
407 2016-05-19, 17:09:59 17.26 17.28 -0.03
408 2016-05-19, 17:14:59 17.26 17.28 -0.16
409 2016-05-19, 17:19:59 17.26 17.28 -0.01
410 2016-05-19, 17:24:59 17.26 17.30 -0.03
411 2016-05-19, 17:29:59 17.28 17.30 -0.06
412 2016-05-19, 17:34:59 17.28 17.30 0.02
413 2016-05-19, 17:39:59 17.28 17.30 -0.06
414 2016-05-19, 17:44:59 17.28 17.30 -0.11
415 2016-05-19, 17:49:59 17.30 17.32 -0.16
416 2016-05-19, 17:54:59 17.30 17.32 -0.01
417 2016-05-19, 17:59:59 17.30 17.32 -0.16
418 2016-05-19, 18:04:59 17.30 17.32 -0.03
419 2016-05-19, 18:09:59 17.32 17.36 -0.03
420 2016-05-19, 18:14:59 17.30 17.36 -0.11
421 2016-05-19, 18:19:59 17.32 17.36 -0.03
422 2016-05-19, 18:24:59 17.32 17.38 -0.08
423 2016-05-19, 18:29:59 17.32 17.38 -0.01
424 2016-05-19, 18:34:59 17.36 17.38 -0.03
425 2016-05-19, 18:39:59 17.36 17.38 -0.01
426 2016-05-19, 18:44:59 17.36 17.38 -0.01
427 2016-05-19, 18:49:59 17.36 17.38 -0.16
428 2016-05-19, 18:54:59 17.38 17.40 -0.03
429 2016-05-19, 18:59:59 17.38 17.40 -0.06
430 2016-05-19, 19:04:59 17.38 17.40 -0.06
431 2016-05-19, 19:09:59 17.38 17.40 -0.06
432 2016-05-19, 19:14:59 17.38 17.42 -0.08
433 2016-05-19, 19:19:59 17.40 17.42 -0.08
434 2016-05-19, 19:24:59 17.40 17.42 0.02
435 2016-05-19, 19:29:59 17.40 17.42 -0.03
436 2016-05-19, 19:34:59 17.40 17.42 -0.11
437 2016-05-19, 19:39:59 17.42 17.44 0.02
438 2016-05-19, 19:44:59 17.42 17.44 -0.13
439 2016-05-19, 19:49:59 17.42 17.44 -0.26
440 2016-05-19, 19:54:59 17.42 17.44 0.02
441 2016-05-19, 19:59:59 17.42 17.44 -0.13
442 2016-05-19, 20:04:59 17.42 17.46 -0.18
443 2016-05-19, 20:09:59 17.44 17.46 -0.13
444 2016-05-19, 20:14:59 17.44 17.46 0.07
445 2016-05-19, 20:19:59 17.44 17.48 -0.03
446 2016-05-19, 20:24:59 17.44 17.46 -0.11
447 2016-05-19, 20:29:59 17.44 17.48 0.02
448 2016-05-19, 20:34:59 17.44 17.48 -0.03
449 2016-05-19, 20:39:59 17.46 17.48 -0.21
450 2016-05-19, 20:44:59 17.46 17.48 -0.11
451 2016-05-19, 20:49:59 17.46 17.48 -0.08
452 2016-05-19, 20:54:59 17.46 17.48 0.02
453 2016-05-19, 20:59:59 17.48 17.50 0.02
454 2016-05-19, 21:04:59 17.48 17.50 0.02
455 2016-05-19, 21:09:59 17.48 17.50 -0.01
456 2016-05-19, 21:14:59 17.48 17.50 -0.13
457 2016-05-19, 21:19:59 17.48 17.52 -0.31
458 2016-05-19, 21:24:59 17.50 17.52 0.04
459 2016-05-19, 21:29:59 17.50 17.52 -0.11
460 2016-05-19, 21:34:59 17.50 17.52 -0.23
461 2016-05-19, 21:39:59 17.50 17.52 -0.01
462 2016-05-19, 21:44:59 17.50 17.54 0.04
463 2016-05-19, 21:49:59 17.50 17.54 -0.08
464 2016-05-19, 21:54:59 17.52 17.54 -0.01
465 2016-05-19, 21:59:59 17.52 17.54 -0.08
466 2016-05-19, 22:04:59 17.52 17.54 -0.06
467 2016-05-19, 22:09:59 17.52 17.54 -0.01
468 2016-05-19, 22:14:59 17.52 17.54 -0.06
469 2016-05-19, 22:19:59 17.54 17.56 -0.01
470 2016-05-19, 22:24:59 17.54 17.56 -0.01
471 2016-05-19, 22:29:59 17.54 17.56 0.04
472 2016-05-19, 22:34:59 17.54 17.56 -0.06
473 2016-05-19, 22:39:59 17.54 17.58 0.04
474 2016-05-19, 22:44:59 17.54 17.58 -0.01
475 2016-05-19, 22:49:59 17.56 17.58 0.02
476 2016-05-19, 22:54:59 17.56 17.58 -0.01
477 2016-05-19, 22:59:59 17.56 17.58 -0.06
478 2016-05-19, 23:04:59 17.56 17.60 -0.01
479 2016-05-19, 23:09:59 17.56 17.58 0.02
480 2016-05-19, 23:14:59 17.58 17.60 0.02
481 2016-05-19, 23:19:59 17.58 17.60 0.02
482 2016-05-19, 23:24:59 17.58 17.60 -0.06
483 2016-05-19, 23:29:59 17.58 17.62 0.04
484 2016-05-19, 23:34:59 17.60 17.60 0.09
485 2016-05-19, 23:39:59 17.58 17.62 0.04
486 2016-05-19, 23:44:59 17.60 17.62 0.12
487 2016-05-19, 23:49:59 17.60 17.62 0.02
488 2016-05-19, 23:54:59 17.60 17.62 0.04
489 2016-05-19, 23:59:59 17.60 17.64 0.07
490 2016-05-20, 00:04:59 17.60 17.64 -0.03
491 2016-05-20, 00:09:59 17.62 17.64 0.02
492 2016-05-20, 00:14:59 17.62 17.64 0.02
493 2016-05-20, 00:19:59 17.62 17.64 0.04
494 2016-05-20, 00:24:59 17.62 17.64 0.04
495 2016-05-20, 00:29:59 17.62 17.64 -0.18
496 2016-05-20, 00:34:59 17.62 17.64 0.07
497 2016-05-20, 00:39:59 17.64 17.68 0.07
498 2016-05-20, 00:44:59 17.64 17.68 0.12
499 2016-05-20, 00:49:59 17.64 17.68 0.04
500 2016-05-20, 00:54:59 17.64 17.68 -0.21
501 2016-05-20, 00:59:59 17.64 17.70 -0.06
502 2016-05-20, 01:04:59 17.64 17.68 -0.03
503 2016-05-20, 01:09:59 17.64 17.70 -0.11
504 2016-05-20, 01:14:59 17.68 17.70 -0.03
505 2016-05-20, 01:19:59 17.68 17.70 -0.11
506 2016-05-20, 01:24:59 17.68 17.70 0.04
507 2016-05-20, 01:29:59 17.68 17.70 0.04
508 2016-05-20, 01:34:59 17.68 17.70 0.07
509 2016-05-20, 01:39:59 17.68 17.72 -0.03
510 2016-05-20, 01:44:59 17.70 17.72 -0.03
511 2016-05-20, 01:49:59 17.70 17.72 0.07
512 2016-05-20, 01:54:59 17.70 17.72 0.07
513 2016-05-20, 01:59:59 17.70 17.72 -0.16
514 2016-05-20, 02:04:59 17.70 17.72 -0.06
515 2016-05-20, 02:09:59 17.70 17.74 0.07
516 2016-05-20, 02:14:59 17.72 17.74 -0.03
517 2016-05-20, 02:19:59 17.72 17.74 0.02
518 2016-05-20, 02:24:59 17.72 17.74 0.04
519 2016-05-20, 02:29:59 17.72 17.74 0.04
520 2016-05-20, 02:34:59 17.72 17.74 -0.13
521 2016-05-20, 02:39:59 17.72 17.74 -0.16
522 2016-05-20, 02:44:59 17.74 17.76 -0.03
523 2016-05-20, 02:49:59 17.74 17.76 0.02
524 2016-05-20, 02:54:59 17.74 17.76 -0.06
525 2016-05-20, 02:59:59 17.74 17.76 0.02
526 2016-05-20, 03:04:59 17.74 17.76 0.02
527 2016-05-20, 03:09:59 17.74 17.78 0.04
528 2016-05-20, 03:14:59 17.74 17.78 -0.13
529 2016-05-20, 03:19:59 17.76 17.78 0.04
530 2016-05-20, 03:24:59 17.76 17.78 -0.03
531 2016-05-20, 03:29:59 17.76 17.78 -0.01
532 2016-05-20, 03:34:59 17.76 17.78 -0.13
533 2016-05-20, 03:39:59 17.76 17.78 0.04
534 2016-05-20, 03:44:59 17.76 17.78 0.07
535 2016-05-20, 03:49:59 17.78 17.80 0.07
536 2016-05-20, 03:54:59 17.76 17.80 -0.18
537 2016-05-20, 03:59:59 17.78 17.80 -0.23
538 2016-05-20, 04:04:59 17.78 17.80 -0.01
539 2016-05-20, 04:09:59 17.78 17.80 -0.03
540 2016-05-20, 04:14:59 17.78 17.80 -0.08
541 2016-05-20, 04:19:59 17.78 17.82 0.04
542 2016-05-20, 04:24:59 17.78 17.82 -0.03
543 2016-05-20, 04:29:59 17.80 17.82 0.07
544 2016-05-20, 04:34:59 17.80 17.82 -0.01
545 2016-05-20, 04:39:59 17.80 17.82 -0.03
546 2016-05-20, 04:44:59 17.80 17.82 -0.06
547 2016-05-20, 04:49:59 17.80 17.82 0.07
548 2016-05-20, 04:54:59 17.80 17.82 -0.01
549 2016-05-20, 04:59:59 17.80 17.84 -0.03
550 2016-05-20, 05:04:59 17.82 17.84 -0.06
551 2016-05-20, 05:09:59 17.82 17.84 -0.23
552 2016-05-20, 05:14:59 17.82 17.84 -0.18
553 2016-05-20, 05:19:59 17.82 17.84 -0.03
554 2016-05-20, 05:24:59 17.82 17.84 0.07
555 2016-05-20, 05:29:59 17.82 17.84 -0.13
556 2016-05-20, 05:34:59 17.82 17.86 -0.23
557 2016-05-20, 05:39:59 17.84 17.86 -0.03
558 2016-05-20, 05:44:59 17.84 17.86 -0.16
559 2016-05-20, 05:49:59 17.84 17.86 0.04
560 2016-05-20, 05:54:59 17.84 17.86 0.04
561 2016-05-20, 05:59:59 17.84 17.88 0.04
562 2016-05-20, 06:04:59 17.84 17.88 -0.01
563 2016-05-20, 06:09:59 17.84 17.88 -0.01
564 2016-05-20, 06:14:59 17.86 17.88 -0.08
565 2016-05-20, 06:19:59 17.86 17.88 0.09
566 2016-05-20, 06:24:59 17.86 17.88 0.07
567 2016-05-20, 06:29:59 17.86 17.88 0.04
568 2016-05-20, 06:34:59 17.86 17.88 0.04
569 2016-05-20, 06:39:59 17.86 17.88 -0.01
570 2016-05-20, 06:44:59 17.86 17.90 -0.03
571 2016-05-20, 06:49:59 17.88 17.90 -0.01
572 2016-05-20, 06:54:59 17.88 17.90 0.04
573 2016-05-20, 06:59:59 17.88 17.90 -0.01
574 2016-05-20, 07:04:59 17.88 17.90 0.09
575 2016-05-20, 07:09:59 17.88 17.92 -0.01
576 2016-05-20, 07:14:59 17.90 17.92 -0.01
577 2016-05-20, 07:19:59 17.90 17.92 0.04
578 2016-05-20, 07:24:59 17.90 17.92 -0.13
579 2016-05-20, 07:29:59 17.90 17.92 -0.01
580 2016-05-20, 07:34:59 17.90 17.92 -0.01
581 2016-05-20, 07:39:59 17.90 17.92 0.04
582 2016-05-20, 07:44:59 17.90 17.94 -0.01
583 2016-05-20, 07:49:59 17.92 17.94 -0.01
584 2016-05-20, 07:54:59 17.92 17.94 -0.03
585 2016-05-20, 07:59:59 17.92 17.94 -0.03
586 2016-05-20, 08:04:59 17.92 17.94 0.07
587 2016-05-20, 08:09:59 17.92 17.94 0.07
588 2016-05-20, 08:14:59 17.92 17.96 0.07
589 2016-05-20, 08:19:59 17.92 17.96 -0.01
590 2016-05-20, 08:24:59 17.92 17.96 0.02
591 2016-05-20, 08:29:59 17.94 17.96 0.02
592 2016-05-20, 08:34:59 17.94 17.96 0.07
593 2016-05-20, 08:39:59 17.94 17.96 -0.16
594 2016-05-20, 08:44:59 17.94 17.96 -0.11
595 2016-05-20, 08:49:59 17.94 17.98 0.09
596 2016-05-20, 08:54:59 17.96 17.98 0.09
597 2016-05-20, 08:59:59 17.96 17.98 -0.11
598 2016-05-20, 09:04:59 17.96 17.98 0.07
599 2016-05-20, 09:09:59 17.96 17.98 -0.03
600 2016-05-20, 09:14:59 17.96 18.00 -0.01
601 2016-05-20, 09:19:59 18.00 18.00 -0.03
602 2016-05-20, 09:24:59 17.96 18.00 -0.01
603 2016-05-20, 09:29:59 18.00 18.00 -0.01
604 2016-05-20, 09:34:59 18.00 18.00 0.02
605 2016-05-20, 09:39:59 18.00 18.00 -0.03
606 2016-05-20, 09:44:59 18.00 18.00 0.02
607 2016-05-20, 09:49:59 18.00 18.02 -0.01
608 2016-05-20, 09:54:59 18.02 18.02 0.07
609 2016-05-20, 09:59:59 18.02 18.02 0.02
610 2016-05-20, 10:04:59 18.02 18.02 0.02
611 2016-05-20, 10:09:59 18.02 18.02 -0.03
612 2016-05-20, 10:14:59 18.02 18.02 -0.01
613 2016-05-20, 10:19:59 18.02 18.04 0.02
614 2016-05-20, 10:24:59 18.04 18.04 0.09
615 2016-05-20, 10:29:59 18.02 18.04 0.12
616 2016-05-20, 10:34:59 18.04 18.04 0.09
617 2016-05-20, 10:39:59 18.04 18.04 0.07
618 2016-05-20, 10:44:59 18.04 18.04 -0.13
619 2016-05-20, 10:49:59 18.04 18.04 0.02
620 2016-05-20, 10:54:59 18.04 18.06 -0.03
621 2016-05-20, 10:59:59 18.06 18.06 0.09
622 2016-05-20, 11:04:59 18.06 18.06 0.02
623 2016-05-20, 11:09:59 18.06 18.06 -0.01
624 2016-05-20, 11:14:59 18.06 18.06 -0.01
625 2016-05-20, 11:19:59 18.06 18.08 0.02
626 2016-05-20, 11:24:59 18.08 18.08 -0.08
627 2016-05-20, 11:29:59 18.08 18.08 0.04
628 2016-05-20, 11:34:59 18.08 18.08 0.04
629 2016-05-20, 11:39:59 18.08 18.08 -0.01
630 2016-05-20, 11:44:59 18.08 18.08 -0.08
631 2016-05-20, 11:49:59 18.08 18.10 0.07
632 2016-05-20, 11:54:59 18.08 18.10 -0.01
633 2016-05-20, 11:59:59 18.10 18.10 -0.01
634 2016-05-20, 12:04:59 18.10 18.10 0.02
635 2016-05-20, 12:09:59 18.10 18.10 0.02
636 2016-05-20, 12:14:59 18.10 18.14 0.09
637 2016-05-20, 12:19:59 18.10 18.14 -0.11
638 2016-05-20, 12:24:59 18.10 18.14 0.09
639 2016-05-20, 12:29:59 18.12 18.14 -0.08
640 2016-05-20, 12:34:59 18.12 18.14 0.04
641 2016-05-20, 12:39:59 18.12 18.14 -0.01
642 2016-05-20, 12:44:59 18.12 18.14 -0.01
643 2016-05-20, 12:49:59 18.12 18.14 0.09
644 2016-05-20, 12:54:59 18.12 18.16 0.04
645 2016-05-20, 12:59:59 18.14 18.16 0.04
646 2016-05-20, 13:04:59 18.14 18.16 -0.06
647 2016-05-20, 13:09:59 18.14 18.16 -0.01
648 2016-05-20, 13:14:59 18.14 18.16 0.02
649 2016-05-20, 13:19:59 18.14 18.16 -0.23
650 2016-05-20, 13:24:59 18.14 18.18 -0.08
651 2016-05-20, 13:29:59 18.16 18.18 0.02
652 2016-05-20, 13:34:59 18.14 18.18 0.02
653 2016-05-20, 13:39:59 18.16 18.18 0.04
654 2016-05-20, 13:44:59 18.16 18.18 0.04
655 2016-05-20, 13:49:59 18.16 18.18 -0.13
656 2016-05-20, 13:54:59 18.16 18.18 -0.13
657 2016-05-20, 13:59:59 18.16 18.20 -0.23
658 2016-05-20, 14:04:59 18.16 18.20 -0.11
659 2016-05-20, 14:09:59 18.18 18.20 -0.08
660 2016-05-20, 14:14:59 18.18 18.20 0.04
661 2016-05-20, 14:19:59 18.18 18.20 -0.01
662 2016-05-20, 14:24:59 18.18 18.20 0.02
663 2016-05-20, 14:29:59 18.18 18.20 0.02
664 2016-05-20, 14:34:59 18.18 18.22 0.04
665 2016-05-20, 14:39:59 18.18 18.22 0.02
666 2016-05-20, 14:44:59 18.20 18.22 0.02
667 2016-05-20, 14:49:59 18.20 18.22 -0.08
668 2016-05-20, 14:54:59 18.20 18.22 -0.06
669 2016-05-20, 14:59:59 18.20 18.24 0.02
670 2016-05-20, 15:04:59 18.20 18.24 0.02
671 2016-05-20, 15:09:59 18.20 18.24 0.04
672 2016-05-20, 15:14:59 18.22 18.24 -0.06
673 2016-05-20, 15:19:59 18.22 18.24 0.02
674 2016-05-20, 15:24:59 18.22 18.24 0.04
675 2016-05-20, 15:29:59 18.22 18.26 -0.01
676 2016-05-20, 15:34:59 18.22 18.24 0.02
677 2016-05-20, 15:39:59 18.22 18.26 0.02
678 2016-05-20, 15:44:59 18.24 18.26 -0.06
679 2016-05-20, 15:49:59 18.24 18.26 0.04
680 2016-05-20, 15:54:59 18.24 18.26 -0.01
681 2016-05-20, 15:59:59 18.24 18.26 -0.01
682 2016-05-20, 16:04:59 18.24 18.28 0.02
683 2016-05-20, 16:09:59 18.28 18.28 0.02
684 2016-05-20, 16:14:59 18.28 18.28 0.02
685 2016-05-20, 16:19:59 18.28 18.28 0.07
686 2016-05-20, 16:24:59 18.28 18.28 -0.03
687 2016-05-20, 16:29:59 18.28 18.28 0.04
688 2016-05-20, 16:34:59 18.28 18.30 -0.16
689 2016-05-20, 16:39:59 18.28 18.30 0.02
690 2016-05-20, 16:44:59 18.30 18.30 -0.03
691 2016-05-20, 16:49:59 18.30 18.30 0.04
692 2016-05-20, 16:54:59 18.30 18.30 0.02
693 2016-05-20, 16:59:59 18.30 18.30 -0.18
694 2016-05-20, 17:04:59 18.32 18.30 -0.11
695 2016-05-20, 17:09:59 18.30 18.32 -0.03
696 2016-05-20, 17:14:59 18.32 18.32 -0.11
697 2016-05-20, 17:19:59 18.32 18.32 0.02
698 2016-05-20, 17:24:59 18.32 18.32 -0.03
699 2016-05-20, 17:29:59 18.32 18.32 0.02
700 2016-05-20, 17:34:59 18.32 18.32 0.02
701 2016-05-20, 17:39:59 18.34 18.32 -0.08
702 2016-05-20, 17:44:59 18.32 18.34 0.02
703 2016-05-20, 17:49:59 18.32 18.32 0.04
704 2016-05-20, 17:54:59 18.34 18.34 0.04
705 2016-05-20, 17:59:59 18.34 18.34 -0.06
706 2016-05-20, 18:04:59 18.34 18.34 0.02
707 2016-05-20, 18:09:59 18.34 18.34 0.02
708 2016-05-20, 18:14:59 18.34 18.34 0.04
709 2016-05-20, 18:19:59 18.34 18.36 -0.18
710 2016-05-20, 18:24:59 18.34 18.36 0.02
711 2016-05-20, 18:29:59 18.36 18.36 0.02
712 2016-05-20, 18:34:59 18.36 18.36 0.02
713 2016-05-20, 18:39:59 18.36 18.36 -0.03
714 2016-05-20, 18:44:59 18.36 18.36 -0.06
715 2016-05-20, 18:49:59 18.36 18.36 0.04
716 2016-05-20, 18:54:59 18.36 18.38 -0.06
717 2016-05-20, 18:59:59 18.36 18.36 0.04
718 2016-05-20, 19:04:59 18.36 18.38 0.07
719 2016-05-20, 19:09:59 18.36 18.38 0.04
720 2016-05-20, 19:14:59 18.36 18.38 0.04
721 2016-05-20, 19:19:59 18.38 18.38 -0.03
722 2016-05-20, 19:24:59 18.38 18.38 0.02
723 2016-05-20, 19:29:59 18.38 18.38 -0.03
724 2016-05-20, 19:34:59 18.38 18.38 -0.16
725 2016-05-20, 19:39:59 18.38 18.42 -0.06
726 2016-05-20, 19:44:59 18.38 18.42 0.02
727 2016-05-20, 19:49:59 18.38 18.42 -0.13
728 2016-05-20, 19:54:59 18.40 18.42 -0.08
729 2016-05-20, 19:59:59 18.40 18.42 -0.03
730 2016-05-20, 20:04:59 18.40 18.42 -0.06
731 2016-05-20, 20:09:59 18.40 18.42 0.02
732 2016-05-20, 20:14:59 18.40 18.42 -0.16
733 2016-05-20, 20:19:59 18.40 18.44 -0.06
734 2016-05-20, 20:24:59 18.40 18.44 0.02
735 2016-05-20, 20:29:59 18.40 18.44 -0.26
736 2016-05-20, 20:34:59 18.40 18.44 -0.03
737 2016-05-20, 20:39:59 18.42 18.44 -0.03
738 2016-05-20, 20:44:59 18.42 18.44 -0.03
739 2016-05-20, 20:49:59 18.42 18.44 0.07
740 2016-05-20, 20:54:59 18.42 18.44 0.04
741 2016-05-20, 20:59:59 18.42 18.46 -0.06
742 2016-05-20, 21:04:59 18.42 18.46 -0.03
743 2016-05-20, 21:09:59 18.42 18.46 0.04
744 2016-05-20, 21:14:59 18.44 18.46 -0.06
745 2016-05-20, 21:19:59 18.44 18.46 -0.08
746 2016-05-20, 21:24:59 18.44 18.46 -0.18
747 2016-05-20, 21:29:59 18.44 18.46 -0.33
748 2016-05-20, 21:34:59 18.44 18.48 -0.01
749 2016-05-20, 21:39:59 18.44 18.48 -0.01
750 2016-05-20, 21:44:59 18.44 18.48 -0.08
751 2016-05-20, 21:49:59 18.44 18.48 0.04
752 2016-05-20, 21:54:59 18.46 18.48 -0.13
753 2016-05-20, 21:59:59 18.46 18.48 -0.01
754 2016-05-20, 22:04:59 18.46 18.48 -0.06
755 2016-05-20, 22:09:59 18.46 18.48 -0.03
756 2016-05-20, 22:14:59 18.46 18.48 -0.08
757 2016-05-20, 22:19:59 18.46 18.48 -0.01
758 2016-05-20, 22:24:59 18.46 18.48 -0.06
759 2016-05-20, 22:29:59 18.46 18.50 -0.06
760 2016-05-20, 22:34:59 18.48 18.50 -0.03
761 2016-05-20, 22:39:59 18.46 18.50 -0.18
762 2016-05-20, 22:44:59 18.48 18.50 -0.06
763 2016-05-20, 22:49:59 18.48 18.50 -0.01
764 2016-05-20, 22:54:59 18.48 18.50 -0.01
765 2016-05-20, 22:59:59 18.48 18.50 -0.01
766 2016-05-20, 23:04:59 18.48 18.50 -0.01
767 2016-05-20, 23:09:59 18.48 18.52 0.04
768 2016-05-20, 23:14:59 18.48 18.52 -0.03
769 2016-05-20, 23:19:59 18.48 18.52 -0.03
770 2016-05-20, 23:24:59 18.48 18.52 0.07
771 2016-05-20, 23:29:59 18.48 18.52 0.09
772 2016-05-20, 23:34:59 18.50 18.52 0.04
773 2016-05-20, 23:39:59 18.50 18.52 -0.01
774 2016-05-20, 23:44:59 18.50 18.52 0.04
775 2016-05-20, 23:49:59 18.50 18.52 0.07
776 2016-05-20, 23:54:59 18.50 18.54 -0.01
777 2016-05-20, 23:59:59 18.50 18.52 -0.01
778 2016-05-21, 00:04:59 18.50 18.52 -0.01
779 2016-05-21, 00:09:59 18.50 18.52 -0.01
780 2016-05-21, 00:14:59 18.50 18.54 -0.06
781 2016-05-21, 00:19:59 18.52 18.54 0.02
782 2016-05-21, 00:24:59 18.52 18.54 0.07
783 2016-05-21, 00:29:59 18.52 18.54 -0.03
784 2016-05-21, 00:34:59 18.52 18.54 0.02
785 2016-05-21, 00:39:59 18.52 18.54 -0.06
786 2016-05-21, 00:44:59 18.52 18.56 -0.01
787 2016-05-21, 00:49:59 18.52 18.56 -0.01
788 2016-05-21, 00:54:59 18.52 18.56 -0.01
789 2016-05-21, 00:59:59 18.56 18.56 0.04
790 2016-05-21, 01:04:59 18.52 18.56 -0.03
791 2016-05-21, 01:09:59 18.52 18.56 0.04
792 2016-05-21, 01:14:59 18.56 18.56 0.04
793 2016-05-21, 01:19:59 18.56 18.56 -0.03
794 2016-05-21, 01:24:59 18.56 18.56 -0.06
795 2016-05-21, 01:29:59 18.56 18.56 0.07
796 2016-05-21, 01:34:59 18.56 18.56 0.04
797 2016-05-21, 01:39:59 18.56 18.56 -0.03
798 2016-05-21, 01:44:59 18.56 18.58 0.09
799 2016-05-21, 01:49:59 18.56 18.58 0.02
800 2016-05-21, 01:54:59 18.56 18.58 0.02
801 2016-05-21, 01:59:59 18.56 18.58 -0.03
802 2016-05-21, 02:04:59 18.56 18.58 -0.03
803 2016-05-21, 02:09:59 18.58 18.58 -0.06
804 2016-05-21, 02:14:59 18.58 18.58 -0.03
805 2016-05-21, 02:19:59 18.58 18.58 -0.06
806 2016-05-21, 02:24:59 18.58 18.58 0.02
807 2016-05-21, 02:29:59 18.58 18.58 -0.01
808 2016-05-21, 02:34:59 18.58 18.58 -0.01
809 2016-05-21, 02:39:59 18.58 18.60 0.02
810 2016-05-21, 02:44:59 18.60 18.60 -0.28
811 2016-05-21, 02:49:59 18.58 18.60 -0.01
812 2016-05-21, 02:54:59 18.58 18.60 -0.13
813 2016-05-21, 02:59:59 18.60 18.60 -0.03
814 2016-05-21, 03:04:59 18.60 18.60 0.02
815 2016-05-21, 03:09:59 18.58 18.60 -0.36
816 2016-05-21, 03:14:59 18.60 18.60 0.02
817 2016-05-21, 03:19:59 18.60 18.60 0.02
818 2016-05-21, 03:24:59 18.60 18.60 -0.26
819 2016-05-21, 03:29:59 18.60 18.60 0.07
820 2016-05-21, 03:34:59 18.60 18.62 -0.01
821 2016-05-21, 03:39:59 18.60 18.62 -0.01
822 2016-05-21, 03:44:59 18.62 18.62 -0.01
823 2016-05-21, 03:49:59 18.62 18.62 -0.11
824 2016-05-21, 03:54:59 18.60 18.62 -0.01
825 2016-05-21, 03:59:59 18.60 18.62 0.07
826 2016-05-21, 04:04:59 18.62 18.62 -0.01
827 2016-05-21, 04:09:59 18.62 18.62 0.02
828 2016-05-21, 04:14:59 18.62 18.62 0.07
829 2016-05-21, 04:19:59 18.62 18.62 -0.11
830 2016-05-21, 04:24:59 18.62 18.62 0.07
831 2016-05-21, 04:29:59 18.62 18.62 0.02
832 2016-05-21, 04:34:59 18.62 18.64 0.09
833 2016-05-21, 04:39:59 18.62 18.64 -0.16
834 2016-05-21, 04:44:59 18.62 18.64 0.09
835 2016-05-21, 04:49:59 18.62 18.64 0.07
836 2016-05-21, 04:54:59 18.62 18.64 -0.01
837 2016-05-21, 04:59:59 18.62 18.64 0.07
838 2016-05-21, 05:04:59 18.64 18.64 -0.21
839 2016-05-21, 05:09:59 18.64 18.64 0.02
840 2016-05-21, 05:14:59 18.64 18.68 -0.21
841 2016-05-21, 05:19:59 18.64 18.64 -0.16
842 2016-05-21, 05:24:59 18.64 18.68 -0.11
843 2016-05-21, 05:29:59 18.64 18.68 0.02
844 2016-05-21, 05:34:59 18.64 18.64 0.02
845 2016-05-21, 05:39:59 18.64 18.68 -0.01
846 2016-05-21, 05:44:59 18.64 18.68 0.07
847 2016-05-21, 05:49:59 18.66 18.68 -0.08
848 2016-05-21, 05:54:59 18.64 18.68 -0.16
849 2016-05-21, 05:59:59 18.64 18.68 -0.11
850 2016-05-21, 06:04:59 18.66 18.68 0.07
851 2016-05-21, 06:09:59 18.66 18.68 0.02
852 2016-05-21, 06:14:59 18.66 18.68 0.07
853 2016-05-21, 06:19:59 18.66 18.68 0.02
854 2016-05-21, 06:24:59 18.66 18.68 0.02
855 2016-05-21, 06:29:59 18.66 18.70 -0.16
856 2016-05-21, 06:34:59 18.66 18.70 -0.01
857 2016-05-21, 06:39:59 18.66 18.70 -0.08
858 2016-05-21, 06:44:59 18.66 18.70 -0.21
859 2016-05-21, 06:49:59 18.68 18.70 0.07
860 2016-05-21, 06:54:59 18.68 18.70 -0.16
861 2016-05-21, 06:59:59 18.68 18.70 0.02
862 2016-05-21, 07:04:59 18.68 18.70 -0.13
863 2016-05-21, 07:09:59 18.68 18.70 0.02
864 2016-05-21, 07:14:59 18.68 18.70 0.02
865 2016-05-21, 07:19:59 18.68 18.72 0.02
866 2016-05-21, 07:24:59 18.68 18.72 -0.01
867 2016-05-21, 07:29:59 18.68 18.72 -0.01
868 2016-05-21, 07:34:59 18.68 18.72 -0.08
869 2016-05-21, 07:39:59 18.68 18.72 0.02
870 2016-05-21, 07:44:59 18.68 18.72 0.02
871 2016-05-21, 07:49:59 18.68 18.72 0.09
872 2016-05-21, 07:54:59 18.70 18.72 -0.01
873 2016-05-21, 07:59:59 18.70 18.72 0.07
874 2016-05-21, 08:04:59 18.70 18.72 0.02
875 2016-05-21, 08:09:59 18.70 18.72 -0.01
876 2016-05-21, 08:14:59 18.70 18.74 0.02
877 2016-05-21, 08:19:59 18.70 18.74 0.04
878 2016-05-21, 08:24:59 18.70 18.74 -0.08
879 2016-05-21, 08:29:59 18.70 18.74 0.02
880 2016-05-21, 08:34:59 18.70 18.74 -0.03
881 2016-05-21, 08:39:59 18.70 18.74 0.02
882 2016-05-21, 08:44:59 18.70 18.74 -0.01
883 2016-05-21, 08:49:59 18.72 18.74 0.02
884 2016-05-21, 08:54:59 18.72 18.74 0.02
885 2016-05-21, 08:59:59 18.72 18.74 0.02
886 2016-05-21, 09:04:59 18.72 18.76 0.04
887 2016-05-21, 09:09:59 18.72 18.76 0.04
888 2016-05-21, 09:14:59 18.72 18.76 0.02
889 2016-05-21, 09:19:59 18.72 18.76 0.02
890 2016-05-21, 09:24:59 18.72 18.76 0.09
891 2016-05-21, 09:29:59 18.72 18.76 0.04
892 2016-05-21, 09:34:59 18.72 18.76 0.04
893 2016-05-21, 09:39:59 18.74 18.76 0.02
894 2016-05-21, 09:44:59 18.74 18.76 0.04
895 2016-05-21, 09:49:59 18.74 18.76 0.04
896 2016-05-21, 09:54:59 18.74 18.76 0.04
897 2016-05-21, 09:59:59 18.74 18.76 0.02
898 2016-05-21, 10:04:59 18.74 18.76 -0.21
899 2016-05-21, 10:09:59 18.74 18.78 0.04
900 2016-05-21, 10:14:59 18.74 18.78 0.09
901 2016-05-21, 10:19:59 18.74 18.78 -0.01
902 2016-05-21, 10:24:59 18.74 18.78 0.04
903 2016-05-21, 10:29:59 18.74 18.78 -0.23
904 2016-05-21, 10:34:59 18.76 18.78 0.09
905 2016-05-21, 10:39:59 18.76 18.78 -0.06
906 2016-05-21, 10:44:59 18.76 18.78 -0.08
907 2016-05-21, 10:49:59 18.76 18.78 0.02
908 2016-05-21, 10:54:59 18.76 18.78 0.02
909 2016-05-21, 10:59:59 18.76 18.78 -0.16
910 2016-05-21, 11:04:59 18.76 18.78 -0.16
911 2016-05-21, 11:09:59 18.76 18.78 -0.06
912 2016-05-21, 11:14:59 18.76 18.80 0.04
913 2016-05-21, 11:19:59 18.76 18.80 0.09
914 2016-05-21, 11:24:59 18.76 18.80 0.14
915 2016-05-21, 11:29:59 18.78 18.80 -0.28
916 2016-05-21, 11:34:59 18.78 18.80 -0.01
917 2016-05-21, 11:39:59 18.78 18.80 0.04
918 2016-05-21, 11:44:59 18.78 18.80 -0.01
919 2016-05-21, 11:49:59 18.78 18.80 0.09
920 2016-05-21, 11:54:59 18.78 18.80 0.02
921 2016-05-21, 11:59:59 18.78 18.82 -0.06
922 2016-05-21, 12:04:59 18.78 18.82 0.02
923 2016-05-21, 12:09:59 18.78 18.82 0.09
924 2016-05-21, 12:14:59 18.78 18.82 0.09
925 2016-05-21, 12:19:59 18.78 18.82 -0.16
926 2016-05-21, 12:24:59 18.78 18.82 -0.16
927 2016-05-21, 12:29:59 18.82 18.82 0.02
928 2016-05-21, 12:34:59 18.82 18.82 0.04
929 2016-05-21, 12:39:59 18.82 18.82 0.02
930 2016-05-21, 12:44:59 18.82 18.82 0.04
931 2016-05-21, 12:49:59 18.82 18.82 0.04
932 2016-05-21, 12:54:59 18.82 18.82 -0.01
933 2016-05-21, 12:59:59 18.82 18.84 -0.11
934 2016-05-21, 13:04:59 18.82 18.84 -0.18
935 2016-05-21, 13:09:59 18.82 18.84 0.02
936 2016-05-21, 13:14:59 18.82 18.84 0.04
937 2016-05-21, 13:19:59 18.84 18.84 0.04
938 2016-05-21, 13:24:59 18.82 18.84 0.02
939 2016-05-21, 13:29:59 18.82 18.84 0.09
940 2016-05-21, 13:34:59 18.84 18.84 -0.01
941 2016-05-21, 13:39:59 18.84 18.84 0.02
942 2016-05-21, 13:44:59 18.84 18.84 0.04
943 2016-05-21, 13:49:59 18.84 18.84 0.02
944 2016-05-21, 13:54:59 18.84 18.84 0.09
945 2016-05-21, 13:59:59 18.84 18.84 0.04
946 2016-05-21, 14:04:59 18.84 18.86 0.02
947 2016-05-21, 14:09:59 18.84 18.86 0.12
948 2016-05-21, 14:14:59 18.84 18.86 -0.01
949 2016-05-21, 14:19:59 18.84 18.86 0.02
950 2016-05-21, 14:24:59 18.84 18.86 0.04
951 2016-05-21, 14:29:59 18.84 18.86 -0.06
952 2016-05-21, 14:34:59 18.86 18.86 0.04
953 2016-05-21, 14:39:59 18.86 18.86 0.02
954 2016-05-21, 14:44:59 18.86 18.86 0.04
955 2016-05-21, 14:49:59 18.86 18.86 0.02
956 2016-05-21, 14:54:59 18.86 18.86 -0.01
957 2016-05-21, 14:59:59 18.86 18.86 -0.08
958 2016-05-21, 15:04:59 18.86 18.86 -0.06
959 2016-05-21, 15:09:59 18.86 18.88 0.09
960 2016-05-21, 15:14:59 18.86 18.86 0.04
961 2016-05-21, 15:19:59 18.86 18.88 -0.01
962 2016-05-21, 15:24:59 18.86 18.88 0.04
963 2016-05-21, 15:29:59 18.86 18.88 0.04
964 2016-05-21, 15:34:59 18.88 18.88 0.04
965 2016-05-21, 15:39:59 18.88 18.88 -0.08
966 2016-05-21, 15:44:59 18.86 18.88 0.02
967 2016-05-21, 15:49:59 18.86 18.88 -0.06
968 2016-05-21, 15:54:59 18.88 18.88 0.04
969 2016-05-21, 15:59:59 18.88 18.88 -0.06
970 2016-05-21, 16:04:59 18.88 18.88 -0.23
971 2016-05-21, 16:09:59 18.88 18.88 0.04
972 2016-05-21, 16:14:59 18.88 18.88 -0.21
973 2016-05-21, 16:19:59 18.88 18.88 0.04
974 2016-05-21, 16:24:59 18.88 18.88 0.04
975 2016-05-21, 16:29:59 18.88 18.90 0.12
976 2016-05-21, 16:34:59 18.88 18.90 -0.26
977 2016-05-21, 16:39:59 18.88 18.90 0.02
978 2016-05-21, 16:44:59 18.88 18.90 -0.06
979 2016-05-21, 16:49:59 18.88 18.90 -0.16
980 2016-05-21, 16:54:59 18.88 18.90 0.07
981 2016-05-21, 16:59:59 18.88 18.90 -0.06
982 2016-05-21, 17:04:59 18.90 18.90 -0.01
983 2016-05-21, 17:09:59 18.90 18.90 0.02
984 2016-05-21, 17:14:59 18.90 18.90 -0.11
985 2016-05-21, 17:19:59 18.90 18.90 -0.06
986 2016-05-21, 17:24:59 18.90 18.90 -0.08
987 2016-05-21, 17:29:59 18.90 18.90 0.07
988 2016-05-21, 17:34:59 18.90 18.92 -0.01
989 2016-05-21, 17:39:59 18.90 18.90 0.04
990 2016-05-21, 17:44:59 18.90 18.90 0.02
991 2016-05-21, 17:49:59 18.90 18.90 0.04
992 2016-05-21, 17:54:59 18.90 18.90 -0.01
993 2016-05-21, 17:59:59 18.90 18.92 0.04
994 2016-05-21, 18:04:59 18.90 18.90 0.02
995 2016-05-21, 18:09:59 18.90 18.90 -0.06
996 2016-05-21, 18:14:59 18.90 18.92 0.02
997 2016-05-21, 18:19:59 18.90 18.92 0.02
998 2016-05-21, 18:24:59 18.90 18.92 0.02
999 2016-05-21, 18:29:59 18.90 18.92 -0.01
1000 2016-05-21, 18:34:59 18.90 18.92 0.02
1001 2016-05-21, 18:39:59 18.90 18.92 -0.08
1002 2016-05-21, 18:44:59 18.90 18.92 0.02
1003 2016-05-21, 18:49:59 18.92 18.92 -0.08
1004 2016-05-21, 18:54:59 18.92 18.92 -0.16
1005 2016-05-21, 18:59:59 18.92 18.92 0.02
1006 2016-05-21, 19:04:59 18.90 18.92 -0.01
1007 2016-05-21, 19:09:59 18.92 18.92 0.02
1008 2016-05-21, 19:14:59 18.92 18.92 -0.11
1009 2016-05-21, 19:19:59 18.92 18.92 -0.21
1010 2016-05-21, 19:24:59 18.92 18.92 0.04
1011 2016-05-21, 19:29:59 18.92 18.92 -0.01
1012 2016-05-21, 19:34:59 18.92 18.96 -0.28
1013 2016-05-21, 19:39:59 18.92 18.92 -0.08
1014 2016-05-21, 19:44:59 18.92 18.92 0.04
1015 2016-05-21, 19:49:59 18.92 18.96 -0.06
1016 2016-05-21, 19:54:59 18.92 18.92 0.02
1017 2016-05-21, 19:59:59 18.92 18.92 -0.06
1018 2016-05-21, 20:04:59 18.92 18.92 0.04
1019 2016-05-21, 20:09:59 18.92 18.96 0.04
1020 2016-05-21, 20:14:59 18.92 18.92 -0.01
1021 2016-05-21, 20:19:59 18.92 18.92 -0.06
1022 2016-05-21, 20:24:59 18.92 18.96 -0.03
1023 2016-05-21, 20:29:59 18.92 18.96 0.02
1024 2016-05-21, 20:34:59 18.92 18.96 -0.03
1025 2016-05-21, 20:39:59 18.92 18.96 0.02
1026 2016-05-21, 20:44:59 18.92 18.92 -0.01
1027 2016-05-21, 20:49:59 18.94 18.96 0.02
1028 2016-05-21, 20:54:59 18.92 18.96 0.04
1029 2016-05-21, 20:59:59 18.94 18.96 -0.06
1030 2016-05-21, 21:04:59 18.94 18.96 0.04
1031 2016-05-21, 21:09:59 18.92 18.96 0.04
1032 2016-05-21, 21:14:59 18.92 18.96 0.04
1033 2016-05-21, 21:19:59 18.94 18.96 -0.06
1034 2016-05-21, 21:24:59 18.94 18.96 -0.06
1035 2016-05-21, 21:29:59 18.94 18.96 0.02
1036 2016-05-21, 21:34:59 18.94 18.96 0.02
1037 2016-05-21, 21:39:59 18.94 18.96 0.02
1038 2016-05-21, 21:44:59 18.94 18.96 0.04
1039 2016-05-21, 21:49:59 18.94 18.96 0.02
1040 2016-05-21, 21:54:59 18.94 18.96 -0.03
1041 2016-05-21, 21:59:59 18.94 18.96 -0.03
1042 2016-05-21, 22:04:59 18.94 18.96 0.02
1043 2016-05-21, 22:09:59 18.94 18.96 0.04
1044 2016-05-21, 22:14:59 18.94 18.96 -0.11
1045 2016-05-21, 22:19:59 18.94 18.96 -0.06
1046 2016-05-21, 22:24:59 18.94 18.96 0.07
1047 2016-05-21, 22:29:59 18.94 18.96 -0.26
1048 2016-05-21, 22:34:59 18.94 18.96 -0.03
1049 2016-05-21, 22:39:59 18.94 18.96 -0.03
1050 2016-05-21, 22:44:59 18.94 18.96 -0.21
1051 2016-05-21, 22:49:59 18.94 18.98 0.07
1052 2016-05-21, 22:54:59 18.94 18.98 -0.03
1053 2016-05-21, 22:59:59 18.94 18.98 0.02
1054 2016-05-21, 23:04:59 18.94 18.96 0.02
1055 2016-05-21, 23:09:59 18.94 18.98 0.02
1056 2016-05-21, 23:14:59 18.94 18.98 0.12
1057 2016-05-21, 23:19:59 18.94 18.96 0.02
1058 2016-05-21, 23:24:59 18.94 18.98 0.02
1059 2016-05-21, 23:29:59 18.94 18.98 -0.16
1060 2016-05-21, 23:34:59 18.94 18.98 0.02
1061 2016-05-21, 23:39:59 18.94 18.98 -0.31
1062 2016-05-21, 23:44:59 18.94 18.98 0.04
1063 2016-05-21, 23:49:59 18.96 18.98 0.02
1064 2016-05-21, 23:54:59 18.94 18.98 0.04
1065 2016-05-21, 23:59:59 18.94 18.98 -0.03
1066 2016-05-22, 00:04:59 18.96 18.98 0.04
1067 2016-05-22, 00:09:59 18.94 18.98 -0.03
1068 2016-05-22, 00:14:59 18.94 18.98 0.04
1069 2016-05-22, 00:19:59 18.96 18.98 -0.03
1070 2016-05-22, 00:24:59 18.94 18.98 0.04
1071 2016-05-22, 00:29:59 18.96 18.98 0.07
1072 2016-05-22, 00:34:59 18.96 18.98 0.04
1073 2016-05-22, 00:39:59 18.96 18.98 -0.03
1074 2016-05-22, 00:44:59 18.96 18.98 -0.06
1075 2016-05-22, 00:49:59 18.96 18.98 0.02
1076 2016-05-22, 00:54:59 18.96 18.98 0.07
1077 2016-05-22, 00:59:59 18.96 18.98 0.02
1078 2016-05-22, 01:04:59 18.96 18.98 0.04
1079 2016-05-22, 01:09:59 18.96 18.98 0.02
1080 2016-05-22, 01:14:59 18.96 18.98 -0.03
1081 2016-05-22, 01:19:59 18.96 19.00 0.02
1082 2016-05-22, 01:24:59 18.96 18.98 0.04
1083 2016-05-22, 01:29:59 18.96 19.00 -0.16
1084 2016-05-22, 01:34:59 18.96 18.98 -0.08
1085 2016-05-22, 01:39:59 18.96 18.98 0.02
1086 2016-05-22, 01:44:59 18.94 18.98 0.04
1087 2016-05-22, 01:49:59 18.96 18.98 -0.06
1088 2016-05-22, 01:54:59 18.96 18.98 0.02
1089 2016-05-22, 01:59:59 18.96 19.00 -0.03
1090 2016-05-22, 02:04:59 18.96 18.98 -0.03
1091 2016-05-22, 02:09:59 18.96 18.98 -0.03
1092 2016-05-22, 02:14:59 18.96 18.98 -0.03
1093 2016-05-22, 02:19:59 18.96 18.98 -0.06
1094 2016-05-22, 02:24:59 18.96 18.98 0.04
1095 2016-05-22, 02:29:59 18.96 18.98 0.02
1096 2016-05-22, 02:34:59 18.96 18.98 0.02
1097 2016-05-22, 02:39:59 18.96 18.98 0.02
1098 2016-05-22, 02:44:59 18.96 18.98 0.02
1099 2016-05-22, 02:49:59 18.96 19.00 -0.26
1100 2016-05-22, 02:54:59 18.96 19.00 0.02
1101 2016-05-22, 02:59:59 18.96 19.00 0.02
1102 2016-05-22, 03:04:59 18.96 19.00 0.07
1103 2016-05-22, 03:09:59 18.96 19.00 0.04
1104 2016-05-22, 03:14:59 18.96 19.00 -0.03
1105 2016-05-22, 03:19:59 18.96 19.00 0.07
1106 2016-05-22, 03:24:59 18.96 19.00 0.02
1107 2016-05-22, 03:29:59 18.96 19.00 0.02
1108 2016-05-22, 03:34:59 18.96 19.00 0.09
1109 2016-05-22, 03:39:59 18.96 19.00 0.07
1110 2016-05-22, 03:44:59 18.96 19.00 -0.03
1111 2016-05-22, 03:49:59 18.96 19.00 0.04
1112 2016-05-22, 03:54:59 18.96 19.00 -0.13
1113 2016-05-22, 03:59:59 18.96 19.00 -0.03
1114 2016-05-22, 04:04:59 18.96 19.00 -0.06
1115 2016-05-22, 04:09:59 18.96 19.00 0.04
1116 2016-05-22, 04:14:59 18.96 19.00 -0.06
1117 2016-05-22, 04:19:59 18.96 19.00 0.02
1118 2016-05-22, 04:24:59 18.96 19.00 0.14
1119 2016-05-22, 04:29:59 18.96 18.98 -0.26
1120 2016-05-22, 04:34:59 18.96 19.00 0.07
1121 2016-05-22, 04:39:59 18.98 19.00 -0.31
1122 2016-05-22, 04:44:59 18.96 19.00 -0.06
1123 2016-05-22, 04:49:59 18.96 19.00 -0.06
1124 2016-05-22, 04:54:59 18.98 19.00 0.02
1125 2016-05-22, 04:59:59 18.96 19.00 0.02
1126 2016-05-22, 05:04:59 18.98 19.00 0.02
1127 2016-05-22, 05:09:59 18.98 19.00 -0.28
1128 2016-05-22, 05:14:59 18.98 19.00 -0.03
1129 2016-05-22, 05:19:59 18.96 19.00 -0.13
1130 2016-05-22, 05:24:59 18.98 19.00 -0.16
1131 2016-05-22, 05:29:59 18.96 19.00 0.02
1132 2016-05-22, 05:34:59 18.98 19.00 -0.06
1133 2016-05-22, 05:39:59 18.98 19.00 -0.08
1134 2016-05-22, 05:44:59 18.98 19.00 -0.03
1135 2016-05-22, 05:49:59 18.98 19.00 -0.13
1136 2016-05-22, 05:54:59 18.98 19.00 -0.03
1137 2016-05-22, 05:59:59 18.98 19.00 -0.08
1138 2016-05-22, 06:04:59 18.98 19.02 -0.18
1139 2016-05-22, 06:09:59 18.98 19.02 -0.18
1140 2016-05-22, 06:14:59 18.98 19.00 0.02
1141 2016-05-22, 06:19:59 18.98 19.00 0.04
1142 2016-05-22, 06:24:59 18.98 19.02 -0.18
1143 2016-05-22, 06:29:59 18.98 19.00 0.04
1144 2016-05-22, 06:34:59 18.98 19.02 0.02
1145 2016-05-22, 06:39:59 18.98 19.02 0.04
1146 2016-05-22, 06:44:59 18.98 19.02 -0.03
1147 2016-05-22, 06:49:59 18.98 19.02 -0.06
1148 2016-05-22, 06:54:59 18.98 19.02 -0.06
1149 2016-05-22, 06:59:59 18.98 19.02 0.02
1150 2016-05-22, 07:04:59 18.98 19.02 0.02
1151 2016-05-22, 07:09:59 18.98 19.02 -0.03
1152 2016-05-22, 07:14:59 18.98 19.02 -0.08
1153 2016-05-22, 07:19:59 18.98 19.02 -0.03
1154 2016-05-22, 07:24:59 18.98 19.02 -0.08
1155 2016-05-22, 07:29:59 18.98 19.02 -0.21
1156 2016-05-22, 07:34:59 18.98 19.02 0.02
1157 2016-05-22, 07:39:59 18.98 19.02 -0.18
1158 2016-05-22, 07:44:59 18.98 19.02 -0.03
1159 2016-05-22, 07:49:59 18.98 19.02 -0.06
1160 2016-05-22, 07:54:59 19.00 19.02 0.02
1161 2016-05-22, 07:59:59 19.00 19.02 0.02
1162 2016-05-22, 08:04:59 19.00 19.02 0.04
1163 2016-05-22, 08:09:59 19.00 19.02 0.07
1164 2016-05-22, 08:14:59 19.00 19.02 0.04
1165 2016-05-22, 08:19:59 19.00 19.02 0.04
1166 2016-05-22, 08:24:59 19.00 19.02 0.14
1167 2016-05-22, 08:29:59 19.00 19.02 0.14
1168 2016-05-22, 08:34:59 19.00 19.02 0.09
1169 2016-05-22, 08:39:59 19.00 19.02 0.02
1170 2016-05-22, 08:44:59 19.00 19.02 -0.16
1171 2016-05-22, 08:49:59 19.00 19.04 -0.01
1172 2016-05-22, 08:54:59 19.00 19.04 0.04
1173 2016-05-22, 08:59:59 19.00 19.02 0.14
1174 2016-05-22, 09:04:59 19.00 19.02 0.04
1175 2016-05-22, 09:09:59 19.00 19.04 0.09
1176 2016-05-22, 09:14:59 19.00 19.04 0.09
1177 2016-05-22, 09:19:59 19.00 19.04 -0.08
1178 2016-05-22, 09:24:59 19.00 19.04 0.04
1179 2016-05-22, 09:29:59 19.00 19.04 0.07
1180 2016-05-22, 09:34:59 19.00 19.04 0.07
1181 2016-05-22, 09:39:59 19.00 19.04 -0.01
1182 2016-05-22, 09:44:59 19.00 19.04 0.04
1183 2016-05-22, 09:49:59 19.02 19.04 0.04
1184 2016-05-22, 09:54:59 19.02 19.04 0.07
1185 2016-05-22, 09:59:59 19.00 19.04 -0.03
1186 2016-05-22, 10:04:59 19.00 19.04 -0.03
1187 2016-05-22, 10:09:59 19.00 19.04 -0.03
1188 2016-05-22, 10:14:59 19.00 19.04 0.04
1189 2016-05-22, 10:19:59 19.00 19.04 0.07
1190 2016-05-22, 10:24:59 19.02 19.04 -0.01
1191 2016-05-22, 10:29:59 19.02 19.04 0.04
1192 2016-05-22, 10:34:59 19.02 19.04 -0.01
1193 2016-05-22, 10:39:59 19.02 19.04 -0.01
1194 2016-05-22, 10:44:59 19.02 19.04 0.04
1195 2016-05-22, 10:49:59 19.02 19.04 0.04
1196 2016-05-22, 10:54:59 19.02 19.04 -0.03
1197 2016-05-22, 10:59:59 19.02 19.06 -0.13
1198 2016-05-22, 11:04:59 19.02 19.04 0.09
1199 2016-05-22, 11:09:59 19.02 19.04 -0.03
1200 2016-05-22, 11:14:59 19.02 19.04 -0.26
1201 2016-05-22, 11:19:59 19.02 19.06 -0.03
1202 2016-05-22, 11:24:59 19.02 19.06 0.02
1203 2016-05-22, 11:29:59 19.02 19.06 -0.26
1204 2016-05-22, 11:34:59 19.02 19.06 -0.03
1205 2016-05-22, 11:39:59 19.02 19.04 -0.01
1206 2016-05-22, 11:44:59 19.02 19.06 -0.03
1207 2016-05-22, 11:49:59 19.02 19.06 0.14
1208 2016-05-22, 11:54:59 19.02 19.06 0.07
1209 2016-05-22, 11:59:59 19.02 19.06 -0.08
1210 2016-05-22, 12:04:59 19.02 19.06 -0.03
1211 2016-05-22, 12:09:59 19.02 19.06 -0.31
1212 2016-05-22, 12:14:59 19.02 19.06 -0.16
1213 2016-05-22, 12:19:59 19.04 19.06 -0.13
1214 2016-05-22, 12:24:59 19.04 19.06 0.07
1215 2016-05-22, 12:29:59 19.04 19.06 -0.21
1216 2016-05-22, 12:34:59 19.02 19.06 0.02
1217 2016-05-22, 12:39:59 19.04 19.06 0.04
1218 2016-05-22, 12:44:59 19.04 19.06 -0.21
1219 2016-05-22, 12:49:59 19.04 19.06 -0.06
1220 2016-05-22, 12:54:59 19.04 19.06 0.09
1221 2016-05-22, 12:59:59 19.04 19.06 -0.06
1222 2016-05-22, 13:04:59 19.04 19.06 -0.06
1223 2016-05-22, 13:09:59 19.04 19.06 0.02
1224 2016-05-22, 13:14:59 19.04 19.06 -0.16
1225 2016-05-22, 13:19:59 19.04 19.08 0.04
1226 2016-05-22, 13:24:59 19.04 19.06 -0.03
1227 2016-05-22, 13:29:59 19.04 19.06 -0.06
1228 2016-05-22, 13:34:59 19.04 19.08 -0.08
1229 2016-05-22, 13:39:59 19.04 19.08 0.04
1230 2016-05-22, 13:44:59 19.04 19.08 -0.01
1231 2016-05-22, 13:49:59 19.04 19.08 0.04
1232 2016-05-22, 13:54:59 19.04 19.08 0.04
1233 2016-05-22, 13:59:59 19.04 19.08 -0.01
1234 2016-05-22, 14:04:59 19.04 19.08 -0.03
1235 2016-05-22, 14:09:59 19.06 19.08 -0.01
1236 2016-05-22, 14:14:59 19.04 19.08 -0.18
1237 2016-05-22, 14:19:59 19.04 19.08 -0.13
1238 2016-05-22, 14:24:59 19.06 19.08 -0.26
1239 2016-05-22, 14:29:59 19.04 19.08 -0.01
1240 2016-05-22, 14:34:59 19.04 19.08 -0.13
1241 2016-05-22, 14:39:59 19.10 19.08 0.04
1242 2016-05-22, 14:44:59 19.06 19.08 -0.08
1243 2016-05-22, 14:49:59 19.06 19.08 -0.03
1244 2016-05-22, 14:54:59 19.06 19.08 -0.06
1245 2016-05-22, 14:59:59 19.06 19.08 -0.06
1246 2016-05-22, 15:04:59 19.06 19.08 -0.01
1247 2016-05-22, 15:09:59 19.06 19.08 0.04
1248 2016-05-22, 15:14:59 19.06 19.08 -0.01
1249 2016-05-22, 15:19:59 19.06 19.08 -0.01
1250 2016-05-22, 15:24:59 19.06 19.08 0.07
1251 2016-05-22, 15:29:59 19.06 19.08 -0.08
1252 2016-05-22, 15:34:59 19.06 19.10 -0.18
1253 2016-05-22, 15:39:59 19.06 19.10 -0.06
1254 2016-05-22, 15:44:59 19.06 19.10 -0.08
1255 2016-05-22, 15:49:59 19.10 19.10 -0.03
1256 2016-05-22, 15:54:59 19.06 19.10 -0.03
1257 2016-05-22, 15:59:59 19.06 19.10 -0.08
1258 2016-05-22, 16:04:59 19.06 19.10 -0.06
1259 2016-05-22, 16:09:59 19.06 19.10 0.04
1260 2016-05-22, 16:14:59 19.06 19.10 0.04
1261 2016-05-22, 16:19:59 19.06 19.10 -0.03
1262 2016-05-22, 16:24:59 19.06 19.10 -0.01
1263 2016-05-22, 16:29:59 19.06 19.10 -0.03
1264 2016-05-22, 16:34:59 19.10 19.10 -0.06
1265 2016-05-22, 16:39:59 19.10 19.10 -0.13
1266 2016-05-22, 16:44:59 19.06 19.10 0.04
1267 2016-05-22, 16:49:59 19.10 19.10 -0.01
1268 2016-05-22, 16:54:59 19.10 19.10 -0.08
1269 2016-05-22, 16:59:59 19.10 19.10 -0.08
1270 2016-05-22, 17:04:59 19.10 19.10 0.04
1271 2016-05-22, 17:09:59 19.10 19.10 0.07
1272 2016-05-22, 17:14:59 19.10 19.10 0.04
1273 2016-05-22, 17:19:59 19.10 19.10 -0.18
1274 2016-05-22, 17:24:59 19.10 19.10 -0.08
1275 2016-05-22, 17:29:59 19.10 19.10 0.04
1276 2016-05-22, 17:34:59 19.10 19.10 0.09
1277 2016-05-22, 17:39:59 19.10 19.12 0.04
1278 2016-05-22, 17:44:59 19.10 19.12 0.04
1279 2016-05-22, 17:49:59 19.10 19.12 0.09
1280 2016-05-22, 17:54:59 19.10 19.12 0.04
1281 2016-05-22, 17:59:59 19.10 19.12 0.12
1282 2016-05-22, 18:04:59 19.10 19.12 -0.11
1283 2016-05-22, 18:09:59 19.12 19.12 -0.01
1284 2016-05-22, 18:14:59 19.10 19.12 -0.01
1285 2016-05-22, 18:19:59 19.12 19.12 0.04
1286 2016-05-22, 18:24:59 19.12 19.12 -0.06
1287 2016-05-22, 18:29:59 19.12 19.12 -0.18
1288 2016-05-22, 18:34:59 19.12 19.12 -0.01
1289 2016-05-22, 18:39:59 19.12 19.12 -0.13
1290 2016-05-22, 18:44:59 19.12 19.12 -0.01
1291 2016-05-22, 18:49:59 19.12 19.12 -0.06
1292 2016-05-22, 18:54:59 19.12 19.12 -0.01
1293 2016-05-22, 18:59:59 19.12 19.12 -0.06
1294 2016-05-22, 19:04:59 19.12 19.12 -0.06
1295 2016-05-22, 19:09:59 19.12 19.12 -0.06
1296 2016-05-22, 19:14:59 19.12 19.12 0.04
1297 2016-05-22, 19:19:59 19.12 19.12 -0.13
1298 2016-05-22, 19:24:59 19.12 19.12 -0.06
1299 2016-05-22, 19:29:59 19.14 19.14 0.04
1300 2016-05-22, 19:34:59 19.12 19.14 -0.13
1301 2016-05-22, 19:39:59 19.12 19.14 -0.03
1302 2016-05-22, 19:44:59 19.14 19.14 -0.18
1303 2016-05-22, 19:49:59 19.12 19.14 -0.03
1304 2016-05-22, 19:54:59 19.14 19.14 -0.06
1305 2016-05-22, 19:59:59 19.14 19.14 -0.23
1306 2016-05-22, 20:04:59 19.14 19.14 -0.28
1307 2016-05-22, 20:09:59 19.12 19.14 -0.18
1308 2016-05-22, 20:14:59 19.14 19.14 -0.11
1309 2016-05-22, 20:19:59 19.14 19.14 -0.06
1310 2016-05-22, 20:24:59 19.12 19.14 -0.26
1311 2016-05-22, 20:29:59 19.14 19.14 -0.01
1312 2016-05-22, 20:34:59 19.14 19.14 -0.16
1313 2016-05-22, 20:39:59 19.14 19.14 -0.06
1314 2016-05-22, 20:44:59 19.14 19.14 -0.01
1315 2016-05-22, 20:49:59 19.14 19.14 -0.03
1316 2016-05-22, 20:54:59 19.14 19.14 0.04
1317 2016-05-22, 20:59:59 19.14 19.14 -0.01
1318 2016-05-22, 21:04:59 19.14 19.14 -0.11
1319 2016-05-22, 21:09:59 19.14 19.14 -0.18
1320 2016-05-22, 21:14:59 19.14 19.14 -0.13
1321 2016-05-22, 21:19:59 19.14 19.14 -0.06
1322 2016-05-22, 21:24:59 19.14 19.16 0.07
1323 2016-05-22, 21:29:59 19.14 19.14 -0.01
1324 2016-05-22, 21:34:59 19.14 19.14 -0.03
1325 2016-05-22, 21:39:59 19.14 19.14 -0.13
1326 2016-05-22, 21:44:59 19.14 19.16 -0.06
1327 2016-05-22, 21:49:59 19.14 19.16 -0.01
1328 2016-05-22, 21:54:59 19.14 19.14 0.07
1329 2016-05-22, 21:59:59 19.14 19.16 0.04
1330 2016-05-22, 22:04:59 19.14 19.16 0.04
1331 2016-05-22, 22:09:59 19.14 19.16 -0.01
1332 2016-05-22, 22:14:59 19.14 19.16 -0.01
1333 2016-05-22, 22:19:59 19.14 19.16 -0.01
1334 2016-05-22, 22:24:59 19.14 19.16 -0.28
1335 2016-05-22, 22:29:59 19.14 19.16 -0.11
1336 2016-05-22, 22:34:59 19.16 19.16 0.04
1337 2016-05-22, 22:39:59 19.14 19.16 0.04
1338 2016-05-22, 22:44:59 19.14 19.16 -0.01
1339 2016-05-22, 22:49:59 19.14 19.16 -0.01
1340 2016-05-22, 22:54:59 19.14 19.16 -0.01
1341 2016-05-22, 22:59:59 19.16 19.16 -0.03
1342 2016-05-22, 23:04:59 19.16 19.16 -0.06
1343 2016-05-22, 23:09:59 19.16 19.16 -0.03
1344 2016-05-22, 23:14:59 19.14 19.16 0.07
1345 2016-05-22, 23:19:59 19.14 19.16 -0.03
1346 2016-05-22, 23:24:59 19.16 19.16 0.04
1347 2016-05-22, 23:29:59 19.14 19.16 -0.06
1348 2016-05-22, 23:34:59 19.16 19.16 0.04
1349 2016-05-22, 23:39:59 19.16 19.16 0.04
1350 2016-05-22, 23:44:59 19.16 19.16 -0.11
1351 2016-05-22, 23:49:59 19.16 19.16 0.04
1352 2016-05-22, 23:54:59 19.16 19.16 -0.01
1353 2016-05-22, 23:59:59 19.16 19.16 -0.03
1354 2016-05-23, 00:04:59 19.16 19.16 -0.01
1355 2016-05-23, 00:09:59 19.16 19.16 0.07
1356 2016-05-23, 00:14:59 19.16 19.16 -0.01
1357 2016-05-23, 00:19:59 19.16 19.16 -0.01
1358 2016-05-23, 00:24:59 19.16 19.16 -0.01
1359 2016-05-23, 00:29:59 19.16 19.16 -0.06
1360 2016-05-23, 00:34:59 19.16 19.16 -0.03
1361 2016-05-23, 00:39:59 19.16 19.16 -0.03
1362 2016-05-23, 00:44:59 19.16 19.16 -0.21
1363 2016-05-23, 00:49:59 19.16 19.16 0.04
1364 2016-05-23, 00:54:59 19.16 19.16 -0.06
1365 2016-05-23, 00:59:59 19.16 19.16 -0.26
1366 2016-05-23, 01:04:59 19.16 19.16 0.04
1367 2016-05-23, 01:09:59 19.16 19.16 -0.01
1368 2016-05-23, 01:14:59 19.16 19.16 -0.11
1369 2016-05-23, 01:19:59 19.16 19.16 -0.03
1370 2016-05-23, 01:24:59 19.16 19.16 -0.16
1371 2016-05-23, 01:29:59 19.16 19.16 -0.03
1372 2016-05-23, 01:34:59 19.16 19.16 -0.01
1373 2016-05-23, 01:39:59 19.16 19.16 0.04
1374 2016-05-23, 01:44:59 19.16 19.16 0.04
1375 2016-05-23, 01:49:59 19.16 19.16 -0.03
1376 2016-05-23, 01:54:59 19.16 19.16 0.09
1377 2016-05-23, 01:59:59 19.16 19.16 -0.13
1378 2016-05-23, 02:04:59 19.16 19.16 -0.01
1379 2016-05-23, 02:09:59 19.16 19.16 -0.06
1380 2016-05-23, 02:14:59 19.16 19.16 -0.16
1381 2016-05-23, 02:19:59 19.16 19.18 -0.11
1382 2016-05-23, 02:24:59 19.16 19.18 -0.06
1383 2016-05-23, 02:29:59 19.16 19.18 -0.03
1384 2016-05-23, 02:34:59 19.16 19.16 -0.06
1385 2016-05-23, 02:39:59 19.16 19.18 -0.06
1386 2016-05-23, 02:44:59 19.16 19.16 -0.01
1387 2016-05-23, 02:49:59 19.16 19.16 -0.03
1388 2016-05-23, 02:54:59 19.16 19.18 -0.03
1389 2016-05-23, 02:59:59 19.16 19.16 -0.06
1390 2016-05-23, 03:04:59 19.16 19.16 -0.13
1391 2016-05-23, 03:09:59 19.16 19.16 0.07
1392 2016-05-23, 03:14:59 19.16 19.16 0.04
1393 2016-05-23, 03:19:59 19.16 19.16 -0.06
1394 2016-05-23, 03:24:59 19.16 19.18 0.04
1395 2016-05-23, 03:29:59 19.16 19.18 -0.13
1396 2016-05-23, 03:34:59 19.16 19.18 -0.03
1397 2016-05-23, 03:39:59 19.16 19.18 -0.13
1398 2016-05-23, 03:44:59 19.16 19.18 -0.01
1399 2016-05-23, 03:49:59 19.16 19.18 -0.01
1400 2016-05-23, 03:54:59 19.16 19.18 0.04
1401 2016-05-23, 03:59:59 19.16 19.18 -0.01
1402 2016-05-23, 04:04:59 19.16 19.18 -0.16
1403 2016-05-23, 04:09:59 19.18 19.18 -0.11
1404 2016-05-23, 04:14:59 19.16 19.18 -0.06
1405 2016-05-23, 04:19:59 19.16 19.18 -0.01
1406 2016-05-23, 04:24:59 19.16 19.18 -0.03
1407 2016-05-23, 04:29:59 19.18 19.18 0.04
1408 2016-05-23, 04:34:59 19.18 19.18 -0.03
1409 2016-05-23, 04:39:59 19.16 19.18 -0.06
1410 2016-05-23, 04:44:59 19.18 19.18 -0.03
1411 2016-05-23, 04:49:59 19.16 19.18 0.04
1412 2016-05-23, 04:54:59 19.18 19.18 -0.16
1413 2016-05-23, 04:59:59 19.16 19.18 0.04
1414 2016-05-23, 05:04:59 19.18 19.18 -0.13
1415 2016-05-23, 05:09:59 19.18 19.18 -0.21
1416 2016-05-23, 05:14:59 19.18 19.18 -0.16
1417 2016-05-23, 05:19:59 19.16 19.18 -0.03
1418 2016-05-23, 05:24:59 19.18 19.18 -0.03
1419 2016-05-23, 05:29:59 19.18 19.18 -0.06
1420 2016-05-23, 05:34:59 19.18 19.18 0.07
1421 2016-05-23, 05:39:59 19.18 19.18 -0.01
1422 2016-05-23, 05:44:59 19.18 19.18 -0.13
1423 2016-05-23, 05:49:59 19.18 19.18 -0.11
1424 2016-05-23, 05:54:59 19.18 19.18 -0.28
1425 2016-05-23, 05:59:59 19.18 19.18 -0.21
1426 2016-05-23, 06:04:59 19.18 19.18 0.04
1427 2016-05-23, 06:09:59 19.18 19.18 0.12
1428 2016-05-23, 06:14:59 19.18 19.18 0.07
1429 2016-05-23, 06:19:59 19.18 19.18 -0.01
1430 2016-05-23, 06:24:59 19.18 19.18 -0.03
1431 2016-05-23, 06:29:59 19.18 19.20 0.04
1432 2016-05-23, 06:34:59 19.18 19.20 -0.03
1433 2016-05-23, 06:39:59 19.18 19.18 -0.01
1434 2016-05-23, 06:44:59 19.18 19.18 -0.01
1435 2016-05-23, 06:49:59 19.18 19.20 -0.01
1436 2016-05-23, 06:54:59 19.18 19.18 -0.03
1437 2016-05-23, 06:59:59 19.18 19.18 -0.11
1438 2016-05-23, 07:04:59 19.18 19.18 -0.11
1439 2016-05-23, 07:09:59 19.18 19.18 -0.01
1440 2016-05-23, 07:14:59 19.18 19.18 -0.01
1441 2016-05-23, 07:19:59 19.18 19.18 -0.06
1442 2016-05-23, 07:24:59 19.18 19.18 -0.01
1443 2016-05-23, 07:29:59 19.18 19.20 -0.01
1444 2016-05-23, 07:34:59 19.18 19.20 -0.03
1445 2016-05-23, 07:39:59 19.18 19.18 -0.03
1446 2016-05-23, 07:44:59 19.18 19.20 -0.03
1447 2016-05-23, 07:49:59 19.18 19.20 0.04
1448 2016-05-23, 07:54:59 19.18 19.20 0.04
1449 2016-05-23, 07:59:59 19.18 19.20 -0.01
1450 2016-05-23, 08:04:59 19.20 19.20 -0.03
1451 2016-05-23, 08:09:59 19.20 19.20 0.07
1452 2016-05-23, 08:14:59 19.18 19.20 -0.01
1453 2016-05-23, 08:19:59 19.20 19.20 0.07
1454 2016-05-23, 08:24:59 19.20 19.20 -0.01
1455 2016-05-23, 08:29:59 19.20 19.20 0.04
1456 2016-05-23, 08:34:59 19.20 19.20 -0.01
1457 2016-05-23, 08:39:59 19.20 19.20 0.04
1458 2016-05-23, 08:44:59 19.20 19.20 -0.01
1459 2016-05-23, 08:49:59 19.20 19.20 -0.01
1460 2016-05-23, 08:54:59 19.20 19.20 -0.11
1461 2016-05-23, 08:59:59 19.20 19.20 0.07
1462 2016-05-23, 09:04:59 19.20 19.24 -0.01
1463 2016-05-23, 09:09:59 19.20 19.24 -0.01
1464 2016-05-23, 09:14:59 19.20 19.24 -0.06
1465 2016-05-23, 09:19:59 19.20 19.20 0.04
1466 2016-05-23, 09:24:59 19.22 19.24 -0.03
1467 2016-05-23, 09:29:59 19.20 19.24 -0.01
1468 2016-05-23, 09:34:59 19.20 19.24 0.02
1469 2016-05-23, 09:39:59 19.22 19.24 0.02
1470 2016-05-23, 09:44:59 19.22 19.24 0.07
1471 2016-05-23, 09:49:59 19.22 19.24 -0.01
1472 2016-05-23, 09:54:59 19.22 19.24 -0.01
1473 2016-05-23, 09:59:59 19.22 19.24 -0.26
1474 2016-05-23, 10:04:59 19.22 19.24 -0.06
1475 2016-05-23, 10:09:59 19.22 19.24 -0.11
1476 2016-05-23, 10:14:59 19.22 19.24 -0.06
1477 2016-05-23, 10:19:59 19.22 19.24 -0.06
1478 2016-05-23, 10:24:59 19.22 19.24 0.12
1479 2016-05-23, 10:29:59 19.22 19.24 0.07
1480 2016-05-23, 10:34:59 19.22 19.26 -0.01
1481 2016-05-23, 10:39:59 19.22 19.26 0.02
1482 2016-05-23, 10:44:59 19.22 19.26 -0.01
1483 2016-05-23, 10:49:59 19.22 19.26 0.02
1484 2016-05-23, 10:54:59 19.22 19.26 -0.01
1485 2016-05-23, 10:59:59 19.22 19.26 -0.01
1486 2016-05-23, 11:04:59 19.24 19.26 -0.03
1487 2016-05-23, 11:09:59 19.24 19.26 -0.01
1488 2016-05-23, 11:14:59 19.24 19.26 0.07
1489 2016-05-23, 11:19:59 19.24 19.26 -0.03
1490 2016-05-23, 11:24:59 19.24 19.26 0.07
1491 2016-05-23, 11:29:59 19.24 19.26 0.02
1492 2016-05-23, 11:34:59 19.24 19.26 0.07
1493 2016-05-23, 11:39:59 19.24 19.26 -0.06
1494 2016-05-23, 11:44:59 19.24 19.28 0.09
1495 2016-05-23, 11:49:59 19.24 19.26 -0.03
1496 2016-05-23, 11:54:59 19.24 19.28 -0.01
1497 2016-05-23, 11:59:59 19.24 19.28 -0.03
1498 2016-05-23, 12:04:59 19.24 19.28 -0.01
1499 2016-05-23, 12:09:59 19.24 19.28 -0.03
1500 2016-05-23, 12:14:59 19.24 19.28 -0.01
1501 2016-05-23, 12:19:59 19.26 19.28 0.07
1502 2016-05-23, 12:24:59 19.26 19.28 -0.01
1503 2016-05-23, 12:29:59 19.26 19.28 0.02
1504 2016-05-23, 12:34:59 19.26 19.28 -0.03
1505 2016-05-23, 12:39:59 19.26 19.28 -0.01
1506 2016-05-23, 12:44:59 19.26 19.28 -0.13
1507 2016-05-23, 12:49:59 19.26 19.28 -0.03
1508 2016-05-23, 12:54:59 19.26 19.28 -0.11
1509 2016-05-23, 12:59:59 19.26 19.30 0.02
1510 2016-05-23, 13:04:59 19.26 19.28 -0.08
1511 2016-05-23, 13:09:59 19.26 19.30 0.02
1512 2016-05-23, 13:14:59 19.26 19.30 0.07
1513 2016-05-23, 13:19:59 19.28 19.30 0.02
1514 2016-05-23, 13:24:59 19.28 19.30 -0.11
1515 2016-05-23, 13:29:59 19.28 19.30 -0.03
1516 2016-05-23, 13:34:59 19.28 19.30 0.07
1517 2016-05-23, 13:39:59 19.28 19.30 -0.03
1518 2016-05-23, 13:44:59 19.28 19.30 0.02
1519 2016-05-23, 13:49:59 19.28 19.30 0.02
1520 2016-05-23, 13:54:59 19.28 19.30 -0.08
1521 2016-05-23, 13:59:59 19.28 19.30 -0.01
1522 2016-05-23, 14:04:59 19.28 19.32 -0.01
1523 2016-05-23, 14:09:59 19.28 19.30 -0.11
1524 2016-05-23, 14:14:59 19.28 19.30 0.02
1525 2016-05-23, 14:19:59 19.28 19.30 -0.26
1526 2016-05-23, 14:24:59 19.30 19.32 -0.01
1527 2016-05-23, 14:29:59 19.30 19.32 0.07
1528 2016-05-23, 14:34:59 19.30 19.32 0.02
1529 2016-05-23, 14:39:59 19.30 19.32 0.07
1530 2016-05-23, 14:44:59 19.30 19.32 0.02
1531 2016-05-23, 14:49:59 19.30 19.32 0.09
1532 2016-05-23, 14:54:59 19.30 19.32 -0.03
1533 2016-05-23, 14:59:59 19.30 19.32 0.02
1534 2016-05-23, 15:04:59 19.30 19.32 0.02
1535 2016-05-23, 15:09:59 19.30 19.32 -0.03
1536 2016-05-23, 15:14:59 19.30 19.32 0.02
1537 2016-05-23, 15:19:59 19.30 19.34 0.02
1538 2016-05-23, 15:24:59 19.30 19.34 0.02
1539 2016-05-23, 15:29:59 19.32 19.34 0.07
1540 2016-05-23, 15:34:59 19.30 19.34 -0.01
1541 2016-05-23, 15:39:59 19.30 19.34 -0.11
1542 2016-05-23, 15:44:59 19.32 19.34 0.02
1543 2016-05-23, 15:49:59 19.32 19.34 -0.03
1544 2016-05-23, 15:54:59 19.30 19.34 -0.03
1545 2016-05-23, 15:59:59 19.32 19.34 -0.03
1546 2016-05-23, 16:04:59 19.32 19.34 -0.01
1547 2016-05-23, 16:09:59 19.32 19.34 -0.08
1548 2016-05-23, 16:14:59 19.32 19.34 -0.18
1549 2016-05-23, 16:19:59 19.32 19.34 0.07
1550 2016-05-23, 16:24:59 19.32 19.34 0.02
1551 2016-05-23, 16:29:59 19.32 19.34 0.07
1552 2016-05-23, 16:34:59 19.32 19.34 0.09
1553 2016-05-23, 16:39:59 19.32 19.34 -0.01
1554 2016-05-23, 16:44:59 19.32 19.36 -0.03
1555 2016-05-23, 16:49:59 19.34 19.36 0.02
1556 2016-05-23, 16:54:59 19.32 19.36 0.07
1557 2016-05-23, 16:59:59 19.34 19.36 -0.08
1558 2016-05-23, 17:04:59 19.34 19.36 -0.03
1559 2016-05-23, 17:09:59 19.34 19.36 -0.03
1560 2016-05-23, 17:14:59 19.34 19.36 -0.11
1561 2016-05-23, 17:19:59 19.34 19.36 0.07
1562 2016-05-23, 17:24:59 19.34 19.36 0.02
1563 2016-05-23, 17:29:59 19.34 19.36 0.07
1564 2016-05-23, 17:34:59 19.34 19.36 0.09
1565 2016-05-23, 17:39:59 19.34 19.36 -0.01
1566 2016-05-23, 17:44:59 19.34 19.36 -0.03
1567 2016-05-23, 17:49:59 19.34 19.36 -0.21
1568 2016-05-23, 17:54:59 19.34 19.36 0.07
1569 2016-05-23, 17:59:59 19.34 19.36 -0.08
1570 2016-05-23, 18:04:59 19.34 19.38 0.02
1571 2016-05-23, 18:09:59 19.34 19.38 -0.08
1572 2016-05-23, 18:14:59 19.34 19.38 -0.01
1573 2016-05-23, 18:19:59 19.38 19.38 -0.01
1574 2016-05-23, 18:24:59 19.38 19.38 -0.13
1575 2016-05-23, 18:29:59 19.38 19.38 -0.01
1576 2016-05-23, 18:34:59 19.38 19.38 -0.03
1577 2016-05-23, 18:39:59 19.38 19.38 -0.01
1578 2016-05-23, 18:44:59 19.38 19.38 0.02
1579 2016-05-23, 18:49:59 19.38 19.38 -0.01
1580 2016-05-23, 18:54:59 19.38 19.38 -0.11
1581 2016-05-23, 18:59:59 19.38 19.38 0.07
1582 2016-05-23, 19:04:59 19.38 19.38 -0.03
1583 2016-05-23, 19:09:59 19.38 19.38 -0.01
1584 2016-05-23, 19:14:59 19.38 19.38 -0.01
1585 2016-05-23, 19:19:59 19.38 19.38 -0.01
1586 2016-05-23, 19:24:59 19.38 19.38 -0.01
1587 2016-05-23, 19:29:59 19.38 19.38 -0.01
1588 2016-05-23, 19:34:59 19.38 19.38 0.02
1589 2016-05-23, 19:39:59 19.38 19.40 0.09
1590 2016-05-23, 19:44:59 19.38 19.40 0.12
1591 2016-05-23, 19:49:59 19.38 19.40 -0.06
1592 2016-05-23, 19:54:59 19.38 19.40 0.02
1593 2016-05-23, 19:59:59 19.38 19.40 -0.06
1594 2016-05-23, 20:04:59 19.38 19.40 -0.08
1595 2016-05-23, 20:09:59 19.40 19.40 -0.06
1596 2016-05-23, 20:14:59 19.40 19.40 0.04
1597 2016-05-23, 20:19:59 19.40 19.40 -0.11
1598 2016-05-23, 20:24:59 19.40 19.40 -0.01
1599 2016-05-23, 20:29:59 19.40 19.40 -0.11
1600 2016-05-23, 20:34:59 19.40 19.40 -0.11
1601 2016-05-23, 20:39:59 19.40 19.40 -0.11
1602 2016-05-23, 20:44:59 19.40 19.40 -0.13
1603 2016-05-23, 20:49:59 19.40 19.40 -0.08
1604 2016-05-23, 20:54:59 19.40 19.40 0.02
1605 2016-05-23, 20:59:59 19.40 19.40 -0.08
1606 2016-05-23, 21:04:59 19.40 19.40 -0.01
1607 2016-05-23, 21:09:59 19.40 19.40 -0.01
1608 2016-05-23, 21:14:59 19.40 19.40 -0.06
1609 2016-05-23, 21:19:59 19.40 19.40 0.02
1610 2016-05-23, 21:24:59 19.40 19.40 0.02
1611 2016-05-23, 21:29:59 19.40 19.40 0.09
1612 2016-05-23, 21:34:59 19.40 19.40 -0.01
1613 2016-05-23, 21:39:59 19.40 19.40 -0.06
1614 2016-05-23, 21:44:59 19.40 19.40 -0.06
1615 2016-05-23, 21:49:59 19.40 19.40 -0.06
1616 2016-05-23, 21:54:59 19.40 19.40 -0.11
1617 2016-05-23, 21:59:59 19.40 19.40 0.04
1618 2016-05-23, 22:04:59 19.40 19.40 -0.06
1619 2016-05-23, 22:09:59 19.40 19.40 -0.06
1620 2016-05-23, 22:14:59 19.40 19.40 -0.06
1621 2016-05-23, 22:19:59 19.40 19.40 -0.06
1622 2016-05-23, 22:24:59 19.40 19.40 0.02
1623 2016-05-23, 22:29:59 19.40 19.40 -0.06
1624 2016-05-23, 22:34:59 19.40 19.40 -0.01
1625 2016-05-23, 22:39:59 19.40 19.40 -0.06
1626 2016-05-23, 22:44:59 19.40 19.40 -0.01
1627 2016-05-23, 22:49:59 19.40 19.40 -0.01
1628 2016-05-23, 22:54:59 19.40 19.40 -0.13
1629 2016-05-23, 22:59:59 19.40 19.40 -0.06
1630 2016-05-23, 23:04:59 19.40 19.40 0.02
1631 2016-05-23, 23:09:59 19.40 19.40 -0.01
1632 2016-05-23, 23:14:59 19.40 19.40 0.04
1633 2016-05-23, 23:19:59 19.40 19.40 -0.01
1634 2016-05-23, 23:24:59 19.40 19.40 0.02
1635 2016-05-23, 23:29:59 19.40 19.40 -0.08
1636 2016-05-23, 23:34:59 19.40 19.40 -0.06
1637 2016-05-23, 23:39:59 19.40 19.40 -0.01
1638 2016-05-23, 23:44:59 19.40 19.40 0.04
1639 2016-05-23, 23:49:59 19.40 19.40 -0.01
1640 2016-05-23, 23:54:59 19.40 19.40 -0.01
1641 2016-05-23, 23:59:59 19.40 19.40 -0.11
1642 2016-05-24, 00:04:59 19.40 19.40 -0.01
1643 2016-05-24, 00:09:59 19.40 19.40 -0.01
1644 2016-05-24, 00:14:59 19.40 19.40 0.02
1645 2016-05-24, 00:19:59 19.40 19.40 0.04
1646 2016-05-24, 00:24:59 19.40 19.40 0.04
1647 2016-05-24, 00:29:59 19.40 19.40 0.02
1648 2016-05-24, 00:34:59 19.40 19.40 -0.01
1649 2016-05-24, 00:39:59 19.40 19.40 0.04
1650 2016-05-24, 00:44:59 19.40 19.40 0.02
1651 2016-05-24, 00:49:59 19.40 19.40 -0.06
1652 2016-05-24, 00:54:59 19.40 19.40 -0.11
1653 2016-05-24, 00:59:59 19.40 19.40 -0.06
1654 2016-05-24, 01:04:59 19.40 19.40 0.09
1655 2016-05-24, 01:09:59 19.40 19.40 -0.01
1656 2016-05-24, 01:14:59 19.40 19.40 -0.01
1657 2016-05-24, 01:19:59 19.40 19.40 -0.01
1658 2016-05-24, 01:24:59 19.40 19.40 -0.01
1659 2016-05-24, 01:29:59 19.40 19.40 -0.06
1660 2016-05-24, 01:34:59 19.40 19.40 -0.01
1661 2016-05-24, 01:39:59 19.40 19.40 -0.01
1662 2016-05-24, 01:44:59 19.40 19.40 -0.01
1663 2016-05-24, 01:49:59 19.40 19.40 0.02
1664 2016-05-24, 01:54:59 19.40 19.40 -0.01
1665 2016-05-24, 01:59:59 19.40 19.40 0.02
1666 2016-05-24, 02:04:59 19.40 19.40 0.02
1667 2016-05-24, 02:09:59 19.40 19.40 -0.01
1668 2016-05-24, 02:14:59 19.40 19.40 -0.06
1669 2016-05-24, 02:19:59 19.40 19.40 0.09
1670 2016-05-24, 02:24:59 19.40 19.40 -0.06
1671 2016-05-24, 02:29:59 19.40 19.40 -0.08
1672 2016-05-24, 02:34:59 19.40 19.40 -0.08
1673 2016-05-24, 02:39:59 19.40 19.40 -0.11
1674 2016-05-24, 02:44:59 19.40 19.40 0.12
1675 2016-05-24, 02:49:59 19.40 19.40 0.09
1676 2016-05-24, 02:54:59 19.40 19.40 -0.08
1677 2016-05-24, 02:59:59 19.40 19.40 -0.01
1678 2016-05-24, 03:04:59 19.40 19.40 0.02
1679 2016-05-24, 03:09:59 19.40 19.40 -0.06
1680 2016-05-24, 03:14:59 19.40 19.40 0.09
1681 2016-05-24, 03:19:59 19.40 19.40 -0.01
1682 2016-05-24, 03:24:59 19.40 19.40 -0.11
1683 2016-05-24, 03:29:59 19.40 19.40 -0.06
1684 2016-05-24, 03:34:59 19.40 19.40 -0.06
1685 2016-05-24, 03:39:59 19.40 19.40 -0.08
1686 2016-05-24, 03:44:59 19.40 19.40 0.02
1687 2016-05-24, 03:49:59 19.40 19.40 -0.06
1688 2016-05-24, 03:54:59 19.40 19.40 -0.06
1689 2016-05-24, 03:59:59 19.40 19.40 -0.11
1690 2016-05-24, 04:04:59 19.40 19.40 0.02
1691 2016-05-24, 04:09:59 19.40 19.40 0.04
1692 2016-05-24, 04:14:59 19.40 19.40 -0.01
1693 2016-05-24, 04:19:59 19.40 19.40 -0.11
1694 2016-05-24, 04:24:59 19.40 19.40 -0.06
1695 2016-05-24, 04:29:59 19.40 19.40 -0.01
1696 2016-05-24, 04:34:59 19.40 19.40 -0.08
1697 2016-05-24, 04:39:59 19.40 19.40 -0.01
1698 2016-05-24, 04:44:59 19.40 19.40 0.02
1699 2016-05-24, 04:49:59 19.40 19.40 -0.01
1700 2016-05-24, 04:54:59 19.40 19.40 0.02
1701 2016-05-24, 04:59:59 19.40 19.40 -0.01
1702 2016-05-24, 05:04:59 19.40 19.40 -0.21
1703 2016-05-24, 05:09:59 19.40 19.40 -0.08
1704 2016-05-24, 05:14:59 19.40 19.40 -0.01
1705 2016-05-24, 05:19:59 19.40 19.40 -0.23
1706 2016-05-24, 05:24:59 19.40 19.40 -0.01
1707 2016-05-24, 05:29:59 19.40 19.40 -0.01
1708 2016-05-24, 05:34:59 19.40 19.40 -0.06
1709 2016-05-24, 05:39:59 19.40 19.40 -0.01
1710 2016-05-24, 05:44:59 19.40 19.40 0.12
1711 2016-05-24, 05:49:59 19.40 19.40 0.09
1712 2016-05-24, 05:54:59 19.40 19.40 -0.01
1713 2016-05-24, 05:59:59 19.40 19.40 0.04
1714 2016-05-24, 06:04:59 19.40 19.40 -0.06
1715 2016-05-24, 06:09:59 19.40 19.40 -0.01
1716 2016-05-24, 06:14:59 19.40 19.40 -0.08
1717 2016-05-24, 06:19:59 19.40 19.40 -0.01
1718 2016-05-24, 06:24:59 19.40 19.40 -0.01
1719 2016-05-24, 06:29:59 19.40 19.40 -0.13
1720 2016-05-24, 06:34:59 19.40 19.40 -0.06
1721 2016-05-24, 06:39:59 19.40 19.40 0.02
1722 2016-05-24, 06:44:59 19.40 19.40 0.02
1723 2016-05-24, 06:49:59 19.40 19.40 -0.06
1724 2016-05-24, 06:54:59 19.40 19.42 0.02
1725 2016-05-24, 06:59:59 19.40 19.40 0.02
1726 2016-05-24, 07:04:59 19.40 19.42 -0.01
1727 2016-05-24, 07:09:59 19.40 19.40 0.09
1728 2016-05-24, 07:14:59 19.40 19.40 0.02
1729 2016-05-24, 07:19:59 19.40 19.40 0.02
1730 2016-05-24, 07:24:59 19.40 19.40 0.02
1731 2016-05-24, 07:29:59 19.40 19.42 -0.01
1732 2016-05-24, 07:34:59 19.40 19.40 0.02
1733 2016-05-24, 07:39:59 19.40 19.40 0.02
1734 2016-05-24, 07:44:59 19.40 19.42 -0.08
1735 2016-05-24, 07:49:59 19.40 19.42 0.02
1736 2016-05-24, 07:54:59 19.40 19.40 0.04
1737 2016-05-24, 07:59:59 19.42 19.42 0.02
1738 2016-05-24, 08:04:59 19.40 19.40 0.02
1739 2016-05-24, 08:09:59 19.40 19.42 -0.06
1740 2016-05-24, 08:14:59 19.40 19.42 0.04
1741 2016-05-24, 08:19:59 19.40 19.40 -0.06
1742 2016-05-24, 08:24:59 19.40 19.42 -0.01
1743 2016-05-24, 08:29:59 19.40 19.42 -0.01
1744 2016-05-24, 08:34:59 19.40 19.42 -0.01
1745 2016-05-24, 08:39:59 19.42 19.42 0.04
1746 2016-05-24, 08:44:59 19.40 19.42 -0.01
1747 2016-05-24, 08:49:59 19.42 19.42 0.04
1748 2016-05-24, 08:54:59 19.42 19.42 0.02
1749 2016-05-24, 08:59:59 19.40 19.42 0.02
1750 2016-05-24, 09:04:59 19.42 19.42 -0.06
1751 2016-05-24, 09:09:59 19.42 19.42 0.02
1752 2016-05-24, 09:14:59 19.42 19.42 -0.01
1753 2016-05-24, 09:19:59 19.42 19.42 -0.01
1754 2016-05-24, 09:24:59 19.42 19.42 0.09
1755 2016-05-24, 09:29:59 19.42 19.42 0.04
1756 2016-05-24, 09:34:59 19.42 19.42 0.02
1757 2016-05-24, 09:39:59 19.42 19.42 0.02
1758 2016-05-24, 09:44:59 19.42 19.42 0.09
1759 2016-05-24, 09:49:59 19.42 19.42 0.02
1760 2016-05-24, 09:54:59 19.42 19.42 -0.06
1761 2016-05-24, 09:59:59 19.42 19.44 -0.06
1762 2016-05-24, 10:04:59 19.42 19.42 0.02
1763 2016-05-24, 10:09:59 19.42 19.44 -0.06
1764 2016-05-24, 10:14:59 19.44 19.44 0.09
1765 2016-05-24, 10:19:59 19.42 19.44 -0.01
1766 2016-05-24, 10:24:59 19.42 19.44 -0.01
1767 2016-05-24, 10:29:59 19.44 19.44 0.02
1768 2016-05-24, 10:34:59 19.42 19.44 -0.06
1769 2016-05-24, 10:39:59 19.44 19.44 -0.01
1770 2016-05-24, 10:44:59 19.44 19.44 -0.23
1771 2016-05-24, 10:49:59 19.44 19.44 0.02
1772 2016-05-24, 10:54:59 19.44 19.44 -0.06
1773 2016-05-24, 10:59:59 19.44 19.44 0.02
1774 2016-05-24, 11:04:59 19.44 19.44 0.02
1775 2016-05-24, 11:09:59 19.44 19.44 -0.11
1776 2016-05-24, 11:14:59 19.44 19.44 0.04
1777 2016-05-24, 11:19:59 19.44 19.44 -0.06
1778 2016-05-24, 11:24:59 19.44 19.44 0.04
1779 2016-05-24, 11:29:59 19.44 19.46 -0.01
1780 2016-05-24, 11:34:59 19.44 19.44 0.04
1781 2016-05-24, 11:39:59 19.46 19.44 0.02
1782 2016-05-24, 11:44:59 19.44 19.46 -0.06
1783 2016-05-24, 11:49:59 19.44 19.46 0.04
1784 2016-05-24, 11:54:59 19.46 19.46 -0.01
1785 2016-05-24, 11:59:59 19.46 19.46 -0.01
1786 2016-05-24, 12:04:59 19.46 19.46 0.02
1787 2016-05-24, 12:09:59 19.46 19.46 -0.01
1788 2016-05-24, 12:14:59 19.46 19.46 -0.01
1789 2016-05-24, 12:19:59 19.46 19.46 0.04
1790 2016-05-24, 12:24:59 19.46 19.46 -0.06
1791 2016-05-24, 12:29:59 19.46 19.46 0.04
1792 2016-05-24, 12:34:59 19.46 19.48 -0.01
1793 2016-05-24, 12:39:59 19.46 19.46 0.04
1794 2016-05-24, 12:44:59 19.46 19.46 0.07
1795 2016-05-24, 12:49:59 19.46 19.46 0.02
1796 2016-05-24, 12:54:59 19.46 19.48 -0.01
1797 2016-05-24, 12:59:59 19.48 19.48 0.07
1798 2016-05-24, 13:04:59 19.48 19.48 -0.01
1799 2016-05-24, 13:09:59 19.46 19.48 -0.06
1800 2016-05-24, 13:14:59 19.48 19.48 0.04
1801 2016-05-24, 13:19:59 19.48 19.48 -0.01
1802 2016-05-24, 13:24:59 19.48 19.48 0.07
1803 2016-05-24, 13:29:59 19.48 19.48 -0.08
1804 2016-05-24, 13:34:59 19.48 19.48 -0.06
1805 2016-05-24, 13:39:59 19.48 19.48 0.04
1806 2016-05-24, 13:44:59 19.48 19.48 0.02
1807 2016-05-24, 13:49:59 19.48 19.48 0.04
1808 2016-05-24, 13:54:59 19.48 19.48 -0.01
1809 2016-05-24, 13:59:59 19.48 19.48 0.02
1810 2016-05-24, 14:04:59 19.48 19.48 -0.01
1811 2016-05-24, 14:09:59 19.48 19.52 0.02
1812 2016-05-24, 14:14:59 19.50 19.52 0.02
1813 2016-05-24, 14:19:59 19.48 19.52 0.04
1814 2016-05-24, 14:24:59 19.50 19.52 0.04
1815 2016-05-24, 14:29:59 19.50 19.52 0.04
1816 2016-05-24, 14:34:59 19.50 19.52 -0.06
1817 2016-05-24, 14:39:59 19.50 19.52 -0.03
1818 2016-05-24, 14:44:59 19.50 19.52 0.02
1819 2016-05-24, 14:49:59 19.50 19.52 0.04
1820 2016-05-24, 14:54:59 19.50 19.52 -0.03
1821 2016-05-24, 14:59:59 19.50 19.52 -0.03
1822 2016-05-24, 15:04:59 19.50 19.54 -0.03
1823 2016-05-24, 15:09:59 19.50 19.54 0.04
1824 2016-05-24, 15:14:59 19.50 19.54 0.04
1825 2016-05-24, 15:19:59 19.50 19.52 -0.03
1826 2016-05-24, 15:24:59 19.50 19.54 0.04
1827 2016-05-24, 15:29:59 19.50 19.54 -0.06
1828 2016-05-24, 15:34:59 19.50 19.54 -0.08
1829 2016-05-24, 15:39:59 19.52 19.54 0.12
1830 2016-05-24, 15:44:59 19.52 19.54 0.02
1831 2016-05-24, 15:49:59 19.52 19.54 0.07
1832 2016-05-24, 15:54:59 19.52 19.54 0.04
1833 2016-05-24, 15:59:59 19.52 19.54 -0.03
1834 2016-05-24, 16:04:59 19.52 19.54 -0.03
1835 2016-05-24, 16:09:59 19.52 19.54 -0.03
1836 2016-05-24, 16:14:59 19.52 19.54 -0.06
1837 2016-05-24, 16:19:59 19.54 19.56 0.02
1838 2016-05-24, 16:24:59 19.52 19.56 0.02
1839 2016-05-24, 16:29:59 19.54 19.56 0.04
1840 2016-05-24, 16:34:59 19.52 19.56 0.04
1841 2016-05-24, 16:39:59 19.54 19.56 0.04
1842 2016-05-24, 16:44:59 19.54 19.56 -0.03
1843 2016-05-24, 16:49:59 19.54 19.56 0.04
1844 2016-05-24, 16:54:59 19.54 19.56 -0.03
1845 2016-05-24, 16:59:59 19.54 19.56 -0.08
1846 2016-05-24, 17:04:59 19.54 19.56 -0.03
1847 2016-05-24, 17:09:59 19.54 19.58 -0.03
1848 2016-05-24, 17:14:59 19.54 19.56 -0.06
1849 2016-05-24, 17:19:59 19.56 19.56 -0.08
1850 2016-05-24, 17:24:59 19.54 19.58 -0.03
1851 2016-05-24, 17:29:59 19.56 19.58 0.04
1852 2016-05-24, 17:34:59 19.56 19.58 -0.11
1853 2016-05-24, 17:39:59 19.56 19.58 -0.08
1854 2016-05-24, 17:44:59 19.56 19.58 -0.06
1855 2016-05-24, 17:49:59 19.56 19.58 0.04
1856 2016-05-24, 17:54:59 19.56 19.58 -0.03
1857 2016-05-24, 17:59:59 19.56 19.58 -0.08
1858 2016-05-24, 18:04:59 19.56 19.58 -0.03
1859 2016-05-24, 18:09:59 19.56 19.58 -0.26
1860 2016-05-24, 18:14:59 19.56 19.58 0.02
1861 2016-05-24, 18:19:59 19.56 19.58 0.02
1862 2016-05-24, 18:24:59 19.56 19.60 -0.03
1863 2016-05-24, 18:29:59 19.56 19.60 0.02
1864 2016-05-24, 18:34:59 19.56 19.60 0.12
1865 2016-05-24, 18:39:59 19.56 19.60 -0.06
1866 2016-05-24, 18:44:59 19.56 19.60 -0.08
1867 2016-05-24, 18:49:59 19.58 19.60 0.04
1868 2016-05-24, 18:54:59 19.58 19.60 0.02
1869 2016-05-24, 18:59:59 19.56 19.60 0.04
1870 2016-05-24, 19:04:59 19.58 19.60 -0.03
1871 2016-05-24, 19:09:59 19.58 19.60 0.04
1872 2016-05-24, 19:14:59 19.58 19.60 0.02
1873 2016-05-24, 19:19:59 19.58 19.60 -0.06
1874 2016-05-24, 19:24:59 19.58 19.60 -0.03
1875 2016-05-24, 19:29:59 19.58 19.60 -0.03
1876 2016-05-24, 19:34:59 19.58 19.60 0.04
1877 2016-05-24, 19:39:59 19.58 19.60 -0.03
1878 2016-05-24, 19:44:59 19.58 19.62 -0.03
1879 2016-05-24, 19:49:59 19.58 19.62 0.02
1880 2016-05-24, 19:54:59 19.58 19.62 -0.03
1881 2016-05-24, 19:59:59 19.58 19.62 -0.06
1882 2016-05-24, 20:04:59 19.58 19.62 0.04
1883 2016-05-24, 20:09:59 19.60 19.62 -0.06
1884 2016-05-24, 20:14:59 19.60 19.62 -0.06
1885 2016-05-24, 20:19:59 19.60 19.62 0.02
1886 2016-05-24, 20:24:59 19.60 19.62 -0.28
1887 2016-05-24, 20:29:59 19.60 19.62 0.02
1888 2016-05-24, 20:34:59 19.60 19.62 -0.06
1889 2016-05-24, 20:39:59 19.60 19.62 -0.06
1890 2016-05-24, 20:44:59 19.60 19.62 0.02
1891 2016-05-24, 20:49:59 19.60 19.62 -0.03
1892 2016-05-24, 20:54:59 19.60 19.64 0.04
1893 2016-05-24, 20:59:59 19.60 19.64 0.04
1894 2016-05-24, 21:04:59 19.62 19.64 0.07
1895 2016-05-24, 21:09:59 19.60 19.64 0.04
1896 2016-05-24, 21:14:59 19.60 19.64 0.02
1897 2016-05-24, 21:19:59 19.62 19.64 -0.06
1898 2016-05-24, 21:24:59 19.62 19.64 -0.03
1899 2016-05-24, 21:29:59 19.62 19.64 0.04
1900 2016-05-24, 21:34:59 19.62 19.64 0.04
1901 2016-05-24, 21:39:59 19.62 19.64 0.04
1902 2016-05-24, 21:44:59 19.62 19.64 0.07
1903 2016-05-24, 21:49:59 19.62 19.64 -0.03
1904 2016-05-24, 21:54:59 19.62 19.64 0.02
1905 2016-05-24, 21:59:59 19.62 19.64 -0.06
1906 2016-05-24, 22:04:59 19.62 19.64 0.04
1907 2016-05-24, 22:09:59 19.62 19.64 -0.03
1908 2016-05-24, 22:14:59 19.62 19.66 0.02
1909 2016-05-24, 22:19:59 19.62 19.66 0.02
1910 2016-05-24, 22:24:59 19.62 19.66 0.04
1911 2016-05-24, 22:29:59 19.62 19.64 0.07
1912 2016-05-24, 22:34:59 19.66 19.64 -0.06
1913 2016-05-24, 22:39:59 19.66 19.66 0.02
1914 2016-05-24, 22:44:59 19.66 19.66 0.04
1915 2016-05-24, 22:49:59 19.66 19.66 -0.03
1916 2016-05-24, 22:54:59 19.66 19.66 0.02
1917 2016-05-24, 22:59:59 19.66 19.66 0.07
1918 2016-05-24, 23:04:59 19.66 19.66 0.04
1919 2016-05-24, 23:09:59 19.66 19.66 0.02
1920 2016-05-24, 23:14:59 19.66 19.66 0.04
1921 2016-05-24, 23:19:59 19.66 19.66 -0.06
1922 2016-05-24, 23:24:59 19.66 19.66 0.02
1923 2016-05-24, 23:29:59 19.66 19.66 0.07
1924 2016-05-24, 23:34:59 19.66 19.66 0.04
1925 2016-05-24, 23:39:59 19.66 19.66 0.09
1926 2016-05-24, 23:44:59 19.66 19.66 -0.03
1927 2016-05-24, 23:49:59 19.66 19.66 0.04
1928 2016-05-24, 23:54:59 19.66 19.68 0.04
1929 2016-05-24, 23:59:59 19.66 19.66 0.02
1930 2016-05-25, 00:04:59 19.66 19.66 0.02
1931 2016-05-25, 00:09:59 19.66 19.68 0.04
1932 2016-05-25, 00:14:59 19.68 19.68 0.09
1933 2016-05-25, 00:19:59 19.66 19.68 0.02
1934 2016-05-25, 00:24:59 19.68 19.68 0.04
1935 2016-05-25, 00:29:59 19.68 19.68 -0.03
1936 2016-05-25, 00:34:59 19.68 19.68 0.02
1937 2016-05-25, 00:39:59 19.68 19.68 0.09
1938 2016-05-25, 00:44:59 19.68 19.68 0.02
1939 2016-05-25, 00:49:59 19.68 19.68 0.07
1940 2016-05-25, 00:54:59 19.68 19.68 0.02
1941 2016-05-25, 00:59:59 19.68 19.68 0.04
1942 2016-05-25, 01:04:59 19.68 19.68 0.02
1943 2016-05-25, 01:09:59 19.68 19.68 0.07
1944 2016-05-25, 01:14:59 19.68 19.68 0.09
1945 2016-05-25, 01:19:59 19.68 19.68 0.09
1946 2016-05-25, 01:24:59 19.68 19.68 0.04
1947 2016-05-25, 01:29:59 19.68 19.68 -0.03
1948 2016-05-25, 01:34:59 19.68 19.68 0.04
1949 2016-05-25, 01:39:59 19.68 19.68 0.04
1950 2016-05-25, 01:44:59 19.68 19.70 0.02
1951 2016-05-25, 01:49:59 19.68 19.70 0.07
1952 2016-05-25, 01:54:59 19.68 19.70 -0.06
1953 2016-05-25, 01:59:59 19.68 19.70 0.07
1954 2016-05-25, 02:04:59 19.70 19.70 0.02
1955 2016-05-25, 02:09:59 19.70 19.70 0.07
1956 2016-05-25, 02:14:59 19.70 19.70 0.04
1957 2016-05-25, 02:19:59 19.70 19.70 -0.03
1958 2016-05-25, 02:24:59 19.70 19.70 0.02
1959 2016-05-25, 02:29:59 19.70 19.70 0.02
1960 2016-05-25, 02:34:59 19.70 19.70 0.04
1961 2016-05-25, 02:39:59 19.70 19.70 0.02
1962 2016-05-25, 02:44:59 19.70 19.70 -0.06
1963 2016-05-25, 02:49:59 19.70 19.70 -0.03
1964 2016-05-25, 02:54:59 19.70 19.70 0.02
1965 2016-05-25, 02:59:59 19.70 19.70 0.02
1966 2016-05-25, 03:04:59 19.70 19.70 0.02
1967 2016-05-25, 03:09:59 19.70 19.70 -0.16
1968 2016-05-25, 03:14:59 19.70 19.72 0.02
1969 2016-05-25, 03:19:59 19.70 19.70 0.02
1970 2016-05-25, 03:24:59 19.70 19.72 -0.03
1971 2016-05-25, 03:29:59 19.70 19.72 0.04
1972 2016-05-25, 03:34:59 19.72 19.72 0.02
1973 2016-05-25, 03:39:59 19.72 19.72 0.02
1974 2016-05-25, 03:44:59 19.70 19.72 -0.03
1975 2016-05-25, 03:49:59 19.72 19.72 0.04
1976 2016-05-25, 03:54:59 19.70 19.72 0.02
1977 2016-05-25, 03:59:59 19.72 19.72 0.04
1978 2016-05-25, 04:04:59 19.72 19.72 0.09
1979 2016-05-25, 04:09:59 19.72 19.72 -0.03
1980 2016-05-25, 04:14:59 19.72 19.72 0.04
1981 2016-05-25, 04:19:59 19.72 19.72 0.02
1982 2016-05-25, 04:24:59 19.72 19.72 0.02
1983 2016-05-25, 04:29:59 19.72 19.72 0.07
1984 2016-05-25, 04:34:59 19.72 19.72 0.04
1985 2016-05-25, 04:39:59 19.72 19.72 0.04
1986 2016-05-25, 04:44:59 19.72 19.72 -0.06
1987 2016-05-25, 04:49:59 19.72 19.72 0.04
1988 2016-05-25, 04:54:59 19.72 19.72 0.02
1989 2016-05-25, 04:59:59 19.74 19.72 0.07
1990 2016-05-25, 05:04:59 19.72 19.74 0.04
1991 2016-05-25, 05:09:59 19.72 19.72 -0.06
1992 2016-05-25, 05:14:59 19.72 19.74 -0.11
1993 2016-05-25, 05:19:59 19.72 19.74 -0.13
1994 2016-05-25, 05:24:59 19.74 19.74 -0.16
1995 2016-05-25, 05:29:59 19.72 19.74 0.07
1996 2016-05-25, 05:34:59 19.72 19.74 0.04
[truncated: 25,366 more rows]

## Sheet: 0817
GMT Time Correction = 7200
Lg00 (Basic Log) Log:
Rec # Date / Time ExtTemp [C] IntTemp [C] Pressure [dBars]
0 2016-05-23, 12:54:59 19.82 24.88 -0.75
1 2016-05-23, 12:59:59 19.72 22.26 -0.65
2 2016-05-23, 13:04:59 19.68 21.00 -0.62
3 2016-05-23, 13:09:59 19.82 20.38 -0.57
4 2016-05-23, 13:14:59 20.02 20.10 -0.65
5 2016-05-23, 13:19:59 19.98 20.00 -0.67
6 2016-05-23, 13:24:59 20.06 19.94 -0.65
7 2016-05-23, 13:29:59 20.12 19.90 -0.65
8 2016-05-23, 13:34:59 20.12 19.94 -0.70
9 2016-05-23, 13:39:59 19.16 19.26 -0.60
10 2016-05-23, 13:44:59 19.84 19.06 -0.65
11 2016-05-23, 13:49:59 20.02 19.28 -0.55
12 2016-05-23, 13:54:59 19.84 19.60 -0.57
13 2016-05-23, 13:59:59 20.02 20.02 -0.65
14 2016-05-23, 14:04:59 20.10 20.34 -0.62
15 2016-05-23, 14:09:59 21.52 20.56 -0.65
16 2016-05-23, 14:14:59 18.56 19.16 -0.57
17 2016-05-23, 14:19:59 18.38 18.64 -0.22
18 2016-05-23, 14:24:59 18.40 18.50 -0.22
19 2016-05-23, 14:29:59 18.40 18.46 -0.27
20 2016-05-23, 14:34:59 18.40 18.44 -0.30
21 2016-05-23, 14:39:59 18.40 18.44 -0.32
22 2016-05-23, 14:44:59 18.40 18.44 -0.27
23 2016-05-23, 14:49:59 18.40 18.44 -0.32
24 2016-05-23, 14:54:59 18.40 18.44 -0.32
25 2016-05-23, 14:59:59 18.40 18.44 -0.22
26 2016-05-23, 15:04:59 18.40 18.44 -0.27
27 2016-05-23, 15:09:59 18.42 18.44 -0.27
28 2016-05-23, 15:14:59 18.42 18.44 -0.30
29 2016-05-23, 15:19:59 18.42 18.46 -0.40
30 2016-05-23, 15:24:59 18.42 18.46 -0.27
31 2016-05-23, 15:29:59 18.42 18.46 -0.32
32 2016-05-23, 15:34:59 18.42 18.46 -0.22
33 2016-05-23, 15:39:59 18.42 18.46 -0.35
34 2016-05-23, 15:44:59 18.42 18.46 -0.42
35 2016-05-23, 15:49:59 18.42 18.46 -0.35
36 2016-05-23, 15:54:59 18.42 18.46 -0.35
37 2016-05-23, 15:59:59 18.42 18.46 -0.30
38 2016-05-23, 16:04:59 18.42 18.46 -0.22
39 2016-05-23, 16:09:59 18.44 18.48 -0.40
40 2016-05-23, 16:14:59 18.44 18.48 -0.27
41 2016-05-23, 16:19:59 18.44 18.48 -0.20
42 2016-05-23, 16:24:59 18.44 18.48 -0.20
43 2016-05-23, 16:29:59 18.44 18.48 -0.20
44 2016-05-23, 16:34:59 18.44 18.48 -0.20
45 2016-05-23, 16:39:59 18.44 18.48 -0.20
46 2016-05-23, 16:44:59 18.44 18.48 -0.42
47 2016-05-23, 16:49:59 18.44 18.48 -0.17
48 2016-05-23, 16:54:59 18.46 18.48 -0.22
49 2016-05-23, 16:59:59 18.44 18.48 -0.22
50 2016-05-23, 17:04:59 18.46 18.48 -0.12
51 2016-05-23, 17:09:59 18.46 18.48 -0.22
52 2016-05-23, 17:14:59 18.46 18.50 -0.27
53 2016-05-23, 17:19:59 18.46 18.48 -0.22
54 2016-05-23, 17:24:59 18.46 18.50 -0.42
55 2016-05-23, 17:29:59 18.46 18.50 -0.27
56 2016-05-23, 17:34:59 18.46 18.50 -0.30
57 2016-05-23, 17:39:59 18.46 18.50 -0.42
58 2016-05-23, 17:44:59 18.46 18.50 -0.15
59 2016-05-23, 17:49:59 18.46 18.50 -0.20
60 2016-05-23, 17:54:59 18.46 18.50 -0.37
61 2016-05-23, 17:59:59 18.46 18.50 -0.27
62 2016-05-23, 18:04:59 18.46 18.50 -0.32
63 2016-05-23, 18:09:59 18.46 18.50 -0.37
64 2016-05-23, 18:14:59 18.48 18.50 -0.32
65 2016-05-23, 18:19:59 18.48 18.50 -0.32
66 2016-05-23, 18:24:59 18.48 18.50 -0.20
67 2016-05-23, 18:29:59 18.48 18.50 -0.37
68 2016-05-23, 18:34:59 18.48 18.52 -0.25
69 2016-05-23, 18:39:59 18.48 18.50 -0.27
70 2016-05-23, 18:44:59 18.48 18.50 -0.20
71 2016-05-23, 18:49:59 18.48 18.50 -0.37
72 2016-05-23, 18:54:59 18.48 18.50 -0.27
73 2016-05-23, 18:59:59 18.48 18.50 -0.20
74 2016-05-23, 19:04:59 18.48 18.52 -0.20
75 2016-05-23, 19:09:59 18.48 18.52 -0.27
76 2016-05-23, 19:14:59 18.48 18.52 -0.20
77 2016-05-23, 19:19:59 18.48 18.52 -0.25
78 2016-05-23, 19:24:59 18.48 18.52 -0.17
79 2016-05-23, 19:29:59 18.48 18.52 -0.17
80 2016-05-23, 19:34:59 18.48 18.52 -0.20
81 2016-05-23, 19:39:59 18.48 18.52 -0.47
82 2016-05-23, 19:44:59 18.48 18.52 -0.37
83 2016-05-23, 19:49:59 18.48 18.52 -0.32
84 2016-05-23, 19:54:59 18.48 18.52 -0.27
85 2016-05-23, 19:59:59 18.48 18.52 -0.25
86 2016-05-23, 20:04:59 18.48 18.52 -0.25
87 2016-05-23, 20:09:59 18.48 18.52 -0.37
88 2016-05-23, 20:14:59 18.48 18.52 -0.17
89 2016-05-23, 20:19:59 18.50 18.52 -0.40
90 2016-05-23, 20:24:59 18.48 18.52 -0.20
91 2016-05-23, 20:29:59 18.48 18.52 -0.27
92 2016-05-23, 20:34:59 18.48 18.52 -0.52
93 2016-05-23, 20:39:59 18.48 18.52 -0.27
94 2016-05-23, 20:44:59 18.48 18.52 -0.25
95 2016-05-23, 20:49:59 18.48 18.52 -0.20
96 2016-05-23, 20:54:59 18.48 18.52 -0.32
97 2016-05-23, 20:59:59 18.48 18.52 -0.25
98 2016-05-23, 21:04:59 18.48 18.52 -0.30
99 2016-05-23, 21:09:59 18.48 18.52 -0.20
100 2016-05-23, 21:14:59 18.50 18.52 -0.30
101 2016-05-23, 21:19:59 18.50 18.52 -0.25
102 2016-05-23, 21:24:59 18.48 18.52 -0.25
103 2016-05-23, 21:29:59 18.50 18.52 -0.17
104 2016-05-23, 21:34:59 18.48 18.52 -0.17
105 2016-05-23, 21:39:59 18.48 18.52 -0.17
106 2016-05-23, 21:44:59 18.48 18.52 -0.27
107 2016-05-23, 21:49:59 18.48 18.52 -0.25
108 2016-05-23, 21:54:59 18.50 18.52 -0.40
109 2016-05-23, 21:59:59 18.48 18.52 -0.20
110 2016-05-23, 22:04:59 18.50 18.52 -0.47
111 2016-05-23, 22:09:59 18.50 18.52 -0.25
112 2016-05-23, 22:14:59 18.48 18.52 -0.20
113 2016-05-23, 22:19:59 18.48 18.52 -0.25
114 2016-05-23, 22:24:59 18.50 18.52 -0.17
115 2016-05-23, 22:29:59 18.50 18.52 -0.17
116 2016-05-23, 22:34:59 18.50 18.52 -0.20
117 2016-05-23, 22:39:59 18.48 18.52 -0.17
118 2016-05-23, 22:44:59 18.50 18.52 -0.42
119 2016-05-23, 22:49:59 18.50 18.52 -0.40
120 2016-05-23, 22:54:59 18.48 18.56 -0.20
121 2016-05-23, 22:59:59 18.50 18.52 -0.17
122 2016-05-23, 23:04:59 18.50 18.52 -0.25
123 2016-05-23, 23:09:59 18.50 18.52 -0.20
124 2016-05-23, 23:14:59 18.50 18.52 -0.25
125 2016-05-23, 23:19:59 18.48 18.52 -0.32
126 2016-05-23, 23:24:59 18.48 18.52 -0.15
127 2016-05-23, 23:29:59 18.50 18.52 -0.17
128 2016-05-23, 23:34:59 18.50 18.52 -0.37
129 2016-05-23, 23:39:59 18.50 18.52 -0.37
130 2016-05-23, 23:44:59 18.50 18.52 -0.25
131 2016-05-23, 23:49:59 18.48 18.52 -0.17
132 2016-05-23, 23:54:59 18.48 18.52 -0.25
133 2016-05-23, 23:59:59 18.48 18.52 -0.17
134 2016-05-24, 00:04:59 18.50 18.52 -0.25
135 2016-05-24, 00:09:59 18.50 18.52 -0.20
136 2016-05-24, 00:14:59 18.48 18.52 -0.15
137 2016-05-24, 00:19:59 18.50 18.52 -0.27
138 2016-05-24, 00:24:59 18.50 18.52 -0.15
139 2016-05-24, 00:29:59 18.50 18.52 -0.25
140 2016-05-24, 00:34:59 18.50 18.52 -0.17
141 2016-05-24, 00:39:59 18.50 18.52 -0.17
142 2016-05-24, 00:44:59 18.50 18.52 -0.17
143 2016-05-24, 00:49:59 18.48 18.52 -0.17
144 2016-05-24, 00:54:59 18.50 18.52 -0.25
145 2016-05-24, 00:59:59 18.50 18.52 -0.27
146 2016-05-24, 01:04:59 18.50 18.52 -0.15
147 2016-05-24, 01:09:59 18.50 18.52 -0.17
148 2016-05-24, 01:14:59 18.50 18.52 -0.20
149 2016-05-24, 01:19:59 18.50 18.52 -0.15
150 2016-05-24, 01:24:59 18.50 18.52 -0.25
151 2016-05-24, 01:29:59 18.48 18.52 -0.20
152 2016-05-24, 01:34:59 18.48 18.52 -0.20
153 2016-05-24, 01:39:59 18.50 18.52 -0.47
154 2016-05-24, 01:44:59 18.50 18.52 -0.17
155 2016-05-24, 01:49:59 18.48 18.52 -0.17
156 2016-05-24, 01:54:59 18.48 18.52 -0.47
157 2016-05-24, 01:59:59 18.50 18.52 -0.40
158 2016-05-24, 02:04:59 18.50 18.52 -0.17
159 2016-05-24, 02:09:59 18.50 18.52 -0.17
160 2016-05-24, 02:14:59 18.50 18.52 -0.17
161 2016-05-24, 02:19:59 18.50 18.52 -0.25
162 2016-05-24, 02:24:59 18.48 18.52 -0.27
163 2016-05-24, 02:29:59 18.48 18.52 -0.20
164 2016-05-24, 02:34:59 18.50 18.52 -0.15
165 2016-05-24, 02:39:59 18.48 18.52 -0.25
166 2016-05-24, 02:44:59 18.48 18.52 -0.17
167 2016-05-24, 02:49:59 18.48 18.52 -0.17
168 2016-05-24, 02:54:59 18.48 18.52 -0.30
169 2016-05-24, 02:59:59 18.50 18.52 -0.15
170 2016-05-24, 03:04:59 18.48 18.52 -0.42
171 2016-05-24, 03:09:59 18.48 18.52 -0.20
172 2016-05-24, 03:14:59 18.48 18.52 -0.32
173 2016-05-24, 03:19:59 18.50 18.52 -0.30
174 2016-05-24, 03:24:59 18.48 18.52 -0.37
175 2016-05-24, 03:29:59 18.48 18.52 -0.17
176 2016-05-24, 03:34:59 18.48 18.52 -0.32
177 2016-05-24, 03:39:59 18.48 18.52 -0.27
178 2016-05-24, 03:44:59 18.48 18.52 -0.17
179 2016-05-24, 03:49:59 18.48 18.52 -0.47
180 2016-05-24, 03:54:59 18.48 18.52 -0.25
181 2016-05-24, 03:59:59 18.50 18.52 -0.50
182 2016-05-24, 04:04:59 18.48 18.52 -0.20
183 2016-05-24, 04:09:59 18.48 18.52 -0.30
184 2016-05-24, 04:14:59 18.48 18.52 -0.30
185 2016-05-24, 04:19:59 18.48 18.52 -0.20
186 2016-05-24, 04:24:59 18.48 18.52 -0.25
187 2016-05-24, 04:29:59 18.48 18.52 -0.30
188 2016-05-24, 04:34:59 18.48 18.52 -0.15
189 2016-05-24, 04:39:59 18.48 18.52 -0.30
190 2016-05-24, 04:44:59 18.48 18.52 -0.25
191 2016-05-24, 04:49:59 18.48 18.52 -0.27
192 2016-05-24, 04:54:59 18.48 18.52 -0.30
193 2016-05-24, 04:59:59 18.48 18.52 -0.15
194 2016-05-24, 05:04:59 18.48 18.52 -0.27
195 2016-05-24, 05:09:59 18.48 18.52 -0.25
196 2016-05-24, 05:14:59 18.48 18.52 -0.32
197 2016-05-24, 05:19:59 18.48 18.52 -0.30
198 2016-05-24, 05:24:59 18.48 18.52 -0.47
199 2016-05-24, 05:29:59 18.48 18.52 -0.37
200 2016-05-24, 05:34:59 18.48 18.52 -0.30
201 2016-05-24, 05:39:59 18.48 18.52 -0.42
202 2016-05-24, 05:44:59 18.48 18.52 -0.52
203 2016-05-24, 05:49:59 18.48 18.52 -0.47
204 2016-05-24, 05:54:59 18.48 18.52 -0.40
205 2016-05-24, 05:59:59 18.50 18.52 -0.52
206 2016-05-24, 06:04:59 18.50 18.52 -0.50
207 2016-05-24, 06:09:59 18.48 18.52 -0.37
208 2016-05-24, 06:14:59 18.50 18.52 -0.30
209 2016-05-24, 06:19:59 18.50 18.52 -0.17
210 2016-05-24, 06:24:59 18.48 18.52 -0.20
211 2016-05-24, 06:29:59 18.48 18.52 -0.50
212 2016-05-24, 06:34:59 18.50 18.52 -0.32
213 2016-05-24, 06:39:59 18.50 18.52 -0.25
214 2016-05-24, 06:44:59 18.48 18.52 -0.20
215 2016-05-24, 06:49:59 18.50 18.52 -0.30
216 2016-05-24, 06:54:59 18.50 18.52 -0.40
217 2016-05-24, 06:59:59 18.48 18.52 -0.27
218 2016-05-24, 07:04:59 18.50 18.52 -0.32
219 2016-05-24, 07:09:59 18.48 18.52 -0.15
220 2016-05-24, 07:14:59 18.48 18.52 -0.30
221 2016-05-24, 07:19:59 18.50 18.52 -0.20
222 2016-05-24, 07:24:59 18.50 18.52 -0.37
223 2016-05-24, 07:29:59 18.50 18.52 -0.17
224 2016-05-24, 07:34:59 18.50 18.52 -0.30
225 2016-05-24, 07:39:59 18.50 18.52 -0.20
226 2016-05-24, 07:44:59 18.50 18.52 -0.37
227 2016-05-24, 07:49:59 18.50 18.56 -0.27
228 2016-05-24, 07:54:59 18.50 18.52 -0.20
229 2016-05-24, 07:59:59 18.50 18.56 -0.27
230 2016-05-24, 08:04:59 18.50 18.56 -0.30
231 2016-05-24, 08:09:59 18.50 18.52 -0.17
232 2016-05-24, 08:14:59 18.50 18.52 -0.20
233 2016-05-24, 08:19:59 18.50 18.52 -0.20
234 2016-05-24, 08:24:59 18.50 18.52 -0.15
235 2016-05-24, 08:29:59 18.50 18.56 -0.25
236 2016-05-24, 08:34:59 18.50 18.56 -0.25
237 2016-05-24, 08:39:59 18.50 18.56 -0.35
238 2016-05-24, 08:44:59 18.50 18.56 -0.20
239 2016-05-24, 08:49:59 18.50 18.56 -0.45
240 2016-05-24, 08:54:59 18.50 18.56 -0.45
241 2016-05-24, 08:59:59 18.50 18.56 -0.27
242 2016-05-24, 09:04:59 18.52 18.56 -0.27
243 2016-05-24, 09:09:59 18.50 18.56 -0.27
244 2016-05-24, 09:14:59 18.50 18.56 -0.30
245 2016-05-24, 09:19:59 18.52 18.56 -0.50
246 2016-05-24, 09:24:59 18.50 18.56 -0.35
247 2016-05-24, 09:29:59 18.52 18.56 -0.27
248 2016-05-24, 09:34:59 18.50 18.56 -0.25
249 2016-05-24, 09:39:59 18.52 18.56 -0.20
250 2016-05-24, 09:44:59 18.52 18.56 -0.20
251 2016-05-24, 09:49:59 18.52 18.58 -0.27
252 2016-05-24, 09:54:59 18.52 18.58 -0.30
253 2016-05-24, 09:59:59 18.52 18.58 -0.25
254 2016-05-24, 10:04:59 18.52 18.58 -0.27
255 2016-05-24, 10:09:59 18.52 18.58 -0.47
256 2016-05-24, 10:14:59 18.52 18.58 -0.37
257 2016-05-24, 10:19:59 18.52 18.58 -0.25
258 2016-05-24, 10:24:59 18.52 18.58 -0.40
259 2016-05-24, 10:29:59 18.52 18.58 -0.30
260 2016-05-24, 10:34:59 18.52 18.58 -0.27
261 2016-05-24, 10:39:59 18.56 18.58 -0.20
262 2016-05-24, 10:44:59 18.56 18.58 -0.50
263 2016-05-24, 10:49:59 18.56 18.58 -0.35
264 2016-05-24, 10:54:59 18.56 18.58 -0.17
265 2016-05-24, 10:59:59 18.56 18.58 -0.35
266 2016-05-24, 11:04:59 18.56 18.60 -0.37
267 2016-05-24, 11:09:59 18.56 18.60 -0.35
268 2016-05-24, 11:14:59 18.56 18.60 -0.25
269 2016-05-24, 11:19:59 18.56 18.60 -0.22
270 2016-05-24, 11:24:59 18.56 18.60 -0.22
271 2016-05-24, 11:29:59 18.56 18.60 -0.27
272 2016-05-24, 11:34:59 18.56 18.60 -0.27
273 2016-05-24, 11:39:59 18.56 18.60 -0.35
274 2016-05-24, 11:44:59 18.56 18.60 -0.22
275 2016-05-24, 11:49:59 18.58 18.60 -0.25
276 2016-05-24, 11:54:59 18.58 18.60 -0.25
277 2016-05-24, 11:59:59 18.58 18.60 -0.27
278 2016-05-24, 12:04:59 18.58 18.60 -0.25
279 2016-05-24, 12:09:59 18.58 18.60 -0.40
280 2016-05-24, 12:14:59 18.58 18.60 -0.45
281 2016-05-24, 12:19:59 18.58 18.60 -0.25
282 2016-05-24, 12:24:59 18.58 18.62 -0.25
283 2016-05-24, 12:29:59 18.58 18.62 -0.30
284 2016-05-24, 12:34:59 18.58 18.62 -0.22
285 2016-05-24, 12:39:59 18.58 18.62 -0.17
286 2016-05-24, 12:44:59 18.58 18.62 -0.25
287 2016-05-24, 12:49:59 18.58 18.62 -0.22
288 2016-05-24, 12:54:59 18.58 18.62 -0.25
289 2016-05-24, 12:59:59 18.58 18.62 -0.15
290 2016-05-24, 13:04:59 18.58 18.62 -0.22
291 2016-05-24, 13:09:59 18.60 18.62 -0.37
292 2016-05-24, 13:14:59 18.58 18.62 -0.22
293 2016-05-24, 13:19:59 18.60 18.62 -0.22
294 2016-05-24, 13:24:59 18.58 18.62 -0.15
295 2016-05-24, 13:29:59 18.60 18.62 -0.30
296 2016-05-24, 13:34:59 18.60 18.62 -0.22
297 2016-05-24, 13:39:59 18.60 18.62 -0.22
298 2016-05-24, 13:44:59 18.60 18.62 -0.35
299 2016-05-24, 13:49:59 18.60 18.62 -0.22
300 2016-05-24, 13:54:59 18.60 18.64 -0.17
301 2016-05-24, 13:59:59 18.60 18.64 -0.02
302 2016-05-24, 14:04:59 18.60 18.64 -0.25
303 2016-05-24, 14:09:59 18.60 18.64 -0.17
304 2016-05-24, 14:14:59 18.60 18.64 -0.17
305 2016-05-24, 14:19:59 18.62 18.64 -0.15
306 2016-05-24, 14:24:59 18.60 18.64 -0.30
307 2016-05-24, 14:29:59 18.60 18.64 -0.22
308 2016-05-24, 14:34:59 18.62 18.64 -0.22
309 2016-05-24, 14:39:59 18.62 18.64 -0.22
310 2016-05-24, 14:44:59 18.62 18.64 -0.25
311 2016-05-24, 14:49:59 18.62 18.64 -0.15
312 2016-05-24, 14:54:59 18.60 18.64 -0.22
313 2016-05-24, 14:59:59 18.62 18.64 -0.12
314 2016-05-24, 15:04:59 18.62 18.64 -0.25
315 2016-05-24, 15:09:59 18.62 18.66 -0.15
316 2016-05-24, 15:14:59 18.62 18.66 -0.15
317 2016-05-24, 15:19:59 18.62 18.66 -0.30
318 2016-05-24, 15:24:59 18.62 18.66 -0.12
319 2016-05-24, 15:29:59 18.62 18.66 -0.27
320 2016-05-24, 15:34:59 18.62 18.66 -0.25
321 2016-05-24, 15:39:59 18.64 18.66 -0.22
322 2016-05-24, 15:44:59 18.62 18.66 -0.17
323 2016-05-24, 15:49:59 18.52 18.62 -0.17
324 2016-05-24, 15:54:59 17.84 18.24 -0.27
325 2016-05-24, 15:59:59 17.86 18.08 -0.27
326 2016-05-24, 16:04:59 17.86 17.96 -0.25
327 2016-05-24, 16:09:59 17.86 17.92 -0.32
328 2016-05-24, 16:14:59 17.88 17.92 -0.20
329 2016-05-24, 16:19:59 17.88 17.92 -0.45
330 2016-05-24, 16:24:59 17.88 17.92 -0.45
331 2016-05-24, 16:29:59 17.90 17.92 -0.42
332 2016-05-24, 16:34:59 17.90 17.92 -0.20
333 2016-05-24, 16:39:59 17.90 17.94 -0.30
334 2016-05-24, 16:44:59 17.92 17.94 -0.20
335 2016-05-24, 16:49:59 17.92 17.94 -0.47
336 2016-05-24, 16:54:59 17.92 17.96 -0.32
337 2016-05-24, 16:59:59 17.92 17.96 -0.10
338 2016-05-24, 17:04:59 17.94 17.96 -0.25
339 2016-05-24, 17:09:59 17.94 18.00 -0.50
340 2016-05-24, 17:14:59 17.94 18.00 -0.22
341 2016-05-24, 17:19:59 17.96 18.00 -0.42
342 2016-05-24, 17:24:59 17.96 18.00 -0.25
343 2016-05-24, 17:29:59 17.96 18.02 -0.30
344 2016-05-24, 17:34:59 17.96 18.02 -0.50
345 2016-05-24, 17:39:59 18.00 18.02 -0.22
346 2016-05-24, 17:44:59 18.00 18.02 -0.32
347 2016-05-24, 17:49:59 18.00 18.02 -0.42
348 2016-05-24, 17:54:59 18.02 18.04 -0.52
349 2016-05-24, 17:59:59 18.02 18.04 -0.42
350 2016-05-24, 18:04:59 18.02 18.06 -0.30
351 2016-05-24, 18:09:59 18.02 18.06 -0.20
352 2016-05-24, 18:14:59 18.02 18.06 -0.27
353 2016-05-24, 18:19:59 18.04 18.06 -0.22
354 2016-05-24, 18:24:59 18.04 18.06 -0.50
355 2016-05-24, 18:29:59 18.04 18.08 -0.27
356 2016-05-24, 18:34:59 18.06 18.08 -0.52
357 2016-05-24, 18:39:59 18.06 18.08 -0.22
358 2016-05-24, 18:44:59 18.06 18.08 -0.42
359 2016-05-24, 18:49:59 18.06 18.10 -0.50
360 2016-05-24, 18:54:59 18.08 18.10 -0.22
361 2016-05-24, 18:59:59 18.08 18.10 -0.20
362 2016-05-24, 19:04:59 18.08 18.10 -0.27
363 2016-05-24, 19:09:59 18.08 18.12 -0.40
364 2016-05-24, 19:14:59 18.10 18.12 -0.25
365 2016-05-24, 19:19:59 18.10 18.12 -0.25
366 2016-05-24, 19:24:59 18.10 18.14 -0.30
367 2016-05-24, 19:29:59 18.10 18.14 -0.25
368 2016-05-24, 19:34:59 18.12 18.14 -0.20
369 2016-05-24, 19:39:59 18.12 18.14 -0.42
370 2016-05-24, 19:44:59 18.12 18.14 -0.27
371 2016-05-24, 19:49:59 18.12 18.14 -0.20
372 2016-05-24, 19:54:59 18.14 18.14 -0.37
373 2016-05-24, 19:59:59 18.14 18.16 -0.25
374 2016-05-24, 20:04:59 18.14 18.16 -0.27
375 2016-05-24, 20:09:59 18.14 18.16 -0.27
376 2016-05-24, 20:14:59 18.16 18.18 -0.20
377 2016-05-24, 20:19:59 18.16 18.18 -0.30
378 2016-05-24, 20:24:59 18.16 18.18 -0.17
379 2016-05-24, 20:29:59 18.16 18.20 -0.37
380 2016-05-24, 20:34:59 18.18 18.20 -0.35
381 2016-05-24, 20:39:59 18.18 18.20 -0.20
382 2016-05-24, 20:44:59 18.18 18.20 -0.15
383 2016-05-24, 20:49:59 18.18 18.20 -0.17
384 2016-05-24, 20:54:59 18.20 18.22 -0.20
385 2016-05-24, 20:59:59 18.20 18.22 -0.27
386 2016-05-24, 21:04:59 18.20 18.22 -0.37
387 2016-05-24, 21:09:59 18.20 18.22 -0.37
388 2016-05-24, 21:14:59 18.20 18.24 -0.27
389 2016-05-24, 21:19:59 18.22 18.24 -0.40
390 2016-05-24, 21:24:59 18.22 18.24 -0.27
391 2016-05-24, 21:29:59 18.22 18.28 -0.27
392 2016-05-24, 21:34:59 18.22 18.24 -0.17
393 2016-05-24, 21:39:59 18.22 18.28 -0.25
394 2016-05-24, 21:44:59 18.24 18.28 -0.22
395 2016-05-24, 21:49:59 18.24 18.28 -0.27
396 2016-05-24, 21:54:59 18.24 18.28 -0.22
397 2016-05-24, 21:59:59 18.24 18.30 -0.35
398 2016-05-24, 22:04:59 18.28 18.30 -0.15
399 2016-05-24, 22:09:59 18.28 18.30 -0.25
400 2016-05-24, 22:14:59 18.28 18.30 -0.47
401 2016-05-24, 22:19:59 18.28 18.30 -0.32
402 2016-05-24, 22:24:59 18.30 18.32 -0.35
403 2016-05-24, 22:29:59 18.30 18.32 -0.25
404 2016-05-24, 22:34:59 18.30 18.32 -0.25
405 2016-05-24, 22:39:59 18.30 18.32 -0.32
406 2016-05-24, 22:44:59 18.30 18.32 -0.12
407 2016-05-24, 22:49:59 18.32 18.34 -0.27
408 2016-05-24, 22:54:59 18.32 18.34 -0.37
409 2016-05-24, 22:59:59 18.32 18.34 -0.15
410 2016-05-24, 23:04:59 18.32 18.34 -0.35
411 2016-05-24, 23:09:59 18.32 18.36 -0.22
412 2016-05-24, 23:14:59 18.32 18.36 -0.22
413 2016-05-24, 23:19:59 18.34 18.36 -0.12
414 2016-05-24, 23:24:59 18.34 18.36 -0.42
415 2016-05-24, 23:29:59 18.34 18.38 -0.42
416 2016-05-24, 23:34:59 18.36 18.38 -0.25
417 2016-05-24, 23:39:59 18.34 18.36 -0.25
418 2016-05-24, 23:44:59 18.36 18.38 -0.40
419 2016-05-24, 23:49:59 18.36 18.38 -0.22
420 2016-05-24, 23:54:59 18.36 18.40 -0.32
421 2016-05-24, 23:59:59 18.36 18.40 -0.25
422 2016-05-25, 00:04:59 18.38 18.40 -0.35
423 2016-05-25, 00:09:59 18.38 18.40 -0.20
424 2016-05-25, 00:14:59 18.38 18.40 -0.42
425 2016-05-25, 00:19:59 18.38 18.40 -0.30
426 2016-05-25, 00:24:59 18.38 18.42 -0.17
427 2016-05-25, 00:29:59 18.40 18.42 -0.25
428 2016-05-25, 00:34:59 18.40 18.42 -0.22
429 2016-05-25, 00:39:59 18.40 18.42 -0.17
430 2016-05-25, 00:44:59 18.40 18.44 -0.17
431 2016-05-25, 00:49:59 18.40 18.44 -0.27
432 2016-05-25, 00:54:59 18.42 18.44 -0.20
433 2016-05-25, 00:59:59 18.42 18.44 -0.12
434 2016-05-25, 01:04:59 18.42 18.44 -0.17
435 2016-05-25, 01:09:59 18.42 18.46 -0.35
436 2016-05-25, 01:14:59 18.44 18.46 -0.12
437 2016-05-25, 01:19:59 18.44 18.46 -0.17
438 2016-05-25, 01:24:59 18.44 18.46 -0.10
439 2016-05-25, 01:29:59 18.44 18.46 -0.20
440 2016-05-25, 01:34:59 18.44 18.46 -0.17
441 2016-05-25, 01:39:59 18.44 18.48 -0.22
442 2016-05-25, 01:44:59 18.46 18.48 -0.22
443 2016-05-25, 01:49:59 18.46 18.48 -0.22
444 2016-05-25, 01:54:59 18.46 18.48 -0.22
445 2016-05-25, 01:59:59 18.46 18.50 -0.37
446 2016-05-25, 02:04:59 18.46 18.50 -0.22
447 2016-05-25, 02:09:59 18.48 18.50 -0.22
448 2016-05-25, 02:14:59 18.48 18.50 -0.17
449 2016-05-25, 02:19:59 18.48 18.50 -0.20
450 2016-05-25, 02:24:59 18.48 18.50 -0.15
451 2016-05-25, 02:29:59 18.48 18.52 -0.10
452 2016-05-25, 02:34:59 18.50 18.52 -0.25
453 2016-05-25, 02:39:59 18.50 18.52 -0.17
454 2016-05-25, 02:44:59 18.50 18.52 -0.25
455 2016-05-25, 02:49:59 18.50 18.52 -0.17
456 2016-05-25, 02:54:59 18.50 18.56 -0.35
457 2016-05-25, 02:59:59 18.52 18.56 -0.15
458 2016-05-25, 03:04:59 18.52 18.56 -0.25
459 2016-05-25, 03:09:59 18.52 18.56 -0.35
460 2016-05-25, 03:14:59 18.52 18.58 -0.20
461 2016-05-25, 03:19:59 18.52 18.58 -0.37
462 2016-05-25, 03:24:59 18.56 18.58 -0.25
463 2016-05-25, 03:29:59 18.56 18.58 -0.15
464 2016-05-25, 03:34:59 18.56 18.58 -0.17
465 2016-05-25, 03:39:59 18.56 18.58 -0.20
466 2016-05-25, 03:44:59 18.56 18.60 -0.17
467 2016-05-25, 03:49:59 18.58 18.58 -0.40
468 2016-05-25, 03:54:59 18.56 18.60 -0.45
469 2016-05-25, 03:59:59 18.58 18.60 -0.40
470 2016-05-25, 04:04:59 18.58 18.60 -0.22
471 2016-05-25, 04:09:59 18.58 18.62 -0.17
472 2016-05-25, 04:14:59 18.58 18.62 -0.17
473 2016-05-25, 04:19:59 18.58 18.62 -0.22
474 2016-05-25, 04:24:59 18.60 18.62 -0.25
475 2016-05-25, 04:29:59 18.60 18.62 -0.15
476 2016-05-25, 04:34:59 18.60 18.62 -0.22
477 2016-05-25, 04:39:59 18.60 18.64 -0.25
478 2016-05-25, 04:44:59 18.62 18.64 -0.12
479 2016-05-25, 04:49:59 18.62 18.64 -0.12
480 2016-05-25, 04:54:59 18.62 18.64 -0.35
481 2016-05-25, 04:59:59 18.62 18.64 -0.17
482 2016-05-25, 05:04:59 18.62 18.64 -0.30
483 2016-05-25, 05:09:59 18.62 18.66 -0.25
484 2016-05-25, 05:14:59 18.62 18.66 -0.35
485 2016-05-25, 05:19:59 18.64 18.66 -0.47
486 2016-05-25, 05:24:59 18.64 18.66 -0.45
487 2016-05-25, 05:29:59 18.64 18.66 -0.40
488 2016-05-25, 05:34:59 18.64 18.68 -0.25
489 2016-05-25, 05:39:59 18.64 18.68 -0.32
490 2016-05-25, 05:44:59 18.66 18.68 -0.15
491 2016-05-25, 05:49:59 18.66 18.68 -0.27
492 2016-05-25, 05:54:59 18.66 18.68 -0.25
493 2016-05-25, 05:59:59 18.66 18.70 -0.42
494 2016-05-25, 06:04:59 18.68 18.70 -0.25
495 2016-05-25, 06:09:59 18.68 18.70 -0.27
496 2016-05-25, 06:14:59 18.68 18.70 -0.35
497 2016-05-25, 06:19:59 18.68 18.70 -0.42
498 2016-05-25, 06:24:59 18.68 18.72 -0.20
499 2016-05-25, 06:29:59 18.68 18.72 -0.25
500 2016-05-25, 06:34:59 18.70 18.72 -0.35
501 2016-05-25, 06:39:59 18.70 18.72 -0.35
502 2016-05-25, 06:44:59 18.70 18.74 -0.42
503 2016-05-25, 06:49:59 18.70 18.72 -0.20
504 2016-05-25, 06:54:59 18.70 18.74 -0.22
505 2016-05-25, 06:59:59 18.72 18.74 -0.47
506 2016-05-25, 07:04:59 18.72 18.74 -0.22
507 2016-05-25, 07:09:59 18.72 18.74 -0.20
508 2016-05-25, 07:14:59 18.72 18.74 -0.20
509 2016-05-25, 07:19:59 18.72 18.74 -0.22
510 2016-05-25, 07:24:59 18.74 18.76 -0.22
511 2016-05-25, 07:29:59 18.74 18.76 -0.30
512 2016-05-25, 07:34:59 18.74 18.76 -0.22
513 2016-05-25, 07:39:59 18.74 18.76 -0.22
514 2016-05-25, 07:44:59 18.74 18.78 -0.45
515 2016-05-25, 07:49:59 18.74 18.78 -0.40
516 2016-05-25, 07:54:59 18.76 18.78 -0.20
517 2016-05-25, 07:59:59 18.76 18.78 -0.45
518 2016-05-25, 08:04:59 18.76 18.78 -0.25
519 2016-05-25, 08:09:59 18.76 18.82 -0.25
520 2016-05-25, 08:14:59 18.78 18.82 -0.25
521 2016-05-25, 08:19:59 18.78 18.82 -0.22
522 2016-05-25, 08:24:59 18.78 18.82 -0.35
523 2016-05-25, 08:29:59 18.78 18.82 -0.40
524 2016-05-25, 08:34:59 18.78 18.82 -0.25
525 2016-05-25, 08:39:59 18.82 18.84 -0.40
526 2016-05-25, 08:44:59 18.82 18.84 -0.25
527 2016-05-25, 08:49:59 18.82 18.84 -0.25
528 2016-05-25, 08:54:59 18.82 18.84 -0.30
529 2016-05-25, 08:59:59 18.82 18.84 -0.17
530 2016-05-25, 09:04:59 18.82 18.84 -0.35
531 2016-05-25, 09:09:59 18.84 18.86 -0.20
532 2016-05-25, 09:14:59 18.84 18.86 -0.17
533 2016-05-25, 09:19:59 18.84 18.86 -0.30
534 2016-05-25, 09:24:59 18.84 18.88 -0.27
535 2016-05-25, 09:29:59 18.84 18.88 -0.17
536 2016-05-25, 09:34:59 18.84 18.88 -0.37
537 2016-05-25, 09:39:59 18.86 18.88 -0.32
538 2016-05-25, 09:44:59 18.86 18.88 -0.32
539 2016-05-25, 09:49:59 18.86 18.88 -0.22
540 2016-05-25, 09:54:59 18.86 18.88 -0.22
541 2016-05-25, 09:59:59 18.86 18.90 -0.22
542 2016-05-25, 10:04:59 18.88 18.90 -0.15
543 2016-05-25, 10:09:59 18.88 18.90 -0.37
544 2016-05-25, 10:14:59 18.88 18.90 -0.32
545 2016-05-25, 10:19:59 18.88 18.90 -0.40
546 2016-05-25, 10:24:59 18.88 18.92 -0.17
547 2016-05-25, 10:29:59 18.90 18.92 -0.25
548 2016-05-25, 10:34:59 18.90 18.92 -0.25
549 2016-05-25, 10:39:59 18.90 18.92 -0.17
550 2016-05-25, 10:44:59 18.90 18.92 -0.15
551 2016-05-25, 10:49:59 18.90 18.94 -0.25
552 2016-05-25, 10:54:59 18.90 18.94 -0.10
553 2016-05-25, 10:59:59 18.92 18.94 -0.25
554 2016-05-25, 11:04:59 18.92 18.94 -0.32
555 2016-05-25, 11:09:59 18.92 18.94 -0.25
556 2016-05-25, 11:14:59 18.92 18.94 -0.17
557 2016-05-25, 11:19:59 18.94 18.94 -0.32
558 2016-05-25, 11:24:59 18.94 18.96 -0.25
559 2016-05-25, 11:29:59 18.94 18.96 -0.25
560 2016-05-25, 11:34:59 18.94 18.96 -0.20
561 2016-05-25, 11:39:59 18.94 18.96 -0.27
562 2016-05-25, 11:44:59 18.94 18.96 -0.17
563 2016-05-25, 11:49:59 18.96 18.98 -0.27
564 2016-05-25, 11:54:59 18.96 18.98 -0.40
565 2016-05-25, 11:59:59 18.96 18.98 -0.20
566 2016-05-25, 12:04:59 18.96 18.98 -0.25
567 2016-05-25, 12:09:59 18.96 18.98 -0.15
568 2016-05-25, 12:14:59 18.96 19.00 -0.37
569 2016-05-25, 12:19:59 18.96 19.00 -0.30
570 2016-05-25, 12:24:59 18.98 19.00 -0.27
571 2016-05-25, 12:29:59 18.98 19.00 -0.15
572 2016-05-25, 12:34:59 18.98 19.00 -0.35
573 2016-05-25, 12:39:59 18.98 19.00 -0.22
574 2016-05-25, 12:44:59 18.98 19.02 -0.30
575 2016-05-25, 12:49:59 18.98 19.02 -0.35
576 2016-05-25, 12:54:59 19.00 19.02 -0.45
577 2016-05-25, 12:59:59 19.00 19.02 -0.50
578 2016-05-25, 13:04:59 19.00 19.02 -0.25
579 2016-05-25, 13:09:59 19.00 19.04 -0.32
580 2016-05-25, 13:14:59 19.00 19.04 -0.32
581 2016-05-25, 13:19:59 19.02 19.04 -0.22
582 2016-05-25, 13:24:59 19.02 19.04 -0.25
583 2016-05-25, 13:29:59 19.02 19.06 -0.17
584 2016-05-25, 13:34:59 19.02 19.04 -0.22
585 2016-05-25, 13:39:59 19.02 19.06 -0.27
586 2016-05-25, 13:44:59 19.04 19.06 -0.37
587 2016-05-25, 13:49:59 19.04 19.06 -0.45
588 2016-05-25, 13:54:59 19.04 19.06 -0.32
589 2016-05-25, 13:59:59 19.04 19.06 -0.27
590 2016-05-25, 14:04:59 19.04 19.06 -0.37
591 2016-05-25, 14:09:59 19.04 19.10 -0.27
592 2016-05-25, 14:14:59 19.06 19.10 -0.25
593 2016-05-25, 14:19:59 19.06 19.10 -0.17
594 2016-05-25, 14:24:59 19.06 19.10 -0.42
595 2016-05-25, 14:29:59 19.06 19.10 -0.25
596 2016-05-25, 14:34:59 19.06 19.12 -0.22
597 2016-05-25, 14:39:59 19.06 19.12 -0.22
598 2016-05-25, 14:44:59 19.10 19.12 -0.20
599 2016-05-25, 14:49:59 19.10 19.12 -0.20
600 2016-05-25, 14:54:59 19.10 19.12 -0.12
601 2016-05-25, 14:59:59 19.10 19.12 -0.25
602 2016-05-25, 15:04:59 19.10 19.14 -0.12
603 2016-05-25, 15:09:59 19.10 19.14 -0.25
604 2016-05-25, 15:14:59 19.12 19.14 -0.20
605 2016-05-25, 15:19:59 19.12 19.14 -0.12
606 2016-05-25, 15:24:59 19.12 19.14 -0.32
607 2016-05-25, 15:29:59 19.12 19.14 -0.15
608 2016-05-25, 15:34:59 19.12 19.16 -0.30
609 2016-05-25, 15:39:59 19.12 19.16 -0.25
610 2016-05-25, 15:44:59 19.12 19.16 -0.52
611 2016-05-25, 15:49:59 19.14 19.16 -0.22
612 2016-05-25, 15:54:59 19.14 19.16 -0.20
613 2016-05-25, 15:59:59 19.14 19.16 -0.20
614 2016-05-25, 16:04:59 19.14 19.18 -0.20
615 2016-05-25, 16:09:59 19.14 19.18 -0.22
616 2016-05-25, 16:14:59 19.14 19.18 -0.37
617 2016-05-25, 16:19:59 19.16 19.18 -0.35
618 2016-05-25, 16:24:59 19.16 19.18 -0.25
619 2016-05-25, 16:29:59 19.16 19.18 -0.25
620 2016-05-25, 16:34:59 19.16 19.18 -0.15
621 2016-05-25, 16:39:59 19.16 19.20 -0.27
622 2016-05-25, 16:44:59 19.18 19.20 -0.22
623 2016-05-25, 16:49:59 19.18 19.20 -0.22
624 2016-05-25, 16:54:59 19.18 19.20 -0.30
625 2016-05-25, 16:59:59 19.18 19.20 -0.22
626 2016-05-25, 17:04:59 19.18 19.22 -0.40
627 2016-05-25, 17:09:59 19.18 19.22 -0.27
628 2016-05-25, 17:14:59 19.20 19.22 -0.27
629 2016-05-25, 17:19:59 19.20 19.22 -0.17
630 2016-05-25, 17:24:59 19.20 19.22 -0.32
631 2016-05-25, 17:29:59 19.20 19.22 -0.30
632 2016-05-25, 17:34:59 19.20 19.22 -0.30
633 2016-05-25, 17:39:59 19.20 19.24 -0.22
634 2016-05-25, 17:44:59 19.22 19.24 -0.32
635 2016-05-25, 17:49:59 19.22 19.24 -0.20
636 2016-05-25, 17:54:59 19.22 19.24 -0.27
637 2016-05-25, 17:59:59 19.22 19.24 -0.22
638 2016-05-25, 18:04:59 19.22 19.24 -0.22
639 2016-05-25, 18:09:59 19.22 19.26 -0.32
640 2016-05-25, 18:14:59 19.22 19.26 -0.17
641 2016-05-25, 18:19:59 19.24 19.26 -0.27
642 2016-05-25, 18:24:59 19.24 19.26 -0.32
643 2016-05-25, 18:29:59 19.24 19.26 -0.40
644 2016-05-25, 18:34:59 19.24 19.26 -0.22
645 2016-05-25, 18:39:59 19.24 19.26 -0.07
646 2016-05-25, 18:44:59 19.24 19.26 -0.12
647 2016-05-25, 18:49:59 19.24 19.28 -0.22
648 2016-05-25, 18:54:59 19.26 19.28 -0.37
649 2016-05-25, 18:59:59 19.26 19.28 -0.37
650 2016-05-25, 19:04:59 19.26 19.28 -0.37
651 2016-05-25, 19:09:59 19.26 19.28 -0.27
652 2016-05-25, 19:14:59 19.26 19.28 -0.40
653 2016-05-25, 19:19:59 19.26 19.30 -0.20
654 2016-05-25, 19:24:59 19.26 19.30 -0.37
655 2016-05-25, 19:29:59 19.28 19.30 -0.20
656 2016-05-25, 19:34:59 19.28 19.30 -0.17
657 2016-05-25, 19:39:59 19.28 19.30 -0.30
658 2016-05-25, 19:44:59 19.28 19.30 -0.40
659 2016-05-25, 19:49:59 19.28 19.30 -0.30
660 2016-05-25, 19:54:59 19.28 19.32 -0.40
661 2016-05-25, 19:59:59 19.30 19.32 -0.15
662 2016-05-25, 20:04:59 19.28 19.32 -0.15
663 2016-05-25, 20:09:59 19.30 19.32 -0.25
664 2016-05-25, 20:14:59 19.30 19.32 -0.17
665 2016-05-25, 20:19:59 19.30 19.32 -0.30
666 2016-05-25, 20:24:59 19.30 19.32 -0.17
667 2016-05-25, 20:29:59 19.30 19.32 -0.20
668 2016-05-25, 20:34:59 19.30 19.34 -0.20
669 2016-05-25, 20:39:59 19.30 19.34 -0.10
670 2016-05-25, 20:44:59 19.32 19.34 -0.15
671 2016-05-25, 20:49:59 19.32 19.34 -0.15
672 2016-05-25, 20:54:59 19.32 19.34 -0.20
673 2016-05-25, 20:59:59 19.32 19.34 -0.20
674 2016-05-25, 21:04:59 19.32 19.34 -0.10
675 2016-05-25, 21:09:59 19.32 19.34 -0.20
676 2016-05-25, 21:14:59 19.34 19.38 -0.20
677 2016-05-25, 21:19:59 19.34 19.38 -0.17
678 2016-05-25, 21:24:59 19.34 19.38 -0.10
679 2016-05-25, 21:29:59 19.34 19.38 -0.35
680 2016-05-25, 21:34:59 19.34 19.38 -0.15
681 2016-05-25, 21:39:59 19.34 19.38 -0.20
682 2016-05-25, 21:44:59 19.34 19.38 -0.15
683 2016-05-25, 21:49:59 19.34 19.38 -0.17
684 2016-05-25, 21:54:59 19.34 19.40 -0.22
685 2016-05-25, 21:59:59 19.34 19.40 -0.05
686 2016-05-25, 22:04:59 19.34 19.40 -0.17
687 2016-05-25, 22:09:59 19.38 19.40 -0.17
688 2016-05-25, 22:14:59 19.38 19.40 -0.17
689 2016-05-25, 22:19:59 19.38 19.40 -0.07
690 2016-05-25, 22:24:59 19.38 19.40 -0.15
691 2016-05-25, 22:29:59 19.38 19.40 -0.15
692 2016-05-25, 22:34:59 19.38 19.42 -0.15
693 2016-05-25, 22:39:59 19.40 19.42 -0.22
694 2016-05-25, 22:44:59 19.38 19.42 -0.05
695 2016-05-25, 22:49:59 19.40 19.42 -0.17
696 2016-05-25, 22:54:59 19.40 19.42 -0.17
697 2016-05-25, 22:59:59 19.40 19.42 -0.15
698 2016-05-25, 23:04:59 19.40 19.42 -0.15
699 2016-05-25, 23:09:59 19.40 19.42 -0.17
700 2016-05-25, 23:14:59 19.40 19.42 -0.40
701 2016-05-25, 23:19:59 19.40 19.44 -0.17
702 2016-05-25, 23:24:59 19.40 19.44 -0.17
703 2016-05-25, 23:29:59 19.40 19.44 -0.32
704 2016-05-25, 23:34:59 19.42 19.44 -0.17
705 2016-05-25, 23:39:59 19.42 19.44 -0.15
706 2016-05-25, 23:44:59 19.42 19.44 -0.15
707 2016-05-25, 23:49:59 19.42 19.44 -0.12
708 2016-05-25, 23:54:59 19.42 19.44 -0.22
709 2016-05-25, 23:59:59 19.42 19.46 -0.15
710 2016-05-26, 00:04:59 19.42 19.46 -0.15
711 2016-05-26, 00:09:59 19.42 19.46 -0.32
712 2016-05-26, 00:14:59 19.44 19.46 -0.22
713 2016-05-26, 00:19:59 19.44 19.46 -0.22
714 2016-05-26, 00:24:59 19.44 19.46 -0.15
715 2016-05-26, 00:29:59 19.44 19.46 -0.22
716 2016-05-26, 00:34:59 19.44 19.46 -0.15
717 2016-05-26, 00:39:59 19.44 19.46 -0.17
718 2016-05-26, 00:44:59 19.44 19.48 -0.17
719 2016-05-26, 00:49:59 19.44 19.46 -0.12
720 2016-05-26, 00:54:59 19.44 19.48 -0.10
721 2016-05-26, 00:59:59 19.44 19.48 -0.12
722 2016-05-26, 01:04:59 19.46 19.48 -0.12
723 2016-05-26, 01:09:59 19.46 19.48 -0.22
724 2016-05-26, 01:14:59 19.46 19.48 -0.25
725 2016-05-26, 01:19:59 19.46 19.48 -0.25
726 2016-05-26, 01:24:59 19.46 19.48 -0.17
727 2016-05-26, 01:29:59 19.46 19.50 -0.12
728 2016-05-26, 01:34:59 19.46 19.50 -0.10
729 2016-05-26, 01:39:59 19.46 19.50 -0.15
730 2016-05-26, 01:44:59 19.46 19.50 -0.15
731 2016-05-26, 01:49:59 19.48 19.50 -0.17
732 2016-05-26, 01:54:59 19.46 19.50 -0.15
733 2016-05-26, 01:59:59 19.46 19.50 -0.15
734 2016-05-26, 02:04:59 19.48 19.50 -0.15
735 2016-05-26, 02:09:59 19.48 19.50 -0.17
736 2016-05-26, 02:14:59 19.48 19.52 -0.20
737 2016-05-26, 02:19:59 19.48 19.52 -0.20
738 2016-05-26, 02:24:59 19.48 19.52 -0.15
739 2016-05-26, 02:29:59 19.48 19.52 -0.22
740 2016-05-26, 02:34:59 19.48 19.52 -0.12
741 2016-05-26, 02:39:59 19.50 19.52 -0.20
742 2016-05-26, 02:44:59 19.50 19.52 -0.22
743 2016-05-26, 02:49:59 19.50 19.52 -0.20
744 2016-05-26, 02:54:59 19.50 19.52 -0.20
745 2016-05-26, 02:59:59 19.50 19.52 -0.15
746 2016-05-26, 03:04:59 19.50 19.52 -0.15
747 2016-05-26, 03:09:59 19.50 19.52 -0.15
748 2016-05-26, 03:14:59 19.50 19.52 -0.22
749 2016-05-26, 03:19:59 19.50 19.54 -0.20
750 2016-05-26, 03:24:59 19.50 19.54 -0.32
751 2016-05-26, 03:29:59 19.52 19.54 -0.22
752 2016-05-26, 03:34:59 19.50 19.54 -0.22
753 2016-05-26, 03:39:59 19.52 19.54 -0.37
754 2016-05-26, 03:44:59 19.52 19.54 -0.15
755 2016-05-26, 03:49:59 19.52 19.54 -0.12
756 2016-05-26, 03:54:59 19.52 19.54 -0.12
757 2016-05-26, 03:59:59 19.52 19.54 -0.20
758 2016-05-26, 04:04:59 19.52 19.54 -0.22
759 2016-05-26, 04:09:59 19.52 19.56 -0.20
760 2016-05-26, 04:14:59 19.52 19.56 -0.20
761 2016-05-26, 04:19:59 19.54 19.56 -0.25
762 2016-05-26, 04:24:59 19.54 19.56 -0.30
763 2016-05-26, 04:29:59 19.54 19.56 -0.25
764 2016-05-26, 04:34:59 19.54 19.56 -0.12
765 2016-05-26, 04:39:59 19.54 19.56 -0.25
766 2016-05-26, 04:44:59 19.54 19.56 -0.45
767 2016-05-26, 04:49:59 19.54 19.56 -0.12
768 2016-05-26, 04:54:59 19.54 19.58 -0.20
769 2016-05-26, 04:59:59 19.54 19.58 -0.15
770 2016-05-26, 05:04:59 19.54 19.58 -0.37
771 2016-05-26, 05:09:59 19.56 19.58 -0.32
772 2016-05-26, 05:14:59 19.54 19.58 -0.37
773 2016-05-26, 05:19:59 19.56 19.58 -0.30
774 2016-05-26, 05:24:59 19.56 19.58 -0.42
775 2016-05-26, 05:29:59 19.56 19.58 -0.32
776 2016-05-26, 05:34:59 19.56 19.58 -0.30
777 2016-05-26, 05:39:59 19.56 19.58 -0.47
778 2016-05-26, 05:44:59 19.56 19.60 -0.27
779 2016-05-26, 05:49:59 19.56 19.58 -0.52
780 2016-05-26, 05:54:59 19.58 19.60 -0.20
781 2016-05-26, 05:59:59 19.56 19.60 -0.20
782 2016-05-26, 06:04:59 19.58 19.60 -0.27
783 2016-05-26, 06:09:59 19.58 19.60 -0.22
784 2016-05-26, 06:14:59 19.58 19.60 -0.27
785 2016-05-26, 06:19:59 19.58 19.60 -0.40
786 2016-05-26, 06:24:59 19.58 19.60 -0.35
787 2016-05-26, 06:29:59 19.58 19.60 -0.20
788 2016-05-26, 06:34:59 19.58 19.60 -0.17
789 2016-05-26, 06:39:59 19.58 19.62 -0.22
790 2016-05-26, 06:44:59 19.58 19.62 -0.22
791 2016-05-26, 06:49:59 19.60 19.62 -0.22
792 2016-05-26, 06:54:59 19.60 19.62 -0.12
793 2016-05-26, 06:59:59 19.60 19.62 -0.32
794 2016-05-26, 07:04:59 19.60 19.62 -0.17
795 2016-05-26, 07:09:59 19.60 19.62 -0.27
796 2016-05-26, 07:14:59 19.60 19.62 -0.30
797 2016-05-26, 07:19:59 19.60 19.62 -0.17
798 2016-05-26, 07:24:59 19.60 19.66 -0.40
799 2016-05-26, 07:29:59 19.60 19.66 -0.22
800 2016-05-26, 07:34:59 19.60 19.66 -0.17
801 2016-05-26, 07:39:59 19.62 19.66 -0.40
802 2016-05-26, 07:44:59 19.62 19.66 -0.27
803 2016-05-26, 07:49:59 19.62 19.66 -0.32
804 2016-05-26, 07:54:59 19.62 19.66 -0.42
805 2016-05-26, 07:59:59 19.62 19.66 -0.22
806 2016-05-26, 08:04:59 19.62 19.66 -0.17
807 2016-05-26, 08:09:59 19.62 19.68 -0.32
808 2016-05-26, 08:14:59 19.62 19.68 -0.32
809 2016-05-26, 08:19:59 19.66 19.68 -0.07
810 2016-05-26, 08:24:59 19.66 19.68 -0.20
811 2016-05-26, 08:29:59 19.66 19.68 -0.22
812 2016-05-26, 08:34:59 19.66 19.70 -0.27
813 2016-05-26, 08:39:59 19.66 19.68 -0.32
814 2016-05-26, 08:44:59 19.66 19.68 -0.10
815 2016-05-26, 08:49:59 19.66 19.68 -0.17
816 2016-05-26, 08:54:59 19.66 19.70 -0.22
817 2016-05-26, 08:59:59 19.66 19.70 -0.12
818 2016-05-26, 09:04:59 19.66 19.70 -0.22
819 2016-05-26, 09:09:59 19.68 19.70 -0.40
820 2016-05-26, 09:14:59 19.68 19.70 -0.40
821 2016-05-26, 09:19:59 19.68 19.70 -0.17
822 2016-05-26, 09:24:59 19.68 19.70 -0.47
823 2016-05-26, 09:29:59 19.68 19.70 -0.22
824 2016-05-26, 09:34:59 19.68 19.72 -0.32
825 2016-05-26, 09:39:59 19.68 19.72 -0.25
826 2016-05-26, 09:44:59 19.68 19.72 -0.52
827 2016-05-26, 09:49:59 19.68 19.72 -0.47
828 2016-05-26, 09:54:59 19.70 19.72 -0.30
829 2016-05-26, 09:59:59 19.70 19.72 -0.40
830 2016-05-26, 10:04:59 19.70 19.72 -0.42
831 2016-05-26, 10:09:59 19.70 19.72 -0.15
832 2016-05-26, 10:14:59 19.70 19.72 -0.25
833 2016-05-26, 10:19:59 19.70 19.74 -0.37
834 2016-05-26, 10:24:59 19.70 19.74 -0.20
835 2016-05-26, 10:29:59 19.70 19.74 -0.30
836 2016-05-26, 10:34:59 19.70 19.74 -0.32
837 2016-05-26, 10:39:59 19.70 19.74 -0.20
838 2016-05-26, 10:44:59 19.72 19.74 -0.27
839 2016-05-26, 10:49:59 19.72 19.74 -0.17
840 2016-05-26, 10:54:59 19.72 19.74 -0.37
841 2016-05-26, 10:59:59 19.72 19.74 -0.40
842 2016-05-26, 11:04:59 19.72 19.74 -0.25
843 2016-05-26, 11:09:59 19.72 19.76 -0.20
844 2016-05-26, 11:14:59 19.72 19.76 -0.25
845 2016-05-26, 11:19:59 19.72 19.76 -0.35
846 2016-05-26, 11:24:59 19.72 19.76 -0.17
847 2016-05-26, 11:29:59 19.74 19.76 -0.20
848 2016-05-26, 11:34:59 19.72 19.76 -0.25
849 2016-05-26, 11:39:59 19.74 19.76 -0.27
850 2016-05-26, 11:44:59 19.74 19.76 -0.30
851 2016-05-26, 11:49:59 19.74 19.76 -0.20
852 2016-05-26, 11:54:59 19.74 19.76 -0.25
853 2016-05-26, 11:59:59 19.74 19.76 -0.40
854 2016-05-26, 12:04:59 19.74 19.76 -0.27
855 2016-05-26, 12:09:59 19.74 19.76 -0.25
856 2016-05-26, 12:14:59 19.74 19.78 -0.25
857 2016-05-26, 12:19:59 19.74 19.78 -0.15
858 2016-05-26, 12:24:59 19.74 19.78 -0.27
859 2016-05-26, 12:29:59 19.76 19.78 -0.20
860 2016-05-26, 12:34:59 19.76 19.78 -0.35
861 2016-05-26, 12:39:59 19.76 19.78 -0.25
862 2016-05-26, 12:44:59 19.76 19.78 -0.37
863 2016-05-26, 12:49:59 19.76 19.80 -0.25
864 2016-05-26, 12:54:59 19.76 19.80 -0.20
865 2016-05-26, 12:59:59 19.76 19.78 -0.25
866 2016-05-26, 13:04:59 19.76 19.78 -0.35
867 2016-05-26, 13:09:59 19.78 19.80 -0.27
868 2016-05-26, 13:14:59 19.78 19.80 -0.45
869 2016-05-26, 13:19:59 19.76 19.80 -0.20
870 2016-05-26, 13:24:59 19.78 19.80 -0.27
871 2016-05-26, 13:29:59 19.78 19.80 -0.17
872 2016-05-26, 13:34:59 19.78 19.80 -0.40
873 2016-05-26, 13:39:59 19.78 19.80 -0.25
874 2016-05-26, 13:44:59 19.78 19.80 -0.40
875 2016-05-26, 13:49:59 19.78 19.80 -0.20
876 2016-05-26, 13:54:59 19.78 19.80 -0.25
877 2016-05-26, 13:59:59 19.78 19.82 -0.25
878 2016-05-26, 14:04:59 19.78 19.82 -0.25
879 2016-05-26, 14:09:59 19.78 19.82 -0.20
880 2016-05-26, 14:14:59 19.78 19.82 -0.17
881 2016-05-26, 14:19:59 19.78 19.82 -0.27
882 2016-05-26, 14:24:59 19.78 19.82 -0.35
883 2016-05-26, 14:29:59 19.80 19.82 -0.25
884 2016-05-26, 14:34:59 19.78 19.82 -0.40
885 2016-05-26, 14:39:59 19.80 19.82 -0.17
886 2016-05-26, 14:44:59 19.80 19.82 -0.30
887 2016-05-26, 14:49:59 19.80 19.82 -0.45
888 2016-05-26, 14:54:59 19.80 19.82 -0.30
889 2016-05-26, 14:59:59 19.80 19.82 -0.27
890 2016-05-26, 15:04:59 19.80 19.84 -0.27
891 2016-05-26, 15:09:59 19.80 19.82 -0.27
892 2016-05-26, 15:14:59 19.80 19.84 -0.27
893 2016-05-26, 15:19:59 19.80 19.84 -0.22
894 2016-05-26, 15:24:59 19.80 19.84 -0.25
895 2016-05-26, 15:29:59 19.82 19.84 -0.47
896 2016-05-26, 15:34:59 19.82 19.84 -0.45
897 2016-05-26, 15:39:59 19.82 19.84 -0.15
898 2016-05-26, 15:44:59 19.80 19.84 -0.32
899 2016-05-26, 15:49:59 19.82 19.84 -0.17
900 2016-05-26, 15:54:59 19.82 19.84 -0.25
901 2016-05-26, 15:59:59 19.82 19.84 -0.17
902 2016-05-26, 16:04:59 19.82 19.84 -0.15
903 2016-05-26, 16:09:59 19.82 19.84 -0.32
904 2016-05-26, 16:14:59 19.82 19.84 -0.32
905 2016-05-26, 16:19:59 19.82 19.84 -0.32
906 2016-05-26, 16:24:59 19.82 19.84 -0.22
907 2016-05-26, 16:29:59 19.82 19.84 -0.40
908 2016-05-26, 16:34:59 19.82 19.86 -0.22
909 2016-05-26, 16:39:59 19.82 19.84 -0.22
910 2016-05-26, 16:44:59 19.82 19.84 -0.25
911 2016-05-26, 16:49:59 19.82 19.84 -0.35
912 2016-05-26, 16:54:59 19.82 19.84 -0.27
913 2016-05-26, 16:59:59 19.82 19.84 -0.27
914 2016-05-26, 17:04:59 19.82 19.86 -0.40
915 2016-05-26, 17:09:59 19.82 19.86 -0.25
916 2016-05-26, 17:14:59 19.82 19.86 -0.27
917 2016-05-26, 17:19:59 19.82 19.86 -0.45
918 2016-05-26, 17:24:59 19.82 19.86 -0.35
919 2016-05-26, 17:29:59 19.82 19.86 -0.17
920 2016-05-26, 17:34:59 19.84 19.86 -0.45
921 2016-05-26, 17:39:59 19.84 19.86 -0.27
922 2016-05-26, 17:44:59 19.84 19.86 -0.27
923 2016-05-26, 17:49:59 19.84 19.86 -0.32
924 2016-05-26, 17:54:59 19.84 19.86 -0.32
925 2016-05-26, 17:59:59 19.84 19.86 -0.17
926 2016-05-26, 18:04:59 19.84 19.86 -0.15
927 2016-05-26, 18:09:59 19.84 19.86 -0.45
928 2016-05-26, 18:14:59 19.84 19.86 -0.25
929 2016-05-26, 18:19:59 19.84 19.86 -0.22
930 2016-05-26, 18:24:59 19.84 19.88 -0.37
931 2016-05-26, 18:29:59 19.84 19.88 -0.57
932 2016-05-26, 18:34:59 19.84 19.88 -0.27
933 2016-05-26, 18:39:59 19.84 19.88 -0.35
934 2016-05-26, 18:44:59 19.84 19.88 -0.25
935 2016-05-26, 18:49:59 19.86 19.88 -0.47
936 2016-05-26, 18:54:59 19.86 19.88 -0.25
937 2016-05-26, 18:59:59 19.86 19.88 -0.32
938 2016-05-26, 19:04:59 19.86 19.88 -0.27
939 2016-05-26, 19:09:59 19.86 19.88 -0.35
940 2016-05-26, 19:14:59 19.86 19.88 -0.27
941 2016-05-26, 19:19:59 19.86 19.88 -0.22
942 2016-05-26, 19:24:59 19.86 19.88 -0.27
943 2016-05-26, 19:29:59 19.86 19.90 -0.22
944 2016-05-26, 19:34:59 19.86 19.90 -0.22
945 2016-05-26, 19:39:59 19.86 19.90 -0.17
946 2016-05-26, 19:44:59 19.88 19.90 -0.17
947 2016-05-26, 19:49:59 19.86 19.90 -0.27
948 2016-05-26, 19:54:59 19.88 19.90 -0.25
949 2016-05-26, 19:59:59 19.88 19.90 -0.22
950 2016-05-26, 20:04:59 19.88 19.90 -0.25
951 2016-05-26, 20:09:59 19.88 19.90 -0.12
952 2016-05-26, 20:14:59 19.88 19.90 -0.17
953 2016-05-26, 20:19:59 19.88 19.90 -0.35
954 2016-05-26, 20:24:59 19.90 19.90 -0.22
955 2016-05-26, 20:29:59 19.88 19.90 -0.27
956 2016-05-26, 20:34:59 19.88 19.94 -0.22
957 2016-05-26, 20:39:59 19.88 19.94 -0.20
958 2016-05-26, 20:44:59 19.88 19.94 -0.25
959 2016-05-26, 20:49:59 19.88 19.94 -0.25
960 2016-05-26, 20:54:59 19.88 19.94 -0.15
961 2016-05-26, 20:59:59 19.88 19.94 -0.42
962 2016-05-26, 21:04:59 19.90 19.94 -0.20
963 2016-05-26, 21:09:59 19.90 19.94 -0.30
964 2016-05-26, 21:14:59 19.90 19.94 -0.32
965 2016-05-26, 21:19:59 19.90 19.94 -0.15
966 2016-05-26, 21:24:59 19.90 19.94 -0.22
967 2016-05-26, 21:29:59 19.90 19.94 -0.22
968 2016-05-26, 21:34:59 19.90 19.94 -0.20
969 2016-05-26, 21:39:59 19.90 19.94 -0.15
970 2016-05-26, 21:44:59 19.90 19.96 -0.20
971 2016-05-26, 21:49:59 19.90 19.94 -0.25
972 2016-05-26, 21:54:59 19.90 19.96 -0.25
973 2016-05-26, 21:59:59 19.90 19.96 -0.22
974 2016-05-26, 22:04:59 19.90 19.96 -0.22
975 2016-05-26, 22:09:59 19.90 19.96 -0.25
976 2016-05-26, 22:14:59 19.90 19.96 -0.25
977 2016-05-26, 22:19:59 19.94 19.96 -0.15
978 2016-05-26, 22:24:59 19.90 19.96 -0.15
979 2016-05-26, 22:29:59 19.94 19.96 -0.15
980 2016-05-26, 22:34:59 19.94 19.96 -0.15
981 2016-05-26, 22:39:59 19.94 19.96 -0.15
982 2016-05-26, 22:44:59 19.94 19.96 -0.12
983 2016-05-26, 22:49:59 19.94 19.96 -0.20
984 2016-05-26, 22:54:59 19.94 19.96 -0.12
985 2016-05-26, 22:59:59 19.94 19.96 -0.20
986 2016-05-26, 23:04:59 19.94 19.96 -0.22
987 2016-05-26, 23:09:59 19.94 19.96 -0.12
988 2016-05-26, 23:14:59 19.94 19.96 -0.12
989 2016-05-26, 23:19:59 19.94 19.96 -0.20
990 2016-05-26, 23:24:59 19.94 19.96 -0.20
991 2016-05-26, 23:29:59 19.94 19.98 -0.20
992 2016-05-26, 23:34:59 19.94 19.96 -0.25
993 2016-05-26, 23:39:59 19.94 19.96 -0.12
994 2016-05-26, 23:44:59 19.94 19.98 -0.15
995 2016-05-26, 23:49:59 19.94 19.98 -0.15
996 2016-05-26, 23:54:59 19.94 19.98 -0.15
997 2016-05-26, 23:59:59 19.94 19.98 -0.42
998 2016-05-27, 00:04:59 19.94 19.98 -0.15
999 2016-05-27, 00:09:59 19.96 19.98 -0.25
1000 2016-05-27, 00:14:59 19.96 19.98 -0.15
1001 2016-05-27, 00:19:59 19.96 19.98 -0.25
1002 2016-05-27, 00:24:59 19.96 19.98 -0.22
1003 2016-05-27, 00:29:59 19.96 19.98 -0.22
1004 2016-05-27, 00:34:59 19.96 19.98 -0.25
1005 2016-05-27, 00:39:59 19.96 19.98 -0.25
1006 2016-05-27, 00:44:59 19.96 19.98 -0.20
1007 2016-05-27, 00:49:59 19.96 19.98 -0.20
1008 2016-05-27, 00:54:59 19.96 19.98 -0.20
1009 2016-05-27, 00:59:59 19.96 19.98 -0.15
1010 2016-05-27, 01:04:59 19.96 19.98 -0.25
1011 2016-05-27, 01:09:59 19.96 19.98 -0.22
1012 2016-05-27, 01:14:59 19.96 19.98 -0.20
1013 2016-05-27, 01:19:59 19.96 19.98 -0.15
1014 2016-05-27, 01:24:59 19.96 19.98 -0.20
1015 2016-05-27, 01:29:59 19.96 20.00 -0.12
1016 2016-05-27, 01:34:59 19.96 20.00 -0.15
1017 2016-05-27, 01:39:59 19.96 19.98 -0.25
1018 2016-05-27, 01:44:59 19.96 20.00 -0.32
1019 2016-05-27, 01:49:59 19.98 20.00 -0.25
1020 2016-05-27, 01:54:59 19.96 20.00 -0.20
1021 2016-05-27, 01:59:59 19.96 20.00 -0.20
1022 2016-05-27, 02:04:59 19.98 20.00 -0.20
1023 2016-05-27, 02:09:59 19.96 20.00 -0.15
1024 2016-05-27, 02:14:59 19.96 20.00 -0.20
1025 2016-05-27, 02:19:59 19.96 20.00 -0.20
1026 2016-05-27, 02:24:59 19.96 20.00 -0.22
1027 2016-05-27, 02:29:59 19.98 20.00 -0.12
1028 2016-05-27, 02:34:59 19.98 20.00 -0.30
1029 2016-05-27, 02:39:59 19.98 20.00 -0.12
1030 2016-05-27, 02:44:59 19.98 20.00 -0.20
1031 2016-05-27, 02:49:59 19.98 20.00 -0.32
1032 2016-05-27, 02:54:59 19.98 20.00 -0.22
1033 2016-05-27, 02:59:59 19.98 20.00 -0.25
1034 2016-05-27, 03:04:59 19.98 20.00 -0.25
1035 2016-05-27, 03:09:59 19.98 20.00 -0.12
1036 2016-05-27, 03:14:59 19.98 20.00 -0.22
1037 2016-05-27, 03:19:59 19.98 20.00 -0.30
1038 2016-05-27, 03:24:59 19.98 20.02 -0.30
1039 2016-05-27, 03:29:59 19.98 20.00 -0.20
1040 2016-05-27, 03:34:59 19.98 20.00 -0.40
1041 2016-05-27, 03:39:59 19.98 20.00 -0.15
1042 2016-05-27, 03:44:59 19.98 20.02 -0.15
1043 2016-05-27, 03:49:59 19.98 20.00 -0.20
1044 2016-05-27, 03:54:59 19.98 20.02 -0.20
1045 2016-05-27, 03:59:59 19.98 20.02 -0.30
1046 2016-05-27, 04:04:59 19.98 20.02 -0.20
1047 2016-05-27, 04:09:59 19.98 20.02 -0.22
1048 2016-05-27, 04:14:59 20.00 20.02 -0.15
1049 2016-05-27, 04:19:59 20.00 20.02 -0.30
1050 2016-05-27, 04:24:59 20.00 20.02 -0.20
1051 2016-05-27, 04:29:59 19.98 20.02 -0.22
1052 2016-05-27, 04:34:59 19.98 20.02 -0.20
1053 2016-05-27, 04:39:59 20.00 20.02 -0.22
1054 2016-05-27, 04:44:59 20.00 20.02 -0.20
1055 2016-05-27, 04:49:59 20.00 20.02 -0.25
1056 2016-05-27, 04:54:59 20.00 20.02 -0.20
1057 2016-05-27, 04:59:59 20.00 20.02 -0.15
1058 2016-05-27, 05:04:59 20.00 20.02 -0.30
1059 2016-05-27, 05:09:59 20.00 20.02 -0.25
1060 2016-05-27, 05:14:59 20.00 20.02 -0.22
1061 2016-05-27, 05:19:59 20.00 20.02 -0.20
1062 2016-05-27, 05:24:59 20.00 20.02 -0.22
1063 2016-05-27, 05:29:59 20.00 20.02 -0.15
1064 2016-05-27, 05:34:59 20.00 20.02 -0.20
1065 2016-05-27, 05:39:59 20.00 20.02 -0.22
1066 2016-05-27, 05:44:59 20.00 20.02 -0.15
1067 2016-05-27, 05:49:59 20.00 20.04 -0.22
1068 2016-05-27, 05:54:59 20.00 20.04 -0.40
1069 2016-05-27, 05:59:59 20.00 20.04 -0.25
1070 2016-05-27, 06:04:59 20.02 20.04 -0.35
1071 2016-05-27, 06:09:59 20.00 20.04 -0.20
1072 2016-05-27, 06:14:59 20.02 20.04 -0.40
1073 2016-05-27, 06:19:59 20.02 20.04 -0.22
1074 2016-05-27, 06:24:59 20.00 20.04 -0.25
1075 2016-05-27, 06:29:59 20.02 20.04 -0.30
1076 2016-05-27, 06:34:59 20.02 20.04 -0.17
1077 2016-05-27, 06:39:59 20.02 20.04 -0.25
1078 2016-05-27, 06:44:59 20.02 20.04 -0.22
1079 2016-05-27, 06:49:59 20.02 20.04 -0.30
1080 2016-05-27, 06:54:59 20.02 20.04 -0.12
1081 2016-05-27, 06:59:59 20.02 20.04 -0.40
1082 2016-05-27, 07:04:59 20.02 20.06 -0.22
1083 2016-05-27, 07:09:59 20.02 20.06 -0.22
1084 2016-05-27, 07:14:59 20.02 20.06 -0.20
1085 2016-05-27, 07:19:59 20.04 20.06 -0.12
1086 2016-05-27, 07:24:59 20.02 20.06 -0.12
1087 2016-05-27, 07:29:59 20.04 20.06 -0.42
1088 2016-05-27, 07:34:59 20.02 20.06 -0.25
1089 2016-05-27, 07:39:59 20.04 20.06 -0.42
1090 2016-05-27, 07:44:59 20.04 20.06 -0.25
1091 2016-05-27, 07:49:59 20.04 20.06 -0.17
1092 2016-05-27, 07:54:59 20.04 20.06 -0.17
1093 2016-05-27, 07:59:59 20.04 20.06 -0.30
1094 2016-05-27, 08:04:59 20.04 20.06 -0.20
1095 2016-05-27, 08:09:59 20.04 20.06 -0.42
1096 2016-05-27, 08:14:59 20.04 20.06 -0.42
1097 2016-05-27, 08:19:59 20.04 20.08 -0.15
1098 2016-05-27, 08:24:59 20.04 20.08 -0.15
1099 2016-05-27, 08:29:59 20.04 20.08 -0.17
1100 2016-05-27, 08:34:59 20.06 20.08 -0.37
1101 2016-05-27, 08:39:59 20.06 20.08 -0.45
1102 2016-05-27, 08:44:59 20.06 20.08 -0.20
1103 2016-05-27, 08:49:59 20.06 20.08 -0.20
1104 2016-05-27, 08:54:59 20.06 20.08 -0.40
1105 2016-05-27, 08:59:59 20.06 20.08 -0.27
1106 2016-05-27, 09:04:59 20.06 20.08 -0.42
1107 2016-05-27, 09:09:59 20.06 20.08 -0.27
1108 2016-05-27, 09:14:59 20.06 20.08 -0.40
1109 2016-05-27, 09:19:59 20.06 20.08 -0.32
1110 2016-05-27, 09:24:59 20.06 20.08 -0.27
1111 2016-05-27, 09:29:59 20.06 20.08 -0.42
1112 2016-05-27, 09:34:59 20.06 20.10 -0.35
1113 2016-05-27, 09:39:59 20.06 20.10 -0.40
1114 2016-05-27, 09:44:59 20.06 20.10 -0.20
1115 2016-05-27, 09:49:59 20.08 20.10 -0.40
1116 2016-05-27, 09:54:59 20.08 20.10 -0.25
1117 2016-05-27, 09:59:59 20.06 20.10 -0.30
1118 2016-05-27, 10:04:59 20.08 20.10 -0.37
1119 2016-05-27, 10:09:59 20.08 20.10 -0.30
1120 2016-05-27, 10:14:59 20.08 20.10 -0.35
1121 2016-05-27, 10:19:59 20.08 20.10 -0.35
1122 2016-05-27, 10:24:59 20.08 20.10 -0.35
1123 2016-05-27, 10:29:59 20.08 20.10 -0.35
1124 2016-05-27, 10:34:59 20.08 20.10 -0.25
1125 2016-05-27, 10:39:59 20.08 20.12 -0.30
1126 2016-05-27, 10:44:59 20.08 20.12 -0.15
1127 2016-05-27, 10:49:59 20.08 20.12 -0.27
1128 2016-05-27, 10:54:59 20.08 20.12 -0.27
1129 2016-05-27, 10:59:59 20.08 20.12 -0.25
1130 2016-05-27, 11:04:59 20.08 20.12 -0.17
1131 2016-05-27, 11:09:59 20.08 20.12 -0.20
1132 2016-05-27, 11:14:59 20.10 20.12 -0.17
1133 2016-05-27, 11:19:59 20.08 20.12 -0.17
1134 2016-05-27, 11:24:59 20.10 20.12 -0.17
1135 2016-05-27, 11:29:59 20.10 20.12 -0.17
1136 2016-05-27, 11:34:59 20.10 20.12 -0.55
1137 2016-05-27, 11:39:59 20.10 20.14 -0.27
1138 2016-05-27, 11:44:59 20.10 20.14 -0.15
1139 2016-05-27, 11:49:59 20.10 20.14 -0.20
1140 2016-05-27, 11:54:59 20.12 20.14 -0.10
1141 2016-05-27, 11:59:59 20.10 20.12 -0.10
1142 2016-05-27, 12:04:59 20.12 20.14 -0.30
1143 2016-05-27, 12:09:59 20.12 20.14 -0.20
1144 2016-05-27, 12:14:59 20.12 20.14 -0.20
1145 2016-05-27, 12:19:59 20.12 20.14 -0.17
1146 2016-05-27, 12:24:59 20.12 20.14 -0.47
1147 2016-05-27, 12:29:59 20.12 20.14 -0.47
1148 2016-05-27, 12:34:59 20.12 20.14 -0.50
1149 2016-05-27, 12:39:59 20.12 20.16 -0.37
1150 2016-05-27, 12:44:59 20.12 20.16 -0.42
1151 2016-05-27, 12:49:59 20.12 20.14 -0.20
1152 2016-05-27, 12:54:59 20.12 20.16 -0.47
1153 2016-05-27, 12:59:59 20.12 20.16 -0.10
1154 2016-05-27, 13:04:59 20.12 20.16 -0.10
1155 2016-05-27, 13:09:59 20.14 20.16 -0.17
1156 2016-05-27, 13:14:59 20.12 20.16 -0.17
1157 2016-05-27, 13:19:59 20.14 20.16 -0.25
1158 2016-05-27, 13:24:59 20.14 20.16 -0.15
1159 2016-05-27, 13:29:59 20.14 20.16 -0.17
1160 2016-05-27, 13:34:59 20.14 20.20 -0.17
1161 2016-05-27, 13:39:59 20.14 20.20 -0.12
1162 2016-05-27, 13:44:59 20.14 20.16 -0.25
1163 2016-05-27, 13:49:59 20.14 20.20 -0.30
1164 2016-05-27, 13:54:59 20.14 20.20 -0.12
1165 2016-05-27, 13:59:59 20.14 20.20 -0.20
1166 2016-05-27, 14:04:59 20.14 20.20 -0.15
1167 2016-05-27, 14:09:59 20.14 20.20 -0.15
1168 2016-05-27, 14:14:59 20.14 20.20 -0.15
1169 2016-05-27, 14:19:59 20.16 20.20 -0.12
1170 2016-05-27, 14:24:59 20.16 20.20 -0.15
1171 2016-05-27, 14:29:59 20.16 20.20 -0.17
1172 2016-05-27, 14:34:59 20.16 20.20 -0.20
1173 2016-05-27, 14:39:59 20.16 20.20 -0.17
1174 2016-05-27, 14:44:59 20.16 20.22 -0.17
1175 2016-05-27, 14:49:59 20.16 20.22 -0.25
1176 2016-05-27, 14:54:59 20.16 20.22 -0.30
1177 2016-05-27, 14:59:59 20.16 20.22 -0.27
1178 2016-05-27, 15:04:59 20.20 20.22 -0.15
1179 2016-05-27, 15:09:59 20.16 20.22 -0.17
1180 2016-05-27, 15:14:59 20.20 20.22 -0.15
1181 2016-05-27, 15:19:59 20.20 20.22 -0.25
1182 2016-05-27, 15:24:59 20.20 20.22 -0.27
1183 2016-05-27, 15:29:59 20.20 20.22 -0.15
1184 2016-05-27, 15:34:59 20.20 20.24 -0.27
1185 2016-05-27, 15:39:59 20.20 20.24 -0.45
1186 2016-05-27, 15:44:59 20.20 20.24 -0.27
1187 2016-05-27, 15:49:59 20.20 20.24 -0.25
1188 2016-05-27, 15:54:59 20.20 20.24 -0.22
1189 2016-05-27, 15:59:59 20.20 20.24 -0.22
1190 2016-05-27, 16:04:59 20.20 20.24 -0.15
1191 2016-05-27, 16:09:59 20.20 20.24 -0.40
1192 2016-05-27, 16:14:59 20.20 20.24 -0.15
1193 2016-05-27, 16:19:59 20.22 20.24 -0.27
1194 2016-05-27, 16:24:59 20.20 20.24 -0.15
1195 2016-05-27, 16:29:59 20.20 20.24 -0.22
1196 2016-05-27, 16:34:59 20.20 20.24 -0.25
1197 2016-05-27, 16:39:59 20.22 20.24 -0.07
[truncated: 26,165 more rows]

## Sheet: 0818
GMT Time Correction = 7200
[truncated: 27,365 more rows]

## Sheet: 0820
GMT Time Correction = 7200
[truncated: 27,365 more rows]

[truncated: 21 more sheets: 0822, 0826, 0827, 0828, 0830, 0833, 0836, 0839, 0841, 0843, 0844, 0845, 0847, 0848, 0850, 0855, 0857, 0858, 0861, 0864 …]
