# Supplementary material for: Sun-basking fish benefit from body temperatures that are higher than ambient water
Source: Proc Biol Sci. 2018 May 30;285(1879):20180639. doi: 10.1098/rspb.2018.0639 (PMC5998101; doi:10.1098/rspb.2018.0639)
Supplement: Data S3 [file rspb20180639supp4.xlsx]

## Sheet: Explanation
Explanation of placement and treatment of HOBO-loggers under fieldexperiment 9-10/7 2017
Raft	Treatment	Logger ID (last three digits in serial number)
1	Shaded	-435
1	Exposed	-436
2	Shaded	-434
2	Exposed	-433
3	Shaded	-431
3	Exposed	-432
4	Shaded	-430
4	Exposed	-558
5	Shaded	-556
5	Exposed	-557
6	Shaded	-555
6	Exposed	-554
7	Shaded	-553
7	Exposed	-552
8	Shaded	-564
8	Exposed	-563
9	Shaded	-562
9	Exposed	-561
10	Shaded	-560
10	Exposed	-559
Experimental period = "2017-07-09 10:25:00/2017-07-10 17:50:00"
Calibration period ="2017-07-16 15:30/2017-07-16 18:30"

## Sheet: Raft1
Raft1
#	Date Time, GMT+02:00	Temp, °C (LGR S/N: 20134436, SEN S/N: 20134436)	Temp, °C (LGR S/N: 20134435, SEN S/N: 20134435)
1	07/08/17 12:00:00 em	17.665	19.662
2	07/08/17 12:05:00 em	18.521	19.377
3	07/08/17 12:10:00 em	19.282	17.284
4	07/08/17 12:15:00 em	20.138	17.570
5	07/08/17 12:20:00 em	20.901	18.521
6	07/08/17 12:25:00 em	21.091	19.282
7	07/08/17 12:30:00 em	20.996	19.472
8	07/08/17 12:35:00 em	20.710	19.377
9	07/08/17 12:40:00 em	21.187	19.853
10	07/08/17 12:45:00 em	21.951	21.569
11	07/08/17 12:50:00 em	22.525	22.429
12	07/08/17 12:55:00 em	22.333	22.238
13	07/08/17 01:00:00 em	21.951	22.046
14	07/08/17 01:05:00 em	21.187	21.664
15	07/08/17 01:10:00 em	21.091	21.569
16	07/08/17 01:15:00 em	20.996	21.569
17	07/08/17 01:20:00 em	21.091	21.473
18	07/08/17 01:25:00 em	21.187	21.473
19	07/08/17 01:30:00 em	21.282	21.569
20	07/08/17 01:35:00 em	21.378	21.569
21	07/08/17 01:40:00 em	21.473	21.569
22	07/08/17 01:45:00 em	21.664	21.664
23	07/08/17 01:50:00 em	21.664	21.664
24	07/08/17 01:55:00 em	21.760	21.760
25	07/08/17 02:00:00 em	21.855	21.760
26	07/08/17 02:05:00 em	21.951	21.855
27	07/08/17 02:10:00 em	22.046	21.855
28	07/08/17 02:15:00 em	22.046	21.951
29	07/08/17 02:20:00 em	22.142	21.951
30	07/08/17 02:25:00 em	22.142	22.046
31	07/08/17 02:30:00 em	22.238	22.142
32	07/08/17 02:35:00 em	22.333	22.142
33	07/08/17 02:40:00 em	22.333	22.238
34	07/08/17 02:45:00 em	22.333	22.238
35	07/08/17 02:50:00 em	22.429	22.333
36	07/08/17 02:55:00 em	22.429	22.333
37	07/08/17 03:00:00 em	22.525	22.429
38	07/08/17 03:05:00 em	22.525	22.429
39	07/08/17 03:10:00 em	22.621	22.429
40	07/08/17 03:15:00 em	22.621	22.525
41	07/08/17 03:20:00 em	22.621	22.525
42	07/08/17 03:25:00 em	22.717	22.621
43	07/08/17 03:30:00 em	22.812	22.717
44	07/08/17 03:35:00 em	22.812	22.717
45	07/08/17 03:40:00 em	22.812	22.812
46	07/08/17 03:45:00 em	22.717	22.908
47	07/08/17 03:50:00 em	22.525	22.908
48	07/08/17 03:55:00 em	22.333	22.908
49	07/08/17 04:00:00 em	22.142	22.812
50	07/08/17 04:05:00 em	21.855	22.812
51	07/08/17 04:10:00 em	23.966	22.717
52	07/08/17 04:15:00 em	23.484	22.717
53	07/08/17 04:20:00 em	23.004	22.717
54	07/08/17 04:25:00 em	22.717	22.621
55	07/08/17 04:30:00 em	22.429	22.525
56	07/08/17 04:35:00 em	22.238	22.429
57	07/08/17 04:40:00 em	22.046	22.429
58	07/08/17 04:45:00 em	21.951	22.333
59	07/08/17 04:50:00 em	21.855	22.238
60	07/08/17 04:55:00 em	21.760	22.238
61	07/08/17 05:00:00 em	21.664	22.142
62	07/08/17 05:05:00 em	21.664	22.046
63	07/08/17 05:10:00 em	21.569	21.951
64	07/08/17 05:15:00 em	21.569	21.951
65	07/08/17 05:20:00 em	21.569	21.855
66	07/08/17 05:25:00 em	21.473	21.855
67	07/08/17 05:30:00 em	21.473	21.760
68	07/08/17 05:35:00 em	21.378	21.760
69	07/08/17 05:40:00 em	21.282	21.664
70	07/08/17 05:45:00 em	21.091	21.569
71	07/08/17 05:50:00 em	20.996	21.473
72	07/08/17 05:55:00 em	20.901	21.378
73	07/08/17 06:00:00 em	20.710	21.282
74	07/08/17 06:05:00 em	20.615	21.187
75	07/08/17 06:10:00 em	20.519	21.091
76	07/08/17 06:15:00 em	20.424	20.996
77	07/08/17 06:20:00 em	20.329	20.901
78	07/08/17 06:25:00 em	20.234	20.805
79	07/08/17 06:30:00 em	20.138	20.710
80	07/08/17 06:35:00 em	20.138	20.615
81	07/08/17 06:40:00 em	20.043	20.615
82	07/08/17 06:45:00 em	20.043	20.519
83	07/08/17 06:50:00 em	19.948	20.424
84	07/08/17 06:55:00 em	19.948	20.424
85	07/08/17 07:00:00 em	19.853	20.329
86	07/08/17 07:05:00 em	19.853	20.234
87	07/08/17 07:10:00 em	19.853	20.234
88	07/08/17 07:15:00 em	19.853	20.138
89	07/08/17 07:20:00 em	19.758	20.138
90	07/08/17 07:25:00 em	19.758	20.043
91	07/08/17 07:30:00 em	19.758	20.043
92	07/08/17 07:35:00 em	19.662	20.043
93	07/08/17 07:40:00 em	19.662	19.948
94	07/08/17 07:45:00 em	19.662	19.948
95	07/08/17 07:50:00 em	19.662	19.853
96	07/08/17 07:55:00 em	19.567	19.853
97	07/08/17 08:00:00 em	19.567	19.853
98	07/08/17 08:05:00 em	19.567	19.758
99	07/08/17 08:10:00 em	19.567	19.758
100	07/08/17 08:15:00 em	19.567	19.758
101	07/08/17 08:20:00 em	19.472	19.758
102	07/08/17 08:25:00 em	19.472	19.662
103	07/08/17 08:30:00 em	19.472	19.662
104	07/08/17 08:35:00 em	19.472	19.662
105	07/08/17 08:40:00 em	19.472	19.567
106	07/08/17 08:45:00 em	19.377	19.567
107	07/08/17 08:50:00 em	19.377	19.567
108	07/08/17 08:55:00 em	19.377	19.567
109	07/08/17 09:00:00 em	19.377	19.567
110	07/08/17 09:05:00 em	19.377	19.472
111	07/08/17 09:10:00 em	19.377	19.472
112	07/08/17 09:15:00 em	19.377	19.472
113	07/08/17 09:20:00 em	19.282	19.472
114	07/08/17 09:25:00 em	19.282	19.472
115	07/08/17 09:30:00 em	19.282	19.377
116	07/08/17 09:35:00 em	19.282	19.377
117	07/08/17 09:40:00 em	19.282	19.377
118	07/08/17 09:45:00 em	19.282	19.377
119	07/08/17 09:50:00 em	19.187	19.377
120	07/08/17 09:55:00 em	19.187	19.282
121	07/08/17 10:00:00 em	19.187	19.282
122	07/08/17 10:05:00 em	19.187	19.282
123	07/08/17 10:10:00 em	19.187	19.282
124	07/08/17 10:15:00 em	19.092	19.282
125	07/08/17 10:20:00 em	19.092	19.187
126	07/08/17 10:25:00 em	19.092	19.187
127	07/08/17 10:30:00 em	19.092	19.187
128	07/08/17 10:35:00 em	19.092	19.187
129	07/08/17 10:40:00 em	18.996	19.187
130	07/08/17 10:45:00 em	18.996	19.092
131	07/08/17 10:50:00 em	18.996	19.092
132	07/08/17 10:55:00 em	18.996	19.092
133	07/08/17 11:00:00 em	18.901	19.092
134	07/08/17 11:05:00 em	18.901	18.996
135	07/08/17 11:10:00 em	18.901	18.996
136	07/08/17 11:15:00 em	18.901	18.996
137	07/08/17 11:20:00 em	18.806	18.996
138	07/08/17 11:25:00 em	18.806	18.901
139	07/08/17 11:30:00 em	18.806	18.901
140	07/08/17 11:35:00 em	18.806	18.901
141	07/08/17 11:40:00 em	18.711	18.901
142	07/08/17 11:45:00 em	18.711	18.806
143	07/08/17 11:50:00 em	18.711	18.806
144	07/08/17 11:55:00 em	18.616	18.806
145	07/09/17 12:00:00 fm	18.616	18.711
146	07/09/17 12:05:00 fm	18.616	18.711
147	07/09/17 12:10:00 fm	18.521	18.711
148	07/09/17 12:15:00 fm	18.521	18.711
149	07/09/17 12:20:00 fm	18.521	18.616
150	07/09/17 12:25:00 fm	18.426	18.616
151	07/09/17 12:30:00 fm	18.426	18.616
152	07/09/17 12:35:00 fm	18.426	18.521
153	07/09/17 12:40:00 fm	18.331	18.521
154	07/09/17 12:45:00 fm	18.331	18.521
155	07/09/17 12:50:00 fm	18.331	18.426
156	07/09/17 12:55:00 fm	18.236	18.426
157	07/09/17 01:00:00 fm	18.236	18.426
158	07/09/17 01:05:00 fm	18.236	18.331
159	07/09/17 01:10:00 fm	18.140	18.331
160	07/09/17 01:15:00 fm	18.140	18.331
161	07/09/17 01:20:00 fm	18.045	18.236
162	07/09/17 01:25:00 fm	18.045	18.236
163	07/09/17 01:30:00 fm	18.045	18.236
164	07/09/17 01:35:00 fm	17.950	18.140
165	07/09/17 01:40:00 fm	17.950	18.140
166	07/09/17 01:45:00 fm	17.855	18.045
167	07/09/17 01:50:00 fm	17.855	18.045
168	07/09/17 01:55:00 fm	17.855	18.045
169	07/09/17 02:00:00 fm	17.760	17.950
170	07/09/17 02:05:00 fm	17.760	17.950
171	07/09/17 02:10:00 fm	17.760	17.950
172	07/09/17 02:15:00 fm	17.665	17.855
173	07/09/17 02:20:00 fm	17.665	17.855
174	07/09/17 02:25:00 fm	17.570	17.855
175	07/09/17 02:30:00 fm	17.570	17.760
176	07/09/17 02:35:00 fm	17.570	17.760
177	07/09/17 02:40:00 fm	17.475	17.760
178	07/09/17 02:45:00 fm	17.475	17.665
179	07/09/17 02:50:00 fm	17.475	17.665
180	07/09/17 02:55:00 fm	17.379	17.570
181	07/09/17 03:00:00 fm	17.379	17.570
182	07/09/17 03:05:00 fm	17.284	17.570
183	07/09/17 03:10:00 fm	17.284	17.475
184	07/09/17 03:15:00 fm	17.284	17.475
185	07/09/17 03:20:00 fm	17.189	17.379
186	07/09/17 03:25:00 fm	17.189	17.379
187	07/09/17 03:30:00 fm	17.094	17.379
188	07/09/17 03:35:00 fm	17.094	17.284
189	07/09/17 03:40:00 fm	17.094	17.284
190	07/09/17 03:45:00 fm	17.094	17.284
191	07/09/17 03:50:00 fm	16.999	17.189
192	07/09/17 03:55:00 fm	16.999	17.189
193	07/09/17 04:00:00 fm	16.903	17.189
194	07/09/17 04:05:00 fm	16.903	17.094
195	07/09/17 04:10:00 fm	16.903	17.094
196	07/09/17 04:15:00 fm	16.808	16.999
197	07/09/17 04:20:00 fm	16.808	16.999
198	07/09/17 04:25:00 fm	16.713	16.999
199	07/09/17 04:30:00 fm	16.713	16.903
200	07/09/17 04:35:00 fm	16.713	16.903
201	07/09/17 04:40:00 fm	16.618	16.808
202	07/09/17 04:45:00 fm	16.618	16.808
203	07/09/17 04:50:00 fm	16.523	16.808
204	07/09/17 04:55:00 fm	16.523	16.713
205	07/09/17 05:00:00 fm	16.427	16.713
206	07/09/17 05:05:00 fm	16.427	16.713
207	07/09/17 05:10:00 fm	16.427	16.618
208	07/09/17 05:15:00 fm	16.332	16.618
209	07/09/17 05:20:00 fm	16.332	16.523
210	07/09/17 05:25:00 fm	16.332	16.523
211	07/09/17 05:30:00 fm	16.237	16.523
212	07/09/17 05:35:00 fm	16.237	16.427
213	07/09/17 05:40:00 fm	16.141	16.427
214	07/09/17 05:45:00 fm	16.141	16.332
215	07/09/17 05:50:00 fm	16.046	16.332
216	07/09/17 05:55:00 fm	16.046	16.237
217	07/09/17 06:00:00 fm	16.046	16.237
218	07/09/17 06:05:00 fm	15.951	16.237
219	07/09/17 06:10:00 fm	15.951	16.141
220	07/09/17 06:15:00 fm	15.855	16.141
221	07/09/17 06:20:00 fm	15.855	16.046
222	07/09/17 06:25:00 fm	15.760	16.046
223	07/09/17 06:30:00 fm	15.760	16.046
224	07/09/17 06:35:00 fm	15.760	15.951
225	07/09/17 06:40:00 fm	15.760	15.951
226	07/09/17 06:45:00 fm	15.664	15.951
227	07/09/17 06:50:00 fm	15.664	15.855
228	07/09/17 06:55:00 fm	15.664	15.855
229	07/09/17 07:00:00 fm	15.569	15.855
230	07/09/17 07:05:00 fm	15.951	15.855
231	07/09/17 07:10:00 fm	18.236	18.140
232	07/09/17 07:15:00 fm	17.094	17.094
233	07/09/17 07:20:00 fm	16.427	16.427
234	07/09/17 07:25:00 fm	16.141	16.141
235	07/09/17 07:30:00 fm	15.951	15.951
236	07/09/17 07:35:00 fm	15.951	15.951
237	07/09/17 07:40:00 fm	15.760	15.760
238	07/09/17 07:45:00 fm	15.664	15.664
239	07/09/17 07:50:00 fm	15.473	15.378
240	07/09/17 07:55:00 fm	15.282	15.282
241	07/09/17 08:00:00 fm	15.473	15.473
242	07/09/17 08:05:00 fm	16.141	16.713
243	07/09/17 08:10:00 fm	16.808	17.379
244	07/09/17 08:15:00 fm	17.379	17.855
245	07/09/17 08:20:00 fm	17.379	17.760
246	07/09/17 08:25:00 fm	18.140	16.903
247	07/09/17 08:30:00 fm	17.189	16.903
248	07/09/17 08:35:00 fm	17.665	17.665
249	07/09/17 08:40:00 fm	16.332	16.332
250	07/09/17 08:45:00 fm	14.325	14.230
251	07/09/17 08:50:00 fm	14.038	14.038
252	07/09/17 08:55:00 fm	14.134	14.230
253	07/09/17 09:00:00 fm	14.230	13.942
254	07/09/17 09:05:00 fm	14.325	13.846
255	07/09/17 09:10:00 fm	14.421	13.846
256	07/09/17 09:15:00 fm	14.804	14.421
257	07/09/17 09:20:00 fm	15.378	14.709
258	07/09/17 09:25:00 fm	15.473	14.709
259	07/09/17 09:30:00 fm	15.951	14.996
260	07/09/17 09:35:00 fm	16.523	15.282
261	07/09/17 09:40:00 fm	15.760	14.996
262	07/09/17 09:45:00 fm	15.282	14.613
263	07/09/17 09:50:00 fm	15.760	14.709
264	07/09/17 09:55:00 fm	18.711	18.236
265	07/09/17 10:00:00 fm	18.996	18.521
266	07/09/17 10:05:00 fm	19.472	18.901
267	07/09/17 10:10:00 fm	19.948	19.377
268	07/09/17 10:15:00 fm	20.234	19.567
269	07/09/17 10:20:00 fm	20.805	20.138
270	07/09/17 10:25:00 fm	19.758	19.282
271	07/09/17 10:30:00 fm	20.234	19.853
272	07/09/17 10:35:00 fm	20.138	19.567
273	07/09/17 10:40:00 fm	20.424	19.758
274	07/09/17 10:45:00 fm	20.424	19.758
275	07/09/17 10:50:00 fm	20.710	19.853
276	07/09/17 10:55:00 fm	20.615	19.948
277	07/09/17 11:00:00 fm	20.615	20.043
278	07/09/17 11:05:00 fm	20.519	19.948
279	07/09/17 11:10:00 fm	20.424	19.853
280	07/09/17 11:15:00 fm	20.424	19.853
281	07/09/17 11:20:00 fm	20.138	19.758
282	07/09/17 11:25:00 fm	20.424	19.853
283	07/09/17 11:30:00 fm	20.615	19.948
284	07/09/17 11:35:00 fm	20.329	19.853
285	07/09/17 11:40:00 fm	20.424	19.758
286	07/09/17 11:45:00 fm	21.664	20.901
287	07/09/17 11:50:00 fm	21.569	20.710
288	07/09/17 11:55:00 fm	20.805	20.043
289	07/09/17 12:00:00 em	20.901	20.234
290	07/09/17 12:05:00 em	20.615	20.043
291	07/09/17 12:10:00 em	20.424	19.948
292	07/09/17 12:15:00 em	21.664	20.805
293	07/09/17 12:20:00 em	21.664	20.901
294	07/09/17 12:25:00 em	21.473	20.615
295	07/09/17 12:30:00 em	20.996	20.329
296	07/09/17 12:35:00 em	21.187	20.329
297	07/09/17 12:40:00 em	21.282	20.519
298	07/09/17 12:45:00 em	22.046	20.996
299	07/09/17 12:50:00 em	22.621	21.664
300	07/09/17 12:55:00 em	22.621	21.855
301	07/09/17 01:00:00 em	22.621	21.760
302	07/09/17 01:05:00 em	23.388	22.621
303	07/09/17 01:10:00 em	23.484	22.621
304	07/09/17 01:15:00 em	23.388	22.525
305	07/09/17 01:20:00 em	23.773	22.812
306	07/09/17 01:25:00 em	23.869	22.908
307	07/09/17 01:30:00 em	23.966	22.908
308	07/09/17 01:35:00 em	24.158	23.196
309	07/09/17 01:40:00 em	24.255	23.292
310	07/09/17 01:45:00 em	24.545	23.388
311	07/09/17 01:50:00 em	24.255	23.388
312	07/09/17 01:55:00 em	24.255	23.196
313	07/09/17 02:00:00 em	23.869	22.908
314	07/09/17 02:05:00 em	24.351	23.388
315	07/09/17 02:10:00 em	24.158	23.100
316	07/09/17 02:15:00 em	24.062	22.908
317	07/09/17 02:20:00 em	23.773	22.717
318	07/09/17 02:25:00 em	23.773	22.812
319	07/09/17 02:30:00 em	23.869	22.908
320	07/09/17 02:35:00 em	24.738	23.677
321	07/09/17 02:40:00 em	24.835	23.773
322	07/09/17 02:45:00 em	24.931	23.869
323	07/09/17 02:50:00 em	24.738	23.869
324	07/09/17 02:55:00 em	25.125	23.966
325	07/09/17 03:00:00 em	25.125	24.158
326	07/09/17 03:05:00 em	25.028	24.062
327	07/09/17 03:10:00 em	24.835	23.869
328	07/09/17 03:15:00 em	24.351	23.484
329	07/09/17 03:20:00 em	24.158	23.388
330	07/09/17 03:25:00 em	24.351	23.484
331	07/09/17 03:30:00 em	24.835	23.966
332	07/09/17 03:35:00 em	24.931	24.062
333	07/09/17 03:40:00 em	25.028	24.255
334	07/09/17 03:45:00 em	25.222	24.351
335	07/09/17 03:50:00 em	24.738	24.351
336	07/09/17 03:55:00 em	25.222	24.351
337	07/09/17 04:00:00 em	25.319	24.351
338	07/09/17 04:05:00 em	25.319	24.448
339	07/09/17 04:10:00 em	25.319	24.448
340	07/09/17 04:15:00 em	25.222	24.351
341	07/09/17 04:20:00 em	25.222	24.351
342	07/09/17 04:25:00 em	25.125	24.255
343	07/09/17 04:30:00 em	25.125	24.158
344	07/09/17 04:35:00 em	24.931	24.158
345	07/09/17 04:40:00 em	24.255	23.773
346	07/09/17 04:45:00 em	23.869	23.484
347	07/09/17 04:50:00 em	24.062	23.292
348	07/09/17 04:55:00 em	24.158	23.388
349	07/09/17 05:00:00 em	24.255	23.388
350	07/09/17 05:05:00 em	24.158	23.388
351	07/09/17 05:10:00 em	24.062	23.388
352	07/09/17 05:15:00 em	23.966	23.292
353	07/09/17 05:20:00 em	23.869	23.196
354	07/09/17 05:25:00 em	23.966	23.292
355	07/09/17 05:30:00 em	23.773	23.196
356	07/09/17 05:35:00 em	23.484	23.004
357	07/09/17 05:40:00 em	22.812	22.621
358	07/09/17 05:45:00 em	22.717	22.525
359	07/09/17 05:50:00 em	22.429	22.429
360	07/09/17 05:55:00 em	22.333	22.429
361	07/09/17 06:00:00 em	22.333	22.333
362	07/09/17 06:05:00 em	22.238	22.333
363	07/09/17 06:10:00 em	22.238	22.333
364	07/09/17 06:15:00 em	22.142	22.333
365	07/09/17 06:20:00 em	22.142	22.238
366	07/09/17 06:25:00 em	22.142	22.238
367	07/09/17 06:30:00 em	22.142	22.238
368	07/09/17 06:35:00 em	22.046	22.142
369	07/09/17 06:40:00 em	22.046	22.142
370	07/09/17 06:45:00 em	22.046	22.142
371	07/09/17 06:50:00 em	21.951	22.046
372	07/09/17 06:55:00 em	21.855	22.046
373	07/09/17 07:00:00 em	21.855	21.951
374	07/09/17 07:05:00 em	21.855	21.951
375	07/09/17 07:10:00 em	21.855	21.855
376	07/09/17 07:15:00 em	21.664	21.855
377	07/09/17 07:20:00 em	21.760	21.855
378	07/09/17 07:25:00 em	21.664	21.855
379	07/09/17 07:30:00 em	21.760	21.855
380	07/09/17 07:35:00 em	21.664	21.760
381	07/09/17 07:40:00 em	21.664	21.760
382	07/09/17 07:45:00 em	21.569	21.760
383	07/09/17 07:50:00 em	21.473	21.760
384	07/09/17 07:55:00 em	21.473	21.664
385	07/09/17 08:00:00 em	21.378	21.664
386	07/09/17 08:05:00 em	21.282	21.664
387	07/09/17 08:10:00 em	21.282	21.569
388	07/09/17 08:15:00 em	21.282	21.569
389	07/09/17 08:20:00 em	21.187	21.569
390	07/09/17 08:25:00 em	21.187	21.473
391	07/09/17 08:30:00 em	21.282	21.473
392	07/09/17 08:35:00 em	21.091	21.378
393	07/09/17 08:40:00 em	21.091	21.378
394	07/09/17 08:45:00 em	21.091	21.378
395	07/09/17 08:50:00 em	20.996	21.282
396	07/09/17 08:55:00 em	20.901	21.282
397	07/09/17 09:00:00 em	20.996	21.282
398	07/09/17 09:05:00 em	21.091	21.187
399	07/09/17 09:10:00 em	21.091	21.187
400	07/09/17 09:15:00 em	20.996	21.091
401	07/09/17 09:20:00 em	20.710	21.091
402	07/09/17 09:25:00 em	20.710	21.091
403	07/09/17 09:30:00 em	20.615	20.996
404	07/09/17 09:35:00 em	20.805	20.996
405	07/09/17 09:40:00 em	20.805	20.996
406	07/09/17 09:45:00 em	20.805	20.901
407	07/09/17 09:50:00 em	20.615	20.901
408	07/09/17 09:55:00 em	20.615	20.901
409	07/09/17 10:00:00 em	20.710	20.805
410	07/09/17 10:05:00 em	20.519	20.805
411	07/09/17 10:10:00 em	20.519	20.805
412	07/09/17 10:15:00 em	20.615	20.710
413	07/09/17 10:20:00 em	20.615	20.710
414	07/09/17 10:25:00 em	20.615	20.710
415	07/09/17 10:30:00 em	20.519	20.615
416	07/09/17 10:35:00 em	20.424	20.615
417	07/09/17 10:40:00 em	20.329	20.615
418	07/09/17 10:45:00 em	20.424	20.519
419	07/09/17 10:50:00 em	20.424	20.519
420	07/09/17 10:55:00 em	20.234	20.424
421	07/09/17 11:00:00 em	20.234	20.424
422	07/09/17 11:05:00 em	20.234	20.424
423	07/09/17 11:10:00 em	20.234	20.424
424	07/09/17 11:15:00 em	20.234	20.329
425	07/09/17 11:20:00 em	20.234	20.329
426	07/09/17 11:25:00 em	20.138	20.234
427	07/09/17 11:30:00 em	20.138	20.234
428	07/09/17 11:35:00 em	20.043	20.234
429	07/09/17 11:40:00 em	20.138	20.234
430	07/09/17 11:45:00 em	20.138	20.234
431	07/09/17 11:50:00 em	20.043	20.138
432	07/09/17 11:55:00 em	19.853	20.138
433	07/10/17 12:00:00 fm	19.853	20.138
434	07/10/17 12:05:00 fm	19.948	20.043
435	07/10/17 12:10:00 fm	19.853	20.043
436	07/10/17 12:15:00 fm	19.853	19.948
437	07/10/17 12:20:00 fm	19.853	19.948
438	07/10/17 12:25:00 fm	19.853	19.948
439	07/10/17 12:30:00 fm	19.662	19.948
440	07/10/17 12:35:00 fm	19.758	19.853
441	07/10/17 12:40:00 fm	19.758	19.853
442	07/10/17 12:45:00 fm	19.662	19.853
443	07/10/17 12:50:00 fm	19.567	19.853
444	07/10/17 12:55:00 fm	19.662	19.853
445	07/10/17 01:00:00 fm	19.567	19.758
446	07/10/17 01:05:00 fm	19.472	19.758
447	07/10/17 01:10:00 fm	19.472	19.758
448	07/10/17 01:15:00 fm	19.662	19.662
449	07/10/17 01:20:00 fm	19.567	19.662
450	07/10/17 01:25:00 fm	19.377	19.662
451	07/10/17 01:30:00 fm	19.472	19.662
452	07/10/17 01:35:00 fm	19.472	19.662
453	07/10/17 01:40:00 fm	19.377	19.662
454	07/10/17 01:45:00 fm	19.282	19.567
455	07/10/17 01:50:00 fm	19.377	19.567
456	07/10/17 01:55:00 fm	19.472	19.567
457	07/10/17 02:00:00 fm	19.282	19.567
458	07/10/17 02:05:00 fm	19.377	19.567
459	07/10/17 02:10:00 fm	19.377	19.472
460	07/10/17 02:15:00 fm	19.377	19.472
461	07/10/17 02:20:00 fm	19.282	19.377
462	07/10/17 02:25:00 fm	19.377	19.377
463	07/10/17 02:30:00 fm	19.282	19.377
464	07/10/17 02:35:00 fm	19.187	19.377
465	07/10/17 02:40:00 fm	19.282	19.377
466	07/10/17 02:45:00 fm	19.187	19.377
467	07/10/17 02:50:00 fm	19.092	19.282
468	07/10/17 02:55:00 fm	19.187	19.282
469	07/10/17 03:00:00 fm	19.092	19.282
470	07/10/17 03:05:00 fm	19.092	19.187
471	07/10/17 03:10:00 fm	19.092	19.282
472	07/10/17 03:15:00 fm	18.996	19.187
473	07/10/17 03:20:00 fm	18.901	19.187
474	07/10/17 03:25:00 fm	18.901	19.092
475	07/10/17 03:30:00 fm	18.806	19.187
476	07/10/17 03:35:00 fm	18.901	19.187
477	07/10/17 03:40:00 fm	18.806	19.187
478	07/10/17 03:45:00 fm	19.092	19.092
479	07/10/17 03:50:00 fm	19.092	19.092
480	07/10/17 03:55:00 fm	18.806	19.092
481	07/10/17 04:00:00 fm	18.901	19.092
482	07/10/17 04:05:00 fm	18.806	19.092
483	07/10/17 04:10:00 fm	18.806	19.092
484	07/10/17 04:15:00 fm	18.806	18.996
485	07/10/17 04:20:00 fm	18.711	18.996
486	07/10/17 04:25:00 fm	18.806	18.996
487	07/10/17 04:30:00 fm	18.806	18.996
488	07/10/17 04:35:00 fm	18.806	18.996
489	07/10/17 04:40:00 fm	18.806	18.996
490	07/10/17 04:45:00 fm	18.711	18.901
491	07/10/17 04:50:00 fm	18.806	18.901
492	07/10/17 04:55:00 fm	18.806	18.901
493	07/10/17 05:00:00 fm	18.711	18.901
494	07/10/17 05:05:00 fm	18.616	18.806
495	07/10/17 05:10:00 fm	18.711	18.806
496	07/10/17 05:15:00 fm	18.711	18.806
497	07/10/17 05:20:00 fm	18.711	18.806
498	07/10/17 05:25:00 fm	18.711	18.806
499	07/10/17 05:30:00 fm	18.711	18.806
500	07/10/17 05:35:00 fm	18.711	18.711
501	07/10/17 05:40:00 fm	18.711	18.711
502	07/10/17 05:45:00 fm	18.616	18.806
503	07/10/17 05:50:00 fm	18.616	18.711
504	07/10/17 05:55:00 fm	18.711	18.806
505	07/10/17 06:00:00 fm	18.616	18.711
506	07/10/17 06:05:00 fm	18.616	18.711
507	07/10/17 06:10:00 fm	18.521	18.711
508	07/10/17 06:15:00 fm	18.711	18.711
509	07/10/17 06:20:00 fm	18.521	18.711
510	07/10/17 06:25:00 fm	18.616	18.616
511	07/10/17 06:30:00 fm	18.616	18.616
512	07/10/17 06:35:00 fm	18.616	18.616
513	07/10/17 06:40:00 fm	18.616	18.616
514	07/10/17 06:45:00 fm	18.711	18.616
515	07/10/17 06:50:00 fm	18.711	18.616
516	07/10/17 06:55:00 fm	18.711	18.616
517	07/10/17 07:00:00 fm	18.711	18.616
518	07/10/17 07:05:00 fm	18.616	18.616
519	07/10/17 07:10:00 fm	18.616	18.616
520	07/10/17 07:15:00 fm	18.616	18.616
521	07/10/17 07:20:00 fm	18.711	18.616
522	07/10/17 07:25:00 fm	18.616	18.616
523	07/10/17 07:30:00 fm	18.616	18.616
524	07/10/17 07:35:00 fm	18.616	18.616
525	07/10/17 07:40:00 fm	18.616	18.616
526	07/10/17 07:45:00 fm	18.521	18.616
527	07/10/17 07:50:00 fm	18.426	18.616
528	07/10/17 07:55:00 fm	18.426	18.616
529	07/10/17 08:00:00 fm	18.426	18.616
530	07/10/17 08:05:00 fm	18.616	18.616
531	07/10/17 08:10:00 fm	18.521	18.711
532	07/10/17 08:15:00 fm	18.996	18.806
533	07/10/17 08:20:00 fm	19.472	18.996
534	07/10/17 08:25:00 fm	19.662	19.092
535	07/10/17 08:30:00 fm	19.758	19.187
536	07/10/17 08:35:00 fm	19.853	19.187
537	07/10/17 08:40:00 fm	19.948	19.377
538	07/10/17 08:45:00 fm	20.043	19.377
539	07/10/17 08:50:00 fm	20.043	19.472
540	07/10/17 08:55:00 fm	19.948	19.472
541	07/10/17 09:00:00 fm	20.043	19.377
542	07/10/17 09:05:00 fm	19.948	19.377
543	07/10/17 09:10:00 fm	20.043	19.377
544	07/10/17 09:15:00 fm	20.043	19.377
545	07/10/17 09:20:00 fm	20.138	19.472
546	07/10/17 09:25:00 fm	20.329	19.567
547	07/10/17 09:30:00 fm	20.424	19.662
548	07/10/17 09:35:00 fm	20.519	19.758
549	07/10/17 09:40:00 fm	20.043	19.567
550	07/10/17 09:45:00 fm	19.948	19.472
551	07/10/17 09:50:00 fm	20.138	19.567
552	07/10/17 09:55:00 fm	20.329	19.662
553	07/10/17 10:00:00 fm	20.615	19.948
554	07/10/17 10:05:00 fm	20.710	20.138
555	07/10/17 10:10:00 fm	20.901	20.234
556	07/10/17 10:15:00 fm	20.710	20.138
557	07/10/17 10:20:00 fm	20.615	20.138
558	07/10/17 10:25:00 fm	20.710	20.138
559	07/10/17 10:30:00 fm	20.710	20.138
560	07/10/17 10:35:00 fm	20.519	20.043
561	07/10/17 10:40:00 fm	20.519	20.043
562	07/10/17 10:45:00 fm	20.901	20.138
563	07/10/17 10:50:00 fm	20.996	20.329
564	07/10/17 10:55:00 fm	20.901	20.234
565	07/10/17 11:00:00 fm	21.091	20.234
566	07/10/17 11:05:00 fm	21.282	20.519
567	07/10/17 11:10:00 fm	20.996	20.424
568	07/10/17 11:15:00 fm	20.996	20.329
569	07/10/17 11:20:00 fm	20.996	20.329
570	07/10/17 11:25:00 fm	21.187	20.329
571	07/10/17 11:30:00 fm	21.378	20.424
572	07/10/17 11:35:00 fm	21.569	20.710
573	07/10/17 11:40:00 fm	21.664	20.901
574	07/10/17 11:45:00 fm	21.855	21.091
575	07/10/17 11:50:00 fm	22.046	21.282
576	07/10/17 11:55:00 fm	21.855	21.282
577	07/10/17 12:00:00 em	21.855	21.187
578	07/10/17 12:05:00 em	21.760	21.091
579	07/10/17 12:10:00 em	21.855	21.091
580	07/10/17 12:15:00 em	21.569	20.996
581	07/10/17 12:20:00 em	21.569	20.901
582	07/10/17 12:25:00 em	21.760	20.996
583	07/10/17 12:30:00 em	21.951	21.282
584	07/10/17 12:35:00 em	22.046	21.378
585	07/10/17 12:40:00 em	22.046	21.378
586	07/10/17 12:45:00 em	21.951	21.378
587	07/10/17 12:50:00 em	21.855	21.282
588	07/10/17 12:55:00 em	21.951	21.187
589	07/10/17 01:00:00 em	22.046	21.282
590	07/10/17 01:05:00 em	22.142	21.473
591	07/10/17 01:10:00 em	22.238	21.473
592	07/10/17 01:15:00 em	21.951	21.473
593	07/10/17 01:20:00 em	22.238	21.378
594	07/10/17 01:25:00 em	21.951	21.378
595	07/10/17 01:30:00 em	22.046	21.569
596	07/10/17 01:35:00 em	21.569	21.378
597	07/10/17 01:40:00 em	22.046	21.378
598	07/10/17 01:45:00 em	21.951	21.473
599	07/10/17 01:50:00 em	21.855	21.473
600	07/10/17 01:55:00 em	22.046	21.664
601	07/10/17 02:00:00 em	22.238	21.664
602	07/10/17 02:05:00 em	22.238	21.760
603	07/10/17 02:10:00 em	22.429	21.760
604	07/10/17 02:15:00 em	22.046	21.569
605	07/10/17 02:20:00 em	21.951	21.569
606	07/10/17 02:25:00 em	22.429	21.855
607	07/10/17 02:30:00 em	22.621	22.046
608	07/10/17 02:35:00 em	22.621	22.046
609	07/10/17 02:40:00 em	22.621	22.046
610	07/10/17 02:45:00 em	22.621	22.142
611	07/10/17 02:50:00 em	22.525	22.046
612	07/10/17 02:55:00 em	22.908	22.046
613	07/10/17 03:00:00 em	22.908	22.142
614	07/10/17 03:05:00 em	22.717	22.046
615	07/10/17 03:10:00 em	22.621	22.046
616	07/10/17 03:15:00 em	22.525	22.142
617	07/10/17 03:20:00 em	22.238	21.951
618	07/10/17 03:25:00 em	22.142	21.855
619	07/10/17 03:30:00 em	22.238	21.855
620	07/10/17 03:35:00 em	22.333	21.951
621	07/10/17 03:40:00 em	22.333	21.951
622	07/10/17 03:45:00 em	22.429	21.855
623	07/10/17 03:50:00 em	22.333	21.855
624	07/10/17 03:55:00 em	22.238	21.855
625	07/10/17 04:00:00 em	22.238	21.855
626	07/10/17 04:05:00 em	22.238	21.855
627	07/10/17 04:10:00 em	22.333	21.855
628	07/10/17 04:15:00 em	22.429	21.951
629	07/10/17 04:20:00 em	22.525	22.046
630	07/10/17 04:25:00 em	22.717	22.333
631	07/10/17 04:30:00 em	22.621	22.333
632	07/10/17 04:35:00 em	22.525	22.238
633	07/10/17 04:40:00 em	22.429	22.142
634	07/10/17 04:45:00 em	22.238	22.046
635	07/10/17 04:50:00 em	22.142	21.855
636	07/10/17 04:55:00 em	22.142	21.855
637	07/10/17 05:00:00 em	22.142	21.855
638	07/10/17 05:05:00 em	22.142	21.855
639	07/10/17 05:10:00 em	22.142	21.855
640	07/10/17 05:15:00 em	22.142	21.855
641	07/10/17 05:20:00 em	22.142	21.855
642	07/10/17 05:25:00 em	21.951	21.760
643	07/10/17 05:30:00 em	21.855	21.664
644	07/10/17 05:35:00 em	22.046	21.855
645	07/10/17 05:40:00 em	22.142	21.951
646	07/10/17 05:45:00 em	22.046	21.951
647	07/10/17 05:50:00 em	22.046	21.855
648	07/10/17 05:55:00 em	21.855	21.760
649	07/10/17 06:00:00 em	21.760	21.664
650	07/10/17 06:05:00 em	21.569	21.378
651	07/10/17 06:10:00 em	21.569	21.378
652	07/10/17 06:15:00 em	21.473	21.282
653	07/10/17 06:20:00 em	21.473	21.282
654	07/10/17 06:25:00 em	21.282	21.187
655	07/10/17 06:30:00 em	19.472	19.092
656	07/10/17 06:35:00 em	18.140	17.760
657	07/10/17 06:40:00 em	17.475	16.999
658	07/10/17 06:45:00 em	18.236	17.284
659	07/10/17 06:50:00 em	18.901	17.665
660	07/10/17 06:55:00 em	19.377	17.855
661	07/10/17 07:00:00 em	20.234	19.282
662	07/10/17 07:05:00 em	21.378	19.187
663	07/10/17 07:10:00 em	21.855	20.901
664	07/10/17 07:15:00 em	22.046	21.378
665	07/10/17 07:20:00 em	22.333	21.760
666	07/10/17 07:25:00 em	22.525	21.951
667	07/10/17 07:30:00 em	22.621	22.142
668	07/10/17 07:35:00 em	22.717	22.238
669	07/10/17 07:40:00 em	22.812	22.333
670	07/10/17 07:45:00 em	22.717	22.333
671	07/10/17 07:50:00 em	22.621	22.238
672	07/10/17 07:55:00 em	22.429	22.142
673	07/10/17 08:00:00 em	22.333	22.046
674	07/10/17 08:05:00 em	22.142	21.951
675	07/10/17 08:10:00 em	22.046	21.855
676	07/10/17 08:15:00 em	22.142	21.855
677	07/10/17 08:20:00 em	22.621	22.142
678	07/10/17 08:25:00 em	23.100	22.429
679	07/10/17 08:30:00 em	23.581	22.812
680	07/10/17 08:35:00 em	24.158	23.100

## Sheet: Raft2
Raft2
#	Date Time, GMT+02:00	Temp, °C (LGR S/N: 20134433, SEN S/N: 20134433)	Temp, °C (LGR S/N: 20134434, SEN S/N: 20134434)
1	07/08/17 12:00:00 em	17.760	19.853
2	07/08/17 12:05:00 em	18.521	17.284
3	07/08/17 12:10:00 em	19.282	17.855
4	07/08/17 12:15:00 em	20.329	19.187
5	07/08/17 12:20:00 em	21.091	20.329
6	07/08/17 12:25:00 em	21.187	20.805
7	07/08/17 12:30:00 em	21.187	20.901
8	07/08/17 12:35:00 em	20.996	20.519
9	07/08/17 12:40:00 em	21.664	21.378
10	07/08/17 12:45:00 em	22.621	22.717
11	07/08/17 12:50:00 em	23.388	23.581
12	07/08/17 12:55:00 em	22.908	23.004
13	07/08/17 01:00:00 em	22.717	22.717
14	07/08/17 01:05:00 em	22.046	21.951
15	07/08/17 01:10:00 em	21.760	21.664
16	07/08/17 01:15:00 em	21.569	21.569
17	07/08/17 01:20:00 em	21.378	21.473
18	07/08/17 01:25:00 em	21.473	21.473
19	07/08/17 01:30:00 em	21.473	21.473
20	07/08/17 01:35:00 em	21.569	21.473
21	07/08/17 01:40:00 em	21.664	21.569
22	07/08/17 01:45:00 em	21.664	21.569
23	07/08/17 01:50:00 em	21.760	21.664
24	07/08/17 01:55:00 em	21.855	21.664
25	07/08/17 02:00:00 em	21.951	21.760
26	07/08/17 02:05:00 em	22.046	21.855
27	07/08/17 02:10:00 em	22.046	21.855
28	07/08/17 02:15:00 em	22.142	21.951
29	07/08/17 02:20:00 em	22.238	21.951
30	07/08/17 02:25:00 em	22.238	22.046
31	07/08/17 02:30:00 em	22.333	22.142
32	07/08/17 02:35:00 em	22.429	22.142
33	07/08/17 02:40:00 em	22.429	22.238
34	07/08/17 02:45:00 em	22.525	22.238
35	07/08/17 02:50:00 em	22.525	22.333
36	07/08/17 02:55:00 em	22.621	22.429
37	07/08/17 03:00:00 em	22.621	22.429
38	07/08/17 03:05:00 em	22.717	22.429
39	07/08/17 03:10:00 em	22.717	22.525
40	07/08/17 03:15:00 em	22.717	22.525
41	07/08/17 03:20:00 em	22.812	22.621
42	07/08/17 03:25:00 em	22.812	22.717
43	07/08/17 03:30:00 em	22.908	22.717
44	07/08/17 03:35:00 em	23.004	22.812
45	07/08/17 03:40:00 em	23.004	22.908
46	07/08/17 03:45:00 em	22.908	22.908
47	07/08/17 03:50:00 em	22.717	22.908
48	07/08/17 03:55:00 em	22.525	22.908
49	07/08/17 04:00:00 em	22.238	22.812
50	07/08/17 04:05:00 em	22.046	22.812
51	07/08/17 04:10:00 em	21.951	22.717
52	07/08/17 04:15:00 em	21.855	22.717
53	07/08/17 04:20:00 em	21.855	22.621
54	07/08/17 04:25:00 em	21.855	22.525
55	07/08/17 04:30:00 em	21.760	22.429
56	07/08/17 04:35:00 em	21.760	22.333
57	07/08/17 04:40:00 em	21.760	22.333
58	07/08/17 04:45:00 em	21.664	22.238
59	07/08/17 04:50:00 em	21.664	22.142
60	07/08/17 04:55:00 em	21.569	22.046
61	07/08/17 05:00:00 em	21.569	22.046
62	07/08/17 05:05:00 em	21.569	21.951
63	07/08/17 05:10:00 em	21.473	21.855
64	07/08/17 05:15:00 em	21.473	21.855
65	07/08/17 05:20:00 em	21.473	21.760
66	07/08/17 05:25:00 em	21.378	21.760
67	07/08/17 05:30:00 em	21.378	21.664
68	07/08/17 05:35:00 em	21.378	21.664
69	07/08/17 05:40:00 em	21.282	21.569
70	07/08/17 05:45:00 em	21.187	21.473
71	07/08/17 05:50:00 em	21.091	21.282
72	07/08/17 05:55:00 em	20.996	21.187
73	07/08/17 06:00:00 em	20.901	21.091
74	07/08/17 06:05:00 em	20.805	20.996
75	07/08/17 06:10:00 em	20.615	20.901
76	07/08/17 06:15:00 em	20.615	20.805
77	07/08/17 06:20:00 em	20.519	20.710
78	07/08/17 06:25:00 em	20.424	20.615
79	07/08/17 06:30:00 em	20.329	20.519
80	07/08/17 06:35:00 em	20.234	20.519
81	07/08/17 06:40:00 em	20.234	20.424
82	07/08/17 06:45:00 em	20.138	20.329
83	07/08/17 06:50:00 em	20.043	20.329
84	07/08/17 06:55:00 em	20.043	20.234
85	07/08/17 07:00:00 em	19.948	20.138
86	07/08/17 07:05:00 em	19.948	20.138
87	07/08/17 07:10:00 em	19.853	20.043
88	07/08/17 07:15:00 em	19.853	20.043
89	07/08/17 07:20:00 em	19.853	19.948
90	07/08/17 07:25:00 em	19.758	19.948
91	07/08/17 07:30:00 em	19.758	19.948
92	07/08/17 07:35:00 em	19.758	19.853
93	07/08/17 07:40:00 em	19.662	19.853
94	07/08/17 07:45:00 em	19.662	19.853
95	07/08/17 07:50:00 em	19.662	19.758
96	07/08/17 07:55:00 em	19.662	19.758
97	07/08/17 08:00:00 em	19.567	19.758
98	07/08/17 08:05:00 em	19.567	19.662
99	07/08/17 08:10:00 em	19.567	19.662
100	07/08/17 08:15:00 em	19.567	19.662
101	07/08/17 08:20:00 em	19.472	19.662
102	07/08/17 08:25:00 em	19.472	19.567
103	07/08/17 08:30:00 em	19.472	19.567
104	07/08/17 08:35:00 em	19.472	19.567
105	07/08/17 08:40:00 em	19.472	19.567
106	07/08/17 08:45:00 em	19.377	19.472
107	07/08/17 08:50:00 em	19.377	19.472
108	07/08/17 08:55:00 em	19.377	19.472
109	07/08/17 09:00:00 em	19.377	19.472
110	07/08/17 09:05:00 em	19.377	19.472
111	07/08/17 09:10:00 em	19.377	19.377
112	07/08/17 09:15:00 em	19.282	19.377
113	07/08/17 09:20:00 em	19.282	19.377
114	07/08/17 09:25:00 em	19.282	19.377
115	07/08/17 09:30:00 em	19.282	19.377
116	07/08/17 09:35:00 em	19.282	19.282
117	07/08/17 09:40:00 em	19.282	19.282
118	07/08/17 09:45:00 em	19.187	19.282
119	07/08/17 09:50:00 em	19.187	19.282
120	07/08/17 09:55:00 em	19.187	19.282
121	07/08/17 10:00:00 em	19.187	19.187
122	07/08/17 10:05:00 em	19.187	19.187
123	07/08/17 10:10:00 em	19.187	19.187
124	07/08/17 10:15:00 em	19.187	19.187
125	07/08/17 10:20:00 em	19.092	19.187
126	07/08/17 10:25:00 em	19.092	19.187
127	07/08/17 10:30:00 em	19.092	19.092
128	07/08/17 10:35:00 em	19.092	19.092
129	07/08/17 10:40:00 em	18.996	19.092
130	07/08/17 10:45:00 em	18.996	19.092
131	07/08/17 10:50:00 em	18.996	18.996
132	07/08/17 10:55:00 em	18.996	18.996
133	07/08/17 11:00:00 em	18.996	18.996
134	07/08/17 11:05:00 em	18.901	18.996
135	07/08/17 11:10:00 em	18.901	18.996
136	07/08/17 11:15:00 em	18.901	18.901
137	07/08/17 11:20:00 em	18.901	18.901
138	07/08/17 11:25:00 em	18.806	18.901
139	07/08/17 11:30:00 em	18.806	18.806
140	07/08/17 11:35:00 em	18.806	18.806
141	07/08/17 11:40:00 em	18.806	18.806
142	07/08/17 11:45:00 em	18.711	18.806
143	07/08/17 11:50:00 em	18.711	18.711
144	07/08/17 11:55:00 em	18.711	18.711
145	07/09/17 12:00:00 fm	18.711	18.711
146	07/09/17 12:05:00 fm	18.616	18.616
147	07/09/17 12:10:00 fm	18.616	18.616
148	07/09/17 12:15:00 fm	18.616	18.616
149	07/09/17 12:20:00 fm	18.521	18.616
150	07/09/17 12:25:00 fm	18.521	18.521
151	07/09/17 12:30:00 fm	18.521	18.521
152	07/09/17 12:35:00 fm	18.521	18.426
153	07/09/17 12:40:00 fm	18.426	18.426
154	07/09/17 12:45:00 fm	18.426	18.426
155	07/09/17 12:50:00 fm	18.426	18.426
156	07/09/17 12:55:00 fm	18.331	18.331
157	07/09/17 01:00:00 fm	18.331	18.331
158	07/09/17 01:05:00 fm	18.236	18.236
159	07/09/17 01:10:00 fm	18.236	18.236
160	07/09/17 01:15:00 fm	18.236	18.236
161	07/09/17 01:20:00 fm	18.140	18.140
162	07/09/17 01:25:00 fm	18.140	18.140
163	07/09/17 01:30:00 fm	18.140	18.140
164	07/09/17 01:35:00 fm	18.045	18.045
165	07/09/17 01:40:00 fm	18.045	18.045
166	07/09/17 01:45:00 fm	17.950	18.045
167	07/09/17 01:50:00 fm	17.950	17.950
168	07/09/17 01:55:00 fm	17.950	17.950
169	07/09/17 02:00:00 fm	17.855	17.950
170	07/09/17 02:05:00 fm	17.855	17.855
171	07/09/17 02:10:00 fm	17.855	17.855
172	07/09/17 02:15:00 fm	17.760	17.760
173	07/09/17 02:20:00 fm	17.760	17.760
174	07/09/17 02:25:00 fm	17.665	17.760
175	07/09/17 02:30:00 fm	17.665	17.665
176	07/09/17 02:35:00 fm	17.665	17.665
177	07/09/17 02:40:00 fm	17.570	17.570
178	07/09/17 02:45:00 fm	17.570	17.570
179	07/09/17 02:50:00 fm	17.570	17.570
180	07/09/17 02:55:00 fm	17.475	17.475
181	07/09/17 03:00:00 fm	17.475	17.475
182	07/09/17 03:05:00 fm	17.379	17.475
183	07/09/17 03:10:00 fm	17.379	17.379
184	07/09/17 03:15:00 fm	17.379	17.379
185	07/09/17 03:20:00 fm	17.284	17.284
186	07/09/17 03:25:00 fm	17.284	17.284
187	07/09/17 03:30:00 fm	17.189	17.284
188	07/09/17 03:35:00 fm	17.189	17.189
189	07/09/17 03:40:00 fm	17.189	17.189
190	07/09/17 03:45:00 fm	17.094	17.189
191	07/09/17 03:50:00 fm	17.094	17.094
192	07/09/17 03:55:00 fm	17.094	17.094
193	07/09/17 04:00:00 fm	16.999	16.999
194	07/09/17 04:05:00 fm	16.999	16.999
195	07/09/17 04:10:00 fm	16.999	16.999
196	07/09/17 04:15:00 fm	16.903	16.903
197	07/09/17 04:20:00 fm	16.903	16.903
198	07/09/17 04:25:00 fm	16.903	16.903
199	07/09/17 04:30:00 fm	16.808	16.808
200	07/09/17 04:35:00 fm	16.808	16.808
201	07/09/17 04:40:00 fm	16.808	16.808
202	07/09/17 04:45:00 fm	16.713	16.713
203	07/09/17 04:50:00 fm	16.713	16.713
204	07/09/17 04:55:00 fm	16.618	16.713
205	07/09/17 05:00:00 fm	16.618	16.618
206	07/09/17 05:05:00 fm	16.618	16.618
207	07/09/17 05:10:00 fm	16.523	16.523
208	07/09/17 05:15:00 fm	16.523	16.523
209	07/09/17 05:20:00 fm	16.427	16.427
210	07/09/17 05:25:00 fm	16.427	16.427
211	07/09/17 05:30:00 fm	16.427	16.427
212	07/09/17 05:35:00 fm	16.332	16.332
213	07/09/17 05:40:00 fm	16.332	16.332
214	07/09/17 05:45:00 fm	16.237	16.237
215	07/09/17 05:50:00 fm	16.237	16.237
216	07/09/17 05:55:00 fm	16.141	16.141
217	07/09/17 06:00:00 fm	16.046	16.141
218	07/09/17 06:05:00 fm	16.046	16.046
219	07/09/17 06:10:00 fm	16.046	16.046
220	07/09/17 06:15:00 fm	15.951	16.046
221	07/09/17 06:20:00 fm	15.951	15.951
222	07/09/17 06:25:00 fm	15.855	15.951
223	07/09/17 06:30:00 fm	15.855	15.855
224	07/09/17 06:35:00 fm	15.855	15.855
225	07/09/17 06:40:00 fm	15.760	15.855
226	07/09/17 06:45:00 fm	15.760	15.855
227	07/09/17 06:50:00 fm	15.760	15.760
228	07/09/17 06:55:00 fm	15.664	15.760
229	07/09/17 07:00:00 fm	15.664	15.760
230	07/09/17 07:05:00 fm	15.664	15.664
231	07/09/17 07:10:00 fm	15.664	15.760
232	07/09/17 07:15:00 fm	17.475	17.284
233	07/09/17 07:20:00 fm	16.618	16.523
234	07/09/17 07:25:00 fm	16.141	16.046
235	07/09/17 07:30:00 fm	15.855	15.855
236	07/09/17 07:35:00 fm	15.760	15.760
237	07/09/17 07:40:00 fm	15.760	15.760
238	07/09/17 07:45:00 fm	15.855	15.855
239	07/09/17 07:50:00 fm	15.664	15.664
240	07/09/17 07:55:00 fm	15.378	15.378
241	07/09/17 08:00:00 fm	15.855	15.855
242	07/09/17 08:05:00 fm	16.237	16.141
243	07/09/17 08:10:00 fm	16.903	16.713
244	07/09/17 08:15:00 fm	17.379	17.094
245	07/09/17 08:20:00 fm	17.094	16.999
246	07/09/17 08:25:00 fm	17.189	16.903
247	07/09/17 08:30:00 fm	15.951	15.473
248	07/09/17 08:35:00 fm	15.282	14.900
249	07/09/17 08:40:00 fm	14.996	14.804
250	07/09/17 08:45:00 fm	15.091	14.900
251	07/09/17 08:50:00 fm	15.282	15.091
252	07/09/17 08:55:00 fm	15.569	15.378
253	07/09/17 09:00:00 fm	15.664	15.473
254	07/09/17 09:05:00 fm	15.664	15.569
255	07/09/17 09:10:00 fm	15.855	15.760
256	07/09/17 09:15:00 fm	16.237	16.141
257	07/09/17 09:20:00 fm	16.141	16.046
258	07/09/17 09:25:00 fm	17.855	17.760
259	07/09/17 09:30:00 fm	17.189	17.189
260	07/09/17 09:35:00 fm	16.903	16.523
261	07/09/17 09:40:00 fm	15.664	15.187
262	07/09/17 09:45:00 fm	15.187	14.517
263	07/09/17 09:50:00 fm	15.378	14.517
264	07/09/17 09:55:00 fm	21.091	16.427
265	07/09/17 10:00:00 fm	19.377	18.140
266	07/09/17 10:05:00 fm	19.092	18.426
267	07/09/17 10:10:00 fm	20.234	19.853
268	07/09/17 10:15:00 fm	20.615	20.234
269	07/09/17 10:20:00 fm	20.710	20.234
270	07/09/17 10:25:00 fm	20.615	20.138
271	07/09/17 10:30:00 fm	20.424	20.138
272	07/09/17 10:35:00 fm	20.329	19.853
273	07/09/17 10:40:00 fm	20.615	20.138
274	07/09/17 10:45:00 fm	20.805	20.234
275	07/09/17 10:50:00 fm	21.282	20.615
276	07/09/17 10:55:00 fm	21.282	20.710
277	07/09/17 11:00:00 fm	21.187	20.805
278	07/09/17 11:05:00 fm	20.901	20.519
279	07/09/17 11:10:00 fm	20.615	20.234
280	07/09/17 11:15:00 fm	20.805	20.329
281	07/09/17 11:20:00 fm	20.519	20.234
282	07/09/17 11:25:00 fm	20.805	20.329
283	07/09/17 11:30:00 fm	20.996	20.519
284	07/09/17 11:35:00 fm	21.473	20.996
285	07/09/17 11:40:00 fm	21.951	21.378
286	07/09/17 11:45:00 fm	22.429	21.951
287	07/09/17 11:50:00 fm	22.333	21.855
288	07/09/17 11:55:00 fm	21.855	21.473
289	07/09/17 12:00:00 em	21.473	20.901
290	07/09/17 12:05:00 em	20.901	20.424
291	07/09/17 12:10:00 em	20.805	20.615
292	07/09/17 12:15:00 em	21.378	20.901
293	07/09/17 12:20:00 em	21.187	20.805
294	07/09/17 12:25:00 em	21.091	20.710
295	07/09/17 12:30:00 em	20.901	20.519
296	07/09/17 12:35:00 em	20.996	20.519
297	07/09/17 12:40:00 em	21.282	20.710
298	07/09/17 12:45:00 em	22.525	21.855
299	07/09/17 12:50:00 em	22.717	22.046
300	07/09/17 12:55:00 em	23.292	22.812
301	07/09/17 01:00:00 em	23.196	22.812
302	07/09/17 01:05:00 em	23.388	22.717
303	07/09/17 01:10:00 em	23.388	22.717
304	07/09/17 01:15:00 em	23.581	22.812
305	07/09/17 01:20:00 em	23.677	22.908
306	07/09/17 01:25:00 em	23.677	22.908
307	07/09/17 01:30:00 em	23.773	23.100
308	07/09/17 01:35:00 em	24.062	23.388
309	07/09/17 01:40:00 em	24.158	23.484
310	07/09/17 01:45:00 em	24.255	23.484
311	07/09/17 01:50:00 em	23.966	23.388
312	07/09/17 01:55:00 em	23.869	23.292
313	07/09/17 02:00:00 em	24.158	23.484
314	07/09/17 02:05:00 em	24.255	23.581
315	07/09/17 02:10:00 em	24.351	23.677
316	07/09/17 02:15:00 em	24.545	23.773
317	07/09/17 02:20:00 em	24.641	23.869
318	07/09/17 02:25:00 em	24.545	23.773
319	07/09/17 02:30:00 em	24.641	23.869
320	07/09/17 02:35:00 em	25.125	24.255
321	07/09/17 02:40:00 em	25.125	24.351
322	07/09/17 02:45:00 em	25.125	24.351
323	07/09/17 02:50:00 em	24.835	24.158
324	07/09/17 02:55:00 em	25.125	24.351
325	07/09/17 03:00:00 em	25.222	24.448
326	07/09/17 03:05:00 em	25.222	24.448
327	07/09/17 03:10:00 em	25.125	24.448
328	07/09/17 03:15:00 em	25.125	24.351
329	07/09/17 03:20:00 em	24.931	24.351
330	07/09/17 03:25:00 em	24.835	24.158
331	07/09/17 03:30:00 em	24.931	24.255
332	07/09/17 03:35:00 em	25.125	24.351
333	07/09/17 03:40:00 em	25.222	24.448
334	07/09/17 03:45:00 em	25.222	24.448
335	07/09/17 03:50:00 em	24.641	24.255
336	07/09/17 03:55:00 em	25.125	24.255
337	07/09/17 04:00:00 em	25.222	24.448
338	07/09/17 04:05:00 em	25.222	24.448
339	07/09/17 04:10:00 em	25.028	24.351
340	07/09/17 04:15:00 em	25.028	24.351
341	07/09/17 04:20:00 em	25.028	24.351
342	07/09/17 04:25:00 em	24.641	24.351
343	07/09/17 04:30:00 em	24.448	24.255
344	07/09/17 04:35:00 em	24.351	24.255
345	07/09/17 04:40:00 em	24.158	24.062
346	07/09/17 04:45:00 em	23.966	23.869
347	07/09/17 04:50:00 em	23.773	23.677
348	07/09/17 04:55:00 em	23.581	23.484
349	07/09/17 05:00:00 em	23.388	23.484
350	07/09/17 05:05:00 em	23.292	23.292
351	07/09/17 05:10:00 em	23.100	23.100
352	07/09/17 05:15:00 em	23.004	23.004
353	07/09/17 05:20:00 em	22.908	22.812
354	07/09/17 05:25:00 em	22.812	22.812
355	07/09/17 05:30:00 em	22.812	22.717
356	07/09/17 05:35:00 em	22.717	22.717
357	07/09/17 05:40:00 em	22.717	22.621
358	07/09/17 05:45:00 em	22.717	22.717
359	07/09/17 05:50:00 em	22.621	22.621
360	07/09/17 05:55:00 em	22.621	22.621
361	07/09/17 06:00:00 em	22.621	22.621
362	07/09/17 06:05:00 em	22.525	22.525
363	07/09/17 06:10:00 em	22.525	22.429
364	07/09/17 06:15:00 em	22.429	22.429
365	07/09/17 06:20:00 em	22.429	22.429
366	07/09/17 06:25:00 em	22.333	22.429
367	07/09/17 06:30:00 em	22.333	22.333
368	07/09/17 06:35:00 em	22.333	22.238
369	07/09/17 06:40:00 em	22.333	22.238
370	07/09/17 06:45:00 em	22.238	22.142
371	07/09/17 06:50:00 em	22.142	22.142
372	07/09/17 06:55:00 em	22.046	22.142
373	07/09/17 07:00:00 em	21.951	22.046
374	07/09/17 07:05:00 em	21.855	22.046
375	07/09/17 07:10:00 em	21.855	21.951
376	07/09/17 07:15:00 em	21.855	21.951
377	07/09/17 07:20:00 em	21.760	21.855
378	07/09/17 07:25:00 em	21.760	21.855
379	07/09/17 07:30:00 em	21.760	21.855
380	07/09/17 07:35:00 em	21.760	21.855
381	07/09/17 07:40:00 em	21.664	21.760
382	07/09/17 07:45:00 em	21.569	21.760
383	07/09/17 07:50:00 em	21.569	21.760
384	07/09/17 07:55:00 em	21.569	21.664
385	07/09/17 08:00:00 em	21.569	21.664
386	07/09/17 08:05:00 em	21.378	21.569
387	07/09/17 08:10:00 em	21.473	21.569
388	07/09/17 08:15:00 em	21.282	21.569
389	07/09/17 08:20:00 em	21.378	21.473
390	07/09/17 08:25:00 em	21.378	21.473
391	07/09/17 08:30:00 em	21.187	21.378
392	07/09/17 08:35:00 em	21.091	21.378
393	07/09/17 08:40:00 em	21.187	21.378
394	07/09/17 08:45:00 em	21.282	21.282
395	07/09/17 08:50:00 em	21.187	21.282
396	07/09/17 08:55:00 em	21.187	21.282
397	07/09/17 09:00:00 em	21.187	21.187
398	07/09/17 09:05:00 em	21.187	21.187
399	07/09/17 09:10:00 em	21.091	21.187
400	07/09/17 09:15:00 em	20.901	21.091
401	07/09/17 09:20:00 em	20.805	21.091
402	07/09/17 09:25:00 em	20.901	20.996
403	07/09/17 09:30:00 em	20.805	20.996
404	07/09/17 09:35:00 em	20.805	20.996
405	07/09/17 09:40:00 em	20.710	20.901
406	07/09/17 09:45:00 em	20.805	20.901
407	07/09/17 09:50:00 em	20.805	20.901
408	07/09/17 09:55:00 em	20.805	20.805
409	07/09/17 10:00:00 em	20.710	20.805
410	07/09/17 10:05:00 em	20.710	20.710
411	07/09/17 10:10:00 em	20.710	20.710
412	07/09/17 10:15:00 em	20.615	20.710
413	07/09/17 10:20:00 em	20.424	20.615
414	07/09/17 10:25:00 em	20.424	20.615
415	07/09/17 10:30:00 em	20.519	20.615
416	07/09/17 10:35:00 em	20.424	20.519
417	07/09/17 10:40:00 em	20.234	20.519
418	07/09/17 10:45:00 em	20.329	20.519
419	07/09/17 10:50:00 em	20.329	20.424
420	07/09/17 10:55:00 em	20.424	20.424
421	07/09/17 11:00:00 em	20.424	20.424
422	07/09/17 11:05:00 em	20.329	20.329
423	07/09/17 11:10:00 em	20.329	20.329
424	07/09/17 11:15:00 em	20.234	20.329
425	07/09/17 11:20:00 em	20.234	20.234
426	07/09/17 11:25:00 em	20.138	20.234
427	07/09/17 11:30:00 em	20.138	20.234
428	07/09/17 11:35:00 em	20.234	20.234
429	07/09/17 11:40:00 em	20.138	20.234
430	07/09/17 11:45:00 em	20.138	20.138
431	07/09/17 11:50:00 em	20.138	20.138
432	07/09/17 11:55:00 em	20.043	20.043
433	07/10/17 12:00:00 fm	20.043	20.043
434	07/10/17 12:05:00 fm	19.948	20.043
435	07/10/17 12:10:00 fm	19.853	19.948
436	07/10/17 12:15:00 fm	19.758	19.948
437	07/10/17 12:20:00 fm	19.853	19.948
438	07/10/17 12:25:00 fm	19.853	19.948
439	07/10/17 12:30:00 fm	19.853	19.948
440	07/10/17 12:35:00 fm	19.758	19.853
441	07/10/17 12:40:00 fm	19.662	19.853
442	07/10/17 12:45:00 fm	19.662	19.853
443	07/10/17 12:50:00 fm	19.662	19.853
444	07/10/17 12:55:00 fm	19.758	19.758
445	07/10/17 01:00:00 fm	19.662	19.758
446	07/10/17 01:05:00 fm	19.567	19.758
447	07/10/17 01:10:00 fm	19.567	19.758
448	07/10/17 01:15:00 fm	19.472	19.758
449	07/10/17 01:20:00 fm	19.662	19.758
450	07/10/17 01:25:00 fm	19.567	19.662
451	07/10/17 01:30:00 fm	19.662	19.662
452	07/10/17 01:35:00 fm	19.567	19.662
453	07/10/17 01:40:00 fm	19.567	19.567
454	07/10/17 01:45:00 fm	19.567	19.567
455	07/10/17 01:50:00 fm	19.377	19.567
456	07/10/17 01:55:00 fm	19.282	19.472
457	07/10/17 02:00:00 fm	19.282	19.472
458	07/10/17 02:05:00 fm	19.282	19.472
459	07/10/17 02:10:00 fm	19.282	19.472
460	07/10/17 02:15:00 fm	19.377	19.472
461	07/10/17 02:20:00 fm	19.377	19.472
462	07/10/17 02:25:00 fm	19.282	19.472
463	07/10/17 02:30:00 fm	19.282	19.377
464	07/10/17 02:35:00 fm	19.282	19.377
465	07/10/17 02:40:00 fm	19.187	19.377
466	07/10/17 02:45:00 fm	19.282	19.377
467	07/10/17 02:50:00 fm	19.282	19.282
468	07/10/17 02:55:00 fm	19.282	19.282
469	07/10/17 03:00:00 fm	19.282	19.282
470	07/10/17 03:05:00 fm	19.187	19.282
471	07/10/17 03:10:00 fm	19.187	19.282
472	07/10/17 03:15:00 fm	19.187	19.282
473	07/10/17 03:20:00 fm	19.187	19.187
474	07/10/17 03:25:00 fm	19.187	19.187
475	07/10/17 03:30:00 fm	19.187	19.187
476	07/10/17 03:35:00 fm	19.092	19.187
477	07/10/17 03:40:00 fm	18.996	19.187
478	07/10/17 03:45:00 fm	18.996	19.092
479	07/10/17 03:50:00 fm	19.092	19.092
480	07/10/17 03:55:00 fm	18.996	19.092
481	07/10/17 04:00:00 fm	18.996	19.092
482	07/10/17 04:05:00 fm	18.901	19.092
483	07/10/17 04:10:00 fm	18.901	19.092
484	07/10/17 04:15:00 fm	18.996	19.092
485	07/10/17 04:20:00 fm	18.996	18.996
486	07/10/17 04:25:00 fm	18.996	18.996
487	07/10/17 04:30:00 fm	18.996	18.996
488	07/10/17 04:35:00 fm	18.901	18.996
489	07/10/17 04:40:00 fm	18.901	18.996
490	07/10/17 04:45:00 fm	18.996	18.901
491	07/10/17 04:50:00 fm	18.996	18.901
492	07/10/17 04:55:00 fm	18.996	18.901
493	07/10/17 05:00:00 fm	18.806	18.806
494	07/10/17 05:05:00 fm	18.806	18.901
495	07/10/17 05:10:00 fm	18.901	18.901
496	07/10/17 05:15:00 fm	18.901	18.901
497	07/10/17 05:20:00 fm	18.806	18.806
498	07/10/17 05:25:00 fm	18.806	18.806
499	07/10/17 05:30:00 fm	18.806	18.806
500	07/10/17 05:35:00 fm	18.806	18.806
501	07/10/17 05:40:00 fm	18.711	18.806
502	07/10/17 05:45:00 fm	18.711	18.711
503	07/10/17 05:50:00 fm	18.616	18.711
504	07/10/17 05:55:00 fm	18.711	18.711
505	07/10/17 06:00:00 fm	18.806	18.711
506	07/10/17 06:05:00 fm	18.806	18.806
507	07/10/17 06:10:00 fm	18.806	18.711
508	07/10/17 06:15:00 fm	18.806	18.711
509	07/10/17 06:20:00 fm	18.711	18.711
510	07/10/17 06:25:00 fm	18.711	18.711
511	07/10/17 06:30:00 fm	18.616	18.711
512	07/10/17 06:35:00 fm	18.521	18.711
513	07/10/17 06:40:00 fm	18.616	18.711
514	07/10/17 06:45:00 fm	18.616	18.711
515	07/10/17 06:50:00 fm	18.711	18.711
516	07/10/17 06:55:00 fm	18.711	18.711
517	07/10/17 07:00:00 fm	18.711	18.711
518	07/10/17 07:05:00 fm	18.616	18.616
519	07/10/17 07:10:00 fm	18.616	18.616
520	07/10/17 07:15:00 fm	18.711	18.616
521	07/10/17 07:20:00 fm	18.711	18.616
522	07/10/17 07:25:00 fm	18.616	18.616
523	07/10/17 07:30:00 fm	18.616	18.616
524	07/10/17 07:35:00 fm	18.711	18.616
525	07/10/17 07:40:00 fm	18.711	18.616
526	07/10/17 07:45:00 fm	18.711	18.616
527	07/10/17 07:50:00 fm	18.711	18.616
528	07/10/17 07:55:00 fm	18.616	18.616
529	07/10/17 08:00:00 fm	18.711	18.616
530	07/10/17 08:05:00 fm	18.711	18.616
531	07/10/17 08:10:00 fm	18.901	18.711
532	07/10/17 08:15:00 fm	18.996	18.806
533	07/10/17 08:20:00 fm	19.092	18.901
534	07/10/17 08:25:00 fm	19.282	18.996
535	07/10/17 08:30:00 fm	19.377	18.996
536	07/10/17 08:35:00 fm	19.472	19.187
537	07/10/17 08:40:00 fm	19.472	19.092
538	07/10/17 08:45:00 fm	19.377	19.092
539	07/10/17 08:50:00 fm	19.377	19.092
540	07/10/17 08:55:00 fm	19.377	19.092
541	07/10/17 09:00:00 fm	19.377	19.092
542	07/10/17 09:05:00 fm	19.377	19.092
543	07/10/17 09:10:00 fm	19.472	19.092
544	07/10/17 09:15:00 fm	19.567	19.187
545	07/10/17 09:20:00 fm	19.567	19.187
546	07/10/17 09:25:00 fm	19.567	19.282
547	07/10/17 09:30:00 fm	19.758	19.472
548	07/10/17 09:35:00 fm	19.662	19.472
549	07/10/17 09:40:00 fm	19.662	19.567
550	07/10/17 09:45:00 fm	19.853	19.472
551	07/10/17 09:50:00 fm	19.853	19.472
552	07/10/17 09:55:00 fm	19.948	19.567
553	07/10/17 10:00:00 fm	20.138	19.853
554	07/10/17 10:05:00 fm	20.329	20.043
555	07/10/17 10:10:00 fm	20.424	20.043
556	07/10/17 10:15:00 fm	20.424	20.138
557	07/10/17 10:20:00 fm	20.424	20.138
558	07/10/17 10:25:00 fm	20.424	20.138
559	07/10/17 10:30:00 fm	20.329	19.948
560	07/10/17 10:35:00 fm	20.234	19.853
561	07/10/17 10:40:00 fm	20.138	19.853
562	07/10/17 10:45:00 fm	20.329	19.853
563	07/10/17 10:50:00 fm	20.615	20.138
564	07/10/17 10:55:00 fm	20.615	20.043
565	07/10/17 11:00:00 fm	20.901	20.234
566	07/10/17 11:05:00 fm	20.901	20.424
567	07/10/17 11:10:00 fm	20.996	20.519
568	07/10/17 11:15:00 fm	21.282	20.710
569	07/10/17 11:20:00 fm	21.187	20.615
570	07/10/17 11:25:00 fm	21.282	20.615
571	07/10/17 11:30:00 fm	21.378	20.710
572	07/10/17 11:35:00 fm	21.473	20.901
573	07/10/17 11:40:00 fm	21.664	20.996
574	07/10/17 11:45:00 fm	21.569	20.996
575	07/10/17 11:50:00 fm	21.378	20.901
576	07/10/17 11:55:00 fm	21.282	20.996
577	07/10/17 12:00:00 em	21.473	20.901
578	07/10/17 12:05:00 em	21.664	20.901
579	07/10/17 12:10:00 em	21.760	20.901
580	07/10/17 12:15:00 em	21.855	20.996
581	07/10/17 12:20:00 em	21.855	20.901
582	07/10/17 12:25:00 em	21.855	20.996
583	07/10/17 12:30:00 em	21.855	20.996
584	07/10/17 12:35:00 em	21.951	21.282
585	07/10/17 12:40:00 em	22.046	21.282
586	07/10/17 12:45:00 em	22.046	21.473
587	07/10/17 12:50:00 em	21.855	21.473
588	07/10/17 12:55:00 em	22.238	21.569
589	07/10/17 01:00:00 em	22.429	21.855
590	07/10/17 01:05:00 em	22.621	21.951
591	07/10/17 01:10:00 em	22.717	22.142
592	07/10/17 01:15:00 em	22.812	22.429
593	07/10/17 01:20:00 em	23.100	22.525
594	07/10/17 01:25:00 em	23.292	22.621
595	07/10/17 01:30:00 em	23.292	22.717
596	07/10/17 01:35:00 em	22.908	22.525
597	07/10/17 01:40:00 em	23.004	22.525
598	07/10/17 01:45:00 em	22.908	22.525
599	07/10/17 01:50:00 em	22.621	22.333
600	07/10/17 01:55:00 em	22.429	22.238
601	07/10/17 02:00:00 em	22.525	22.238
602	07/10/17 02:05:00 em	22.525	22.238
603	07/10/17 02:10:00 em	22.812	22.333
604	07/10/17 02:15:00 em	23.196	22.717
605	07/10/17 02:20:00 em	23.292	22.812
606	07/10/17 02:25:00 em	23.292	22.717
607	07/10/17 02:30:00 em	23.196	22.717
608	07/10/17 02:35:00 em	23.100	22.812
609	07/10/17 02:40:00 em	23.100	22.717
610	07/10/17 02:45:00 em	23.100	22.717
611	07/10/17 02:50:00 em	23.100	22.717
612	07/10/17 02:55:00 em	23.196	22.717
613	07/10/17 03:00:00 em	23.196	22.717
614	07/10/17 03:05:00 em	23.196	22.717
615	07/10/17 03:10:00 em	23.196	22.812
616	07/10/17 03:15:00 em	23.100	22.812
617	07/10/17 03:20:00 em	23.004	22.812
618	07/10/17 03:25:00 em	22.908	22.717
619	07/10/17 03:30:00 em	22.812	22.621
620	07/10/17 03:35:00 em	22.812	22.621
621	07/10/17 03:40:00 em	22.908	22.621
622	07/10/17 03:45:00 em	23.004	22.717
623	07/10/17 03:50:00 em	23.196	22.717
624	07/10/17 03:55:00 em	23.292	22.812
625	07/10/17 04:00:00 em	23.292	22.812
626	07/10/17 04:05:00 em	23.100	22.717
627	07/10/17 04:10:00 em	23.100	22.717
628	07/10/17 04:15:00 em	23.100	22.717
629	07/10/17 04:20:00 em	23.004	22.717
630	07/10/17 04:25:00 em	22.908	22.717
631	07/10/17 04:30:00 em	22.908	22.621
632	07/10/17 04:35:00 em	22.812	22.525
633	07/10/17 04:40:00 em	22.717	22.429
634	07/10/17 04:45:00 em	22.621	22.429
635	07/10/17 04:50:00 em	22.621	22.429
636	07/10/17 04:55:00 em	22.525	22.333
637	07/10/17 05:00:00 em	22.429	22.238
638	07/10/17 05:05:00 em	22.429	22.238
639	07/10/17 05:10:00 em	22.333	22.142
640	07/10/17 05:15:00 em	22.333	22.142
641	07/10/17 05:20:00 em	22.333	22.142
642	07/10/17 05:25:00 em	22.429	22.142
643	07/10/17 05:30:00 em	22.333	22.142
644	07/10/17 05:35:00 em	22.429	22.238
645	07/10/17 05:40:00 em	22.333	22.238
646	07/10/17 05:45:00 em	22.333	22.142
647	07/10/17 05:50:00 em	22.238	22.046
648	07/10/17 05:55:00 em	22.238	22.046
649	07/10/17 06:00:00 em	22.142	21.951
650	07/10/17 06:05:00 em	22.142	21.951
651	07/10/17 06:10:00 em	22.046	21.855
652	07/10/17 06:15:00 em	22.046	21.855
653	07/10/17 06:20:00 em	20.996	20.901
654	07/10/17 06:25:00 em	19.662	19.472
655	07/10/17 06:30:00 em	19.092	18.616
656	07/10/17 06:35:00 em	18.426	17.855
657	07/10/17 06:40:00 em	17.950	17.475
658	07/10/17 06:45:00 em	18.331	17.760
659	07/10/17 06:50:00 em	18.616	18.045
660	07/10/17 06:55:00 em	18.806	18.331
661	07/10/17 07:00:00 em	20.234	18.901
662	07/10/17 07:05:00 em	21.378	19.282
663	07/10/17 07:10:00 em	21.855	20.996
664	07/10/17 07:15:00 em	21.951	21.473
665	07/10/17 07:20:00 em	22.142	21.664
666	07/10/17 07:25:00 em	22.238	21.855
667	07/10/17 07:30:00 em	22.333	21.951
668	07/10/17 07:35:00 em	22.429	22.046
669	07/10/17 07:40:00 em	22.429	22.142
670	07/10/17 07:45:00 em	22.333	22.142
671	07/10/17 07:50:00 em	22.333	22.142
672	07/10/17 07:55:00 em	22.238	22.046
673	07/10/17 08:00:00 em	22.046	21.951
674	07/10/17 08:05:00 em	21.951	21.855
675	07/10/17 08:10:00 em	21.664	21.760
676	07/10/17 08:15:00 em	24.931	23.869
677	07/10/17 08:20:00 em		24.255

## Sheet: Raft3
Raft3
#	Date Time, GMT+02:00	Temp, °C (LGR S/N: 20134432, SEN S/N: 20134432)	Temp, °C (LGR S/N: 20134431, SEN S/N: 20134431)
1	07/08/17 12:00:00 em	18.236	19.662
2	07/08/17 12:05:00 em	18.331	17.475
3	07/08/17 12:10:00 em	18.806	17.284
4	07/08/17 12:15:00 em	19.662	17.950
5	07/08/17 12:20:00 em	20.234	18.711
6	07/08/17 12:25:00 em	20.424	19.282
7	07/08/17 12:30:00 em	20.424	19.377
8	07/08/17 12:35:00 em	20.234	19.092
9	07/08/17 12:40:00 em	20.805	19.567
10	07/08/17 12:45:00 em	21.855	21.091
11	07/08/17 12:50:00 em	22.333	21.282
12	07/08/17 12:55:00 em	22.142	21.569
13	07/08/17 01:00:00 em	21.664	22.142
14	07/08/17 01:05:00 em	21.282	22.333
15	07/08/17 01:10:00 em	21.282	22.142
16	07/08/17 01:15:00 em	21.282	21.855
17	07/08/17 01:20:00 em	21.282	21.664
18	07/08/17 01:25:00 em	21.378	21.664
19	07/08/17 01:30:00 em	21.378	21.664
20	07/08/17 01:35:00 em	21.473	21.664
21	07/08/17 01:40:00 em	21.569	21.664
22	07/08/17 01:45:00 em	21.569	21.760
23	07/08/17 01:50:00 em	21.664	21.855
24	07/08/17 01:55:00 em	21.760	21.855
25	07/08/17 02:00:00 em	21.855	21.951
26	07/08/17 02:05:00 em	21.855	22.046
27	07/08/17 02:10:00 em	21.951	22.142
28	07/08/17 02:15:00 em	21.951	22.238
29	07/08/17 02:20:00 em	22.046	22.238
30	07/08/17 02:25:00 em	22.046	22.333
31	07/08/17 02:30:00 em	22.142	22.333
32	07/08/17 02:35:00 em	22.238	22.429
33	07/08/17 02:40:00 em	22.238	22.525
34	07/08/17 02:45:00 em	22.333	22.525
35	07/08/17 02:50:00 em	22.333	22.621
36	07/08/17 02:55:00 em	22.429	22.621
37	07/08/17 03:00:00 em	22.429	22.717
38	07/08/17 03:05:00 em	22.525	22.717
39	07/08/17 03:10:00 em	22.525	22.812
40	07/08/17 03:15:00 em	22.621	22.812
41	07/08/17 03:20:00 em	22.621	22.908
42	07/08/17 03:25:00 em	22.621	22.908
43	07/08/17 03:30:00 em	22.717	23.004
44	07/08/17 03:35:00 em	22.812	23.100
45	07/08/17 03:40:00 em	22.812	23.100
46	07/08/17 03:45:00 em	22.908	23.100
47	07/08/17 03:50:00 em	22.908	22.908
48	07/08/17 03:55:00 em	22.908	22.717
49	07/08/17 04:00:00 em	22.812	22.525
50	07/08/17 04:05:00 em	22.717	22.238
51	07/08/17 04:10:00 em	22.717	22.046
52	07/08/17 04:15:00 em	22.621	21.951
53	07/08/17 04:20:00 em	22.621	21.855
54	07/08/17 04:25:00 em	22.525	21.855
55	07/08/17 04:30:00 em	22.429	21.760
56	07/08/17 04:35:00 em	22.333	21.760
57	07/08/17 04:40:00 em	22.333	21.664
58	07/08/17 04:45:00 em	22.238	21.664
59	07/08/17 04:50:00 em	22.142	21.569
60	07/08/17 04:55:00 em	22.046	21.569
61	07/08/17 05:00:00 em	22.046	21.569
62	07/08/17 05:05:00 em	21.951	21.473
63	07/08/17 05:10:00 em	21.855	21.473
64	07/08/17 05:15:00 em	21.855	21.473
65	07/08/17 05:20:00 em	21.760	21.378
66	07/08/17 05:25:00 em	21.760	21.378
67	07/08/17 05:30:00 em	21.664	21.378
68	07/08/17 05:35:00 em	21.664	21.282
69	07/08/17 05:40:00 em	21.569	21.187
70	07/08/17 05:45:00 em	21.569	21.091
71	07/08/17 05:50:00 em	21.473	20.996
72	07/08/17 05:55:00 em	21.378	20.901
73	07/08/17 06:00:00 em	21.282	20.805
74	07/08/17 06:05:00 em	21.187	20.710
75	07/08/17 06:10:00 em	21.091	20.615
76	07/08/17 06:15:00 em	21.091	20.519
77	07/08/17 06:20:00 em	20.996	20.424
78	07/08/17 06:25:00 em	20.901	20.329
79	07/08/17 06:30:00 em	20.805	20.234
80	07/08/17 06:35:00 em	20.710	20.138
81	07/08/17 06:40:00 em	20.615	20.043
82	07/08/17 06:45:00 em	20.615	20.043
83	07/08/17 06:50:00 em	20.519	19.948
84	07/08/17 06:55:00 em	20.424	19.853
85	07/08/17 07:00:00 em	20.424	19.853
86	07/08/17 07:05:00 em	20.329	19.853
87	07/08/17 07:10:00 em	20.234	19.758
88	07/08/17 07:15:00 em	20.234	19.758
89	07/08/17 07:20:00 em	20.138	19.758
90	07/08/17 07:25:00 em	20.138	19.662
91	07/08/17 07:30:00 em	20.043	19.662
92	07/08/17 07:35:00 em	20.043	19.662
93	07/08/17 07:40:00 em	19.948	19.567
94	07/08/17 07:45:00 em	19.948	19.567
95	07/08/17 07:50:00 em	19.948	19.567
96	07/08/17 07:55:00 em	19.853	19.567
97	07/08/17 08:00:00 em	19.853	19.472
98	07/08/17 08:05:00 em	19.853	19.472
99	07/08/17 08:10:00 em	19.758	19.472
100	07/08/17 08:15:00 em	19.758	19.472
101	07/08/17 08:20:00 em	19.758	19.472
102	07/08/17 08:25:00 em	19.662	19.472
103	07/08/17 08:30:00 em	19.662	19.377
104	07/08/17 08:35:00 em	19.662	19.377
105	07/08/17 08:40:00 em	19.662	19.377
106	07/08/17 08:45:00 em	19.567	19.377
107	07/08/17 08:50:00 em	19.567	19.377
108	07/08/17 08:55:00 em	19.567	19.377
109	07/08/17 09:00:00 em	19.567	19.282
110	07/08/17 09:05:00 em	19.472	19.282
111	07/08/17 09:10:00 em	19.472	19.282
112	07/08/17 09:15:00 em	19.472	19.282
113	07/08/17 09:20:00 em	19.472	19.282
114	07/08/17 09:25:00 em	19.472	19.282
115	07/08/17 09:30:00 em	19.377	19.282
116	07/08/17 09:35:00 em	19.377	19.187
117	07/08/17 09:40:00 em	19.377	19.187
118	07/08/17 09:45:00 em	19.377	19.187
119	07/08/17 09:50:00 em	19.377	19.187
120	07/08/17 09:55:00 em	19.377	19.187
121	07/08/17 10:00:00 em	19.282	19.187
122	07/08/17 10:05:00 em	19.282	19.092
123	07/08/17 10:10:00 em	19.282	19.092
124	07/08/17 10:15:00 em	19.282	19.092
125	07/08/17 10:20:00 em	19.282	19.092
126	07/08/17 10:25:00 em	19.187	19.092
127	07/08/17 10:30:00 em	19.187	18.996
128	07/08/17 10:35:00 em	19.187	18.996
129	07/08/17 10:40:00 em	19.187	18.996
130	07/08/17 10:45:00 em	19.187	18.996
131	07/08/17 10:50:00 em	19.092	18.996
132	07/08/17 10:55:00 em	19.092	18.901
133	07/08/17 11:00:00 em	19.092	18.901
134	07/08/17 11:05:00 em	19.092	18.901
135	07/08/17 11:10:00 em	18.996	18.901
136	07/08/17 11:15:00 em	18.996	18.806
137	07/08/17 11:20:00 em	18.996	18.806
138	07/08/17 11:25:00 em	18.996	18.806
139	07/08/17 11:30:00 em	18.996	18.806
140	07/08/17 11:35:00 em	18.901	18.806
141	07/08/17 11:40:00 em	18.901	18.711
142	07/08/17 11:45:00 em	18.901	18.711
143	07/08/17 11:50:00 em	18.806	18.711
144	07/08/17 11:55:00 em	18.806	18.616
145	07/09/17 12:00:00 fm	18.806	18.616
146	07/09/17 12:05:00 fm	18.806	18.616
147	07/09/17 12:10:00 fm	18.711	18.616
148	07/09/17 12:15:00 fm	18.711	18.521
149	07/09/17 12:20:00 fm	18.711	18.521
150	07/09/17 12:25:00 fm	18.711	18.521
151	07/09/17 12:30:00 fm	18.616	18.426
152	07/09/17 12:35:00 fm	18.616	18.426
153	07/09/17 12:40:00 fm	18.616	18.426
154	07/09/17 12:45:00 fm	18.521	18.331
155	07/09/17 12:50:00 fm	18.521	18.331
156	07/09/17 12:55:00 fm	18.521	18.331
157	07/09/17 01:00:00 fm	18.521	18.236
158	07/09/17 01:05:00 fm	18.426	18.236
159	07/09/17 01:10:00 fm	18.426	18.140
160	07/09/17 01:15:00 fm	18.426	18.140
161	07/09/17 01:20:00 fm	18.331	18.140
162	07/09/17 01:25:00 fm	18.331	18.045
163	07/09/17 01:30:00 fm	18.236	18.045
164	07/09/17 01:35:00 fm	18.236	17.950
165	07/09/17 01:40:00 fm	18.236	17.950
166	07/09/17 01:45:00 fm	18.236	17.950
167	07/09/17 01:50:00 fm	18.140	17.855
168	07/09/17 01:55:00 fm	18.140	17.855
169	07/09/17 02:00:00 fm	18.045	17.855
170	07/09/17 02:05:00 fm	18.045	17.760
171	07/09/17 02:10:00 fm	18.045	17.760
172	07/09/17 02:15:00 fm	17.950	17.760
173	07/09/17 02:20:00 fm	17.950	17.665
174	07/09/17 02:25:00 fm	17.950	17.665
175	07/09/17 02:30:00 fm	17.855	17.570
176	07/09/17 02:35:00 fm	17.855	17.570
177	07/09/17 02:40:00 fm	17.855	17.570
178	07/09/17 02:45:00 fm	17.760	17.475
179	07/09/17 02:50:00 fm	17.760	17.475
180	07/09/17 02:55:00 fm	17.665	17.379
181	07/09/17 03:00:00 fm	17.665	17.379
182	07/09/17 03:05:00 fm	17.665	17.379
183	07/09/17 03:10:00 fm	17.570	17.284
184	07/09/17 03:15:00 fm	17.570	17.284
185	07/09/17 03:20:00 fm	17.570	17.284
186	07/09/17 03:25:00 fm	17.475	17.189
187	07/09/17 03:30:00 fm	17.475	17.189
188	07/09/17 03:35:00 fm	17.475	17.094
189	07/09/17 03:40:00 fm	17.379	17.094
190	07/09/17 03:45:00 fm	17.379	17.094
191	07/09/17 03:50:00 fm	17.284	17.094
192	07/09/17 03:55:00 fm	17.284	16.999
193	07/09/17 04:00:00 fm	17.284	16.999
194	07/09/17 04:05:00 fm	17.284	16.999
195	07/09/17 04:10:00 fm	17.189	16.903
196	07/09/17 04:15:00 fm	17.189	16.903
197	07/09/17 04:20:00 fm	17.094	16.903
198	07/09/17 04:25:00 fm	17.094	16.808
199	07/09/17 04:30:00 fm	17.094	16.808
200	07/09/17 04:35:00 fm	16.999	16.808
201	07/09/17 04:40:00 fm	16.999	16.713
202	07/09/17 04:45:00 fm	16.999	16.713
203	07/09/17 04:50:00 fm	16.903	16.618
204	07/09/17 04:55:00 fm	16.903	16.618
205	07/09/17 05:00:00 fm	16.903	16.618
206	07/09/17 05:05:00 fm	16.808	16.523
207	07/09/17 05:10:00 fm	16.808	16.523
208	07/09/17 05:15:00 fm	16.713	16.523
209	07/09/17 05:20:00 fm	16.713	16.427
210	07/09/17 05:25:00 fm	16.713	16.427
211	07/09/17 05:30:00 fm	16.618	16.332
212	07/09/17 05:35:00 fm	16.618	16.332
213	07/09/17 05:40:00 fm	16.523	16.237
214	07/09/17 05:45:00 fm	16.523	16.237
215	07/09/17 05:50:00 fm	16.523	16.141
216	07/09/17 05:55:00 fm	16.427	16.046
217	07/09/17 06:00:00 fm	16.427	16.046
218	07/09/17 06:05:00 fm	16.332	15.951
219	07/09/17 06:10:00 fm	16.332	15.951
220	07/09/17 06:15:00 fm	16.332	15.855
221	07/09/17 06:20:00 fm	16.237	15.855
222	07/09/17 06:25:00 fm	16.237	15.855
223	07/09/17 06:30:00 fm	16.141	15.760
224	07/09/17 06:35:00 fm	16.141	15.760
225	07/09/17 06:40:00 fm	16.141	15.664
226	07/09/17 06:45:00 fm	16.046	15.664
227	07/09/17 06:50:00 fm	16.046	15.664
228	07/09/17 06:55:00 fm	16.046	15.664
229	07/09/17 07:00:00 fm	15.951	15.569
230	07/09/17 07:05:00 fm	15.951	15.569
231	07/09/17 07:10:00 fm	15.951	15.569
232	07/09/17 07:15:00 fm	17.189	16.808
233	07/09/17 07:20:00 fm	17.094	17.379
234	07/09/17 07:25:00 fm	16.427	16.618
235	07/09/17 07:30:00 fm	16.046	16.141
236	07/09/17 07:35:00 fm	15.951	15.951
237	07/09/17 07:40:00 fm	16.237	16.141
238	07/09/17 07:45:00 fm	16.523	16.141
239	07/09/17 07:50:00 fm	16.618	16.046
240	07/09/17 07:55:00 fm	15.951	16.141
241	07/09/17 08:00:00 fm	15.569	16.141
242	07/09/17 08:05:00 fm	17.379	17.760
243	07/09/17 08:10:00 fm	19.948	19.187
244	07/09/17 08:15:00 fm	20.805	19.758
245	07/09/17 08:20:00 fm	21.091	20.329
246	07/09/17 08:25:00 fm	17.665	17.475
247	07/09/17 08:30:00 fm	16.046	16.046
248	07/09/17 08:35:00 fm	15.378	15.378
249	07/09/17 08:40:00 fm	15.282	15.187
250	07/09/17 08:45:00 fm	14.709	14.709
251	07/09/17 08:50:00 fm	17.284	17.284
252	07/09/17 08:55:00 fm	15.378	15.282
253	07/09/17 09:00:00 fm	16.046	15.951
254	07/09/17 09:05:00 fm	15.187	14.709
255	07/09/17 09:10:00 fm	14.996	14.517
256	07/09/17 09:15:00 fm	15.282	14.613
257	07/09/17 09:20:00 fm	15.569	14.517
258	07/09/17 09:25:00 fm	15.378	14.421
259	07/09/17 09:30:00 fm	15.378	14.517
260	07/09/17 09:35:00 fm	16.141	14.900
261	07/09/17 09:40:00 fm	16.332	14.900
262	07/09/17 09:45:00 fm	16.999	14.900
263	07/09/17 09:50:00 fm	16.523	15.091
264	07/09/17 09:55:00 fm	19.282	18.236
265	07/09/17 10:00:00 fm	19.187	18.616
266	07/09/17 10:05:00 fm	19.377	18.711
267	07/09/17 10:10:00 fm	20.138	19.377
268	07/09/17 10:15:00 fm	20.424	19.758
269	07/09/17 10:20:00 fm	20.615	20.043
270	07/09/17 10:25:00 fm	20.615	20.043
271	07/09/17 10:30:00 fm	20.329	19.948
272	07/09/17 10:35:00 fm	20.138	19.662
273	07/09/17 10:40:00 fm	20.615	19.853
274	07/09/17 10:45:00 fm	20.615	19.948
275	07/09/17 10:50:00 fm	21.091	20.424
276	07/09/17 10:55:00 fm	20.901	20.424
277	07/09/17 11:00:00 fm	20.710	20.234
278	07/09/17 11:05:00 fm	20.519	20.138
279	07/09/17 11:10:00 fm	20.519	20.043
280	07/09/17 11:15:00 fm	20.615	20.043
281	07/09/17 11:20:00 fm	20.329	20.043
282	07/09/17 11:25:00 fm	20.424	19.948
283	07/09/17 11:30:00 fm	20.615	20.138
284	07/09/17 11:35:00 fm	20.424	19.948
285	07/09/17 11:40:00 fm	21.569	20.901
286	07/09/17 11:45:00 fm	21.855	21.187
287	07/09/17 11:50:00 fm	22.142	21.378
288	07/09/17 11:55:00 fm	21.473	20.901
289	07/09/17 12:00:00 em	20.805	20.329
290	07/09/17 12:05:00 em	20.519	20.234
291	07/09/17 12:10:00 em	20.710	20.329
292	07/09/17 12:15:00 em	21.378	20.805
293	07/09/17 12:20:00 em	21.282	20.805
294	07/09/17 12:25:00 em	21.282	20.805
295	07/09/17 12:30:00 em	20.996	20.519
296	07/09/17 12:35:00 em	20.996	20.519
297	07/09/17 12:40:00 em	21.187	20.615
298	07/09/17 12:45:00 em	22.142	21.569
299	07/09/17 12:50:00 em	22.429	21.664
300	07/09/17 12:55:00 em	22.717	22.046
301	07/09/17 01:00:00 em	23.292	22.621
302	07/09/17 01:05:00 em	23.388	22.812
303	07/09/17 01:10:00 em	23.581	22.812
304	07/09/17 01:15:00 em	23.484	22.621
305	07/09/17 01:20:00 em	23.581	22.812
306	07/09/17 01:25:00 em	23.581	22.812
307	07/09/17 01:30:00 em	23.869	23.004
308	07/09/17 01:35:00 em	23.966	23.292
309	07/09/17 01:40:00 em	24.158	23.292
310	07/09/17 01:45:00 em	24.351	23.484
311	07/09/17 01:50:00 em	23.966	23.388
312	07/09/17 01:55:00 em	23.966	23.388
313	07/09/17 02:00:00 em	24.062	23.292
314	07/09/17 02:05:00 em	24.351	23.484
315	07/09/17 02:10:00 em	24.448	23.581
316	07/09/17 02:15:00 em	24.448	23.581
317	07/09/17 02:20:00 em	24.255	23.388
318	07/09/17 02:25:00 em	24.062	23.100
319	07/09/17 02:30:00 em	24.158	23.292
320	07/09/17 02:35:00 em	24.738	23.869
321	07/09/17 02:40:00 em	24.835	23.869
322	07/09/17 02:45:00 em	24.931	24.062
323	07/09/17 02:50:00 em	24.835	24.062
324	07/09/17 02:55:00 em	25.125	24.062
325	07/09/17 03:00:00 em	25.222	24.351
326	07/09/17 03:05:00 em	25.222	24.351
327	07/09/17 03:10:00 em	24.931	24.255
328	07/09/17 03:15:00 em	24.738	24.062
329	07/09/17 03:20:00 em	24.545	23.966
330	07/09/17 03:25:00 em	24.738	23.966
331	07/09/17 03:30:00 em	24.835	24.062
332	07/09/17 03:35:00 em	24.931	24.255
333	07/09/17 03:40:00 em	25.028	24.351
334	07/09/17 03:45:00 em	25.222	24.448
335	07/09/17 03:50:00 em	24.641	24.351
336	07/09/17 03:55:00 em	25.028	24.158
337	07/09/17 04:00:00 em	25.125	24.255
338	07/09/17 04:05:00 em	25.125	24.351
339	07/09/17 04:10:00 em	25.125	24.448
340	07/09/17 04:15:00 em	25.125	24.448
341	07/09/17 04:20:00 em	25.125	24.351
342	07/09/17 04:25:00 em	25.028	24.351
343	07/09/17 04:30:00 em	24.931	24.255
344	07/09/17 04:35:00 em	24.835	24.158
345	07/09/17 04:40:00 em	24.351	23.966
346	07/09/17 04:45:00 em	24.062	23.677
347	07/09/17 04:50:00 em	24.255	23.581
348	07/09/17 04:55:00 em	24.255	23.581
349	07/09/17 05:00:00 em	24.255	23.581
350	07/09/17 05:05:00 em	24.062	23.484
351	07/09/17 05:10:00 em	24.062	23.484
352	07/09/17 05:15:00 em	23.773	23.196
353	07/09/17 05:20:00 em	23.100	22.908
354	07/09/17 05:25:00 em	22.908	22.812
355	07/09/17 05:30:00 em	22.812	22.812
356	07/09/17 05:35:00 em	22.812	22.717
357	07/09/17 05:40:00 em	22.717	22.621
358	07/09/17 05:45:00 em	22.621	22.621
359	07/09/17 05:50:00 em	22.525	22.525
360	07/09/17 05:55:00 em	22.429	22.429
361	07/09/17 06:00:00 em	22.429	22.333
362	07/09/17 06:05:00 em	22.429	22.429
363	07/09/17 06:10:00 em	22.429	22.333
364	07/09/17 06:15:00 em	22.429	22.429
365	07/09/17 06:20:00 em	22.429	22.429
366	07/09/17 06:25:00 em	22.333	22.429
367	07/09/17 06:30:00 em	22.333	22.333
368	07/09/17 06:35:00 em	22.333	22.238
369	07/09/17 06:40:00 em	22.238	22.238
370	07/09/17 06:45:00 em	22.142	22.142
371	07/09/17 06:50:00 em	22.046	22.142
372	07/09/17 06:55:00 em	22.142	22.046
373	07/09/17 07:00:00 em	22.046	22.046
374	07/09/17 07:05:00 em	21.951	22.046
375	07/09/17 07:10:00 em	21.951	21.951
376	07/09/17 07:15:00 em	21.855	21.951
377	07/09/17 07:20:00 em	21.855	21.855
378	07/09/17 07:25:00 em	21.855	21.855
379	07/09/17 07:30:00 em	21.855	21.855
380	07/09/17 07:35:00 em	21.855	21.855
381	07/09/17 07:40:00 em	21.760	21.760
382	07/09/17 07:45:00 em	21.664	21.760
383	07/09/17 07:50:00 em	21.569	21.760
384	07/09/17 07:55:00 em	21.569	21.664
385	07/09/17 08:00:00 em	21.473	21.569
386	07/09/17 08:05:00 em	21.378	21.569
387	07/09/17 08:10:00 em	21.473	21.473
388	07/09/17 08:15:00 em	21.378	21.378
389	07/09/17 08:20:00 em	21.378	21.473
390	07/09/17 08:25:00 em	21.282	21.473
391	07/09/17 08:30:00 em	21.282	21.378
392	07/09/17 08:35:00 em	21.187	21.282
393	07/09/17 08:40:00 em	21.282	21.282
394	07/09/17 08:45:00 em	21.282	21.187
395	07/09/17 08:50:00 em	21.187	21.187
396	07/09/17 08:55:00 em	21.187	21.282
397	07/09/17 09:00:00 em	21.091	21.187
398	07/09/17 09:05:00 em	21.091	21.091
399	07/09/17 09:10:00 em	21.091	21.091
400	07/09/17 09:15:00 em	20.996	20.996
401	07/09/17 09:20:00 em	20.901	20.996
402	07/09/17 09:25:00 em	20.901	20.996
403	07/09/17 09:30:00 em	20.901	20.996
404	07/09/17 09:35:00 em	20.805	20.901
405	07/09/17 09:40:00 em	20.901	20.901
406	07/09/17 09:45:00 em	20.805	20.805
407	07/09/17 09:50:00 em	20.710	20.710
408	07/09/17 09:55:00 em	20.615	20.805
409	07/09/17 10:00:00 em	20.615	20.805
410	07/09/17 10:05:00 em	20.615	20.710
411	07/09/17 10:10:00 em	20.424	20.710
412	07/09/17 10:15:00 em	20.519	20.710
413	07/09/17 10:20:00 em	20.329	20.710
414	07/09/17 10:25:00 em	20.519	20.615
415	07/09/17 10:30:00 em	20.519	20.615
416	07/09/17 10:35:00 em	20.519	20.615
417	07/09/17 10:40:00 em	20.424	20.519
418	07/09/17 10:45:00 em	20.424	20.424
419	07/09/17 10:50:00 em	20.329	20.424
420	07/09/17 10:55:00 em	20.329	20.329
421	07/09/17 11:00:00 em	20.138	20.424
422	07/09/17 11:05:00 em	20.329	20.424
423	07/09/17 11:10:00 em	20.329	20.329
424	07/09/17 11:15:00 em	20.043	20.329
425	07/09/17 11:20:00 em	20.138	20.329
426	07/09/17 11:25:00 em	20.138	20.234
427	07/09/17 11:30:00 em	20.234	20.234
428	07/09/17 11:35:00 em	19.948	20.138
429	07/09/17 11:40:00 em	20.043	20.138
430	07/09/17 11:45:00 em	20.043	20.043
431	07/09/17 11:50:00 em	20.043	20.043
432	07/09/17 11:55:00 em	19.948	20.138
433	07/10/17 12:00:00 fm	20.043	20.043
434	07/10/17 12:05:00 fm	19.948	20.043
435	07/10/17 12:10:00 fm	19.948	19.948
436	07/10/17 12:15:00 fm	19.948	19.853
437	07/10/17 12:20:00 fm	19.853	19.948
438	07/10/17 12:25:00 fm	19.853	19.948
439	07/10/17 12:30:00 fm	19.853	19.853
440	07/10/17 12:35:00 fm	19.853	19.853
441	07/10/17 12:40:00 fm	19.853	19.853
442	07/10/17 12:45:00 fm	19.853	19.853
443	07/10/17 12:50:00 fm	19.853	19.758
444	07/10/17 12:55:00 fm	19.758	19.758
445	07/10/17 01:00:00 fm	19.662	19.662
446	07/10/17 01:05:00 fm	19.662	19.662
447	07/10/17 01:10:00 fm	19.662	19.662
448	07/10/17 01:15:00 fm	19.662	19.662
449	07/10/17 01:20:00 fm	19.567	19.662
450	07/10/17 01:25:00 fm	19.662	19.567
451	07/10/17 01:30:00 fm	19.472	19.662
452	07/10/17 01:35:00 fm	19.567	19.567
453	07/10/17 01:40:00 fm	19.567	19.567
454	07/10/17 01:45:00 fm	19.567	19.567
455	07/10/17 01:50:00 fm	19.377	19.567
456	07/10/17 01:55:00 fm	19.472	19.472
457	07/10/17 02:00:00 fm	19.282	19.472
458	07/10/17 02:05:00 fm	19.377	19.377
459	07/10/17 02:10:00 fm	19.282	19.377
460	07/10/17 02:15:00 fm	19.282	19.472
461	07/10/17 02:20:00 fm	19.377	19.377
462	07/10/17 02:25:00 fm	19.377	19.377
463	07/10/17 02:30:00 fm	19.377	19.377
464	07/10/17 02:35:00 fm	19.282	19.282
465	07/10/17 02:40:00 fm	19.282	19.282
466	07/10/17 02:45:00 fm	19.092	19.282
467	07/10/17 02:50:00 fm	19.187	19.282
468	07/10/17 02:55:00 fm	19.187	19.282
469	07/10/17 03:00:00 fm	19.092	19.187
470	07/10/17 03:05:00 fm	19.092	19.187
471	07/10/17 03:10:00 fm	19.187	19.187
472	07/10/17 03:15:00 fm	19.092	19.187
473	07/10/17 03:20:00 fm	19.092	19.187
474	07/10/17 03:25:00 fm	19.092	19.092
475	07/10/17 03:30:00 fm	19.092	19.187
476	07/10/17 03:35:00 fm	19.187	19.092
477	07/10/17 03:40:00 fm	18.996	19.092
478	07/10/17 03:45:00 fm	18.996	18.996
479	07/10/17 03:50:00 fm	18.996	18.996
480	07/10/17 03:55:00 fm	18.996	19.092
481	07/10/17 04:00:00 fm	18.901	18.996
482	07/10/17 04:05:00 fm	18.901	18.996
483	07/10/17 04:10:00 fm	18.996	18.996
484	07/10/17 04:15:00 fm	18.996	18.996
485	07/10/17 04:20:00 fm	18.901	18.996
486	07/10/17 04:25:00 fm	18.901	18.901
487	07/10/17 04:30:00 fm	18.996	18.901
488	07/10/17 04:35:00 fm	18.901	18.806
489	07/10/17 04:40:00 fm	18.806	18.901
490	07/10/17 04:45:00 fm	18.901	18.901
491	07/10/17 04:50:00 fm	18.901	18.901
492	07/10/17 04:55:00 fm	18.806	18.806
493	07/10/17 05:00:00 fm	18.806	18.901
494	07/10/17 05:05:00 fm	18.806	18.806
495	07/10/17 05:10:00 fm	18.806	18.711
496	07/10/17 05:15:00 fm	18.806	18.806
497	07/10/17 05:20:00 fm	18.901	18.806
498	07/10/17 05:25:00 fm	18.806	18.806
499	07/10/17 05:30:00 fm	18.806	18.806
500	07/10/17 05:35:00 fm	18.806	18.711
501	07/10/17 05:40:00 fm	18.711	18.711
502	07/10/17 05:45:00 fm	18.711	18.711
503	07/10/17 05:50:00 fm	18.711	18.711
504	07/10/17 05:55:00 fm	18.711	18.711
505	07/10/17 06:00:00 fm	18.806	18.711
506	07/10/17 06:05:00 fm	18.616	18.616
507	07/10/17 06:10:00 fm	18.616	18.711
508	07/10/17 06:15:00 fm	18.711	18.616
509	07/10/17 06:20:00 fm	18.711	18.521
510	07/10/17 06:25:00 fm	18.806	18.711
511	07/10/17 06:30:00 fm	18.711	18.711
512	07/10/17 06:35:00 fm	18.616	18.616
513	07/10/17 06:40:00 fm	18.616	18.616
514	07/10/17 06:45:00 fm	18.711	18.616
515	07/10/17 06:50:00 fm	18.616	18.616
516	07/10/17 06:55:00 fm	18.616	18.616
517	07/10/17 07:00:00 fm	18.616	18.616
518	07/10/17 07:05:00 fm	18.711	18.616
519	07/10/17 07:10:00 fm	18.616	18.616
520	07/10/17 07:15:00 fm	18.711	18.616
521	07/10/17 07:20:00 fm	18.711	18.616
522	07/10/17 07:25:00 fm	18.616	18.616
523	07/10/17 07:30:00 fm	18.616	18.616
524	07/10/17 07:35:00 fm	18.616	18.616
525	07/10/17 07:40:00 fm	18.711	18.616
526	07/10/17 07:45:00 fm	18.616	18.616
527	07/10/17 07:50:00 fm	18.711	18.616
528	07/10/17 07:55:00 fm	18.711	18.616
529	07/10/17 08:00:00 fm	18.711	18.616
530	07/10/17 08:05:00 fm	18.711	18.616
531	07/10/17 08:10:00 fm	18.806	18.711
532	07/10/17 08:15:00 fm	18.806	18.806
533	07/10/17 08:20:00 fm	18.806	18.806
534	07/10/17 08:25:00 fm	18.996	18.901
535	07/10/17 08:30:00 fm	18.996	18.901
536	07/10/17 08:35:00 fm	19.092	19.092
537	07/10/17 08:40:00 fm	19.282	19.187
538	07/10/17 08:45:00 fm	19.377	19.282
539	07/10/17 08:50:00 fm	19.377	19.282
540	07/10/17 08:55:00 fm	19.377	19.282
541	07/10/17 09:00:00 fm	19.567	19.282
542	07/10/17 09:05:00 fm	19.567	19.187
543	07/10/17 09:10:00 fm	19.567	19.187
544	07/10/17 09:15:00 fm	19.662	19.282
545	07/10/17 09:20:00 fm	19.853	19.377
546	07/10/17 09:25:00 fm	19.948	19.377
547	07/10/17 09:30:00 fm	20.043	19.472
548	07/10/17 09:35:00 fm	20.043	19.567
549	07/10/17 09:40:00 fm	20.043	19.567
550	07/10/17 09:45:00 fm	19.853	19.377
551	07/10/17 09:50:00 fm	19.948	19.377
552	07/10/17 09:55:00 fm	20.138	19.662
553	07/10/17 10:00:00 fm	20.424	19.948
554	07/10/17 10:05:00 fm	20.710	20.138
555	07/10/17 10:10:00 fm	20.615	20.138
556	07/10/17 10:15:00 fm	20.710	20.234
557	07/10/17 10:20:00 fm	20.615	20.234
558	07/10/17 10:25:00 fm	20.615	20.043
559	07/10/17 10:30:00 fm	20.424	19.948
560	07/10/17 10:35:00 fm	20.615	20.043
561	07/10/17 10:40:00 fm	20.329	19.948
562	07/10/17 10:45:00 fm	20.615	20.043
563	07/10/17 10:50:00 fm	20.901	20.234
564	07/10/17 10:55:00 fm	20.805	20.138
565	07/10/17 11:00:00 fm	21.187	20.329
566	07/10/17 11:05:00 fm	21.187	20.519
567	07/10/17 11:10:00 fm	21.091	20.519
568	07/10/17 11:15:00 fm	21.378	20.519
569	07/10/17 11:20:00 fm	21.282	20.424
570	07/10/17 11:25:00 fm	21.473	20.519
571	07/10/17 11:30:00 fm	21.473	20.615
572	07/10/17 11:35:00 fm	21.473	20.805
573	07/10/17 11:40:00 fm	21.760	20.901
574	07/10/17 11:45:00 fm	21.664	20.996
575	07/10/17 11:50:00 fm	21.760	21.091
576	07/10/17 11:55:00 fm	21.760	21.091
577	07/10/17 12:00:00 em	21.378	20.901
578	07/10/17 12:05:00 em	21.473	20.996
579	07/10/17 12:10:00 em	21.855	21.187
580	07/10/17 12:15:00 em	21.378	20.901
581	07/10/17 12:20:00 em	20.996	20.615
582	07/10/17 12:25:00 em	21.187	20.805
583	07/10/17 12:30:00 em	21.569	20.996
584	07/10/17 12:35:00 em	21.951	21.378
585	07/10/17 12:40:00 em	21.951	21.569
586	07/10/17 12:45:00 em	21.855	21.473
587	07/10/17 12:50:00 em	21.855	21.378
588	07/10/17 12:55:00 em	22.046	21.378
589	07/10/17 01:00:00 em	21.951	21.473
590	07/10/17 01:05:00 em	22.142	21.664
591	07/10/17 01:10:00 em	22.142	21.760
592	07/10/17 01:15:00 em	22.142	21.951
593	07/10/17 01:20:00 em	22.238	21.855
594	07/10/17 01:25:00 em	22.812	22.238
595	07/10/17 01:30:00 em	22.908	22.333
596	07/10/17 01:35:00 em	22.717	22.142
597	07/10/17 01:40:00 em	23.196	21.951
598	07/10/17 01:45:00 em	22.812	21.760
599	07/10/17 01:50:00 em	22.621	21.760
600	07/10/17 01:55:00 em	22.333	21.473
601	07/10/17 02:00:00 em	22.333	21.664
602	07/10/17 02:05:00 em	22.333	21.760
603	07/10/17 02:10:00 em	22.429	22.046
604	07/10/17 02:15:00 em	22.717	22.238
605	07/10/17 02:20:00 em	23.004	22.429
606	07/10/17 02:25:00 em	23.388	22.429
607	07/10/17 02:30:00 em	23.196	22.238
608	07/10/17 02:35:00 em	23.004	22.238
609	07/10/17 02:40:00 em	23.196	22.142
610	07/10/17 02:45:00 em	23.004	22.046
611	07/10/17 02:50:00 em	23.100	21.951
612	07/10/17 02:55:00 em	23.100	21.951
613	07/10/17 03:00:00 em	23.004	21.951
614	07/10/17 03:05:00 em	22.812	22.046
615	07/10/17 03:10:00 em	22.908	22.238
616	07/10/17 03:15:00 em	23.004	22.238
617	07/10/17 03:20:00 em	22.621	21.951
618	07/10/17 03:25:00 em	22.621	22.142
619	07/10/17 03:30:00 em	22.525	22.046
620	07/10/17 03:35:00 em	22.429	21.951
621	07/10/17 03:40:00 em	22.429	21.951
622	07/10/17 03:45:00 em	22.525	22.046
623	07/10/17 03:50:00 em	22.812	22.333
624	07/10/17 03:55:00 em	22.812	22.333
625	07/10/17 04:00:00 em	22.812	22.333
626	07/10/17 04:05:00 em	22.812	22.142
627	07/10/17 04:10:00 em	22.908	22.238
628	07/10/17 04:15:00 em	23.004	22.333
629	07/10/17 04:20:00 em	23.196	22.429
630	07/10/17 04:25:00 em	23.196	22.429
631	07/10/17 04:30:00 em	23.100	22.525
632	07/10/17 04:35:00 em	23.004	22.525
633	07/10/17 04:40:00 em	22.908	22.525
634	07/10/17 04:45:00 em	22.812	22.429
635	07/10/17 04:50:00 em	22.812	22.238
636	07/10/17 04:55:00 em	22.908	22.046
637	07/10/17 05:00:00 em	22.812	21.951
638	07/10/17 05:05:00 em	22.812	22.046
639	07/10/17 05:10:00 em	22.812	22.142
640	07/10/17 05:15:00 em	22.812	22.142
641	07/10/17 05:20:00 em	22.717	21.951
642	07/10/17 05:25:00 em	22.525	21.951
643	07/10/17 05:30:00 em	22.525	21.855
644	07/10/17 05:35:00 em	22.429	21.855
645	07/10/17 05:40:00 em	22.333	21.855
646	07/10/17 05:45:00 em	22.142	21.951
647	07/10/17 05:50:00 em	22.142	22.046
648	07/10/17 05:55:00 em	22.046	21.951
649	07/10/17 06:00:00 em	22.046	21.951
650	07/10/17 06:05:00 em	21.855	21.760
651	07/10/17 06:10:00 em	21.855	21.760
652	07/10/17 06:15:00 em	21.760	21.664
653	07/10/17 06:20:00 em	21.760	21.664
654	07/10/17 06:25:00 em	20.424	20.424
655	07/10/17 06:30:00 em	18.996	18.806
656	07/10/17 06:35:00 em	18.140	17.665
657	07/10/17 06:40:00 em	17.760	17.189
658	07/10/17 06:45:00 em	18.140	17.475
659	07/10/17 06:50:00 em	18.616	17.950
660	07/10/17 06:55:00 em	18.806	18.236
661	07/10/17 07:00:00 em	19.853	18.901
662	07/10/17 07:05:00 em	19.758	18.426
663	07/10/17 07:10:00 em	21.091	20.138
664	07/10/17 07:15:00 em	21.569	20.996
665	07/10/17 07:20:00 em	21.855	21.473
666	07/10/17 07:25:00 em	22.046	21.855
667	07/10/17 07:30:00 em	22.142	22.046
668	07/10/17 07:35:00 em	22.238	22.142
669	07/10/17 07:40:00 em	22.238	22.142
670	07/10/17 07:45:00 em	22.142	22.142
671	07/10/17 07:50:00 em	22.046	21.951
672	07/10/17 07:55:00 em	21.855	21.760
673	07/10/17 08:00:00 em	21.664	21.569
674	07/10/17 08:05:00 em	21.473	21.378
675	07/10/17 08:10:00 em	21.187	21.091
676	07/10/17 08:15:00 em	21.187	21.187
677	07/10/17 08:20:00 em	21.473	21.473
678	07/10/17 08:25:00 em	21.855	21.855
679	07/10/17 08:30:00 em	22.238	22.238
680	07/10/17 08:35:00 em	22.621	22.525
681	07/10/17 08:40:00 em	22.908	22.908
682	07/10/17 08:45:00 em	23.292	23.196
683	07/10/17 08:50:00 em		25.513

## Sheet: Raft4
Raft4
#	Date Time, GMT+02:00	Temp, °C (LGR S/N: 20160558, SEN S/N: 20160558)	Temp, °C (LGR S/N: 20134430, SEN S/N: 20134430)
1	07/08/17 12:00:00 em	19.758	17.379
2	07/08/17 12:05:00 em	19.567	18.236
3	07/08/17 12:10:00 em	17.379	19.092
4	07/08/17 12:15:00 em	17.379	20.043
5	07/08/17 12:20:00 em	18.236	20.805
6	07/08/17 12:25:00 em	19.092	20.996
7	07/08/17 12:30:00 em	19.377	20.901
8	07/08/17 12:35:00 em	19.377	20.710
9	07/08/17 12:40:00 em	19.853	21.187
10	07/08/17 12:45:00 em	21.664	21.855
11	07/08/17 12:50:00 em	22.429	22.333
12	07/08/17 12:55:00 em	22.046	22.238
13	07/08/17 01:00:00 em	21.951	21.855
14	07/08/17 01:05:00 em	20.996	21.760
15	07/08/17 01:10:00 em	21.091	21.664
16	07/08/17 01:15:00 em	21.282	21.569
17	07/08/17 01:20:00 em	21.282	21.473
18	07/08/17 01:25:00 em	21.282	21.473
19	07/08/17 01:30:00 em	21.378	21.569
20	07/08/17 01:35:00 em	21.378	21.664
21	07/08/17 01:40:00 em	21.473	21.664
22	07/08/17 01:45:00 em	21.569	21.760
23	07/08/17 01:50:00 em	21.569	21.855
24	07/08/17 01:55:00 em	21.664	21.951
25	07/08/17 02:00:00 em	21.664	22.046
26	07/08/17 02:05:00 em	21.760	22.046
27	07/08/17 02:10:00 em	21.855	22.142
28	07/08/17 02:15:00 em	21.855	22.238
29	07/08/17 02:20:00 em	21.951	22.238
30	07/08/17 02:25:00 em	22.046	22.333
31	07/08/17 02:30:00 em	22.046	22.429
32	07/08/17 02:35:00 em	22.142	22.429
33	07/08/17 02:40:00 em	22.142	22.525
34	07/08/17 02:45:00 em	22.238	22.525
35	07/08/17 02:50:00 em	22.238	22.621
36	07/08/17 02:55:00 em	22.333	22.621
37	07/08/17 03:00:00 em	22.333	22.717
38	07/08/17 03:05:00 em	22.429	22.717
39	07/08/17 03:10:00 em	22.429	22.812
40	07/08/17 03:15:00 em	22.525	22.812
41	07/08/17 03:20:00 em	22.525	22.908
42	07/08/17 03:25:00 em	22.621	22.908
43	07/08/17 03:30:00 em	22.621	23.004
44	07/08/17 03:35:00 em	22.717	23.100
45	07/08/17 03:40:00 em	22.812	23.100
46	07/08/17 03:45:00 em	22.812	23.004
47	07/08/17 03:50:00 em	22.812	22.812
48	07/08/17 03:55:00 em	22.812	22.621
49	07/08/17 04:00:00 em	22.717	22.429
50	07/08/17 04:05:00 em	22.621	22.238
51	07/08/17 04:10:00 em	22.621	22.142
52	07/08/17 04:15:00 em	22.525	22.046
53	07/08/17 04:20:00 em	22.429	21.951
54	07/08/17 04:25:00 em	22.333	21.951
55	07/08/17 04:30:00 em	22.238	21.855
56	07/08/17 04:35:00 em	22.142	21.855
57	07/08/17 04:40:00 em	22.046	21.760
58	07/08/17 04:45:00 em	21.951	21.760
59	07/08/17 04:50:00 em	21.855	21.760
60	07/08/17 04:55:00 em	21.855	21.664
61	07/08/17 05:00:00 em	21.760	21.664
62	07/08/17 05:05:00 em	21.760	21.569
63	07/08/17 05:10:00 em	21.664	21.569
64	07/08/17 05:15:00 em	21.664	21.569
65	07/08/17 05:20:00 em	21.569	21.569
66	07/08/17 05:25:00 em	21.569	21.473
67	07/08/17 05:30:00 em	21.569	21.473
68	07/08/17 05:35:00 em	21.473	21.378
69	07/08/17 05:40:00 em	21.378	21.378
70	07/08/17 05:45:00 em	21.282	21.282
71	07/08/17 05:50:00 em	21.187	21.187
72	07/08/17 05:55:00 em	21.091	21.091
73	07/08/17 06:00:00 em	20.996	20.996
74	07/08/17 06:05:00 em	20.805	20.901
75	07/08/17 06:10:00 em	20.710	20.805
76	07/08/17 06:15:00 em	20.615	20.710
77	07/08/17 06:20:00 em	20.519	20.615
78	07/08/17 06:25:00 em	20.424	20.519
79	07/08/17 06:30:00 em	20.424	20.424
80	07/08/17 06:35:00 em	20.329	20.329
81	07/08/17 06:40:00 em	20.234	20.234
82	07/08/17 06:45:00 em	20.138	20.234
83	07/08/17 06:50:00 em	20.138	20.138
84	07/08/17 06:55:00 em	20.043	20.043
85	07/08/17 07:00:00 em	20.043	20.043
86	07/08/17 07:05:00 em	19.948	19.948
87	07/08/17 07:10:00 em	19.948	19.948
88	07/08/17 07:15:00 em	19.853	19.948
89	07/08/17 07:20:00 em	19.853	19.853
90	07/08/17 07:25:00 em	19.853	19.853
91	07/08/17 07:30:00 em	19.758	19.758
92	07/08/17 07:35:00 em	19.758	19.758
93	07/08/17 07:40:00 em	19.758	19.758
94	07/08/17 07:45:00 em	19.662	19.758
95	07/08/17 07:50:00 em	19.662	19.662
96	07/08/17 07:55:00 em	19.662	19.662
97	07/08/17 08:00:00 em	19.662	19.662
98	07/08/17 08:05:00 em	19.567	19.662
99	07/08/17 08:10:00 em	19.567	19.567
100	07/08/17 08:15:00 em	19.567	19.567
101	07/08/17 08:20:00 em	19.567	19.567
102	07/08/17 08:25:00 em	19.472	19.567
103	07/08/17 08:30:00 em	19.472	19.567
104	07/08/17 08:35:00 em	19.472	19.472
105	07/08/17 08:40:00 em	19.472	19.472
106	07/08/17 08:45:00 em	19.472	19.472
107	07/08/17 08:50:00 em	19.377	19.472
108	07/08/17 08:55:00 em	19.377	19.472
109	07/08/17 09:00:00 em	19.377	19.377
110	07/08/17 09:05:00 em	19.377	19.377
111	07/08/17 09:10:00 em	19.377	19.377
112	07/08/17 09:15:00 em	19.377	19.377
113	07/08/17 09:20:00 em	19.282	19.377
114	07/08/17 09:25:00 em	19.282	19.377
115	07/08/17 09:30:00 em	19.282	19.377
116	07/08/17 09:35:00 em	19.282	19.282
117	07/08/17 09:40:00 em	19.282	19.282
118	07/08/17 09:45:00 em	19.282	19.282
119	07/08/17 09:50:00 em	19.187	19.282
120	07/08/17 09:55:00 em	19.187	19.282
121	07/08/17 10:00:00 em	19.187	19.187
122	07/08/17 10:05:00 em	19.187	19.187
123	07/08/17 10:10:00 em	19.187	19.187
124	07/08/17 10:15:00 em	19.187	19.187
125	07/08/17 10:20:00 em	19.092	19.187
126	07/08/17 10:25:00 em	19.092	19.187
127	07/08/17 10:30:00 em	19.092	19.092
128	07/08/17 10:35:00 em	19.092	19.092
129	07/08/17 10:40:00 em	19.092	19.092
130	07/08/17 10:45:00 em	18.996	19.092
131	07/08/17 10:50:00 em	18.996	19.092
132	07/08/17 10:55:00 em	18.996	18.996
133	07/08/17 11:00:00 em	18.996	18.996
134	07/08/17 11:05:00 em	18.901	18.996
135	07/08/17 11:10:00 em	18.901	18.996
136	07/08/17 11:15:00 em	18.901	18.996
137	07/08/17 11:20:00 em	18.806	18.901
138	07/08/17 11:25:00 em	18.806	18.901
139	07/08/17 11:30:00 em	18.806	18.901
140	07/08/17 11:35:00 em	18.806	18.806
141	07/08/17 11:40:00 em	18.711	18.806
142	07/08/17 11:45:00 em	18.711	18.806
143	07/08/17 11:50:00 em	18.711	18.806
144	07/08/17 11:55:00 em	18.711	18.711
145	07/09/17 12:00:00 fm	18.616	18.711
146	07/09/17 12:05:00 fm	18.616	18.711
147	07/09/17 12:10:00 fm	18.616	18.616
148	07/09/17 12:15:00 fm	18.521	18.616
149	07/09/17 12:20:00 fm	18.521	18.616
150	07/09/17 12:25:00 fm	18.521	18.616
151	07/09/17 12:30:00 fm	18.426	18.521
152	07/09/17 12:35:00 fm	18.426	18.521
153	07/09/17 12:40:00 fm	18.426	18.521
154	07/09/17 12:45:00 fm	18.331	18.426
155	07/09/17 12:50:00 fm	18.331	18.426
156	07/09/17 12:55:00 fm	18.331	18.426
157	07/09/17 01:00:00 fm	18.236	18.331
158	07/09/17 01:05:00 fm	18.236	18.331
159	07/09/17 01:10:00 fm	18.140	18.331
160	07/09/17 01:15:00 fm	18.140	18.236
161	07/09/17 01:20:00 fm	18.140	18.236
162	07/09/17 01:25:00 fm	18.045	18.140
163	07/09/17 01:30:00 fm	18.045	18.140
164	07/09/17 01:35:00 fm	17.950	18.140
165	07/09/17 01:40:00 fm	17.950	18.140
166	07/09/17 01:45:00 fm	17.950	18.045
167	07/09/17 01:50:00 fm	17.855	18.045
168	07/09/17 01:55:00 fm	17.855	17.950
169	07/09/17 02:00:00 fm	17.855	17.950
170	07/09/17 02:05:00 fm	17.760	17.950
171	07/09/17 02:10:00 fm	17.760	17.855
172	07/09/17 02:15:00 fm	17.665	17.855
173	07/09/17 02:20:00 fm	17.665	17.855
174	07/09/17 02:25:00 fm	17.665	17.760
175	07/09/17 02:30:00 fm	17.570	17.760
176	07/09/17 02:35:00 fm	17.570	17.665
177	07/09/17 02:40:00 fm	17.570	17.665
178	07/09/17 02:45:00 fm	17.475	17.665
179	07/09/17 02:50:00 fm	17.475	17.570
180	07/09/17 02:55:00 fm	17.475	17.570
181	07/09/17 03:00:00 fm	17.379	17.475
182	07/09/17 03:05:00 fm	17.379	17.475
183	07/09/17 03:10:00 fm	17.284	17.475
184	07/09/17 03:15:00 fm	17.284	17.379
185	07/09/17 03:20:00 fm	17.189	17.379
186	07/09/17 03:25:00 fm	17.189	17.284
187	07/09/17 03:30:00 fm	17.189	17.284
188	07/09/17 03:35:00 fm	17.094	17.284
189	07/09/17 03:40:00 fm	17.094	17.189
190	07/09/17 03:45:00 fm	17.094	17.189
191	07/09/17 03:50:00 fm	16.999	17.189
192	07/09/17 03:55:00 fm	16.999	17.094
193	07/09/17 04:00:00 fm	16.999	17.094
194	07/09/17 04:05:00 fm	16.903	17.094
195	07/09/17 04:10:00 fm	16.903	16.999
196	07/09/17 04:15:00 fm	16.808	16.999
197	07/09/17 04:20:00 fm	16.808	16.999
198	07/09/17 04:25:00 fm	16.808	16.903
199	07/09/17 04:30:00 fm	16.713	16.903
200	07/09/17 04:35:00 fm	16.713	16.903
201	07/09/17 04:40:00 fm	16.618	16.808
202	07/09/17 04:45:00 fm	16.618	16.808
203	07/09/17 04:50:00 fm	16.618	16.808
204	07/09/17 04:55:00 fm	16.523	16.713
205	07/09/17 05:00:00 fm	16.523	16.713
206	07/09/17 05:05:00 fm	16.523	16.618
207	07/09/17 05:10:00 fm	16.427	16.618
208	07/09/17 05:15:00 fm	16.427	16.618
209	07/09/17 05:20:00 fm	16.332	16.523
210	07/09/17 05:25:00 fm	16.332	16.523
211	07/09/17 05:30:00 fm	16.237	16.427
212	07/09/17 05:35:00 fm	16.237	16.427
213	07/09/17 05:40:00 fm	16.237	16.332
214	07/09/17 05:45:00 fm	16.141	16.332
215	07/09/17 05:50:00 fm	16.141	16.237
216	07/09/17 05:55:00 fm	16.046	16.237
217	07/09/17 06:00:00 fm	16.046	16.141
218	07/09/17 06:05:00 fm	15.951	16.141
219	07/09/17 06:10:00 fm	15.951	16.046
220	07/09/17 06:15:00 fm	15.951	16.046
221	07/09/17 06:20:00 fm	15.855	16.046
222	07/09/17 06:25:00 fm	15.855	15.951
223	07/09/17 06:30:00 fm	15.855	15.951
224	07/09/17 06:35:00 fm	15.760	15.855
225	07/09/17 06:40:00 fm	15.760	15.855
226	07/09/17 06:45:00 fm	15.760	15.855
227	07/09/17 06:50:00 fm	15.664	15.760
228	07/09/17 06:55:00 fm	15.664	15.760
229	07/09/17 07:00:00 fm	15.664	15.760
230	07/09/17 07:05:00 fm	15.569	15.664
231	07/09/17 07:10:00 fm	15.569	15.664
232	07/09/17 07:15:00 fm	15.569	15.664
233	07/09/17 07:20:00 fm	18.045	18.045
234	07/09/17 07:25:00 fm	17.094	17.189
235	07/09/17 07:30:00 fm	16.427	16.523
236	07/09/17 07:35:00 fm	16.141	16.427
237	07/09/17 07:40:00 fm	16.141	16.332
238	07/09/17 07:45:00 fm	15.951	16.141
239	07/09/17 07:50:00 fm	15.760	15.951
240	07/09/17 07:55:00 fm	15.473	15.569
241	07/09/17 08:00:00 fm	15.378	15.378
242	07/09/17 08:05:00 fm	16.618	16.713
243	07/09/17 08:10:00 fm	18.140	18.140
244	07/09/17 08:15:00 fm	19.567	19.662
245	07/09/17 08:20:00 fm	19.567	19.377
246	07/09/17 08:25:00 fm	16.808	16.808
247	07/09/17 08:30:00 fm	15.760	15.855
248	07/09/17 08:35:00 fm	15.378	15.473
249	07/09/17 08:40:00 fm	15.378	15.473
250	07/09/17 08:45:00 fm	15.473	15.569
251	07/09/17 08:50:00 fm	15.664	15.760
252	07/09/17 08:55:00 fm	16.046	16.046
253	07/09/17 09:00:00 fm	16.046	16.141
254	07/09/17 09:05:00 fm	16.808	16.999
255	07/09/17 09:10:00 fm	16.903	16.903
256	07/09/17 09:15:00 fm	16.808	16.427
257	07/09/17 09:20:00 fm	19.092	16.141
258	07/09/17 09:25:00 fm	18.426	15.473
259	07/09/17 09:30:00 fm	17.284	15.091
260	07/09/17 09:35:00 fm	17.475	15.187
261	07/09/17 09:40:00 fm	16.523	14.996
262	07/09/17 09:45:00 fm	15.951	14.709
263	07/09/17 09:50:00 fm	15.760	14.709
264	07/09/17 09:55:00 fm	15.569	14.996
265	07/09/17 10:00:00 fm	16.999	14.900
266	07/09/17 10:05:00 fm	18.236	16.713
267	07/09/17 10:10:00 fm	20.424	19.187
268	07/09/17 10:15:00 fm	19.187	18.806
269	07/09/17 10:20:00 fm	19.472	18.996
270	07/09/17 10:25:00 fm	19.662	19.092
271	07/09/17 10:30:00 fm	19.853	19.282
272	07/09/17 10:35:00 fm	20.519	19.948
273	07/09/17 10:40:00 fm	20.329	19.853
274	07/09/17 10:45:00 fm	20.043	19.758
275	07/09/17 10:50:00 fm	20.329	19.948
276	07/09/17 10:55:00 fm	20.519	19.948
277	07/09/17 11:00:00 fm	20.996	20.424
278	07/09/17 11:05:00 fm	21.378	20.805
279	07/09/17 11:10:00 fm	21.473	21.091
280	07/09/17 11:15:00 fm	21.569	21.187
281	07/09/17 11:20:00 fm	21.473	21.282
282	07/09/17 11:25:00 fm	21.760	21.282
283	07/09/17 11:30:00 fm	22.333	21.760
284	07/09/17 11:35:00 fm	22.238	21.760
285	07/09/17 11:40:00 fm	22.142	21.760
286	07/09/17 11:45:00 fm	22.333	21.855
287	07/09/17 11:50:00 fm	22.238	21.760
288	07/09/17 11:55:00 fm	22.238	21.951
289	07/09/17 12:00:00 em	22.238	21.951
290	07/09/17 12:05:00 em	21.951	21.664
291	07/09/17 12:10:00 em	21.855	21.760
292	07/09/17 12:15:00 em	22.525	22.142
293	07/09/17 12:20:00 em	22.429	22.046
294	07/09/17 12:25:00 em	22.238	21.855
295	07/09/17 12:30:00 em	21.760	21.473
296	07/09/17 12:35:00 em	22.525	22.046
297	07/09/17 12:40:00 em	23.196	22.621
298	07/09/17 12:45:00 em	23.292	22.812
299	07/09/17 12:50:00 em	23.388	22.812
300	07/09/17 12:55:00 em	23.196	22.717
301	07/09/17 01:00:00 em	22.812	22.333
302	07/09/17 01:05:00 em	23.100	22.429
303	07/09/17 01:10:00 em	23.388	22.717
304	07/09/17 01:15:00 em	23.484	22.812
305	07/09/17 01:20:00 em	23.869	23.196
306	07/09/17 01:25:00 em	23.869	23.292
307	07/09/17 01:30:00 em	23.869	23.484
308	07/09/17 01:35:00 em	24.255	23.773
309	07/09/17 01:40:00 em	24.351	23.773
310	07/09/17 01:45:00 em	24.351	23.677
311	07/09/17 01:50:00 em	24.158	23.677
312	07/09/17 01:55:00 em	24.062	23.581
313	07/09/17 02:00:00 em	24.448	23.869
314	07/09/17 02:05:00 em	24.641	23.966
315	07/09/17 02:10:00 em	24.738	24.062
316	07/09/17 02:15:00 em	24.835	24.158
317	07/09/17 02:20:00 em	24.931	24.351
318	07/09/17 02:25:00 em	24.835	24.255
319	07/09/17 02:30:00 em	24.835	24.255
320	07/09/17 02:35:00 em	25.028	24.351
321	07/09/17 02:40:00 em	24.931	24.255
322	07/09/17 02:45:00 em	24.835	24.255
323	07/09/17 02:50:00 em	24.738	24.062
324	07/09/17 02:55:00 em	24.931	24.255
325	07/09/17 03:00:00 em	25.125	24.351
326	07/09/17 03:05:00 em	25.125	24.545
327	07/09/17 03:10:00 em	25.125	24.545
328	07/09/17 03:15:00 em	25.125	24.545
329	07/09/17 03:20:00 em	24.931	24.545
330	07/09/17 03:25:00 em	24.835	24.545
331	07/09/17 03:30:00 em	25.028	24.545
332	07/09/17 03:35:00 em	25.125	24.641
333	07/09/17 03:40:00 em	25.125	24.641
334	07/09/17 03:45:00 em	25.125	24.738
335	07/09/17 03:50:00 em	24.738	24.545
336	07/09/17 03:55:00 em	25.028	24.448
337	07/09/17 04:00:00 em	24.641	24.448
338	07/09/17 04:05:00 em	24.351	24.351
339	07/09/17 04:10:00 em	24.351	24.351
340	07/09/17 04:15:00 em	24.158	24.158
341	07/09/17 04:20:00 em	23.773	23.869
342	07/09/17 04:25:00 em	23.677	23.773
343	07/09/17 04:30:00 em	23.966	23.966
344	07/09/17 04:35:00 em	23.966	23.966
345	07/09/17 04:40:00 em	23.677	23.773
346	07/09/17 04:45:00 em	23.581	23.581
347	07/09/17 04:50:00 em	23.388	23.484
348	07/09/17 04:55:00 em	23.292	23.388
349	07/09/17 05:00:00 em	23.196	23.388
350	07/09/17 05:05:00 em	23.100	23.196
351	07/09/17 05:10:00 em	23.004	23.100
352	07/09/17 05:15:00 em	23.004	23.100
353	07/09/17 05:20:00 em	23.004	23.100
354	07/09/17 05:25:00 em	23.004	23.100
355	07/09/17 05:30:00 em	22.908	23.004
356	07/09/17 05:35:00 em	22.908	23.100
357	07/09/17 05:40:00 em	22.908	22.908
358	07/09/17 05:45:00 em	22.908	23.004
359	07/09/17 05:50:00 em	22.812	23.004
360	07/09/17 05:55:00 em	22.717	22.908
361	07/09/17 06:00:00 em	22.621	22.812
362	07/09/17 06:05:00 em	22.717	22.812
363	07/09/17 06:10:00 em	22.621	22.812
364	07/09/17 06:15:00 em	22.525	22.717
365	07/09/17 06:20:00 em	22.429	22.717
366	07/09/17 06:25:00 em	22.429	22.621
367	07/09/17 06:30:00 em	22.238	22.525
368	07/09/17 06:35:00 em	22.238	22.429
369	07/09/17 06:40:00 em	22.142	22.333
370	07/09/17 06:45:00 em	22.142	22.333
371	07/09/17 06:50:00 em	22.046	22.238
372	07/09/17 06:55:00 em	21.951	22.238
373	07/09/17 07:00:00 em	21.951	22.142
374	07/09/17 07:05:00 em	21.951	22.142
375	07/09/17 07:10:00 em	21.855	22.046
376	07/09/17 07:15:00 em	21.855	22.046
377	07/09/17 07:20:00 em	21.855	22.046
378	07/09/17 07:25:00 em	21.760	22.046
379	07/09/17 07:30:00 em	21.664	21.951
380	07/09/17 07:35:00 em	21.569	21.951
381	07/09/17 07:40:00 em	21.569	21.855
382	07/09/17 07:45:00 em	21.569	21.855
383	07/09/17 07:50:00 em	21.473	21.760
384	07/09/17 07:55:00 em	21.569	21.760
385	07/09/17 08:00:00 em	21.473	21.664
386	07/09/17 08:05:00 em	21.473	21.664
387	07/09/17 08:10:00 em	21.473	21.664
388	07/09/17 08:15:00 em	21.378	21.664
389	07/09/17 08:20:00 em	21.282	21.569
390	07/09/17 08:25:00 em	21.282	21.569
391	07/09/17 08:30:00 em	21.282	21.473
392	07/09/17 08:35:00 em	21.091	21.473
393	07/09/17 08:40:00 em	20.996	21.473
394	07/09/17 08:45:00 em	20.996	21.378
395	07/09/17 08:50:00 em	20.996	21.378
396	07/09/17 08:55:00 em	20.901	21.378
397	07/09/17 09:00:00 em	20.901	21.282
398	07/09/17 09:05:00 em	20.996	21.282
399	07/09/17 09:10:00 em	20.996	21.187
400	07/09/17 09:15:00 em	20.901	21.187
401	07/09/17 09:20:00 em	20.805	21.091
402	07/09/17 09:25:00 em	20.805	21.091
403	07/09/17 09:30:00 em	20.710	21.091
404	07/09/17 09:35:00 em	20.710	20.996
405	07/09/17 09:40:00 em	20.710	20.901
406	07/09/17 09:45:00 em	20.710	20.901
407	07/09/17 09:50:00 em	20.615	20.901
408	07/09/17 09:55:00 em	20.424	20.901
409	07/09/17 10:00:00 em	20.424	20.901
410	07/09/17 10:05:00 em	20.329	20.805
411	07/09/17 10:10:00 em	20.519	20.805
412	07/09/17 10:15:00 em	20.424	20.710
413	07/09/17 10:20:00 em	20.424	20.710
414	07/09/17 10:25:00 em	20.329	20.710
415	07/09/17 10:30:00 em	20.329	20.615
416	07/09/17 10:35:00 em	20.138	20.615
417	07/09/17 10:40:00 em	20.043	20.615
418	07/09/17 10:45:00 em	20.043	20.519
419	07/09/17 10:50:00 em	20.138	20.519
420	07/09/17 10:55:00 em	20.138	20.424
421	07/09/17 11:00:00 em	20.043	20.424
422	07/09/17 11:05:00 em	20.138	20.424
423	07/09/17 11:10:00 em	20.138	20.424
424	07/09/17 11:15:00 em	20.138	20.329
425	07/09/17 11:20:00 em	20.138	20.234
426	07/09/17 11:25:00 em	19.948	20.329
427	07/09/17 11:30:00 em	19.758	20.234
428	07/09/17 11:35:00 em	19.758	20.234
429	07/09/17 11:40:00 em	19.853	20.234
430	07/09/17 11:45:00 em	19.853	20.138
431	07/09/17 11:50:00 em	19.853	20.138
432	07/09/17 11:55:00 em	19.948	20.138
433	07/10/17 12:00:00 fm	19.948	20.138
434	07/10/17 12:05:00 fm	19.853	20.138
435	07/10/17 12:10:00 fm	19.853	20.043
436	07/10/17 12:15:00 fm	19.758	20.043
437	07/10/17 12:20:00 fm	19.758	20.043
438	07/10/17 12:25:00 fm	19.662	20.043
439	07/10/17 12:30:00 fm	19.567	19.948
440	07/10/17 12:35:00 fm	19.662	19.948
441	07/10/17 12:40:00 fm	19.567	19.948
442	07/10/17 12:45:00 fm	19.377	19.853
443	07/10/17 12:50:00 fm	19.472	19.853
444	07/10/17 12:55:00 fm	19.282	19.853
445	07/10/17 01:00:00 fm	19.377	19.758
446	07/10/17 01:05:00 fm	19.567	19.758
447	07/10/17 01:10:00 fm	19.662	19.853
448	07/10/17 01:15:00 fm	19.567	19.758
449	07/10/17 01:20:00 fm	19.472	19.662
450	07/10/17 01:25:00 fm	19.472	19.662
451	07/10/17 01:30:00 fm	19.377	19.758
452	07/10/17 01:35:00 fm	19.377	19.758
453	07/10/17 01:40:00 fm	19.187	19.662
454	07/10/17 01:45:00 fm	19.187	19.662
455	07/10/17 01:50:00 fm	19.377	19.662
456	07/10/17 01:55:00 fm	19.377	19.662
457	07/10/17 02:00:00 fm	19.377	19.567
458	07/10/17 02:05:00 fm	19.282	19.567
459	07/10/17 02:10:00 fm	19.282	19.567
460	07/10/17 02:15:00 fm	19.282	19.567
461	07/10/17 02:20:00 fm	19.187	19.472
462	07/10/17 02:25:00 fm	19.282	19.472
463	07/10/17 02:30:00 fm	19.092	19.377
464	07/10/17 02:35:00 fm	19.187	19.472
465	07/10/17 02:40:00 fm	19.187	19.377
466	07/10/17 02:45:00 fm	19.092	19.377
467	07/10/17 02:50:00 fm	19.092	19.377
468	07/10/17 02:55:00 fm	18.996	19.377
469	07/10/17 03:00:00 fm	19.092	19.377
470	07/10/17 03:05:00 fm	19.092	19.377
471	07/10/17 03:10:00 fm	18.996	19.377
472	07/10/17 03:15:00 fm	19.092	19.282
473	07/10/17 03:20:00 fm	18.996	19.282
474	07/10/17 03:25:00 fm	18.996	19.187
475	07/10/17 03:30:00 fm	18.901	19.187
476	07/10/17 03:35:00 fm	18.806	19.187
477	07/10/17 03:40:00 fm	18.901	19.092
478	07/10/17 03:45:00 fm	18.996	19.187
479	07/10/17 03:50:00 fm	18.806	19.187
480	07/10/17 03:55:00 fm	18.806	19.092
481	07/10/17 04:00:00 fm	18.996	19.187
482	07/10/17 04:05:00 fm	18.806	19.092
483	07/10/17 04:10:00 fm	18.806	19.092
484	07/10/17 04:15:00 fm	18.806	19.092
485	07/10/17 04:20:00 fm	18.711	18.996
486	07/10/17 04:25:00 fm	18.616	19.092
487	07/10/17 04:30:00 fm	18.711	18.996
488	07/10/17 04:35:00 fm	18.711	18.996
489	07/10/17 04:40:00 fm	18.806	18.901
490	07/10/17 04:45:00 fm	18.711	18.901
491	07/10/17 04:50:00 fm	18.616	18.901
492	07/10/17 04:55:00 fm	18.616	18.901
493	07/10/17 05:00:00 fm	18.616	18.901
494	07/10/17 05:05:00 fm	18.711	18.901
495	07/10/17 05:10:00 fm	18.616	18.901
496	07/10/17 05:15:00 fm	18.711	18.901
497	07/10/17 05:20:00 fm	18.806	18.806
498	07/10/17 05:25:00 fm	18.711	18.806
499	07/10/17 05:30:00 fm	18.711	18.901
500	07/10/17 05:35:00 fm	18.616	18.806
501	07/10/17 05:40:00 fm	18.426	18.806
502	07/10/17 05:45:00 fm	18.521	18.806
503	07/10/17 05:50:00 fm	18.616	18.806
504	07/10/17 05:55:00 fm	18.616	18.806
505	07/10/17 06:00:00 fm	18.616	18.806
506	07/10/17 06:05:00 fm	18.711	18.806
507	07/10/17 06:10:00 fm	18.806	18.806
508	07/10/17 06:15:00 fm	18.711	18.806
509	07/10/17 06:20:00 fm	18.521	18.806
510	07/10/17 06:25:00 fm	18.521	18.806
511	07/10/17 06:30:00 fm	18.616	18.806
512	07/10/17 06:35:00 fm	18.711	18.806
513	07/10/17 06:40:00 fm	18.616	18.806
514	07/10/17 06:45:00 fm	18.711	18.806
515	07/10/17 06:50:00 fm	18.711	18.806
516	07/10/17 06:55:00 fm	18.711	18.711
517	07/10/17 07:00:00 fm	18.711	18.711
518	07/10/17 07:05:00 fm	18.711	18.806
519	07/10/17 07:10:00 fm	18.616	18.711
520	07/10/17 07:15:00 fm	18.616	18.711
521	07/10/17 07:20:00 fm	18.616	18.711
522	07/10/17 07:25:00 fm	18.616	18.711
523	07/10/17 07:30:00 fm	18.616	18.711
524	07/10/17 07:35:00 fm	18.616	18.616
525	07/10/17 07:40:00 fm	18.616	18.711
526	07/10/17 07:45:00 fm	18.616	18.616
527	07/10/17 07:50:00 fm	18.616	18.711
528	07/10/17 07:55:00 fm	18.616	18.711
529	07/10/17 08:00:00 fm	18.616	18.616
530	07/10/17 08:05:00 fm	18.616	18.711
531	07/10/17 08:10:00 fm	18.711	18.711
532	07/10/17 08:15:00 fm	18.711	18.711
533	07/10/17 08:20:00 fm	18.711	18.806
534	07/10/17 08:25:00 fm	18.806	18.806
535	07/10/17 08:30:00 fm	18.901	18.901
536	07/10/17 08:35:00 fm	18.996	18.996
537	07/10/17 08:40:00 fm	19.472	19.092
538	07/10/17 08:45:00 fm	19.567	19.092
539	07/10/17 08:50:00 fm	19.472	19.092
540	07/10/17 08:55:00 fm	19.472	19.092
541	07/10/17 09:00:00 fm	19.472	19.187
542	07/10/17 09:05:00 fm	19.567	19.187
543	07/10/17 09:10:00 fm	19.662	19.187
544	07/10/17 09:15:00 fm	19.948	19.282
545	07/10/17 09:20:00 fm	20.138	19.472
546	07/10/17 09:25:00 fm	20.329	19.662
547	07/10/17 09:30:00 fm	20.519	19.853
548	07/10/17 09:35:00 fm	20.424	19.948
549	07/10/17 09:40:00 fm	20.519	20.043
550	07/10/17 09:45:00 fm	20.710	20.138
551	07/10/17 09:50:00 fm	20.805	20.234
552	07/10/17 09:55:00 fm	20.710	20.234
553	07/10/17 10:00:00 fm	20.901	20.329
554	07/10/17 10:05:00 fm	20.901	20.424
555	07/10/17 10:10:00 fm	20.901	20.424
556	07/10/17 10:15:00 fm	20.805	20.329
557	07/10/17 10:20:00 fm	20.805	20.424
558	07/10/17 10:25:00 fm	20.805	20.329
559	07/10/17 10:30:00 fm	20.710	20.329
560	07/10/17 10:35:00 fm	20.615	20.138
561	07/10/17 10:40:00 fm	20.424	20.234
562	07/10/17 10:45:00 fm	20.519	20.138
563	07/10/17 10:50:00 fm	20.615	20.234
564	07/10/17 10:55:00 fm	20.710	20.234
565	07/10/17 11:00:00 fm	20.996	20.329
566	07/10/17 11:05:00 fm	21.282	20.710
567	07/10/17 11:10:00 fm	21.282	20.710
568	07/10/17 11:15:00 fm	21.473	20.996
569	07/10/17 11:20:00 fm	21.378	20.996
570	07/10/17 11:25:00 fm	21.569	20.996
571	07/10/17 11:30:00 fm	21.855	21.282
572	07/10/17 11:35:00 fm	21.855	21.473
573	07/10/17 11:40:00 fm	22.046	21.473
574	07/10/17 11:45:00 fm	22.238	21.664
575	07/10/17 11:50:00 fm	22.046	21.664
576	07/10/17 11:55:00 fm	21.951	21.569
577	07/10/17 12:00:00 em	21.760	21.473
578	07/10/17 12:05:00 em	21.664	21.378
579	07/10/17 12:10:00 em	22.142	21.664
580	07/10/17 12:15:00 em	22.429	21.951
581	07/10/17 12:20:00 em	22.717	22.238
582	07/10/17 12:25:00 em	23.100	22.333
583	07/10/17 12:30:00 em	23.100	22.525
584	07/10/17 12:35:00 em	23.100	22.429
585	07/10/17 12:40:00 em	23.100	22.429
586	07/10/17 12:45:00 em	23.292	22.621
587	07/10/17 12:50:00 em	23.292	22.717
588	07/10/17 12:55:00 em	23.292	22.717
589	07/10/17 01:00:00 em	23.292	22.621
590	07/10/17 01:05:00 em	23.292	22.717
591	07/10/17 01:10:00 em	23.292	22.717
592	07/10/17 01:15:00 em	23.484	22.908
593	07/10/17 01:20:00 em	23.773	23.004
594	07/10/17 01:25:00 em	23.869	23.100
595	07/10/17 01:30:00 em	23.773	23.292
596	07/10/17 01:35:00 em	23.292	23.004
597	07/10/17 01:40:00 em	23.388	22.908
598	07/10/17 01:45:00 em	23.677	23.196
599	07/10/17 01:50:00 em	23.292	23.004
600	07/10/17 01:55:00 em	23.196	22.908
601	07/10/17 02:00:00 em	23.484	23.100
602	07/10/17 02:05:00 em	23.484	23.004
603	07/10/17 02:10:00 em	23.484	23.004
604	07/10/17 02:15:00 em	23.388	22.908
605	07/10/17 02:20:00 em	23.292	22.908
606	07/10/17 02:25:00 em	23.388	23.004
607	07/10/17 02:30:00 em	23.677	23.100
608	07/10/17 02:35:00 em	23.773	23.100
609	07/10/17 02:40:00 em	23.677	23.004
610	07/10/17 02:45:00 em	23.677	23.004
611	07/10/17 02:50:00 em	23.581	22.908
612	07/10/17 02:55:00 em	23.581	22.908
613	07/10/17 03:00:00 em	23.773	22.908
614	07/10/17 03:05:00 em	23.773	23.004
615	07/10/17 03:10:00 em	23.581	23.004
616	07/10/17 03:15:00 em	23.292	23.004
617	07/10/17 03:20:00 em	23.100	22.908
618	07/10/17 03:25:00 em	23.196	22.908
619	07/10/17 03:30:00 em	23.292	23.004
620	07/10/17 03:35:00 em	23.196	22.908
621	07/10/17 03:40:00 em	23.100	22.812
622	07/10/17 03:45:00 em	23.100	22.717
623	07/10/17 03:50:00 em	23.292	22.621
624	07/10/17 03:55:00 em	23.196	22.717
625	07/10/17 04:00:00 em	23.196	22.717
626	07/10/17 04:05:00 em	23.100	22.717
627	07/10/17 04:10:00 em	23.100	22.621
628	07/10/17 04:15:00 em	23.004	22.621
629	07/10/17 04:20:00 em	22.908	22.621
630	07/10/17 04:25:00 em	22.908	22.525
631	07/10/17 04:30:00 em	22.812	22.525
632	07/10/17 04:35:00 em	22.717	22.429
633	07/10/17 04:40:00 em	22.621	22.429
634	07/10/17 04:45:00 em	22.621	22.333
635	07/10/17 04:50:00 em	22.525	22.333
636	07/10/17 04:55:00 em	22.429	22.238
637	07/10/17 05:00:00 em	22.429	22.238
638	07/10/17 05:05:00 em	22.429	22.238
639	07/10/17 05:10:00 em	22.429	22.238
640	07/10/17 05:15:00 em	22.429	22.238
641	07/10/17 05:20:00 em	22.429	22.142
642	07/10/17 05:25:00 em	22.333	22.142
643	07/10/17 05:30:00 em	22.333	22.142
644	07/10/17 05:35:00 em	22.333	22.142
645	07/10/17 05:40:00 em	22.238	22.142
646	07/10/17 05:45:00 em	22.238	22.046
647	07/10/17 05:50:00 em	22.046	22.046
648	07/10/17 05:55:00 em	22.238	22.142
649	07/10/17 06:00:00 em	22.238	22.046
650	07/10/17 06:05:00 em	21.378	21.091
651	07/10/17 06:10:00 em	20.043	19.853
652	07/10/17 06:15:00 em	19.472	19.092
653	07/10/17 06:20:00 em	19.092	18.521
654	07/10/17 06:25:00 em	18.996	18.426
655	07/10/17 06:30:00 em	18.901	18.331
656	07/10/17 06:35:00 em	18.140	17.665
657	07/10/17 06:40:00 em	17.760	17.379
658	07/10/17 06:45:00 em	18.045	17.855
659	07/10/17 06:50:00 em	18.236	18.236
660	07/10/17 06:55:00 em	19.377	19.472
661	07/10/17 07:00:00 em	19.662	19.472
662	07/10/17 07:05:00 em	19.567	20.519
663	07/10/17 07:10:00 em	21.951	21.473
664	07/10/17 07:15:00 em	22.142	21.760
665	07/10/17 07:20:00 em	22.238	22.046
666	07/10/17 07:25:00 em	22.333	22.142
667	07/10/17 07:30:00 em	22.429	22.333
668	07/10/17 07:35:00 em	22.429	22.429
669	07/10/17 07:40:00 em	22.429	22.525
670	07/10/17 07:45:00 em	22.429	22.525
671	07/10/17 07:50:00 em	22.333	22.525
672	07/10/17 07:55:00 em	22.238	22.525
673	07/10/17 08:00:00 em	22.046	22.525
674	07/10/17 08:05:00 em	21.855	22.429
675	07/10/17 08:10:00 em	21.664	22.333
676	07/10/17 08:15:00 em	21.760	22.333
677	07/10/17 08:20:00 em	21.951	22.525
678	07/10/17 08:25:00 em	22.333	22.717
679	07/10/17 08:30:00 em	22.621	23.004
680	07/10/17 08:35:00 em	23.004	23.196
681	07/10/17 08:40:00 em	23.292	23.581
682	07/10/17 08:45:00 em	23.581	23.869
683	07/10/17 08:50:00 em	23.869	24.255
684	07/10/17 08:55:00 em	24.062	24.545
685	07/10/17 09:00:00 em	24.255	24.835
686	07/10/17 09:05:00 em	24.448	25.028
687	07/10/17 09:10:00 em	24.545	25.222
688	07/10/17 09:15:00 em	24.641	25.319
689	07/10/17 09:20:00 em	24.738	25.513
690	07/10/17 09:25:00 em	24.835	25.513
691	07/10/17 09:30:00 em	24.835	25.513
692	07/10/17 09:35:00 em	24.835	25.513
693	07/10/17 09:40:00 em	24.835	25.513
694	07/10/17 09:45:00 em	24.835	25.513
695	07/10/17 09:50:00 em	24.835	25.513
696	07/10/17 09:55:00 em	24.835	25.416
697	07/10/17 10:00:00 em	24.835	25.416
698	07/10/17 10:05:00 em	24.835	25.319
699	07/10/17 10:10:00 em	24.738	25.319
700	07/10/17 10:15:00 em	24.738	25.222
701	07/10/17 10:20:00 em	24.738	25.125
702	07/10/17 10:25:00 em	24.641	25.125
703	07/10/17 10:30:00 em	24.641	25.028
704	07/10/17 10:35:00 em	24.545	24.931
705	07/10/17 10:40:00 em	24.545	24.931
706	07/10/17 10:45:00 em	24.448	24.931
707	07/10/17 10:50:00 em	24.545	24.931
708	07/10/17 10:55:00 em	24.448	24.931
709	07/10/17 11:00:00 em	24.545	24.931
710	07/10/17 11:05:00 em	24.545	24.931
711	07/10/17 11:10:00 em	24.545	24.931
712	07/10/17 11:15:00 em	24.545	24.931
713	07/10/17 11:20:00 em	24.545	24.931
714	07/10/17 11:25:00 em	24.545	24.931
715	07/10/17 11:30:00 em	24.545	24.931
716	07/10/17 11:35:00 em	24.545	24.931
717	07/10/17 11:40:00 em	24.545	24.931
718	07/10/17 11:45:00 em	24.545	24.931
719	07/10/17 11:50:00 em	24.641	24.835
720	07/10/17 11:55:00 em	24.641	24.835
721	07/11/17 12:00:00 fm	24.641	24.835
722	07/11/17 12:05:00 fm	24.641	24.835
723	07/11/17 12:10:00 fm	24.641	24.835
724	07/11/17 12:15:00 fm	24.641	24.835
725	07/11/17 12:20:00 fm	24.641	24.835
726	07/11/17 12:25:00 fm	24.641	24.835
727	07/11/17 12:30:00 fm	24.641	24.835
728	07/11/17 12:35:00 fm	24.641	24.835
729	07/11/17 12:40:00 fm	24.738	24.835
730	07/11/17 12:45:00 fm	24.738	24.835
731	07/11/17 12:50:00 fm	24.738	24.835
732	07/11/17 12:55:00 fm	24.738	24.835
733	07/11/17 01:00:00 fm	24.641	24.835
734	07/11/17 01:05:00 fm	24.738	24.835
735	07/11/17 01:10:00 fm	24.641	24.835
736	07/11/17 01:15:00 fm	24.641	24.835
737	07/11/17 01:20:00 fm	24.738	24.835
738	07/11/17 01:25:00 fm	24.641	24.835
739	07/11/17 01:30:00 fm	24.738	24.931
740	07/11/17 01:35:00 fm	24.738	24.931
741	07/11/17 01:40:00 fm	24.738	24.931
742	07/11/17 01:45:00 fm	24.641	24.931
743	07/11/17 01:50:00 fm	24.641	24.931
744	07/11/17 01:55:00 fm	24.641	24.835
745	07/11/17 02:00:00 fm	24.641	24.835
746	07/11/17 02:05:00 fm	24.641	24.835
747	07/11/17 02:10:00 fm	24.641	24.835
748	07/11/17 02:15:00 fm	24.641	24.835
749	07/11/17 02:20:00 fm	24.641	24.835
750	07/11/17 02:25:00 fm	24.641	24.835
751	07/11/17 02:30:00 fm	24.641	24.835
752	07/11/17 02:35:00 fm	24.641	24.835
753	07/11/17 02:40:00 fm	24.641	24.835
754	07/11/17 02:45:00 fm	24.641	24.835
755	07/11/17 02:50:00 fm	24.641	24.835
756	07/11/17 02:55:00 fm	24.641	24.835
757	07/11/17 03:00:00 fm	24.641	24.835
758	07/11/17 03:05:00 fm	24.641	24.835
759	07/11/17 03:10:00 fm	24.641	24.835
760	07/11/17 03:15:00 fm	24.641	24.835
761	07/11/17 03:20:00 fm	24.641	24.835
762	07/11/17 03:25:00 fm	24.641	24.835
763	07/11/17 03:30:00 fm	24.641	24.835
764	07/11/17 03:35:00 fm	24.641	24.835
765	07/11/17 03:40:00 fm	24.641	24.835
766	07/11/17 03:45:00 fm	24.641	24.738
767	07/11/17 03:50:00 fm	24.641	24.738
768	07/11/17 03:55:00 fm	24.545	24.738
769	07/11/17 04:00:00 fm	24.545	24.738
770	07/11/17 04:05:00 fm	24.545	24.738
771	07/11/17 04:10:00 fm	24.545	24.738
772	07/11/17 04:15:00 fm	24.545	24.738
773	07/11/17 04:20:00 fm	24.545	24.738
774	07/11/17 04:25:00 fm	24.545	24.738
775	07/11/17 04:30:00 fm	24.545	24.738
776	07/11/17 04:35:00 fm	24.545	24.738
777	07/11/17 04:40:00 fm	26.781	27.567

## Sheet: Raft5
Raft5
#	Date Time, GMT+02:00	Temp, °C (LGR S/N: 20160557, SEN S/N: 20160557)	Temp, °C (LGR S/N: 20160556, SEN S/N: 20160556)
1	07/08/17 12:00:00 em	19.662	19.948
2	07/08/17 12:05:00 em	16.903	19.662
3	07/08/17 12:10:00 em	17.760	18.616
4	07/08/17 12:15:00 em	19.282	18.901
5	07/08/17 12:20:00 em	20.424	19.567
6	07/08/17 12:25:00 em	20.901	19.948
7	07/08/17 12:30:00 em	20.996	19.853
8	07/08/17 12:35:00 em	20.901	19.567
9	07/08/17 12:40:00 em	21.569	19.853
10	07/08/17 12:45:00 em	22.429	21.664
11	07/08/17 12:50:00 em	22.812	22.717
12	07/08/17 12:55:00 em	22.333	22.525
13	07/08/17 01:00:00 em	22.238	22.429
14	07/08/17 01:05:00 em	21.091	21.378
15	07/08/17 01:10:00 em	21.282	21.187
16	07/08/17 01:15:00 em	21.378	21.282
17	07/08/17 01:20:00 em	21.378	21.282
18	07/08/17 01:25:00 em	21.473	21.282
19	07/08/17 01:30:00 em	21.473	21.282
20	07/08/17 01:35:00 em	21.569	21.378
21	07/08/17 01:40:00 em	21.569	21.473
22	07/08/17 01:45:00 em	21.664	21.473
23	07/08/17 01:50:00 em	21.760	21.569
24	07/08/17 01:55:00 em	21.760	21.664
25	07/08/17 02:00:00 em	21.855	21.760
26	07/08/17 02:05:00 em	21.855	21.855
27	07/08/17 02:10:00 em	21.951	21.855
28	07/08/17 02:15:00 em	21.951	21.951
29	07/08/17 02:20:00 em	22.046	22.046
30	07/08/17 02:25:00 em	22.046	22.046
31	07/08/17 02:30:00 em	22.142	22.142
32	07/08/17 02:35:00 em	22.238	22.238
33	07/08/17 02:40:00 em	22.238	22.238
34	07/08/17 02:45:00 em	22.238	22.333
35	07/08/17 02:50:00 em	22.333	22.333
36	07/08/17 02:55:00 em	22.429	22.429
37	07/08/17 03:00:00 em	22.429	22.525
38	07/08/17 03:05:00 em	22.429	22.525
39	07/08/17 03:10:00 em	22.525	22.621
40	07/08/17 03:15:00 em	22.525	22.621
41	07/08/17 03:20:00 em	22.621	22.717
42	07/08/17 03:25:00 em	22.621	22.717
43	07/08/17 03:30:00 em	22.717	22.812
44	07/08/17 03:35:00 em	22.717	22.908
45	07/08/17 03:40:00 em	22.812	22.908
46	07/08/17 03:45:00 em	22.812	22.908
47	07/08/17 03:50:00 em	22.812	22.908
48	07/08/17 03:55:00 em	22.812	22.812
49	07/08/17 04:00:00 em	22.717	22.717
50	07/08/17 04:05:00 em	22.717	22.621
51	07/08/17 04:10:00 em	22.621	22.525
52	07/08/17 04:15:00 em	22.525	22.333
53	07/08/17 04:20:00 em	22.429	22.238
54	07/08/17 04:25:00 em	22.429	22.142
55	07/08/17 04:30:00 em	22.333	22.046
56	07/08/17 04:35:00 em	22.238	21.951
57	07/08/17 04:40:00 em	22.142	21.951
58	07/08/17 04:45:00 em	22.046	21.855
59	07/08/17 04:50:00 em	22.046	21.760
60	07/08/17 04:55:00 em	21.951	21.760
61	07/08/17 05:00:00 em	21.855	21.664
62	07/08/17 05:05:00 em	21.855	21.664
63	07/08/17 05:10:00 em	21.760	21.569
64	07/08/17 05:15:00 em	21.760	21.569
65	07/08/17 05:20:00 em	21.664	21.473
66	07/08/17 05:25:00 em	21.664	21.473
67	07/08/17 05:30:00 em	21.664	21.473
68	07/08/17 05:35:00 em	21.569	21.378
69	07/08/17 05:40:00 em	21.473	21.378
70	07/08/17 05:45:00 em	21.378	21.282
71	07/08/17 05:50:00 em	21.282	21.091
72	07/08/17 05:55:00 em	21.187	20.996
73	07/08/17 06:00:00 em	21.091	20.901
74	07/08/17 06:05:00 em	20.996	20.805
75	07/08/17 06:10:00 em	20.901	20.710
76	07/08/17 06:15:00 em	20.805	20.519
77	07/08/17 06:20:00 em	20.710	20.424
78	07/08/17 06:25:00 em	20.615	20.329
79	07/08/17 06:30:00 em	20.519	20.234
80	07/08/17 06:35:00 em	20.519	20.138
81	07/08/17 06:40:00 em	20.424	20.138
82	07/08/17 06:45:00 em	20.329	20.043
83	07/08/17 06:50:00 em	20.329	19.948
84	07/08/17 06:55:00 em	20.234	19.948
85	07/08/17 07:00:00 em	20.234	19.853
86	07/08/17 07:05:00 em	20.138	19.853
87	07/08/17 07:10:00 em	20.043	19.758
88	07/08/17 07:15:00 em	20.043	19.758
89	07/08/17 07:20:00 em	20.043	19.758
90	07/08/17 07:25:00 em	19.948	19.662
91	07/08/17 07:30:00 em	19.948	19.662
92	07/08/17 07:35:00 em	19.853	19.662
93	07/08/17 07:40:00 em	19.853	19.567
94	07/08/17 07:45:00 em	19.853	19.567
95	07/08/17 07:50:00 em	19.758	19.567
96	07/08/17 07:55:00 em	19.758	19.567
97	07/08/17 08:00:00 em	19.758	19.567
98	07/08/17 08:05:00 em	19.662	19.472
99	07/08/17 08:10:00 em	19.662	19.472
100	07/08/17 08:15:00 em	19.662	19.472
101	07/08/17 08:20:00 em	19.662	19.472
102	07/08/17 08:25:00 em	19.662	19.472
103	07/08/17 08:30:00 em	19.567	19.472
104	07/08/17 08:35:00 em	19.567	19.377
105	07/08/17 08:40:00 em	19.567	19.377
106	07/08/17 08:45:00 em	19.472	19.377
107	07/08/17 08:50:00 em	19.472	19.377
108	07/08/17 08:55:00 em	19.472	19.377
109	07/08/17 09:00:00 em	19.472	19.377
110	07/08/17 09:05:00 em	19.472	19.377
111	07/08/17 09:10:00 em	19.377	19.282
112	07/08/17 09:15:00 em	19.377	19.282
113	07/08/17 09:20:00 em	19.377	19.282
114	07/08/17 09:25:00 em	19.377	19.282
115	07/08/17 09:30:00 em	19.377	19.282
116	07/08/17 09:35:00 em	19.377	19.282
117	07/08/17 09:40:00 em	19.282	19.282
118	07/08/17 09:45:00 em	19.282	19.187
119	07/08/17 09:50:00 em	19.282	19.187
120	07/08/17 09:55:00 em	19.282	19.187
121	07/08/17 10:00:00 em	19.282	19.187
122	07/08/17 10:05:00 em	19.282	19.187
123	07/08/17 10:10:00 em	19.187	19.187
124	07/08/17 10:15:00 em	19.187	19.092
125	07/08/17 10:20:00 em	19.187	19.092
126	07/08/17 10:25:00 em	19.187	19.092
127	07/08/17 10:30:00 em	19.187	19.092
128	07/08/17 10:35:00 em	19.092	19.092
129	07/08/17 10:40:00 em	19.092	18.996
130	07/08/17 10:45:00 em	19.092	18.996
131	07/08/17 10:50:00 em	19.092	18.996
132	07/08/17 10:55:00 em	18.996	18.996
133	07/08/17 11:00:00 em	18.996	18.996
134	07/08/17 11:05:00 em	18.996	18.901
135	07/08/17 11:10:00 em	18.996	18.901
136	07/08/17 11:15:00 em	18.996	18.901
137	07/08/17 11:20:00 em	18.901	18.806
138	07/08/17 11:25:00 em	18.901	18.806
139	07/08/17 11:30:00 em	18.901	18.806
140	07/08/17 11:35:00 em	18.806	18.806
141	07/08/17 11:40:00 em	18.806	18.711
142	07/08/17 11:45:00 em	18.806	18.711
143	07/08/17 11:50:00 em	18.806	18.711
144	07/08/17 11:55:00 em	18.711	18.711
145	07/09/17 12:00:00 fm	18.711	18.616
146	07/09/17 12:05:00 fm	18.711	18.616
147	07/09/17 12:10:00 fm	18.616	18.616
148	07/09/17 12:15:00 fm	18.616	18.521
149	07/09/17 12:20:00 fm	18.616	18.521
150	07/09/17 12:25:00 fm	18.616	18.521
151	07/09/17 12:30:00 fm	18.521	18.426
152	07/09/17 12:35:00 fm	18.521	18.426
153	07/09/17 12:40:00 fm	18.521	18.426
154	07/09/17 12:45:00 fm	18.426	18.331
155	07/09/17 12:50:00 fm	18.426	18.331
156	07/09/17 12:55:00 fm	18.426	18.331
157	07/09/17 01:00:00 fm	18.331	18.236
158	07/09/17 01:05:00 fm	18.331	18.236
159	07/09/17 01:10:00 fm	18.331	18.140
160	07/09/17 01:15:00 fm	18.236	18.140
161	07/09/17 01:20:00 fm	18.236	18.045
162	07/09/17 01:25:00 fm	18.140	18.045
163	07/09/17 01:30:00 fm	18.140	18.045
164	07/09/17 01:35:00 fm	18.140	17.950
165	07/09/17 01:40:00 fm	18.045	17.950
166	07/09/17 01:45:00 fm	18.045	17.950
167	07/09/17 01:50:00 fm	18.045	17.855
168	07/09/17 01:55:00 fm	17.950	17.855
169	07/09/17 02:00:00 fm	17.950	17.760
170	07/09/17 02:05:00 fm	17.950	17.760
171	07/09/17 02:10:00 fm	17.855	17.760
172	07/09/17 02:15:00 fm	17.855	17.665
173	07/09/17 02:20:00 fm	17.855	17.665
174	07/09/17 02:25:00 fm	17.760	17.665
175	07/09/17 02:30:00 fm	17.760	17.570
176	07/09/17 02:35:00 fm	17.665	17.570
177	07/09/17 02:40:00 fm	17.665	17.475
178	07/09/17 02:45:00 fm	17.665	17.475
179	07/09/17 02:50:00 fm	17.570	17.475
180	07/09/17 02:55:00 fm	17.570	17.379
181	07/09/17 03:00:00 fm	17.475	17.379
182	07/09/17 03:05:00 fm	17.475	17.379
183	07/09/17 03:10:00 fm	17.475	17.284
184	07/09/17 03:15:00 fm	17.379	17.284
185	07/09/17 03:20:00 fm	17.379	17.284
186	07/09/17 03:25:00 fm	17.379	17.189
187	07/09/17 03:30:00 fm	17.284	17.189
188	07/09/17 03:35:00 fm	17.284	17.094
189	07/09/17 03:40:00 fm	17.284	17.094
190	07/09/17 03:45:00 fm	17.189	17.094
191	07/09/17 03:50:00 fm	17.189	16.999
192	07/09/17 03:55:00 fm	17.094	16.999
193	07/09/17 04:00:00 fm	17.094	16.903
194	07/09/17 04:05:00 fm	17.094	16.903
195	07/09/17 04:10:00 fm	16.999	16.903
196	07/09/17 04:15:00 fm	16.999	16.808
197	07/09/17 04:20:00 fm	16.999	16.808
198	07/09/17 04:25:00 fm	16.903	16.808
199	07/09/17 04:30:00 fm	16.903	16.713
200	07/09/17 04:35:00 fm	16.808	16.713
201	07/09/17 04:40:00 fm	16.808	16.618
202	07/09/17 04:45:00 fm	16.808	16.618
203	07/09/17 04:50:00 fm	16.713	16.618
204	07/09/17 04:55:00 fm	16.713	16.523
205	07/09/17 05:00:00 fm	16.618	16.523
206	07/09/17 05:05:00 fm	16.618	16.427
207	07/09/17 05:10:00 fm	16.618	16.427
208	07/09/17 05:15:00 fm	16.523	16.427
209	07/09/17 05:20:00 fm	16.523	16.332
210	07/09/17 05:25:00 fm	16.523	16.332
211	07/09/17 05:30:00 fm	16.427	16.237
212	07/09/17 05:35:00 fm	16.427	16.237
213	07/09/17 05:40:00 fm	16.332	16.141
214	07/09/17 05:45:00 fm	16.332	16.141
215	07/09/17 05:50:00 fm	16.332	16.141
216	07/09/17 05:55:00 fm	16.237	16.046
217	07/09/17 06:00:00 fm	16.237	16.046
218	07/09/17 06:05:00 fm	16.141	15.951
219	07/09/17 06:10:00 fm	16.141	15.951
220	07/09/17 06:15:00 fm	16.046	15.951
221	07/09/17 06:20:00 fm	16.046	15.855
222	07/09/17 06:25:00 fm	16.046	15.855
223	07/09/17 06:30:00 fm	15.951	15.760
224	07/09/17 06:35:00 fm	15.951	15.760
225	07/09/17 06:40:00 fm	15.951	15.760
226	07/09/17 06:45:00 fm	15.855	15.664
227	07/09/17 06:50:00 fm	15.855	15.664
228	07/09/17 06:55:00 fm	15.855	15.664
229	07/09/17 07:00:00 fm	15.760	15.664
230	07/09/17 07:05:00 fm	15.760	15.569
231	07/09/17 07:10:00 fm	15.760	15.569
232	07/09/17 07:15:00 fm	15.760	15.569
233	07/09/17 07:20:00 fm	15.760	15.569
234	07/09/17 07:25:00 fm	17.570	17.379
235	07/09/17 07:30:00 fm	16.808	16.713
236	07/09/17 07:35:00 fm	16.332	16.427
237	07/09/17 07:40:00 fm	15.951	16.141
238	07/09/17 07:45:00 fm	15.760	15.855
239	07/09/17 07:50:00 fm	15.664	15.760
240	07/09/17 07:55:00 fm	15.569	15.664
241	07/09/17 08:00:00 fm	15.378	15.473
242	07/09/17 08:05:00 fm	16.523	16.523
243	07/09/17 08:10:00 fm	18.045	18.045
244	07/09/17 08:15:00 fm	19.282	19.567
245	07/09/17 08:20:00 fm	18.711	18.996
246	07/09/17 08:25:00 fm	16.808	17.760
247	07/09/17 08:30:00 fm	15.951	16.618
248	07/09/17 08:35:00 fm	15.473	15.760
249	07/09/17 08:40:00 fm	15.473	15.569
250	07/09/17 08:45:00 fm	15.473	15.473
251	07/09/17 08:50:00 fm	15.664	15.664
252	07/09/17 08:55:00 fm	15.951	15.951
253	07/09/17 09:00:00 fm	16.046	16.046
254	07/09/17 09:05:00 fm	15.760	15.855
255	07/09/17 09:10:00 fm	16.903	16.903
256	07/09/17 09:15:00 fm	16.332	16.427
257	07/09/17 09:20:00 fm	16.141	15.664
258	07/09/17 09:25:00 fm	15.569	14.900
259	07/09/17 09:30:00 fm	15.664	14.613
260	07/09/17 09:35:00 fm	16.427	14.804
261	07/09/17 09:40:00 fm	16.713	14.709
262	07/09/17 09:45:00 fm	16.332	14.517
263	07/09/17 09:50:00 fm	15.760	14.517
264	07/09/17 09:55:00 fm	15.187	14.325
265	07/09/17 10:00:00 fm	14.804	14.230
266	07/09/17 10:05:00 fm	16.903	15.569
267	07/09/17 10:10:00 fm	20.424	17.475
268	07/09/17 10:15:00 fm	21.760	18.616
269	07/09/17 10:20:00 fm	19.567	18.806
270	07/09/17 10:25:00 fm	19.948	19.377
271	07/09/17 10:30:00 fm	20.329	19.758
272	07/09/17 10:35:00 fm	20.329	19.853
273	07/09/17 10:40:00 fm	20.901	20.519
274	07/09/17 10:45:00 fm	21.378	20.996
275	07/09/17 10:50:00 fm	21.760	21.187
276	07/09/17 10:55:00 fm	21.664	21.187
277	07/09/17 11:00:00 fm	20.996	20.519
278	07/09/17 11:05:00 fm	20.710	20.138
279	07/09/17 11:10:00 fm	21.187	20.710
280	07/09/17 11:15:00 fm	21.473	20.901
281	07/09/17 11:20:00 fm	21.282	20.901
282	07/09/17 11:25:00 fm	21.569	20.901
283	07/09/17 11:30:00 fm	21.760	21.187
284	07/09/17 11:35:00 fm	21.951	21.378
285	07/09/17 11:40:00 fm	22.046	21.378
286	07/09/17 11:45:00 fm	22.238	21.664
287	07/09/17 11:50:00 fm	21.951	21.473
288	07/09/17 11:55:00 fm	21.760	21.378
289	07/09/17 12:00:00 em	22.238	21.664
290	07/09/17 12:05:00 em	22.525	22.046
291	07/09/17 12:10:00 em	22.238	21.951
292	07/09/17 12:15:00 em	22.525	22.046
293	07/09/17 12:20:00 em	22.525	22.046
294	07/09/17 12:25:00 em	22.238	21.855
295	07/09/17 12:30:00 em	22.046	21.664
296	07/09/17 12:35:00 em	22.429	21.951
297	07/09/17 12:40:00 em	22.908	22.238
298	07/09/17 12:45:00 em	23.581	22.812
299	07/09/17 12:50:00 em	23.869	23.100
300	07/09/17 12:55:00 em	24.255	23.677
301	07/09/17 01:00:00 em	24.062	23.677
302	07/09/17 01:05:00 em	24.351	23.773
303	07/09/17 01:10:00 em	24.545	23.869
304	07/09/17 01:15:00 em	24.545	23.773
305	07/09/17 01:20:00 em	24.738	23.869
306	07/09/17 01:25:00 em	24.738	24.062
307	07/09/17 01:30:00 em	25.028	24.448
308	07/09/17 01:35:00 em	25.125	24.448
309	07/09/17 01:40:00 em	24.931	24.351
310	07/09/17 01:45:00 em	24.931	24.351
311	07/09/17 01:50:00 em	24.738	24.158
312	07/09/17 01:55:00 em	24.255	23.677
313	07/09/17 02:00:00 em	24.448	23.677
314	07/09/17 02:05:00 em	24.641	23.773
315	07/09/17 02:10:00 em	24.738	23.869
316	07/09/17 02:15:00 em	24.931	24.062
317	07/09/17 02:20:00 em	25.028	24.158
318	07/09/17 02:25:00 em	24.931	24.255
319	07/09/17 02:30:00 em	24.931	24.255
320	07/09/17 02:35:00 em	25.125	24.255
321	07/09/17 02:40:00 em	25.222	24.351
322	07/09/17 02:45:00 em	25.125	24.351
323	07/09/17 02:50:00 em	24.835	24.255
324	07/09/17 02:55:00 em	25.028	24.255
325	07/09/17 03:00:00 em	25.125	24.351
326	07/09/17 03:05:00 em	25.125	24.448
327	07/09/17 03:10:00 em	25.028	24.448
328	07/09/17 03:15:00 em	25.222	24.448
329	07/09/17 03:20:00 em	25.125	24.641
330	07/09/17 03:25:00 em	24.931	24.448
331	07/09/17 03:30:00 em	25.125	24.448
332	07/09/17 03:35:00 em	24.931	24.448
333	07/09/17 03:40:00 em	24.448	24.351
334	07/09/17 03:45:00 em	24.351	24.448
335	07/09/17 03:50:00 em	24.351	24.351
336	07/09/17 03:55:00 em	24.351	24.255
337	07/09/17 04:00:00 em	24.158	24.062
338	07/09/17 04:05:00 em	24.255	24.158
339	07/09/17 04:10:00 em	24.351	24.255
340	07/09/17 04:15:00 em	24.351	24.255
341	07/09/17 04:20:00 em	24.255	24.158
342	07/09/17 04:25:00 em	24.255	24.255
343	07/09/17 04:30:00 em	24.351	24.255
344	07/09/17 04:35:00 em	24.255	24.158
345	07/09/17 04:40:00 em	24.158	24.062
346	07/09/17 04:45:00 em	24.062	23.966
347	07/09/17 04:50:00 em	24.158	23.869
348	07/09/17 04:55:00 em	23.966	23.869
349	07/09/17 05:00:00 em	23.869	23.773
350	07/09/17 05:05:00 em	23.773	23.773
351	07/09/17 05:10:00 em	23.581	23.677
352	07/09/17 05:15:00 em	23.581	23.581
353	07/09/17 05:20:00 em	23.677	23.677
354	07/09/17 05:25:00 em	23.677	23.677
355	07/09/17 05:30:00 em	23.581	23.581
356	07/09/17 05:35:00 em	23.484	23.484
357	07/09/17 05:40:00 em	23.292	23.292
358	07/09/17 05:45:00 em	23.196	23.292
359	07/09/17 05:50:00 em	23.196	23.196
360	07/09/17 05:55:00 em	23.100	23.100
361	07/09/17 06:00:00 em	23.004	23.100
362	07/09/17 06:05:00 em	23.004	23.004
363	07/09/17 06:10:00 em	22.908	22.908
364	07/09/17 06:15:00 em	22.812	22.812
365	07/09/17 06:20:00 em	22.717	22.717
366	07/09/17 06:25:00 em	22.621	22.621
367	07/09/17 06:30:00 em	22.525	22.621
368	07/09/17 06:35:00 em	22.525	22.525
369	07/09/17 06:40:00 em	22.429	22.525
370	07/09/17 06:45:00 em	22.333	22.429
371	07/09/17 06:50:00 em	22.238	22.429
372	07/09/17 06:55:00 em	22.238	22.333
373	07/09/17 07:00:00 em	22.238	22.238
374	07/09/17 07:05:00 em	22.238	22.238
375	07/09/17 07:10:00 em	22.142	22.238
376	07/09/17 07:15:00 em	22.046	22.142
377	07/09/17 07:20:00 em	22.046	22.142
378	07/09/17 07:25:00 em	22.046	22.046
379	07/09/17 07:30:00 em	21.855	22.046
380	07/09/17 07:35:00 em	21.855	21.951
381	07/09/17 07:40:00 em	21.855	21.951
382	07/09/17 07:45:00 em	21.760	21.855
383	07/09/17 07:50:00 em	21.760	21.855
384	07/09/17 07:55:00 em	21.760	21.760
385	07/09/17 08:00:00 em	21.664	21.664
386	07/09/17 08:05:00 em	21.569	21.664
387	07/09/17 08:10:00 em	21.473	21.664
388	07/09/17 08:15:00 em	21.473	21.664
389	07/09/17 08:20:00 em	21.473	21.569
390	07/09/17 08:25:00 em	21.378	21.569
391	07/09/17 08:30:00 em	21.378	21.473
392	07/09/17 08:35:00 em	21.187	21.473
393	07/09/17 08:40:00 em	21.187	21.378
394	07/09/17 08:45:00 em	21.091	21.378
395	07/09/17 08:50:00 em	21.091	21.378
396	07/09/17 08:55:00 em	20.996	21.282
397	07/09/17 09:00:00 em	20.996	21.282
398	07/09/17 09:05:00 em	20.901	21.187
399	07/09/17 09:10:00 em	20.996	21.187
400	07/09/17 09:15:00 em	20.901	21.091
401	07/09/17 09:20:00 em	20.901	21.091
402	07/09/17 09:25:00 em	20.901	21.091
403	07/09/17 09:30:00 em	20.805	20.996
404	07/09/17 09:35:00 em	20.710	20.996
405	07/09/17 09:40:00 em	20.805	20.901
406	07/09/17 09:45:00 em	20.710	20.901
407	07/09/17 09:50:00 em	20.710	20.805
408	07/09/17 09:55:00 em	20.519	20.805
409	07/09/17 10:00:00 em	20.519	20.710
410	07/09/17 10:05:00 em	20.519	20.710
411	07/09/17 10:10:00 em	20.519	20.710
412	07/09/17 10:15:00 em	20.424	20.710
413	07/09/17 10:20:00 em	20.424	20.710
414	07/09/17 10:25:00 em	20.424	20.615
415	07/09/17 10:30:00 em	20.424	20.615
416	07/09/17 10:35:00 em	20.329	20.519
417	07/09/17 10:40:00 em	20.329	20.519
418	07/09/17 10:45:00 em	20.329	20.519
419	07/09/17 10:50:00 em	20.234	20.424
420	07/09/17 10:55:00 em	20.138	20.424
421	07/09/17 11:00:00 em	20.043	20.329
422	07/09/17 11:05:00 em	20.043	20.329
423	07/09/17 11:10:00 em	20.234	20.329
424	07/09/17 11:15:00 em	20.043	20.329
425	07/09/17 11:20:00 em	20.138	20.234
426	07/09/17 11:25:00 em	20.138	20.329
427	07/09/17 11:30:00 em	19.948	20.234
428	07/09/17 11:35:00 em	19.853	20.234
429	07/09/17 11:40:00 em	19.948	20.234
430	07/09/17 11:45:00 em	19.853	20.138
431	07/09/17 11:50:00 em	19.948	20.043
432	07/09/17 11:55:00 em	19.948	20.043
433	07/10/17 12:00:00 fm	19.758	20.043
434	07/10/17 12:05:00 fm	19.758	20.043
435	07/10/17 12:10:00 fm	19.758	19.948
436	07/10/17 12:15:00 fm	19.758	19.948
437	07/10/17 12:20:00 fm	19.853	19.948
438	07/10/17 12:25:00 fm	19.758	19.948
439	07/10/17 12:30:00 fm	19.758	19.853
440	07/10/17 12:35:00 fm	19.662	19.948
441	07/10/17 12:40:00 fm	19.662	19.948
442	07/10/17 12:45:00 fm	19.567	19.758
443	07/10/17 12:50:00 fm	19.662	19.853
444	07/10/17 12:55:00 fm	19.567	19.758
445	07/10/17 01:00:00 fm	19.567	19.758
446	07/10/17 01:05:00 fm	19.472	19.758
447	07/10/17 01:10:00 fm	19.567	19.662
448	07/10/17 01:15:00 fm	19.472	19.662
449	07/10/17 01:20:00 fm	19.567	19.758
450	07/10/17 01:25:00 fm	19.472	19.662
451	07/10/17 01:30:00 fm	19.567	19.567
452	07/10/17 01:35:00 fm	19.567	19.567
453	07/10/17 01:40:00 fm	19.282	19.567
454	07/10/17 01:45:00 fm	19.282	19.567
455	07/10/17 01:50:00 fm	19.282	19.472
456	07/10/17 01:55:00 fm	19.282	19.567
457	07/10/17 02:00:00 fm	19.282	19.567
458	07/10/17 02:05:00 fm	19.282	19.472
459	07/10/17 02:10:00 fm	19.282	19.472
460	07/10/17 02:15:00 fm	19.282	19.472
461	07/10/17 02:20:00 fm	19.187	19.472
462	07/10/17 02:25:00 fm	19.187	19.472
463	07/10/17 02:30:00 fm	19.282	19.377
464	07/10/17 02:35:00 fm	19.282	19.377
465	07/10/17 02:40:00 fm	19.187	19.377
466	07/10/17 02:45:00 fm	19.187	19.377
467	07/10/17 02:50:00 fm	19.187	19.282
468	07/10/17 02:55:00 fm	19.092	19.282
469	07/10/17 03:00:00 fm	18.901	19.282
470	07/10/17 03:05:00 fm	18.996	19.187
471	07/10/17 03:10:00 fm	18.711	19.187
472	07/10/17 03:15:00 fm	19.092	19.187
473	07/10/17 03:20:00 fm	19.092	19.092
474	07/10/17 03:25:00 fm	18.901	19.187
475	07/10/17 03:30:00 fm	18.996	19.187
476	07/10/17 03:35:00 fm	19.092	19.187
477	07/10/17 03:40:00 fm	18.996	19.092
478	07/10/17 03:45:00 fm	18.996	19.092
479	07/10/17 03:50:00 fm	18.711	19.092
480	07/10/17 03:55:00 fm	18.806	19.092
481	07/10/17 04:00:00 fm	18.996	18.996
482	07/10/17 04:05:00 fm	18.996	19.092
483	07/10/17 04:10:00 fm	18.806	18.996
484	07/10/17 04:15:00 fm	18.616	18.996
485	07/10/17 04:20:00 fm	18.806	18.996
486	07/10/17 04:25:00 fm	18.901	18.996
487	07/10/17 04:30:00 fm	18.901	18.996
488	07/10/17 04:35:00 fm	18.806	18.996
489	07/10/17 04:40:00 fm	18.806	18.996
490	07/10/17 04:45:00 fm	18.711	18.901
491	07/10/17 04:50:00 fm	18.616	18.901
492	07/10/17 04:55:00 fm	18.711	18.806
493	07/10/17 05:00:00 fm	18.616	18.806
494	07/10/17 05:05:00 fm	18.711	18.901
495	07/10/17 05:10:00 fm	18.616	18.901
496	07/10/17 05:15:00 fm	18.616	18.806
497	07/10/17 05:20:00 fm	18.711	18.901
498	07/10/17 05:25:00 fm	18.711	18.806
499	07/10/17 05:30:00 fm	18.711	18.806
500	07/10/17 05:35:00 fm	18.521	18.806
501	07/10/17 05:40:00 fm	18.521	18.806
502	07/10/17 05:45:00 fm	18.521	18.711
503	07/10/17 05:50:00 fm	18.521	18.711
504	07/10/17 05:55:00 fm	18.521	18.711
505	07/10/17 06:00:00 fm	18.521	18.711
506	07/10/17 06:05:00 fm	18.616	18.711
507	07/10/17 06:10:00 fm	18.521	18.711
508	07/10/17 06:15:00 fm	18.426	18.711
509	07/10/17 06:20:00 fm	18.426	18.711
510	07/10/17 06:25:00 fm	18.426	18.711
511	07/10/17 06:30:00 fm	18.521	18.711
512	07/10/17 06:35:00 fm	18.331	18.711
513	07/10/17 06:40:00 fm	18.426	18.711
514	07/10/17 06:45:00 fm	18.426	18.616
515	07/10/17 06:50:00 fm	18.521	18.711
516	07/10/17 06:55:00 fm	18.616	18.711
517	07/10/17 07:00:00 fm	18.616	18.616
518	07/10/17 07:05:00 fm	18.521	18.616
519	07/10/17 07:10:00 fm	18.521	18.616
520	07/10/17 07:15:00 fm	18.521	18.616
521	07/10/17 07:20:00 fm	18.521	18.616
522	07/10/17 07:25:00 fm	18.616	18.616
523	07/10/17 07:30:00 fm	18.616	18.616
524	07/10/17 07:35:00 fm	18.616	18.616
525	07/10/17 07:40:00 fm	18.521	18.616
526	07/10/17 07:45:00 fm	18.616	18.616
527	07/10/17 07:50:00 fm	18.616	18.616
528	07/10/17 07:55:00 fm	18.711	18.711
529	07/10/17 08:00:00 fm	18.806	18.711
530	07/10/17 08:05:00 fm	18.806	18.806
531	07/10/17 08:10:00 fm	18.806	18.806
532	07/10/17 08:15:00 fm	18.806	18.806
533	07/10/17 08:20:00 fm	18.806	18.806
534	07/10/17 08:25:00 fm	18.996	18.901
535	07/10/17 08:30:00 fm	18.996	18.996
536	07/10/17 08:35:00 fm	19.092	18.901
537	07/10/17 08:40:00 fm	19.092	18.901
538	07/10/17 08:45:00 fm	19.282	19.092
539	07/10/17 08:50:00 fm	19.282	19.187
540	07/10/17 08:55:00 fm	19.472	19.187
541	07/10/17 09:00:00 fm	19.853	19.187
542	07/10/17 09:05:00 fm	20.043	19.377
543	07/10/17 09:10:00 fm	20.234	19.567
544	07/10/17 09:15:00 fm	20.519	19.662
545	07/10/17 09:20:00 fm	20.615	19.948
546	07/10/17 09:25:00 fm	20.805	20.138
547	07/10/17 09:30:00 fm	21.091	20.329
548	07/10/17 09:35:00 fm	21.091	20.424
549	07/10/17 09:40:00 fm	21.282	20.519
550	07/10/17 09:45:00 fm	21.378	20.519
551	07/10/17 09:50:00 fm	21.569	20.710
552	07/10/17 09:55:00 fm	21.664	20.805
553	07/10/17 10:00:00 fm	21.664	20.901
554	07/10/17 10:05:00 fm	21.855	21.091
555	07/10/17 10:10:00 fm	21.951	21.187
556	07/10/17 10:15:00 fm	21.951	21.187
557	07/10/17 10:20:00 fm	21.855	21.187
558	07/10/17 10:25:00 fm	21.760	21.091
559	07/10/17 10:30:00 fm	22.238	21.378
560	07/10/17 10:35:00 fm	21.951	21.187
561	07/10/17 10:40:00 fm	21.951	21.091
562	07/10/17 10:45:00 fm	21.951	21.187
563	07/10/17 10:50:00 fm	22.046	21.091
564	07/10/17 10:55:00 fm	22.142	21.378
565	07/10/17 11:00:00 fm	22.525	21.760
566	07/10/17 11:05:00 fm	23.196	22.238
567	07/10/17 11:10:00 fm	22.717	21.951
568	07/10/17 11:15:00 fm	22.908	22.142
569	07/10/17 11:20:00 fm	22.812	22.238
570	07/10/17 11:25:00 fm	22.525	21.855
571	07/10/17 11:30:00 fm	22.717	22.046
572	07/10/17 11:35:00 fm	22.812	22.142
573	07/10/17 11:40:00 fm	22.812	22.142
574	07/10/17 11:45:00 fm	23.292	22.429
575	07/10/17 11:50:00 fm	23.100	22.429
576	07/10/17 11:55:00 fm	23.004	22.333
577	07/10/17 12:00:00 em	22.812	22.238
578	07/10/17 12:05:00 em	22.621	22.046
579	07/10/17 12:10:00 em	22.717	22.046
580	07/10/17 12:15:00 em	22.908	22.142
581	07/10/17 12:20:00 em	23.100	22.333
582	07/10/17 12:25:00 em	23.388	22.717
583	07/10/17 12:30:00 em	23.677	23.100
584	07/10/17 12:35:00 em	23.773	23.196
585	07/10/17 12:40:00 em	23.966	23.292
586	07/10/17 12:45:00 em	23.869	23.196
587	07/10/17 12:50:00 em	23.677	23.196
588	07/10/17 12:55:00 em	23.773	23.196
589	07/10/17 01:00:00 em	23.869	23.292
590	07/10/17 01:05:00 em	23.966	23.292
591	07/10/17 01:10:00 em	24.062	23.292
592	07/10/17 01:15:00 em	23.966	23.388
593	07/10/17 01:20:00 em	24.062	23.292
594	07/10/17 01:25:00 em	24.158	23.388
595	07/10/17 01:30:00 em	24.255	23.388
596	07/10/17 01:35:00 em	23.869	23.388
597	07/10/17 01:40:00 em	23.869	23.292
598	07/10/17 01:45:00 em	23.773	23.388
599	07/10/17 01:50:00 em	23.388	23.196
600	07/10/17 01:55:00 em	23.388	22.908
601	07/10/17 02:00:00 em	23.484	22.908
602	07/10/17 02:05:00 em	23.388	23.004
603	07/10/17 02:10:00 em	23.677	23.196
604	07/10/17 02:15:00 em	23.966	23.292
605	07/10/17 02:20:00 em	23.966	23.388
606	07/10/17 02:25:00 em	24.062	23.388
607	07/10/17 02:30:00 em	23.773	23.292
608	07/10/17 02:35:00 em	23.581	23.100
609	07/10/17 02:40:00 em	23.677	23.292
610	07/10/17 02:45:00 em	23.581	23.100
611	07/10/17 02:50:00 em	23.388	22.908
612	07/10/17 02:55:00 em	23.484	22.908
613	07/10/17 03:00:00 em	23.581	23.004
614	07/10/17 03:05:00 em	23.484	22.908
615	07/10/17 03:10:00 em	23.484	23.004
616	07/10/17 03:15:00 em	23.388	23.004
617	07/10/17 03:20:00 em	23.292	22.908
618	07/10/17 03:25:00 em	23.292	22.908
619	07/10/17 03:30:00 em	23.196	22.908
620	07/10/17 03:35:00 em	23.292	22.908
621	07/10/17 03:40:00 em	23.388	23.100
622	07/10/17 03:45:00 em	23.388	23.100
623	07/10/17 03:50:00 em	23.388	23.100
624	07/10/17 03:55:00 em	23.388	23.100
625	07/10/17 04:00:00 em	23.388	23.100
626	07/10/17 04:05:00 em	23.388	23.100
627	07/10/17 04:10:00 em	23.388	23.100
628	07/10/17 04:15:00 em	23.292	23.100
629	07/10/17 04:20:00 em	23.292	23.100
630	07/10/17 04:25:00 em	23.292	23.100
631	07/10/17 04:30:00 em	23.292	23.100
632	07/10/17 04:35:00 em	23.292	23.004
633	07/10/17 04:40:00 em	23.196	22.908
634	07/10/17 04:45:00 em	23.100	22.908
635	07/10/17 04:50:00 em	23.004	22.812
636	07/10/17 04:55:00 em	22.908	22.717
637	07/10/17 05:00:00 em	22.812	22.717
638	07/10/17 05:05:00 em	22.812	22.717
639	07/10/17 05:10:00 em	22.812	22.621
640	07/10/17 05:15:00 em	22.812	22.621
641	07/10/17 05:20:00 em	22.717	22.621
642	07/10/17 05:25:00 em	22.717	22.525
643	07/10/17 05:30:00 em	22.621	22.525
644	07/10/17 05:35:00 em	22.525	22.429
645	07/10/17 05:40:00 em	22.525	22.429
646	07/10/17 05:45:00 em	22.429	22.333
647	07/10/17 05:50:00 em	22.429	22.333
648	07/10/17 05:55:00 em	20.615	20.615
649	07/10/17 06:00:00 em	19.853	18.996
650	07/10/17 06:05:00 em	19.092	18.426
651	07/10/17 06:10:00 em	19.187	18.426
652	07/10/17 06:15:00 em	19.282	18.521
653	07/10/17 06:20:00 em	19.282	18.616
654	07/10/17 06:25:00 em	19.377	18.806
655	07/10/17 06:30:00 em	19.472	18.901
656	07/10/17 06:35:00 em	18.806	18.140
657	07/10/17 06:40:00 em	18.426	17.855
658	07/10/17 06:45:00 em	18.521	17.950
659	07/10/17 06:50:00 em	18.711	18.045
660	07/10/17 06:55:00 em	18.711	18.045
661	07/10/17 07:00:00 em	19.948	18.901
662	07/10/17 07:05:00 em	21.569	20.519
663	07/10/17 07:10:00 em	21.855	21.187
664	07/10/17 07:15:00 em	22.046	21.569
665	07/10/17 07:20:00 em	22.333	21.760
666	07/10/17 07:25:00 em	22.525	21.951
667	07/10/17 07:30:00 em	22.717	22.142
668	07/10/17 07:35:00 em	22.908	22.238
669	07/10/17 07:40:00 em	22.908	22.333
670	07/10/17 07:45:00 em	22.812	22.333
671	07/10/17 07:50:00 em	22.717	22.429
672	07/10/17 07:55:00 em	22.621	22.333
673	07/10/17 08:00:00 em	22.429	22.333
674	07/10/17 08:05:00 em	22.238	22.238
675	07/10/17 08:10:00 em	21.951	22.046
676	07/10/17 08:15:00 em	22.046	22.046
677	07/10/17 08:20:00 em	22.429	22.142
678	07/10/17 08:25:00 em	23.004	22.333
679	07/10/17 08:30:00 em	23.581	22.621
680	07/10/17 08:35:00 em	24.255	22.812
681	07/10/17 08:40:00 em	24.835	23.100
682	07/10/17 08:45:00 em	25.416	23.388
683	07/10/17 08:50:00 em	25.902	23.677
684	07/10/17 08:55:00 em	26.390	23.966
685	07/10/17 09:00:00 em	26.781	24.158
686	07/10/17 09:05:00 em	27.075	24.448
687	07/10/17 09:10:00 em	27.272	24.641
688	07/10/17 09:15:00 em	27.468	24.738
689	07/10/17 09:20:00 em	27.665	24.931
690	07/10/17 09:25:00 em	27.665	25.028
691	07/10/17 09:30:00 em	27.665	25.125
692	07/10/17 09:35:00 em	27.665	25.125
693	07/10/17 09:40:00 em	27.567	25.125
694	07/10/17 09:45:00 em	27.468	25.125
695	07/10/17 09:50:00 em	27.468	25.125
696	07/10/17 09:55:00 em	27.370	25.125
697	07/10/17 10:00:00 em	27.272	25.125
698	07/10/17 10:05:00 em	27.173	25.125
699	07/10/17 10:10:00 em	27.075	25.028
700	07/10/17 10:15:00 em	26.879	25.028
701	07/10/17 10:20:00 em	26.781	24.931
702	07/10/17 10:25:00 em	26.683	24.931
703	07/10/17 10:30:00 em	26.585	24.835
704	07/10/17 10:35:00 em	26.488	24.738
705	07/10/17 10:40:00 em	26.390	24.738
706	07/10/17 10:45:00 em	26.390	24.738
707	07/10/17 10:50:00 em	26.292	24.641
708	07/10/17 10:55:00 em	26.292	24.641
709	07/10/17 11:00:00 em	26.195	24.641
710	07/10/17 11:05:00 em	26.195	24.641
711	07/10/17 11:10:00 em	26.097	24.641
712	07/10/17 11:15:00 em	26.097	24.641
713	07/10/17 11:20:00 em	26.000	24.641
714	07/10/17 11:25:00 em	25.902	24.641
715	07/10/17 11:30:00 em	25.902	24.641
716	07/10/17 11:35:00 em	25.805	24.738
717	07/10/17 11:40:00 em	25.805	24.641
718	07/10/17 11:45:00 em	25.708	24.738
719	07/10/17 11:50:00 em	25.708	24.738
720	07/10/17 11:55:00 em	25.610	24.641
721	07/11/17 12:00:00 fm	25.610	24.641
722	07/11/17 12:05:00 fm	25.513	24.738
723	07/11/17 12:10:00 fm	25.513	24.641
724	07/11/17 12:15:00 fm	25.513	24.641
725	07/11/17 12:20:00 fm	25.416	24.738
726	07/11/17 12:25:00 fm	25.416	24.738
727	07/11/17 12:30:00 fm	25.416	24.641
728	07/11/17 12:35:00 fm	25.319	24.738
729	07/11/17 12:40:00 fm	25.319	24.738
730	07/11/17 12:45:00 fm	25.319	24.738
731	07/11/17 12:50:00 fm	25.319	24.738
732	07/11/17 12:55:00 fm	25.319	24.738
733	07/11/17 01:00:00 fm	25.319	24.738
734	07/11/17 01:05:00 fm	25.222	24.738
735	07/11/17 01:10:00 fm	25.222	24.738
736	07/11/17 01:15:00 fm	25.222	24.738
737	07/11/17 01:20:00 fm	25.222	24.738
738	07/11/17 01:25:00 fm	25.222	24.738
739	07/11/17 01:30:00 fm	25.222	24.738
740	07/11/17 01:35:00 fm	25.222	24.738
741	07/11/17 01:40:00 fm	25.125	24.738
742	07/11/17 01:45:00 fm	25.125	24.738
743	07/11/17 01:50:00 fm	25.125	24.738
744	07/11/17 01:55:00 fm	25.125	24.738
745	07/11/17 02:00:00 fm	25.125	24.738
746	07/11/17 02:05:00 fm	25.125	24.738
747	07/11/17 02:10:00 fm	25.125	24.738
748	07/11/17 02:15:00 fm	25.125	24.738
749	07/11/17 02:20:00 fm	25.125	24.738
750	07/11/17 02:25:00 fm	25.125	24.738
751	07/11/17 02:30:00 fm	25.125	24.738
752	07/11/17 02:35:00 fm	25.028	24.738
753	07/11/17 02:40:00 fm	25.028	24.738
754	07/11/17 02:45:00 fm	25.028	24.738
755	07/11/17 02:50:00 fm	25.028	24.738
756	07/11/17 02:55:00 fm	25.028	24.738
757	07/11/17 03:00:00 fm	25.028	24.738
758	07/11/17 03:05:00 fm	25.028	24.738
759	07/11/17 03:10:00 fm	25.028	24.738
760	07/11/17 03:15:00 fm	25.028	24.738
761	07/11/17 03:20:00 fm	25.028	24.738
762	07/11/17 03:25:00 fm	24.931	24.738
763	07/11/17 03:30:00 fm	24.931	24.641
764	07/11/17 03:35:00 fm	24.931	24.641
765	07/11/17 03:40:00 fm	24.931	24.641
766	07/11/17 03:45:00 fm	24.931	24.641
767	07/11/17 03:50:00 fm	24.931	24.641
768	07/11/17 03:55:00 fm	24.931	24.641
769	07/11/17 04:00:00 fm	24.931	24.641
770	07/11/17 04:05:00 fm	24.931	24.641
771	07/11/17 04:10:00 fm	24.931	24.641
772	07/11/17 04:15:00 fm	24.931	24.641
773	07/11/17 04:20:00 fm	24.931	24.641
774	07/11/17 04:25:00 fm	24.931	24.641
775	07/11/17 04:30:00 fm	24.931	24.641
776	07/11/17 04:35:00 fm	24.931	24.641
777	07/11/17 04:40:00 fm	24.931	24.641
778	07/11/17 04:45:00 fm	24.931	24.641
779	07/11/17 04:50:00 fm	26.292	25.902

## Sheet: Raft6
Raft6
#	Date Time, GMT+02:00	Temp, °C (LGR S/N: 20160554, SEN S/N: 20160554)	Temp, °C (LGR S/N: 20160555, SEN S/N: 20160555)
1	07/08/17 12:00:00 em	18.616	19.662
2	07/08/17 12:05:00 em	18.711	17.094
3	07/08/17 12:10:00 em	19.187	17.665
4	07/08/17 12:15:00 em	20.138	18.331
5	07/08/17 12:20:00 em	20.805	19.282
6	07/08/17 12:25:00 em	20.901	19.853
7	07/08/17 12:30:00 em	20.805	19.948
8	07/08/17 12:35:00 em	20.519	19.662
9	07/08/17 12:40:00 em	20.996	19.948
10	07/08/17 12:45:00 em	21.855	21.091
11	07/08/17 12:50:00 em	22.333	21.282
12	07/08/17 12:55:00 em	22.238	21.091
13	07/08/17 01:00:00 em	21.569	21.664
14	07/08/17 01:05:00 em	20.901	21.187
15	07/08/17 01:10:00 em	21.091	21.378
16	07/08/17 01:15:00 em	21.091	21.378
17	07/08/17 01:20:00 em	21.091	21.378
18	07/08/17 01:25:00 em	21.091	21.378
19	07/08/17 01:30:00 em	21.091	21.378
20	07/08/17 01:35:00 em	21.187	21.378
21	07/08/17 01:40:00 em	21.282	21.378
22	07/08/17 01:45:00 em	21.378	21.473
23	07/08/17 01:50:00 em	21.473	21.569
24	07/08/17 01:55:00 em	21.569	21.569
25	07/08/17 02:00:00 em	21.664	21.664
26	07/08/17 02:05:00 em	21.760	21.760
27	07/08/17 02:10:00 em	21.855	21.855
28	07/08/17 02:15:00 em	21.951	21.855
29	07/08/17 02:20:00 em	22.046	21.951
30	07/08/17 02:25:00 em	22.142	22.046
31	07/08/17 02:30:00 em	22.142	22.046
32	07/08/17 02:35:00 em	22.238	22.142
33	07/08/17 02:40:00 em	22.238	22.238
34	07/08/17 02:45:00 em	22.333	22.238
35	07/08/17 02:50:00 em	22.429	22.333
36	07/08/17 02:55:00 em	22.429	22.333
37	07/08/17 03:00:00 em	22.525	22.429
38	07/08/17 03:05:00 em	22.525	22.525
39	07/08/17 03:10:00 em	22.621	22.525
40	07/08/17 03:15:00 em	22.621	22.621
41	07/08/17 03:20:00 em	22.717	22.621
42	07/08/17 03:25:00 em	22.717	22.717
43	07/08/17 03:30:00 em	22.812	22.812
44	07/08/17 03:35:00 em	22.908	22.812
45	07/08/17 03:40:00 em	22.908	22.908
46	07/08/17 03:45:00 em	22.812	23.004
47	07/08/17 03:50:00 em	22.717	23.004
48	07/08/17 03:55:00 em	22.525	23.100
49	07/08/17 04:00:00 em	22.333	23.100
50	07/08/17 04:05:00 em	22.142	23.100
51	07/08/17 04:10:00 em	21.951	23.004
52	07/08/17 04:15:00 em	21.855	23.004
53	07/08/17 04:20:00 em	21.760	22.908
54	07/08/17 04:25:00 em	21.760	22.812
55	07/08/17 04:30:00 em	21.664	22.717
56	07/08/17 04:35:00 em	21.569	22.621
57	07/08/17 04:40:00 em	21.569	22.525
58	07/08/17 04:45:00 em	21.473	22.429
59	07/08/17 04:50:00 em	21.473	22.333
60	07/08/17 04:55:00 em	21.473	22.333
61	07/08/17 05:00:00 em	21.378	22.238
62	07/08/17 05:05:00 em	21.378	22.142
63	07/08/17 05:10:00 em	21.378	22.046
64	07/08/17 05:15:00 em	21.282	22.046
65	07/08/17 05:20:00 em	21.282	21.951
66	07/08/17 05:25:00 em	21.282	21.855
67	07/08/17 05:30:00 em	21.282	21.855
68	07/08/17 05:35:00 em	21.187	21.760
69	07/08/17 05:40:00 em	21.091	21.760
70	07/08/17 05:45:00 em	20.901	21.664
71	07/08/17 05:50:00 em	20.805	21.569
72	07/08/17 05:55:00 em	20.615	21.473
73	07/08/17 06:00:00 em	20.519	21.378
74	07/08/17 06:05:00 em	20.329	21.187
75	07/08/17 06:10:00 em	20.234	21.091
76	07/08/17 06:15:00 em	20.138	20.996
77	07/08/17 06:20:00 em	20.043	20.901
78	07/08/17 06:25:00 em	19.853	20.805
79	07/08/17 06:30:00 em	19.758	20.710
80	07/08/17 06:35:00 em	19.758	20.615
81	07/08/17 06:40:00 em	19.662	20.519
82	07/08/17 06:45:00 em	19.567	20.519
83	07/08/17 06:50:00 em	19.567	20.424
84	07/08/17 06:55:00 em	19.472	20.329
85	07/08/17 07:00:00 em	19.472	20.329
86	07/08/17 07:05:00 em	19.472	20.234
87	07/08/17 07:10:00 em	19.377	20.138
88	07/08/17 07:15:00 em	19.377	20.138
89	07/08/17 07:20:00 em	19.377	20.043
90	07/08/17 07:25:00 em	19.377	20.043
91	07/08/17 07:30:00 em	19.377	19.948
92	07/08/17 07:35:00 em	19.377	19.948
93	07/08/17 07:40:00 em	19.377	19.948
94	07/08/17 07:45:00 em	19.377	19.853
95	07/08/17 07:50:00 em	19.282	19.853
96	07/08/17 07:55:00 em	19.282	19.853
97	07/08/17 08:00:00 em	19.282	19.758
98	07/08/17 08:05:00 em	19.282	19.758
99	07/08/17 08:10:00 em	19.282	19.758
100	07/08/17 08:15:00 em	19.282	19.662
101	07/08/17 08:20:00 em	19.282	19.662
102	07/08/17 08:25:00 em	19.282	19.662
103	07/08/17 08:30:00 em	19.187	19.662
104	07/08/17 08:35:00 em	19.187	19.567
105	07/08/17 08:40:00 em	19.187	19.567
106	07/08/17 08:45:00 em	19.187	19.567
107	07/08/17 08:50:00 em	19.187	19.567
108	07/08/17 08:55:00 em	19.187	19.472
109	07/08/17 09:00:00 em	19.187	19.472
110	07/08/17 09:05:00 em	19.187	19.472
111	07/08/17 09:10:00 em	19.187	19.472
112	07/08/17 09:15:00 em	19.092	19.472
113	07/08/17 09:20:00 em	19.092	19.377
114	07/08/17 09:25:00 em	19.092	19.377
115	07/08/17 09:30:00 em	19.092	19.377
116	07/08/17 09:35:00 em	19.092	19.377
117	07/08/17 09:40:00 em	19.092	19.377
118	07/08/17 09:45:00 em	19.092	19.282
119	07/08/17 09:50:00 em	19.092	19.282
120	07/08/17 09:55:00 em	18.996	19.282
121	07/08/17 10:00:00 em	18.996	19.282
122	07/08/17 10:05:00 em	18.996	19.282
123	07/08/17 10:10:00 em	18.996	19.282
124	07/08/17 10:15:00 em	18.996	19.187
125	07/08/17 10:20:00 em	18.901	19.187
126	07/08/17 10:25:00 em	18.901	19.187
127	07/08/17 10:30:00 em	18.901	19.187
128	07/08/17 10:35:00 em	18.901	19.187
129	07/08/17 10:40:00 em	18.806	19.092
130	07/08/17 10:45:00 em	18.806	19.092
131	07/08/17 10:50:00 em	18.806	19.092
132	07/08/17 10:55:00 em	18.806	19.092
133	07/08/17 11:00:00 em	18.711	18.996
134	07/08/17 11:05:00 em	18.711	18.996
135	07/08/17 11:10:00 em	18.711	18.996
136	07/08/17 11:15:00 em	18.711	18.996
137	07/08/17 11:20:00 em	18.616	18.901
138	07/08/17 11:25:00 em	18.616	18.901
139	07/08/17 11:30:00 em	18.616	18.901
140	07/08/17 11:35:00 em	18.616	18.901
141	07/08/17 11:40:00 em	18.521	18.806
142	07/08/17 11:45:00 em	18.521	18.806
143	07/08/17 11:50:00 em	18.521	18.806
144	07/08/17 11:55:00 em	18.426	18.806
145	07/09/17 12:00:00 fm	18.426	18.711
146	07/09/17 12:05:00 fm	18.426	18.711
147	07/09/17 12:10:00 fm	18.331	18.711
148	07/09/17 12:15:00 fm	18.331	18.711
149	07/09/17 12:20:00 fm	18.331	18.616
150	07/09/17 12:25:00 fm	18.236	18.616
151	07/09/17 12:30:00 fm	18.236	18.616
152	07/09/17 12:35:00 fm	18.236	18.521
153	07/09/17 12:40:00 fm	18.140	18.521
154	07/09/17 12:45:00 fm	18.140	18.521
155	07/09/17 12:50:00 fm	18.045	18.426
156	07/09/17 12:55:00 fm	18.045	18.426
157	07/09/17 01:00:00 fm	18.045	18.426
158	07/09/17 01:05:00 fm	17.950	18.331
159	07/09/17 01:10:00 fm	17.855	18.331
160	07/09/17 01:15:00 fm	17.855	18.331
161	07/09/17 01:20:00 fm	17.855	18.236
162	07/09/17 01:25:00 fm	17.760	18.236
163	07/09/17 01:30:00 fm	17.760	18.236
164	07/09/17 01:35:00 fm	17.665	18.140
165	07/09/17 01:40:00 fm	17.665	18.140
166	07/09/17 01:45:00 fm	17.665	18.045
167	07/09/17 01:50:00 fm	17.570	18.045
168	07/09/17 01:55:00 fm	17.570	18.045
169	07/09/17 02:00:00 fm	17.570	17.950
170	07/09/17 02:05:00 fm	17.475	17.950
171	07/09/17 02:10:00 fm	17.475	17.950
172	07/09/17 02:15:00 fm	17.475	17.855
173	07/09/17 02:20:00 fm	17.379	17.855
174	07/09/17 02:25:00 fm	17.379	17.855
175	07/09/17 02:30:00 fm	17.284	17.760
176	07/09/17 02:35:00 fm	17.284	17.760
177	07/09/17 02:40:00 fm	17.284	17.665
178	07/09/17 02:45:00 fm	17.189	17.665
179	07/09/17 02:50:00 fm	17.189	17.665
180	07/09/17 02:55:00 fm	17.094	17.570
181	07/09/17 03:00:00 fm	17.094	17.570
182	07/09/17 03:05:00 fm	17.094	17.570
183	07/09/17 03:10:00 fm	16.999	17.475
184	07/09/17 03:15:00 fm	16.999	17.475
185	07/09/17 03:20:00 fm	16.999	17.475
186	07/09/17 03:25:00 fm	16.903	17.379
187	07/09/17 03:30:00 fm	16.903	17.379
188	07/09/17 03:35:00 fm	16.808	17.284
189	07/09/17 03:40:00 fm	16.808	17.284
190	07/09/17 03:45:00 fm	16.808	17.284
191	07/09/17 03:50:00 fm	16.713	17.189
192	07/09/17 03:55:00 fm	16.713	17.189
193	07/09/17 04:00:00 fm	16.618	17.189
194	07/09/17 04:05:00 fm	16.618	17.094
195	07/09/17 04:10:00 fm	16.618	17.094
196	07/09/17 04:15:00 fm	16.523	17.094
197	07/09/17 04:20:00 fm	16.523	16.999
198	07/09/17 04:25:00 fm	16.523	16.999
199	07/09/17 04:30:00 fm	16.427	16.903
200	07/09/17 04:35:00 fm	16.427	16.903
201	07/09/17 04:40:00 fm	16.332	16.903
202	07/09/17 04:45:00 fm	16.332	16.808
203	07/09/17 04:50:00 fm	16.332	16.808
204	07/09/17 04:55:00 fm	16.237	16.808
205	07/09/17 05:00:00 fm	16.237	16.713
206	07/09/17 05:05:00 fm	16.141	16.713
207	07/09/17 05:10:00 fm	16.141	16.713
208	07/09/17 05:15:00 fm	16.141	16.618
209	07/09/17 05:20:00 fm	16.046	16.618
210	07/09/17 05:25:00 fm	16.046	16.523
211	07/09/17 05:30:00 fm	15.951	16.523
212	07/09/17 05:35:00 fm	15.951	16.523
213	07/09/17 05:40:00 fm	15.855	16.427
214	07/09/17 05:45:00 fm	15.855	16.427
215	07/09/17 05:50:00 fm	15.760	16.332
216	07/09/17 05:55:00 fm	15.760	16.332
217	07/09/17 06:00:00 fm	15.760	16.332
218	07/09/17 06:05:00 fm	15.664	16.237
219	07/09/17 06:10:00 fm	15.664	16.237
220	07/09/17 06:15:00 fm	15.569	16.237
221	07/09/17 06:20:00 fm	15.569	16.141
222	07/09/17 06:25:00 fm	15.569	16.141
223	07/09/17 06:30:00 fm	15.473	16.046
224	07/09/17 06:35:00 fm	15.473	16.046
225	07/09/17 06:40:00 fm	15.473	16.046
226	07/09/17 06:45:00 fm	15.378	16.046
227	07/09/17 06:50:00 fm	15.378	15.951
228	07/09/17 06:55:00 fm	15.378	15.951
229	07/09/17 07:00:00 fm	15.282	15.951
230	07/09/17 07:05:00 fm	15.282	15.855
231	07/09/17 07:10:00 fm	15.282	15.855
232	07/09/17 07:15:00 fm	15.282	15.855
233	07/09/17 07:20:00 fm	15.282	15.855
234	07/09/17 07:25:00 fm	16.332	16.046
235	07/09/17 07:30:00 fm	17.475	17.379
236	07/09/17 07:35:00 fm	16.618	16.713
237	07/09/17 07:40:00 fm	16.046	16.237
238	07/09/17 07:45:00 fm	15.760	15.951
239	07/09/17 07:50:00 fm	15.664	15.855
240	07/09/17 07:55:00 fm	15.473	15.664
241	07/09/17 08:00:00 fm	15.282	15.664
242	07/09/17 08:05:00 fm	16.427	16.523
243	07/09/17 08:10:00 fm	17.855	17.950
244	07/09/17 08:15:00 fm	18.806	18.806
245	07/09/17 08:20:00 fm	18.996	19.567
246	07/09/17 08:25:00 fm	16.903	17.189
247	07/09/17 08:30:00 fm	15.664	15.951
248	07/09/17 08:35:00 fm	15.473	15.569
249	07/09/17 08:40:00 fm	15.378	15.951
250	07/09/17 08:45:00 fm	15.378	16.141
251	07/09/17 08:50:00 fm	15.473	15.951
252	07/09/17 08:55:00 fm	15.760	16.427
253	07/09/17 09:00:00 fm	15.760	16.237
254	07/09/17 09:05:00 fm	15.951	16.046
255	07/09/17 09:10:00 fm	16.808	16.237
256	07/09/17 09:15:00 fm	18.236	17.570
257	07/09/17 09:20:00 fm	17.189	16.999
258	07/09/17 09:25:00 fm	16.427	16.523
259	07/09/17 09:30:00 fm	16.523	16.523
260	07/09/17 09:35:00 fm	16.808	16.903
261	07/09/17 09:40:00 fm	17.094	17.094
262	07/09/17 09:45:00 fm	15.855	15.760
263	07/09/17 09:50:00 fm	15.187	15.091
264	07/09/17 09:55:00 fm	14.804	14.613
265	07/09/17 10:00:00 fm	14.517	14.421
266	07/09/17 10:05:00 fm	16.237	16.713
267	07/09/17 10:10:00 fm	18.711	18.616
268	07/09/17 10:15:00 fm	19.567	19.092
269	07/09/17 10:20:00 fm	19.662	19.377
270	07/09/17 10:25:00 fm	19.377	18.901
271	07/09/17 10:30:00 fm	20.138	19.662
272	07/09/17 10:35:00 fm	20.519	20.043
273	07/09/17 10:40:00 fm	20.615	20.138
274	07/09/17 10:45:00 fm	20.234	19.853
275	07/09/17 10:50:00 fm	20.329	19.853
276	07/09/17 10:55:00 fm	20.615	20.138
277	07/09/17 11:00:00 fm	21.187	20.710
278	07/09/17 11:05:00 fm	21.282	20.996
279	07/09/17 11:10:00 fm	21.473	21.187
280	07/09/17 11:15:00 fm	21.855	21.569
281	07/09/17 11:20:00 fm	21.664	21.569
282	07/09/17 11:25:00 fm	21.951	21.473
283	07/09/17 11:30:00 fm	22.046	21.569
284	07/09/17 11:35:00 fm	22.238	21.855
285	07/09/17 11:40:00 fm	22.142	21.855
286	07/09/17 11:45:00 fm	22.238	21.951
287	07/09/17 11:50:00 fm	22.142	21.760
288	07/09/17 11:55:00 fm	22.142	21.855
289	07/09/17 12:00:00 em	22.046	21.760
290	07/09/17 12:05:00 em	21.760	21.569
291	07/09/17 12:10:00 em	21.664	21.569
292	07/09/17 12:15:00 em	22.238	21.951
293	07/09/17 12:20:00 em	22.238	21.951
294	07/09/17 12:25:00 em	21.760	21.473
295	07/09/17 12:30:00 em	21.378	21.187
296	07/09/17 12:35:00 em	21.951	21.664
297	07/09/17 12:40:00 em	22.812	22.333
298	07/09/17 12:45:00 em	23.292	22.812
299	07/09/17 12:50:00 em	23.100	22.525
300	07/09/17 12:55:00 em	22.717	22.333
301	07/09/17 01:00:00 em	22.525	22.238
302	07/09/17 01:05:00 em	22.812	22.238
303	07/09/17 01:10:00 em	22.908	22.333
304	07/09/17 01:15:00 em	23.196	22.621
305	07/09/17 01:20:00 em	23.484	23.004
306	07/09/17 01:25:00 em	23.677	23.196
307	07/09/17 01:30:00 em	23.677	23.292
308	07/09/17 01:35:00 em	23.869	23.484
309	07/09/17 01:40:00 em	24.062	23.484
310	07/09/17 01:45:00 em	24.158	23.581
311	07/09/17 01:50:00 em	23.966	23.581
312	07/09/17 01:55:00 em	23.869	23.388
313	07/09/17 02:00:00 em	24.158	23.773
314	07/09/17 02:05:00 em	24.351	23.966
315	07/09/17 02:10:00 em	24.545	23.966
316	07/09/17 02:15:00 em	24.545	24.062
317	07/09/17 02:20:00 em	24.641	24.062
318	07/09/17 02:25:00 em	24.641	24.062
319	07/09/17 02:30:00 em	24.641	24.158
320	07/09/17 02:35:00 em	24.738	24.255
321	07/09/17 02:40:00 em	24.738	24.158
322	07/09/17 02:45:00 em	24.641	24.255
323	07/09/17 02:50:00 em	24.641	24.255
324	07/09/17 02:55:00 em	24.931	24.351
325	07/09/17 03:00:00 em	24.931	24.351
326	07/09/17 03:05:00 em	25.028	24.545
327	07/09/17 03:10:00 em	24.931	24.545
328	07/09/17 03:15:00 em	25.028	24.545
329	07/09/17 03:20:00 em	24.835	24.448
330	07/09/17 03:25:00 em	24.738	24.448
331	07/09/17 03:30:00 em	24.835	24.448
332	07/09/17 03:35:00 em	24.931	24.545
333	07/09/17 03:40:00 em	24.931	24.545
334	07/09/17 03:45:00 em	24.931	24.641
335	07/09/17 03:50:00 em	24.738	24.545
336	07/09/17 03:55:00 em	25.125	24.545
337	07/09/17 04:00:00 em	25.222	24.641
338	07/09/17 04:05:00 em	25.125	24.738
339	07/09/17 04:10:00 em	25.125	24.641
340	07/09/17 04:15:00 em	24.738	24.351
341	07/09/17 04:20:00 em	24.255	24.062
342	07/09/17 04:25:00 em	23.966	23.966
343	07/09/17 04:30:00 em	23.773	23.966
344	07/09/17 04:35:00 em	23.966	23.966
345	07/09/17 04:40:00 em	23.581	23.677
346	07/09/17 04:45:00 em	23.581	23.581
347	07/09/17 04:50:00 em	23.581	23.484
348	07/09/17 04:55:00 em	23.484	23.388
349	07/09/17 05:00:00 em	23.388	23.388
350	07/09/17 05:05:00 em	23.196	23.292
351	07/09/17 05:10:00 em	23.196	23.196
352	07/09/17 05:15:00 em	23.100	23.196
353	07/09/17 05:20:00 em	23.004	23.100
354	07/09/17 05:25:00 em	23.004	23.100
355	07/09/17 05:30:00 em	22.908	23.004
356	07/09/17 05:35:00 em	23.004	23.100
357	07/09/17 05:40:00 em	23.004	23.004
358	07/09/17 05:45:00 em	22.812	22.908
359	07/09/17 05:50:00 em	22.621	22.812
360	07/09/17 05:55:00 em	22.525	22.621
361	07/09/17 06:00:00 em	22.525	22.621
362	07/09/17 06:05:00 em	22.621	22.717
363	07/09/17 06:10:00 em	22.621	22.717
364	07/09/17 06:15:00 em	22.525	22.621
365	07/09/17 06:20:00 em	22.429	22.621
366	07/09/17 06:25:00 em	22.429	22.525
367	07/09/17 06:30:00 em	22.333	22.429
368	07/09/17 06:35:00 em	22.238	22.333
369	07/09/17 06:40:00 em	22.142	22.333
370	07/09/17 06:45:00 em	22.046	22.238
371	07/09/17 06:50:00 em	22.046	22.238
372	07/09/17 06:55:00 em	21.951	22.142
373	07/09/17 07:00:00 em	21.951	22.142
374	07/09/17 07:05:00 em	21.951	22.142
375	07/09/17 07:10:00 em	21.855	22.046
376	07/09/17 07:15:00 em	21.760	22.046
377	07/09/17 07:20:00 em	21.664	21.951
378	07/09/17 07:25:00 em	21.760	21.951
379	07/09/17 07:30:00 em	21.569	21.855
380	07/09/17 07:35:00 em	21.664	21.855
381	07/09/17 07:40:00 em	21.569	21.855
382	07/09/17 07:45:00 em	21.569	21.760
383	07/09/17 07:50:00 em	21.473	21.760
384	07/09/17 07:55:00 em	21.569	21.760
385	07/09/17 08:00:00 em	21.473	21.664
386	07/09/17 08:05:00 em	21.473	21.664
387	07/09/17 08:10:00 em	21.378	21.569
388	07/09/17 08:15:00 em	21.282	21.569
389	07/09/17 08:20:00 em	21.378	21.473
390	07/09/17 08:25:00 em	21.282	21.473
391	07/09/17 08:30:00 em	21.187	21.473
392	07/09/17 08:35:00 em	21.091	21.378
393	07/09/17 08:40:00 em	20.996	21.378
394	07/09/17 08:45:00 em	20.996	21.378
395	07/09/17 08:50:00 em	20.996	21.378
396	07/09/17 08:55:00 em	20.996	21.282
397	07/09/17 09:00:00 em	20.996	21.187
398	07/09/17 09:05:00 em	20.901	21.187
399	07/09/17 09:10:00 em	20.901	21.187
400	07/09/17 09:15:00 em	20.901	21.091
401	07/09/17 09:20:00 em	20.901	21.091
402	07/09/17 09:25:00 em	20.805	21.091
403	07/09/17 09:30:00 em	20.805	20.996
404	07/09/17 09:35:00 em	20.710	20.901
405	07/09/17 09:40:00 em	20.615	20.901
406	07/09/17 09:45:00 em	20.519	20.901
407	07/09/17 09:50:00 em	20.519	20.901
408	07/09/17 09:55:00 em	20.519	20.901
409	07/09/17 10:00:00 em	20.424	20.805
410	07/09/17 10:05:00 em	20.424	20.805
411	07/09/17 10:10:00 em	20.519	20.710
412	07/09/17 10:15:00 em	20.519	20.710
413	07/09/17 10:20:00 em	20.424	20.615
414	07/09/17 10:25:00 em	20.329	20.519
415	07/09/17 10:30:00 em	20.424	20.615
416	07/09/17 10:35:00 em	20.424	20.615
417	07/09/17 10:40:00 em	20.234	20.519
418	07/09/17 10:45:00 em	20.234	20.519
419	07/09/17 10:50:00 em	20.234	20.519
420	07/09/17 10:55:00 em	20.234	20.519
421	07/09/17 11:00:00 em	20.043	20.329
422	07/09/17 11:05:00 em	20.043	20.424
423	07/09/17 11:10:00 em	20.043	20.329
424	07/09/17 11:15:00 em	20.043	20.329
425	07/09/17 11:20:00 em	20.138	20.329
426	07/09/17 11:25:00 em	20.043	20.329
427	07/09/17 11:30:00 em	20.043	20.234
428	07/09/17 11:35:00 em	20.043	20.234
429	07/09/17 11:40:00 em	19.948	20.138
430	07/09/17 11:45:00 em	19.853	20.138
431	07/09/17 11:50:00 em	19.853	20.138
432	07/09/17 11:55:00 em	19.853	20.138
433	07/10/17 12:00:00 fm	19.758	20.138
434	07/10/17 12:05:00 fm	19.758	20.138
435	07/10/17 12:10:00 fm	19.758	20.043
436	07/10/17 12:15:00 fm	19.662	20.043
437	07/10/17 12:20:00 fm	19.758	20.043
438	07/10/17 12:25:00 fm	19.853	20.043
439	07/10/17 12:30:00 fm	19.758	19.948
440	07/10/17 12:35:00 fm	19.758	19.948
441	07/10/17 12:40:00 fm	19.662	19.948
442	07/10/17 12:45:00 fm	19.758	19.948
443	07/10/17 12:50:00 fm	19.567	19.853
444	07/10/17 12:55:00 fm	19.472	19.853
445	07/10/17 01:00:00 fm	19.472	19.758
446	07/10/17 01:05:00 fm	19.377	19.758
447	07/10/17 01:10:00 fm	19.472	19.758
448	07/10/17 01:15:00 fm	19.472	19.758
449	07/10/17 01:20:00 fm	19.377	19.758
450	07/10/17 01:25:00 fm	19.472	19.758
451	07/10/17 01:30:00 fm	19.472	19.662
452	07/10/17 01:35:00 fm	19.472	19.662
453	07/10/17 01:40:00 fm	19.472	19.662
454	07/10/17 01:45:00 fm	19.472	19.662
455	07/10/17 01:50:00 fm	19.377	19.567
456	07/10/17 01:55:00 fm	19.282	19.567
457	07/10/17 02:00:00 fm	19.377	19.567
458	07/10/17 02:05:00 fm	19.377	19.567
459	07/10/17 02:10:00 fm	19.282	19.567
460	07/10/17 02:15:00 fm	19.187	19.567
461	07/10/17 02:20:00 fm	19.187	19.472
462	07/10/17 02:25:00 fm	19.187	19.472
463	07/10/17 02:30:00 fm	18.901	19.377
464	07/10/17 02:35:00 fm	19.092	19.472
465	07/10/17 02:40:00 fm	19.187	19.377
466	07/10/17 02:45:00 fm	18.996	19.377
467	07/10/17 02:50:00 fm	19.092	19.377
468	07/10/17 02:55:00 fm	19.092	19.377
469	07/10/17 03:00:00 fm	19.092	19.282
470	07/10/17 03:05:00 fm	18.996	19.282
471	07/10/17 03:10:00 fm	19.092	19.377
472	07/10/17 03:15:00 fm	19.092	19.282
473	07/10/17 03:20:00 fm	19.092	19.282
474	07/10/17 03:25:00 fm	19.092	19.282
475	07/10/17 03:30:00 fm	18.901	19.187
476	07/10/17 03:35:00 fm	18.901	19.282
477	07/10/17 03:40:00 fm	18.901	19.187
478	07/10/17 03:45:00 fm	18.901	19.187
479	07/10/17 03:50:00 fm	18.996	19.187
480	07/10/17 03:55:00 fm	18.996	19.187
481	07/10/17 04:00:00 fm	18.901	19.092
482	07/10/17 04:05:00 fm	18.711	19.092
483	07/10/17 04:10:00 fm	18.711	19.092
484	07/10/17 04:15:00 fm	18.806	19.092
485	07/10/17 04:20:00 fm	18.901	19.092
486	07/10/17 04:25:00 fm	18.806	19.092
487	07/10/17 04:30:00 fm	18.806	19.092
488	07/10/17 04:35:00 fm	18.806	18.996
489	07/10/17 04:40:00 fm	18.806	18.996
490	07/10/17 04:45:00 fm	18.806	18.996
491	07/10/17 04:50:00 fm	18.806	18.996
492	07/10/17 04:55:00 fm	18.806	18.901
493	07/10/17 05:00:00 fm	18.616	18.901
494	07/10/17 05:05:00 fm	18.521	18.901
495	07/10/17 05:10:00 fm	18.711	18.901
496	07/10/17 05:15:00 fm	18.711	18.901
497	07/10/17 05:20:00 fm	18.616	18.901
498	07/10/17 05:25:00 fm	18.521	18.901
499	07/10/17 05:30:00 fm	18.616	18.901
500	07/10/17 05:35:00 fm	18.711	18.901
501	07/10/17 05:40:00 fm	18.711	18.806
502	07/10/17 05:45:00 fm	18.521	18.901
503	07/10/17 05:50:00 fm	18.616	18.806
504	07/10/17 05:55:00 fm	18.711	18.806
505	07/10/17 06:00:00 fm	18.616	18.806
506	07/10/17 06:05:00 fm	18.616	18.806
507	07/10/17 06:10:00 fm	18.616	18.806
508	07/10/17 06:15:00 fm	18.521	18.711
509	07/10/17 06:20:00 fm	18.616	18.711
510	07/10/17 06:25:00 fm	18.616	18.711
511	07/10/17 06:30:00 fm	18.616	18.806
512	07/10/17 06:35:00 fm	18.616	18.711
513	07/10/17 06:40:00 fm	18.616	18.711
514	07/10/17 06:45:00 fm	18.616	18.711
515	07/10/17 06:50:00 fm	18.521	18.711
516	07/10/17 06:55:00 fm	18.616	18.711
517	07/10/17 07:00:00 fm	18.616	18.711
518	07/10/17 07:05:00 fm	18.616	18.711
519	07/10/17 07:10:00 fm	18.616	18.711
520	07/10/17 07:15:00 fm	18.616	18.711
521	07/10/17 07:20:00 fm	18.616	18.616
522	07/10/17 07:25:00 fm	18.521	18.711
523	07/10/17 07:30:00 fm	18.616	18.711
524	07/10/17 07:35:00 fm	18.616	18.711
525	07/10/17 07:40:00 fm	18.996	18.711
526	07/10/17 07:45:00 fm	19.092	18.711
527	07/10/17 07:50:00 fm	18.901	18.711
528	07/10/17 07:55:00 fm	18.806	18.711
529	07/10/17 08:00:00 fm	18.806	18.711
530	07/10/17 08:05:00 fm	18.806	18.711
531	07/10/17 08:10:00 fm	18.711	18.711
532	07/10/17 08:15:00 fm	18.616	18.711
533	07/10/17 08:20:00 fm	18.711	18.711
534	07/10/17 08:25:00 fm	18.711	18.711
535	07/10/17 08:30:00 fm	18.711	18.711
536	07/10/17 08:35:00 fm	18.711	18.711
537	07/10/17 08:40:00 fm	18.711	18.711
538	07/10/17 08:45:00 fm	18.711	18.806
539	07/10/17 08:50:00 fm	18.806	18.901
540	07/10/17 08:55:00 fm	18.996	19.092
541	07/10/17 09:00:00 fm	19.092	19.092
542	07/10/17 09:05:00 fm	19.187	19.092
543	07/10/17 09:10:00 fm	19.092	19.092
544	07/10/17 09:15:00 fm	19.092	19.187
545	07/10/17 09:20:00 fm	19.282	19.282
546	07/10/17 09:25:00 fm	19.377	19.282
547	07/10/17 09:30:00 fm	19.472	19.377
548	07/10/17 09:35:00 fm	19.472	19.472
549	07/10/17 09:40:00 fm	19.662	19.567
550	07/10/17 09:45:00 fm	19.948	19.758
551	07/10/17 09:50:00 fm	20.043	19.758
552	07/10/17 09:55:00 fm	20.234	19.948
553	07/10/17 10:00:00 fm	20.424	20.043
554	07/10/17 10:05:00 fm	20.519	20.043
555	07/10/17 10:10:00 fm	20.519	20.138
556	07/10/17 10:15:00 fm	20.519	20.138
557	07/10/17 10:20:00 fm	20.424	20.138
558	07/10/17 10:25:00 fm	20.615	20.138
559	07/10/17 10:30:00 fm	20.615	20.138
560	07/10/17 10:35:00 fm	20.519	20.138
561	07/10/17 10:40:00 fm	20.329	20.043
562	07/10/17 10:45:00 fm	20.424	20.043
563	07/10/17 10:50:00 fm	20.519	20.138
564	07/10/17 10:55:00 fm	20.615	20.138
565	07/10/17 11:00:00 fm	20.805	20.329
566	07/10/17 11:05:00 fm	21.091	20.615
567	07/10/17 11:10:00 fm	21.091	20.615
568	07/10/17 11:15:00 fm	21.282	20.996
569	07/10/17 11:20:00 fm	21.282	20.996
570	07/10/17 11:25:00 fm	21.473	20.996
571	07/10/17 11:30:00 fm	21.664	21.187
572	07/10/17 11:35:00 fm	21.760	21.378
573	07/10/17 11:40:00 fm	21.951	21.473
574	07/10/17 11:45:00 fm	22.142	21.569
575	07/10/17 11:50:00 fm	21.855	21.473
576	07/10/17 11:55:00 fm	21.760	21.378
577	07/10/17 12:00:00 em	21.760	21.378
578	07/10/17 12:05:00 em	21.855	21.569
579	07/10/17 12:10:00 em	22.142	21.664
580	07/10/17 12:15:00 em	22.142	21.855
581	07/10/17 12:20:00 em	22.333	21.951
582	07/10/17 12:25:00 em	22.717	22.429
583	07/10/17 12:30:00 em	23.004	22.621
584	07/10/17 12:35:00 em	23.004	22.621
585	07/10/17 12:40:00 em	22.908	22.621
586	07/10/17 12:45:00 em	23.100	22.621
587	07/10/17 12:50:00 em	22.812	22.429
588	07/10/17 12:55:00 em	23.004	22.525
589	07/10/17 01:00:00 em	23.004	22.717
590	07/10/17 01:05:00 em	23.196	22.812
591	07/10/17 01:10:00 em	23.100	22.812
592	07/10/17 01:15:00 em	23.196	22.812
593	07/10/17 01:20:00 em	23.581	22.908
594	07/10/17 01:25:00 em	23.677	23.100
595	07/10/17 01:30:00 em	23.773	23.196
596	07/10/17 01:35:00 em	23.388	23.004
597	07/10/17 01:40:00 em	23.388	22.812
598	07/10/17 01:45:00 em	23.484	23.004
599	07/10/17 01:50:00 em	23.388	23.004
600	07/10/17 01:55:00 em	23.292	22.908
601	07/10/17 02:00:00 em	23.388	23.004
602	07/10/17 02:05:00 em	23.484	23.004
603	07/10/17 02:10:00 em	23.484	23.004
604	07/10/17 02:15:00 em	23.484	22.908
605	07/10/17 02:20:00 em	23.292	22.908
606	07/10/17 02:25:00 em	23.388	22.908
607	07/10/17 02:30:00 em	23.388	23.004
608	07/10/17 02:35:00 em	23.484	23.100
609	07/10/17 02:40:00 em	23.484	23.004
610	07/10/17 02:45:00 em	23.484	23.004
611	07/10/17 02:50:00 em	23.388	22.908
612	07/10/17 02:55:00 em	23.581	23.004
613	07/10/17 03:00:00 em	23.677	23.004
614	07/10/17 03:05:00 em	23.677	23.004
615	07/10/17 03:10:00 em	23.677	23.004
616	07/10/17 03:15:00 em	23.388	23.100
617	07/10/17 03:20:00 em	23.196	23.004
618	07/10/17 03:25:00 em	23.292	22.908
619	07/10/17 03:30:00 em	23.196	23.004
620	07/10/17 03:35:00 em	23.196	23.004
621	07/10/17 03:40:00 em	23.100	22.908
622	07/10/17 03:45:00 em	23.100	22.908
623	07/10/17 03:50:00 em	23.388	22.908
624	07/10/17 03:55:00 em	23.292	22.908
625	07/10/17 04:00:00 em	23.196	22.812
626	07/10/17 04:05:00 em	23.292	22.908
627	07/10/17 04:10:00 em	23.388	22.908
628	07/10/17 04:15:00 em	23.292	22.908
629	07/10/17 04:20:00 em	23.196	22.812
630	07/10/17 04:25:00 em	23.100	22.717
631	07/10/17 04:30:00 em	23.004	22.717
632	07/10/17 04:35:00 em	22.908	22.621
633	07/10/17 04:40:00 em	22.812	22.525
634	07/10/17 04:45:00 em	22.717	22.525
635	07/10/17 04:50:00 em	22.525	22.525
636	07/10/17 04:55:00 em	22.525	22.429
637	07/10/17 05:00:00 em	22.429	22.429
638	07/10/17 05:05:00 em	22.429	22.429
639	07/10/17 05:10:00 em	22.429	22.333
640	07/10/17 05:15:00 em	22.429	22.333
641	07/10/17 05:20:00 em	22.429	22.333
642	07/10/17 05:25:00 em	22.333	22.333
643	07/10/17 05:30:00 em	22.238	22.238
644	07/10/17 05:35:00 em	22.238	22.333
645	07/10/17 05:40:00 em	22.238	22.238
646	07/10/17 05:45:00 em	22.238	22.238
647	07/10/17 05:50:00 em	22.046	22.238
648	07/10/17 05:55:00 em	22.046	22.142
649	07/10/17 06:00:00 em	22.046	22.142
650	07/10/17 06:05:00 em	22.046	22.142
651	07/10/17 06:10:00 em	20.901	20.996
652	07/10/17 06:15:00 em	19.758	19.472
653	07/10/17 06:20:00 em	19.472	18.996
654	07/10/17 06:25:00 em	19.377	18.806
655	07/10/17 06:30:00 em	19.187	18.616
656	07/10/17 06:35:00 em	18.426	18.045
657	07/10/17 06:40:00 em	17.950	17.570
658	07/10/17 06:45:00 em	18.140	17.665
659	07/10/17 06:50:00 em	18.426	17.950
660	07/10/17 06:55:00 em	19.092	19.662
661	07/10/17 07:00:00 em	19.187	19.758
662	07/10/17 07:05:00 em	19.472	21.664
663	07/10/17 07:10:00 em	22.621	22.238
664	07/10/17 07:15:00 em	22.621	22.429
665	07/10/17 07:20:00 em	22.525	22.429
666	07/10/17 07:25:00 em	22.525	22.525
667	07/10/17 07:30:00 em	22.525	22.525
668	07/10/17 07:35:00 em	22.525	22.621
669	07/10/17 07:40:00 em	22.525	22.621
670	07/10/17 07:45:00 em	22.525	22.621
671	07/10/17 07:50:00 em	22.429	22.621
672	07/10/17 07:55:00 em	22.429	22.621
673	07/10/17 08:00:00 em	22.333	22.621
674	07/10/17 08:05:00 em	22.238	22.525
675	07/10/17 08:10:00 em	22.046	22.429
676	07/10/17 08:15:00 em	22.046	22.429
677	07/10/17 08:20:00 em	22.238	22.621
678	07/10/17 08:25:00 em	22.429	22.812
679	07/10/17 08:30:00 em	22.717

## Sheet: Raft7
Raft7
#	Date Time, GMT+02:00	Temp, °C (LGR S/N: 20160552, SEN S/N: 20160552)	Temp, °C (LGR S/N: 20160553, SEN S/N: 20160553)
1	07/08/17 12:00:00 em	16.903	16.999
2	07/08/17 12:05:00 em	17.855	18.045
3	07/08/17 12:10:00 em	18.996	18.901
4	07/08/17 12:15:00 em	20.234	19.948
5	07/08/17 12:20:00 em	21.091	20.710
6	07/08/17 12:25:00 em	21.473	20.901
7	07/08/17 12:30:00 em	21.378	20.901
8	07/08/17 12:35:00 em	21.091	20.710
9	07/08/17 12:40:00 em	21.569	21.187
10	07/08/17 12:45:00 em	22.429	21.855
11	07/08/17 12:50:00 em	23.004	22.142
12	07/08/17 12:55:00 em	22.525	21.855
13	07/08/17 01:00:00 em	22.142	21.664
14	07/08/17 01:05:00 em	21.282	20.901
15	07/08/17 01:10:00 em	21.282	21.091
16	07/08/17 01:15:00 em	21.282	21.187
17	07/08/17 01:20:00 em	21.187	21.187
18	07/08/17 01:25:00 em	21.282	21.187
19	07/08/17 01:30:00 em	21.282	21.187
20	07/08/17 01:35:00 em	21.282	21.187
21	07/08/17 01:40:00 em	21.378	21.282
22	07/08/17 01:45:00 em	21.473	21.378
23	07/08/17 01:50:00 em	21.569	21.378
24	07/08/17 01:55:00 em	21.569	21.473
25	07/08/17 02:00:00 em	21.664	21.569
26	07/08/17 02:05:00 em	21.760	21.664
27	07/08/17 02:10:00 em	21.760	21.664
28	07/08/17 02:15:00 em	21.855	21.760
29	07/08/17 02:20:00 em	21.951	21.855
30	07/08/17 02:25:00 em	22.046	21.951
31	07/08/17 02:30:00 em	22.046	21.951
32	07/08/17 02:35:00 em	22.142	22.046
33	07/08/17 02:40:00 em	22.238	22.142
34	07/08/17 02:45:00 em	22.238	22.142
35	07/08/17 02:50:00 em	22.333	22.238
36	07/08/17 02:55:00 em	22.333	22.333
37	07/08/17 03:00:00 em	22.429	22.333
38	07/08/17 03:05:00 em	22.525	22.429
39	07/08/17 03:10:00 em	22.525	22.429
40	07/08/17 03:15:00 em	22.621	22.525
41	07/08/17 03:20:00 em	22.621	22.525
42	07/08/17 03:25:00 em	22.717	22.621
43	07/08/17 03:30:00 em	22.812	22.717
44	07/08/17 03:35:00 em	22.812	22.812
45	07/08/17 03:40:00 em	22.908	22.812
46	07/08/17 03:45:00 em	23.004	22.908
47	07/08/17 03:50:00 em	23.004	22.908
48	07/08/17 03:55:00 em	23.100	23.004
49	07/08/17 04:00:00 em	23.100	23.004
50	07/08/17 04:05:00 em	23.100	23.004
51	07/08/17 04:10:00 em	23.004	22.908
52	07/08/17 04:15:00 em	22.908	22.812
53	07/08/17 04:20:00 em	22.812	22.717
54	07/08/17 04:25:00 em	22.717	22.621
55	07/08/17 04:30:00 em	22.621	22.525
56	07/08/17 04:35:00 em	22.525	22.429
57	07/08/17 04:40:00 em	22.429	22.333
58	07/08/17 04:45:00 em	22.333	22.238
59	07/08/17 04:50:00 em	22.238	22.142
60	07/08/17 04:55:00 em	22.238	22.046
61	07/08/17 05:00:00 em	22.142	21.951
62	07/08/17 05:05:00 em	22.046	21.855
63	07/08/17 05:10:00 em	21.951	21.760
64	07/08/17 05:15:00 em	21.951	21.760
65	07/08/17 05:20:00 em	21.855	21.664
66	07/08/17 05:25:00 em	21.855	21.664
67	07/08/17 05:30:00 em	21.760	21.569
68	07/08/17 05:35:00 em	21.760	21.569
69	07/08/17 05:40:00 em	21.664	21.473
70	07/08/17 05:45:00 em	21.569	21.378
71	07/08/17 05:50:00 em	21.473	21.282
72	07/08/17 05:55:00 em	21.378	21.187
73	07/08/17 06:00:00 em	21.282	21.091
74	07/08/17 06:05:00 em	21.187	20.901
75	07/08/17 06:10:00 em	21.091	20.805
76	07/08/17 06:15:00 em	20.901	20.710
77	07/08/17 06:20:00 em	20.805	20.615
78	07/08/17 06:25:00 em	20.710	20.519
79	07/08/17 06:30:00 em	20.615	20.424
80	07/08/17 06:35:00 em	20.615	20.329
81	07/08/17 06:40:00 em	20.519	20.234
82	07/08/17 06:45:00 em	20.424	20.138
83	07/08/17 06:50:00 em	20.329	20.138
84	07/08/17 06:55:00 em	20.234	20.043
85	07/08/17 07:00:00 em	20.234	19.948
86	07/08/17 07:05:00 em	20.138	19.948
87	07/08/17 07:10:00 em	20.138	19.853
88	07/08/17 07:15:00 em	20.043	19.853
89	07/08/17 07:20:00 em	19.948	19.758
90	07/08/17 07:25:00 em	19.948	19.758
91	07/08/17 07:30:00 em	19.948	19.758
92	07/08/17 07:35:00 em	19.853	19.662
93	07/08/17 07:40:00 em	19.853	19.662
94	07/08/17 07:45:00 em	19.758	19.567
95	07/08/17 07:50:00 em	19.758	19.567
96	07/08/17 07:55:00 em	19.758	19.567
97	07/08/17 08:00:00 em	19.758	19.567
98	07/08/17 08:05:00 em	19.662	19.472
99	07/08/17 08:10:00 em	19.662	19.472
100	07/08/17 08:15:00 em	19.662	19.472
101	07/08/17 08:20:00 em	19.662	19.472
102	07/08/17 08:25:00 em	19.567	19.377
103	07/08/17 08:30:00 em	19.567	19.377
104	07/08/17 08:35:00 em	19.567	19.377
105	07/08/17 08:40:00 em	19.567	19.377
106	07/08/17 08:45:00 em	19.472	19.377
107	07/08/17 08:50:00 em	19.472	19.377
108	07/08/17 08:55:00 em	19.472	19.282
109	07/08/17 09:00:00 em	19.472	19.282
110	07/08/17 09:05:00 em	19.472	19.282
111	07/08/17 09:10:00 em	19.377	19.282
112	07/08/17 09:15:00 em	19.377	19.282
113	07/08/17 09:20:00 em	19.377	19.282
114	07/08/17 09:25:00 em	19.377	19.187
115	07/08/17 09:30:00 em	19.377	19.187
116	07/08/17 09:35:00 em	19.377	19.187
117	07/08/17 09:40:00 em	19.282	19.187
118	07/08/17 09:45:00 em	19.282	19.187
119	07/08/17 09:50:00 em	19.282	19.187
120	07/08/17 09:55:00 em	19.282	19.092
121	07/08/17 10:00:00 em	19.282	19.092
122	07/08/17 10:05:00 em	19.187	19.092
123	07/08/17 10:10:00 em	19.187	19.092
124	07/08/17 10:15:00 em	19.187	19.092
125	07/08/17 10:20:00 em	19.187	18.996
126	07/08/17 10:25:00 em	19.187	18.996
127	07/08/17 10:30:00 em	19.092	18.996
128	07/08/17 10:35:00 em	19.092	18.996
129	07/08/17 10:40:00 em	19.092	18.996
130	07/08/17 10:45:00 em	19.092	18.901
131	07/08/17 10:50:00 em	19.092	18.901
132	07/08/17 10:55:00 em	18.996	18.901
133	07/08/17 11:00:00 em	18.996	18.901
134	07/08/17 11:05:00 em	18.996	18.806
135	07/08/17 11:10:00 em	18.996	18.806
136	07/08/17 11:15:00 em	18.901	18.806
137	07/08/17 11:20:00 em	18.901	18.806
138	07/08/17 11:25:00 em	18.901	18.711
139	07/08/17 11:30:00 em	18.901	18.711
140	07/08/17 11:35:00 em	18.806	18.711
141	07/08/17 11:40:00 em	18.806	18.711
142	07/08/17 11:45:00 em	18.806	18.616
143	07/08/17 11:50:00 em	18.806	18.616
144	07/08/17 11:55:00 em	18.711	18.616
145	07/09/17 12:00:00 fm	18.711	18.616
146	07/09/17 12:05:00 fm	18.711	18.521
147	07/09/17 12:10:00 fm	18.711	18.521
148	07/09/17 12:15:00 fm	18.616	18.521
149	07/09/17 12:20:00 fm	18.616	18.426
150	07/09/17 12:25:00 fm	18.616	18.426
151	07/09/17 12:30:00 fm	18.521	18.426
152	07/09/17 12:35:00 fm	18.521	18.331
153	07/09/17 12:40:00 fm	18.521	18.331
154	07/09/17 12:45:00 fm	18.426	18.331
155	07/09/17 12:50:00 fm	18.426	18.236
156	07/09/17 12:55:00 fm	18.426	18.236
157	07/09/17 01:00:00 fm	18.426	18.236
158	07/09/17 01:05:00 fm	18.331	18.140
159	07/09/17 01:10:00 fm	18.331	18.140
160	07/09/17 01:15:00 fm	18.236	18.140
161	07/09/17 01:20:00 fm	18.236	18.045
162	07/09/17 01:25:00 fm	18.236	18.045
163	07/09/17 01:30:00 fm	18.140	17.950
164	07/09/17 01:35:00 fm	18.140	17.950
165	07/09/17 01:40:00 fm	18.140	17.950
166	07/09/17 01:45:00 fm	18.045	17.855
167	07/09/17 01:50:00 fm	18.045	17.855
168	07/09/17 01:55:00 fm	17.950	17.855
169	07/09/17 02:00:00 fm	17.950	17.760
170	07/09/17 02:05:00 fm	17.950	17.760
171	07/09/17 02:10:00 fm	17.855	17.665
172	07/09/17 02:15:00 fm	17.855	17.665
173	07/09/17 02:20:00 fm	17.855	17.665
174	07/09/17 02:25:00 fm	17.760	17.570
175	07/09/17 02:30:00 fm	17.760	17.570
176	07/09/17 02:35:00 fm	17.665	17.475
177	07/09/17 02:40:00 fm	17.665	17.475
178	07/09/17 02:45:00 fm	17.665	17.475
179	07/09/17 02:50:00 fm	17.570	17.379
180	07/09/17 02:55:00 fm	17.570	17.379
181	07/09/17 03:00:00 fm	17.570	17.284
182	07/09/17 03:05:00 fm	17.475	17.284
183	07/09/17 03:10:00 fm	17.475	17.284
184	07/09/17 03:15:00 fm	17.379	17.189
185	07/09/17 03:20:00 fm	17.379	17.189
186	07/09/17 03:25:00 fm	17.379	17.189
187	07/09/17 03:30:00 fm	17.284	17.189
188	07/09/17 03:35:00 fm	17.284	17.094
189	07/09/17 03:40:00 fm	17.284	17.094
190	07/09/17 03:45:00 fm	17.189	16.999
191	07/09/17 03:50:00 fm	17.189	16.999
192	07/09/17 03:55:00 fm	17.189	16.999
193	07/09/17 04:00:00 fm	17.094	16.903
194	07/09/17 04:05:00 fm	17.094	16.903
195	07/09/17 04:10:00 fm	16.999	16.808
196	07/09/17 04:15:00 fm	16.999	16.808
197	07/09/17 04:20:00 fm	16.999	16.808
198	07/09/17 04:25:00 fm	16.903	16.713
199	07/09/17 04:30:00 fm	16.903	16.713
200	07/09/17 04:35:00 fm	16.903	16.713
201	07/09/17 04:40:00 fm	16.808	16.618
202	07/09/17 04:45:00 fm	16.808	16.618
203	07/09/17 04:50:00 fm	16.713	16.618
204	07/09/17 04:55:00 fm	16.713	16.523
205	07/09/17 05:00:00 fm	16.713	16.523
206	07/09/17 05:05:00 fm	16.618	16.427
207	07/09/17 05:10:00 fm	16.618	16.427
208	07/09/17 05:15:00 fm	16.618	16.427
209	07/09/17 05:20:00 fm	16.523	16.332
210	07/09/17 05:25:00 fm	16.523	16.332
211	07/09/17 05:30:00 fm	16.427	16.237
212	07/09/17 05:35:00 fm	16.427	16.237
213	07/09/17 05:40:00 fm	16.427	16.141
214	07/09/17 05:45:00 fm	16.332	16.141
215	07/09/17 05:50:00 fm	16.332	16.141
216	07/09/17 05:55:00 fm	16.237	16.046
217	07/09/17 06:00:00 fm	16.237	16.046
218	07/09/17 06:05:00 fm	16.237	15.951
219	07/09/17 06:10:00 fm	16.141	15.951
220	07/09/17 06:15:00 fm	16.141	15.951
221	07/09/17 06:20:00 fm	16.141	15.855
222	07/09/17 06:25:00 fm	16.046	15.855
223	07/09/17 06:30:00 fm	16.046	15.855
224	07/09/17 06:35:00 fm	16.046	15.760
225	07/09/17 06:40:00 fm	15.951	15.760
226	07/09/17 06:45:00 fm	15.951	15.760
227	07/09/17 06:50:00 fm	15.951	15.760
228	07/09/17 06:55:00 fm	15.855	15.664
229	07/09/17 07:00:00 fm	15.855	15.664
230	07/09/17 07:05:00 fm	15.855	15.664
231	07/09/17 07:10:00 fm	15.855	15.569
232	07/09/17 07:15:00 fm	15.855	15.569
233	07/09/17 07:20:00 fm	15.760	15.569
234	07/09/17 07:25:00 fm	15.855	15.664
235	07/09/17 07:30:00 fm	16.046	16.523
236	07/09/17 07:35:00 fm	18.045	17.570
237	07/09/17 07:40:00 fm	16.903	16.523
238	07/09/17 07:45:00 fm	16.237	15.951
239	07/09/17 07:50:00 fm	15.951	15.760
240	07/09/17 07:55:00 fm	15.760	15.473
241	07/09/17 08:00:00 fm	15.569	15.282
242	07/09/17 08:05:00 fm	16.618	16.237
243	07/09/17 08:10:00 fm	17.570	17.189
244	07/09/17 08:15:00 fm	18.236	17.855
245	07/09/17 08:20:00 fm	18.426	18.236
246	07/09/17 08:25:00 fm	16.999	16.713
247	07/09/17 08:30:00 fm	15.951	15.569
248	07/09/17 08:35:00 fm	15.282	15.091
249	07/09/17 08:40:00 fm	15.187	14.900
250	07/09/17 08:45:00 fm	17.189	17.094
251	07/09/17 08:50:00 fm	15.282	14.996
252	07/09/17 08:55:00 fm	14.709	14.421
253	07/09/17 09:00:00 fm	15.760	15.569
254	07/09/17 09:05:00 fm	14.613	14.325
255	07/09/17 09:10:00 fm	14.517	14.325
256	07/09/17 09:15:00 fm	15.187	14.804
257	07/09/17 09:20:00 fm	15.855	14.804
258	07/09/17 09:25:00 fm	15.760	14.517
259	07/09/17 09:30:00 fm	15.951	14.421
260	07/09/17 09:35:00 fm	16.523	14.709
261	07/09/17 09:40:00 fm	16.046	14.709
262	07/09/17 09:45:00 fm	15.760	14.517
263	07/09/17 09:50:00 fm	15.569	14.709
264	07/09/17 09:55:00 fm	15.378	14.709
265	07/09/17 10:00:00 fm	15.473	14.517
266	07/09/17 10:05:00 fm	22.429	17.189
267	07/09/17 10:10:00 fm	33.848	20.996
268	07/09/17 10:15:00 fm	21.855	19.377
269	07/09/17 10:20:00 fm	19.758	18.806
270	07/09/17 10:25:00 fm	19.758	18.806
271	07/09/17 10:30:00 fm	19.853	18.901
272	07/09/17 10:35:00 fm	20.138	19.187
273	07/09/17 10:40:00 fm	20.234	19.377
274	07/09/17 10:45:00 fm	20.138	19.472
275	07/09/17 10:50:00 fm	20.424	19.567
276	07/09/17 10:55:00 fm	20.615	19.662
277	07/09/17 11:00:00 fm	20.901	20.043
278	07/09/17 11:05:00 fm	21.091	20.424
279	07/09/17 11:10:00 fm	21.473	20.805
280	07/09/17 11:15:00 fm	21.569	20.805
281	07/09/17 11:20:00 fm	21.473	20.901
282	07/09/17 11:25:00 fm	21.855	20.901
283	07/09/17 11:30:00 fm	22.238	21.378
284	07/09/17 11:35:00 fm	22.142	21.473
285	07/09/17 11:40:00 fm	22.238	21.569
286	07/09/17 11:45:00 fm	22.429	21.664
287	07/09/17 11:50:00 fm	22.142	21.378
288	07/09/17 11:55:00 fm	22.238	21.664
289	07/09/17 12:00:00 em	22.333	21.760
290	07/09/17 12:05:00 em	22.142	21.569
291	07/09/17 12:10:00 em	22.046	21.569
292	07/09/17 12:15:00 em	22.621	21.855
293	07/09/17 12:20:00 em	22.429	21.664
294	07/09/17 12:25:00 em	22.046	21.378
295	07/09/17 12:30:00 em	21.855	21.187
296	07/09/17 12:35:00 em	22.333	21.664
297	07/09/17 12:40:00 em	23.004	22.238
298	07/09/17 12:45:00 em	23.292	22.429
299	07/09/17 12:50:00 em	23.388	22.429
300	07/09/17 12:55:00 em	23.292	22.333
301	07/09/17 01:00:00 em	23.004	22.333
302	07/09/17 01:05:00 em	23.484	22.525
303	07/09/17 01:10:00 em	23.677	22.717
304	07/09/17 01:15:00 em	23.677	22.717
305	07/09/17 01:20:00 em	23.869	22.908
306	07/09/17 01:25:00 em	23.773	23.004
307	07/09/17 01:30:00 em	24.062	23.388
308	07/09/17 01:35:00 em	24.545	23.773
309	07/09/17 01:40:00 em	24.545	23.581
310	07/09/17 01:45:00 em	24.448	23.581
311	07/09/17 01:50:00 em	24.351	23.484
312	07/09/17 01:55:00 em	24.158	23.292
313	07/09/17 02:00:00 em	24.448	23.677
314	07/09/17 02:05:00 em	24.835	23.966
315	07/09/17 02:10:00 em	25.028	23.966
316	07/09/17 02:15:00 em	25.028	23.966
317	07/09/17 02:20:00 em	25.028	24.062
318	07/09/17 02:25:00 em	25.028	23.966
319	07/09/17 02:30:00 em	24.931	23.966
320	07/09/17 02:35:00 em	25.125	24.158
321	07/09/17 02:40:00 em	25.125	24.062
322	07/09/17 02:45:00 em	24.931	24.062
323	07/09/17 02:50:00 em	24.738	23.966
324	07/09/17 02:55:00 em	25.028	24.062
325	07/09/17 03:00:00 em	25.222	24.158
326	07/09/17 03:05:00 em	25.319	24.255
327	07/09/17 03:10:00 em	25.222	24.351
328	07/09/17 03:15:00 em	25.319	24.351
329	07/09/17 03:20:00 em	25.125	24.351
330	07/09/17 03:25:00 em	25.028	24.351
331	07/09/17 03:30:00 em	25.319	24.351
332	07/09/17 03:35:00 em	25.319	24.351
333	07/09/17 03:40:00 em	25.319	24.448
334	07/09/17 03:45:00 em	25.416	24.545
335	07/09/17 03:50:00 em	24.931	24.448
336	07/09/17 03:55:00 em	25.319	24.351
337	07/09/17 04:00:00 em	25.319	24.448
338	07/09/17 04:05:00 em	25.319	24.351
339	07/09/17 04:10:00 em	24.641	24.351
340	07/09/17 04:15:00 em	24.448	24.158
341	07/09/17 04:20:00 em	24.158	23.966
342	07/09/17 04:25:00 em	24.158	23.966
343	07/09/17 04:30:00 em	24.158	23.966
344	07/09/17 04:35:00 em	24.158	23.966
345	07/09/17 04:40:00 em	23.966	23.773
346	07/09/17 04:45:00 em	23.773	23.581
347	07/09/17 04:50:00 em	23.581	23.292
348	07/09/17 04:55:00 em	23.388	23.196
349	07/09/17 05:00:00 em	23.388	23.292
350	07/09/17 05:05:00 em	23.292	23.196
351	07/09/17 05:10:00 em	23.196	23.100
352	07/09/17 05:15:00 em	23.196	23.004
353	07/09/17 05:20:00 em	23.196	23.004
354	07/09/17 05:25:00 em	23.196	23.100
355	07/09/17 05:30:00 em	23.196	23.100
356	07/09/17 05:35:00 em	23.196	23.100
357	07/09/17 05:40:00 em	23.004	23.004
358	07/09/17 05:45:00 em	23.004	22.908
359	07/09/17 05:50:00 em	22.908	22.908
360	07/09/17 05:55:00 em	22.812	22.812
361	07/09/17 06:00:00 em	22.812	22.717
362	07/09/17 06:05:00 em	22.812	22.717
363	07/09/17 06:10:00 em	22.717	22.621
364	07/09/17 06:15:00 em	22.717	22.621
365	07/09/17 06:20:00 em	22.621	22.525
366	07/09/17 06:25:00 em	22.525	22.429
367	07/09/17 06:30:00 em	22.333	22.333
368	07/09/17 06:35:00 em	22.238	22.238
369	07/09/17 06:40:00 em	22.238	22.238
370	07/09/17 06:45:00 em	22.142	22.142
371	07/09/17 06:50:00 em	22.046	22.046
372	07/09/17 06:55:00 em	22.046	21.951
373	07/09/17 07:00:00 em	22.046	21.951
374	07/09/17 07:05:00 em	22.046	21.951
375	07/09/17 07:10:00 em	22.046	21.951
376	07/09/17 07:15:00 em	21.951	21.855
377	07/09/17 07:20:00 em	21.951	21.855
378	07/09/17 07:25:00 em	21.855	21.855
379	07/09/17 07:30:00 em	21.760	21.760
380	07/09/17 07:35:00 em	21.664	21.760
381	07/09/17 07:40:00 em	21.664	21.760
382	07/09/17 07:45:00 em	21.664	21.664
383	07/09/17 07:50:00 em	21.569	21.569
384	07/09/17 07:55:00 em	21.569	21.569
385	07/09/17 08:00:00 em	21.569	21.473
386	07/09/17 08:05:00 em	21.569	21.473
387	07/09/17 08:10:00 em	21.569	21.473
388	07/09/17 08:15:00 em	21.473	21.378
389	07/09/17 08:20:00 em	21.473	21.378
390	07/09/17 08:25:00 em	21.378	21.282
391	07/09/17 08:30:00 em	21.187	21.282
392	07/09/17 08:35:00 em	21.187	21.282
393	07/09/17 08:40:00 em	21.091	21.282
394	07/09/17 08:45:00 em	21.091	21.187
395	07/09/17 08:50:00 em	20.996	21.187
396	07/09/17 08:55:00 em	20.996	21.187
397	07/09/17 09:00:00 em	21.091	21.091
398	07/09/17 09:05:00 em	21.091	21.091
399	07/09/17 09:10:00 em	20.996	20.996
400	07/09/17 09:15:00 em	20.996	20.996
401	07/09/17 09:20:00 em	20.901	20.996
402	07/09/17 09:25:00 em	20.996	20.901
403	07/09/17 09:30:00 em	20.805	20.805
404	07/09/17 09:35:00 em	20.805	20.805
405	07/09/17 09:40:00 em	20.805	20.710
406	07/09/17 09:45:00 em	20.805	20.710
407	07/09/17 09:50:00 em	20.710	20.710
408	07/09/17 09:55:00 em	20.710	20.710
409	07/09/17 10:00:00 em	20.615	20.710
410	07/09/17 10:05:00 em	20.615	20.615
411	07/09/17 10:10:00 em	20.424	20.519
412	07/09/17 10:15:00 em	20.519	20.519
413	07/09/17 10:20:00 em	20.424	20.519
414	07/09/17 10:25:00 em	20.329	20.424
415	07/09/17 10:30:00 em	20.329	20.424
416	07/09/17 10:35:00 em	20.234	20.424
417	07/09/17 10:40:00 em	20.329	20.424
418	07/09/17 10:45:00 em	20.138	20.329
419	07/09/17 10:50:00 em	20.329	20.329
420	07/09/17 10:55:00 em	20.234	20.234
421	07/09/17 11:00:00 em	20.043	20.138
422	07/09/17 11:05:00 em	20.138	20.234
423	07/09/17 11:10:00 em	20.138	20.234
424	07/09/17 11:15:00 em	20.043	20.234
425	07/09/17 11:20:00 em	20.138	20.043
426	07/09/17 11:25:00 em	20.043	20.043
427	07/09/17 11:30:00 em	20.043	20.043
428	07/09/17 11:35:00 em	19.853	20.043
429	07/09/17 11:40:00 em	20.043	19.948
430	07/09/17 11:45:00 em	19.662	19.948
431	07/09/17 11:50:00 em	19.758	19.948
432	07/09/17 11:55:00 em	19.662	19.948
433	07/10/17 12:00:00 fm	19.758	19.853
434	07/10/17 12:05:00 fm	19.948	19.948
435	07/10/17 12:10:00 fm	19.948	19.853
436	07/10/17 12:15:00 fm	19.758	19.853
437	07/10/17 12:20:00 fm	19.853	19.853
438	07/10/17 12:25:00 fm	19.758	19.853
439	07/10/17 12:30:00 fm	19.472	19.758
440	07/10/17 12:35:00 fm	19.567	19.662
441	07/10/17 12:40:00 fm	19.662	19.758
442	07/10/17 12:45:00 fm	19.758	19.758
443	07/10/17 12:50:00 fm	19.567	19.662
444	07/10/17 12:55:00 fm	19.662	19.662
445	07/10/17 01:00:00 fm	19.662	19.567
446	07/10/17 01:05:00 fm	19.472	19.567
447	07/10/17 01:10:00 fm	19.472	19.567
448	07/10/17 01:15:00 fm	19.662	19.662
449	07/10/17 01:20:00 fm	19.472	19.567
450	07/10/17 01:25:00 fm	19.567	19.567
451	07/10/17 01:30:00 fm	19.567	19.567
452	07/10/17 01:35:00 fm	19.567	19.567
453	07/10/17 01:40:00 fm	19.472	19.567
454	07/10/17 01:45:00 fm	19.282	19.472
455	07/10/17 01:50:00 fm	19.472	19.377
456	07/10/17 01:55:00 fm	19.472	19.377
457	07/10/17 02:00:00 fm	19.377	19.377
458	07/10/17 02:05:00 fm	19.377	19.472
459	07/10/17 02:10:00 fm	19.377	19.377
460	07/10/17 02:15:00 fm	19.282	19.282
461	07/10/17 02:20:00 fm	19.282	19.377
462	07/10/17 02:25:00 fm	19.282	19.282
463	07/10/17 02:30:00 fm	19.282	19.282
464	07/10/17 02:35:00 fm	19.282	19.282
465	07/10/17 02:40:00 fm	19.282	19.282
466	07/10/17 02:45:00 fm	19.092	19.187
467	07/10/17 02:50:00 fm	19.187	19.187
468	07/10/17 02:55:00 fm	19.282	19.187
469	07/10/17 03:00:00 fm	19.092	19.187
470	07/10/17 03:05:00 fm	18.996	19.187
471	07/10/17 03:10:00 fm	19.092	19.187
472	07/10/17 03:15:00 fm	18.996	18.996
473	07/10/17 03:20:00 fm	19.092	19.092
474	07/10/17 03:25:00 fm	19.092	19.092
475	07/10/17 03:30:00 fm	18.996	19.092
476	07/10/17 03:35:00 fm	18.996	18.996
477	07/10/17 03:40:00 fm	18.996	19.092
478	07/10/17 03:45:00 fm	18.996	18.806
479	07/10/17 03:50:00 fm	18.996	18.901
480	07/10/17 03:55:00 fm	18.711	18.901
481	07/10/17 04:00:00 fm	18.806	18.901
482	07/10/17 04:05:00 fm	18.711	18.996
483	07/10/17 04:10:00 fm	18.711	18.996
484	07/10/17 04:15:00 fm	18.806	18.901
485	07/10/17 04:20:00 fm	18.996	18.901
486	07/10/17 04:25:00 fm	18.901	18.901
487	07/10/17 04:30:00 fm	18.711	18.806
488	07/10/17 04:35:00 fm	18.711	18.806
489	07/10/17 04:40:00 fm	18.806	18.901
490	07/10/17 04:45:00 fm	18.806	18.806
491	07/10/17 04:50:00 fm	18.616	18.806
492	07/10/17 04:55:00 fm	18.711	18.806
493	07/10/17 05:00:00 fm	18.711	18.711
494	07/10/17 05:05:00 fm	18.616	18.616
495	07/10/17 05:10:00 fm	18.616	18.711
496	07/10/17 05:15:00 fm	18.616	18.616
497	07/10/17 05:20:00 fm	18.616	18.711
498	07/10/17 05:25:00 fm	18.711	18.711
499	07/10/17 05:30:00 fm	18.806	18.711
500	07/10/17 05:35:00 fm	18.616	18.616
501	07/10/17 05:40:00 fm	18.711	18.616
502	07/10/17 05:45:00 fm	18.711	18.711
503	07/10/17 05:50:00 fm	18.426	18.616
504	07/10/17 05:55:00 fm	18.711	18.616
505	07/10/17 06:00:00 fm	18.521	18.616
506	07/10/17 06:05:00 fm	18.616	18.616
507	07/10/17 06:10:00 fm	18.711	18.616
508	07/10/17 06:15:00 fm	18.616	18.616
509	07/10/17 06:20:00 fm	18.616	18.616
510	07/10/17 06:25:00 fm	18.521	18.616
511	07/10/17 06:30:00 fm	18.711	18.521
512	07/10/17 06:35:00 fm	18.901	18.616
513	07/10/17 06:40:00 fm	18.901	18.616
514	07/10/17 06:45:00 fm	18.711	18.616
515	07/10/17 06:50:00 fm	18.616	18.616
516	07/10/17 06:55:00 fm	18.616	18.616
517	07/10/17 07:00:00 fm	18.616	18.616
518	07/10/17 07:05:00 fm	18.616	18.521
519	07/10/17 07:10:00 fm	18.616	18.521
520	07/10/17 07:15:00 fm	18.711	18.521
521	07/10/17 07:20:00 fm	18.711	18.521
522	07/10/17 07:25:00 fm	18.711	18.521
523	07/10/17 07:30:00 fm	18.616	18.521
524	07/10/17 07:35:00 fm	18.711	18.521
525	07/10/17 07:40:00 fm	18.616	18.521
526	07/10/17 07:45:00 fm	18.616	18.521
527	07/10/17 07:50:00 fm	18.616	18.521
528	07/10/17 07:55:00 fm	18.616	18.521
529	07/10/17 08:00:00 fm	18.616	18.521
530	07/10/17 08:05:00 fm	18.616	18.521
531	07/10/17 08:10:00 fm	18.711	18.521
532	07/10/17 08:15:00 fm	18.616	18.521
533	07/10/17 08:20:00 fm	18.616	18.521
534	07/10/17 08:25:00 fm	18.711	18.521
535	07/10/17 08:30:00 fm	18.711	18.521
536	07/10/17 08:35:00 fm	18.711	18.616
537	07/10/17 08:40:00 fm	18.806	18.616
538	07/10/17 08:45:00 fm	18.996	18.711
539	07/10/17 08:50:00 fm	18.996	18.806
540	07/10/17 08:55:00 fm	19.092	18.806
541	07/10/17 09:00:00 fm	19.187	18.901
542	07/10/17 09:05:00 fm	19.187	18.901
543	07/10/17 09:10:00 fm	19.187	18.996
544	07/10/17 09:15:00 fm	19.282	18.996
545	07/10/17 09:20:00 fm	19.377	19.187
546	07/10/17 09:25:00 fm	19.567	19.282
547	07/10/17 09:30:00 fm	19.948	19.567
548	07/10/17 09:35:00 fm	20.424	19.853
549	07/10/17 09:40:00 fm	20.710	19.948
550	07/10/17 09:45:00 fm	20.996	20.043
551	07/10/17 09:50:00 fm	21.187	20.234
552	07/10/17 09:55:00 fm	21.282	20.329
553	07/10/17 10:00:00 fm	21.282	20.329
554	07/10/17 10:05:00 fm	21.473	20.329
555	07/10/17 10:10:00 fm	21.282	20.424
556	07/10/17 10:15:00 fm	21.378	20.424
557	07/10/17 10:20:00 fm	21.187	20.424
558	07/10/17 10:25:00 fm	21.091	20.329
559	07/10/17 10:30:00 fm	21.091	20.234
560	07/10/17 10:35:00 fm	20.805	20.138
561	07/10/17 10:40:00 fm	20.805	20.138
562	07/10/17 10:45:00 fm	20.805	20.043
563	07/10/17 10:50:00 fm	20.901	20.138
564	07/10/17 10:55:00 fm	20.805	20.043
565	07/10/17 11:00:00 fm	21.282	20.519
566	07/10/17 11:05:00 fm	21.378	20.710
567	07/10/17 11:10:00 fm	21.473	20.615
568	07/10/17 11:15:00 fm	21.760	20.901
569	07/10/17 11:20:00 fm	21.473	20.805
570	07/10/17 11:25:00 fm	21.760	20.901
571	07/10/17 11:30:00 fm	21.855	21.091
572	07/10/17 11:35:00 fm	21.951	21.282
573	07/10/17 11:40:00 fm	22.238	21.378
574	07/10/17 11:45:00 fm	22.333	21.569
575	07/10/17 11:50:00 fm	22.429	21.664
576	07/10/17 11:55:00 fm	22.525	21.664
577	07/10/17 12:00:00 em	22.429	21.664
578	07/10/17 12:05:00 em	22.621	21.855
579	07/10/17 12:10:00 em	23.004	21.855
580	07/10/17 12:15:00 em	23.100	21.951
581	07/10/17 12:20:00 em	23.292	22.142
582	07/10/17 12:25:00 em	23.292	22.238
583	07/10/17 12:30:00 em	23.100	22.429
584	07/10/17 12:35:00 em	23.100	22.333
585	07/10/17 12:40:00 em	23.004	22.333
586	07/10/17 12:45:00 em	23.292	22.525
587	07/10/17 12:50:00 em	23.196	22.525
588	07/10/17 12:55:00 em	23.292	22.525
589	07/10/17 01:00:00 em	23.196	22.717
590	07/10/17 01:05:00 em	23.196	22.525
591	07/10/17 01:10:00 em	23.484	22.812
592	07/10/17 01:15:00 em	23.388	22.717
593	07/10/17 01:20:00 em	23.581	22.812
594	07/10/17 01:25:00 em	23.677	23.004
595	07/10/17 01:30:00 em	23.869	23.100
596	07/10/17 01:35:00 em	23.484	23.004
597	07/10/17 01:40:00 em	23.773	22.908
598	07/10/17 01:45:00 em	23.581	23.004
599	07/10/17 01:50:00 em	23.388	23.004
600	07/10/17 01:55:00 em	23.484	23.100
601	07/10/17 02:00:00 em	23.581	22.908
602	07/10/17 02:05:00 em	23.484	22.812
603	07/10/17 02:10:00 em	23.484	22.812
604	07/10/17 02:15:00 em	23.484	22.812
605	07/10/17 02:20:00 em	23.388	22.621
606	07/10/17 02:25:00 em	23.484	22.621
607	07/10/17 02:30:00 em	23.292	22.812
608	07/10/17 02:35:00 em	23.388	22.812
609	07/10/17 02:40:00 em	23.388	22.812
610	07/10/17 02:45:00 em	23.484	22.812
611	07/10/17 02:50:00 em	23.388	22.812
612	07/10/17 02:55:00 em	23.484	22.812
613	07/10/17 03:00:00 em	23.773	22.812
614	07/10/17 03:05:00 em	23.677	22.908
615	07/10/17 03:10:00 em	23.581	22.908
616	07/10/17 03:15:00 em	23.292	22.908
617	07/10/17 03:20:00 em	23.292	22.908
618	07/10/17 03:25:00 em	23.484	22.908
619	07/10/17 03:30:00 em	23.484	22.908
620	07/10/17 03:35:00 em	23.484	22.812
621	07/10/17 03:40:00 em	23.388	22.812
622	07/10/17 03:45:00 em	23.388	22.717
623	07/10/17 03:50:00 em	23.484	22.717
624	07/10/17 03:55:00 em	23.388	22.621
625	07/10/17 04:00:00 em	23.292	22.525
626	07/10/17 04:05:00 em	23.292	22.525
627	07/10/17 04:10:00 em	23.196	22.525
628	07/10/17 04:15:00 em	22.908	22.525
629	07/10/17 04:20:00 em	22.908	22.525
630	07/10/17 04:25:00 em	22.812	22.429
631	07/10/17 04:30:00 em	22.812	22.333
632	07/10/17 04:35:00 em	22.812	22.333
633	07/10/17 04:40:00 em	22.717	22.333
634	07/10/17 04:45:00 em	22.717	22.238
635	07/10/17 04:50:00 em	22.717	22.238
636	07/10/17 04:55:00 em	22.621	22.142
637	07/10/17 05:00:00 em	22.621	22.142
638	07/10/17 05:05:00 em	22.525	22.238
639	07/10/17 05:10:00 em	22.525	22.142
640	07/10/17 05:15:00 em	22.525	22.142
641	07/10/17 05:20:00 em	22.525	22.046
642	07/10/17 05:25:00 em	22.429	22.046
643	07/10/17 05:30:00 em	22.429	22.046
644	07/10/17 05:35:00 em	22.429	22.046
645	07/10/17 05:40:00 em	22.429	22.046
646	07/10/17 05:45:00 em	22.333	22.046
647	07/10/17 05:50:00 em	22.238	21.951
648	07/10/17 05:55:00 em	22.333	22.046
649	07/10/17 06:00:00 em	22.046	21.760
650	07/10/17 06:05:00 em	20.043	19.758
651	07/10/17 06:10:00 em	19.282	18.901
652	07/10/17 06:15:00 em	18.996	18.521
653	07/10/17 06:20:00 em	18.711	18.426
654	07/10/17 06:25:00 em	18.711	18.331
655	07/10/17 06:30:00 em	18.711	18.236
656	07/10/17 06:35:00 em	18.140	17.665
657	07/10/17 06:40:00 em	17.760	17.284
658	07/10/17 06:45:00 em	18.331	18.140
659	07/10/17 06:50:00 em	18.806	18.711
660	07/10/17 06:55:00 em	21.378	20.043
661	07/10/17 07:00:00 em	20.615	19.948
662	07/10/17 07:05:00 em	19.948	19.567
663	07/10/17 07:10:00 em	21.091	21.569
664	07/10/17 07:15:00 em	21.378	21.855
665	07/10/17 07:20:00 em	21.664	21.951
666	07/10/17 07:25:00 em	21.855	22.142
667	07/10/17 07:30:00 em	22.046	22.238
668	07/10/17 07:35:00 em	22.046	22.238
669	07/10/17 07:40:00 em	22.046	22.333
670	07/10/17 07:45:00 em	21.951	22.333
671	07/10/17 07:50:00 em	21.760	22.333
672	07/10/17 07:55:00 em	21.569	22.333
673	07/10/17 08:00:00 em	21.378	22.238
674	07/10/17 08:05:00 em	21.091	22.238
675	07/10/17 08:10:00 em	20.805	22.046
676	07/10/17 08:15:00 em	20.901	22.142
677	07/10/17 08:20:00 em	21.187	22.333
678	07/10/17 08:25:00 em	21.664	22.525
679	07/10/17 08:30:00 em	22.142	22.812
680	07/10/17 08:35:00 em	22.525	23.100
681	07/10/17 08:40:00 em	22.908	23.292
682	07/10/17 08:45:00 em	23.292	23.581
683	07/10/17 08:50:00 em	23.581	23.773
684	07/10/17 08:55:00 em	23.773	24.062
685	07/10/17 09:00:00 em	24.062	24.255
686	07/10/17 09:05:00 em	24.255	24.351
687	07/10/17 09:10:00 em	24.351	24.545
688	07/10/17 09:15:00 em	24.545	24.641
689	07/10/17 09:20:00 em	24.641	24.738
690	07/10/17 09:25:00 em	24.738	24.835
691	07/10/17 09:30:00 em	24.738	24.835
692	07/10/17 09:35:00 em	24.835	24.835
693	07/10/17 09:40:00 em	24.835	24.835
694	07/10/17 09:45:00 em	24.835	24.835
695	07/10/17 09:50:00 em	24.835	24.835
696	07/10/17 09:55:00 em	24.835	24.835
697	07/10/17 10:00:00 em	24.738	24.738
698	07/10/17 10:05:00 em	24.738	24.738
699	07/10/17 10:10:00 em	24.738	24.738
700	07/10/17 10:15:00 em	24.641	24.641
701	07/10/17 10:20:00 em	24.641	24.641
702	07/10/17 10:25:00 em	24.641	24.545
703	07/10/17 10:30:00 em	24.641	24.545
704	07/10/17 10:35:00 em	24.545	24.545
705	07/10/17 10:40:00 em	24.545	24.448
706	07/10/17 10:45:00 em	24.448	24.448
707	07/10/17 10:50:00 em	24.448	24.448
708	07/10/17 10:55:00 em	24.448	24.448
709	07/10/17 11:00:00 em	24.448	24.448
710	07/10/17 11:05:00 em	24.448	24.448
711	07/10/17 11:10:00 em	24.448	24.545
712	07/10/17 11:15:00 em	24.448	24.545
713	07/10/17 11:20:00 em	24.448	24.545
714	07/10/17 11:25:00 em	24.545	24.545
715	07/10/17 11:30:00 em	24.545	24.545
716	07/10/17 11:35:00 em	24.545	24.545
717	07/10/17 11:40:00 em	24.545	24.545
718	07/10/17 11:45:00 em	24.545	24.545
719	07/10/17 11:50:00 em	24.545	24.545
720	07/10/17 11:55:00 em	24.641	24.545
721	07/11/17 12:00:00 fm	24.641	24.545
722	07/11/17 12:05:00 fm	24.641	24.641
723	07/11/17 12:10:00 fm	24.641	24.641
724	07/11/17 12:15:00 fm	24.641	24.641
725	07/11/17 12:20:00 fm	24.641	24.641
726	07/11/17 12:25:00 fm	24.641	24.641
727	07/11/17 12:30:00 fm	24.641	24.641
728	07/11/17 12:35:00 fm	24.641	24.641
729	07/11/17 12:40:00 fm	24.738	24.641
730	07/11/17 12:45:00 fm	24.738	24.641
731	07/11/17 12:50:00 fm	24.738	24.641
732	07/11/17 12:55:00 fm	24.738	24.641
733	07/11/17 01:00:00 fm	24.738	24.641
734	07/11/17 01:05:00 fm	24.738	24.641
735	07/11/17 01:10:00 fm	24.738	24.641
736	07/11/17 01:15:00 fm	24.738	24.641
737	07/11/17 01:20:00 fm	24.738	24.641
738	07/11/17 01:25:00 fm	24.738	24.641
739	07/11/17 01:30:00 fm	24.738	24.641
740	07/11/17 01:35:00 fm	24.738	24.641
741	07/11/17 01:40:00 fm	24.738	24.641
742	07/11/17 01:45:00 fm	24.738	24.545
743	07/11/17 01:50:00 fm	24.738	24.641
744	07/11/17 01:55:00 fm	24.738	24.545
745	07/11/17 02:00:00 fm	24.738	24.641
746	07/11/17 02:05:00 fm	24.738	24.641
747	07/11/17 02:10:00 fm	24.738	24.545
748	07/11/17 02:15:00 fm	24.738	24.545
749	07/11/17 02:20:00 fm	24.738	24.545
750	07/11/17 02:25:00 fm	24.738	24.545
751	07/11/17 02:30:00 fm	24.738	24.545
752	07/11/17 02:35:00 fm	24.738	24.545
753	07/11/17 02:40:00 fm	24.738	24.545
754	07/11/17 02:45:00 fm	24.641	24.545
755	07/11/17 02:50:00 fm	24.738	24.545
756	07/11/17 02:55:00 fm	24.641	24.545
757	07/11/17 03:00:00 fm	24.641	24.545
758	07/11/17 03:05:00 fm	24.641	24.545
759	07/11/17 03:10:00 fm	24.641	24.545
760	07/11/17 03:15:00 fm	24.641	24.545
761	07/11/17 03:20:00 fm	24.641	24.545
762	07/11/17 03:25:00 fm	24.641	24.545
763	07/11/17 03:30:00 fm	24.641	24.545
764	07/11/17 03:35:00 fm	24.641	24.545
765	07/11/17 03:40:00 fm	24.641	24.545
766	07/11/17 03:45:00 fm	24.641	24.545
767	07/11/17 03:50:00 fm	24.641	24.545
768	07/11/17 03:55:00 fm	24.641	24.545
769	07/11/17 04:00:00 fm	24.641	24.545
770	07/11/17 04:05:00 fm	24.641	24.545
771	07/11/17 04:10:00 fm	24.641	24.448
772	07/11/17 04:15:00 fm	24.641	24.545
773	07/11/17 04:20:00 fm	24.641	24.448
774	07/11/17 04:25:00 fm	24.641	24.448
775	07/11/17 04:30:00 fm	24.641	24.448

## Sheet: Raft8
Raft8
#	Date Time, GMT+02:00	Temp, °C (LGR S/N: 20160563, SEN S/N: 20160563)	Temp, °C (LGR S/N: 20160564, SEN S/N: 20160564)
1	07/08/17 12:00:00 em	19.377	19.567
2	07/08/17 12:05:00 em	17.189	19.377
3	07/08/17 12:10:00 em	18.045	16.618
4	07/08/17 12:15:00 em	19.567	16.808
5	07/08/17 12:20:00 em	20.519	17.570
6	07/08/17 12:25:00 em	20.901	18.616
7	07/08/17 12:30:00 em	20.901	19.092
8	07/08/17 12:35:00 em	20.805	19.282
9	07/08/17 12:40:00 em	21.951	19.948
10	07/08/17 12:45:00 em	23.004	21.378
11	07/08/17 12:50:00 em	23.581	21.378
12	07/08/17 12:55:00 em	22.908	21.282
13	07/08/17 01:00:00 em	22.525	21.664
14	07/08/17 01:05:00 em	22.142	20.805
15	07/08/17 01:10:00 em	21.951	21.091
16	07/08/17 01:15:00 em	21.664	21.187
17	07/08/17 01:20:00 em	21.569	21.187
18	07/08/17 01:25:00 em	21.473	21.187
19	07/08/17 01:30:00 em	21.473	21.187
20	07/08/17 01:35:00 em	21.473	21.282
21	07/08/17 01:40:00 em	21.569	21.378
22	07/08/17 01:45:00 em	21.569	21.378
23	07/08/17 01:50:00 em	21.664	21.473
24	07/08/17 01:55:00 em	21.760	21.569
25	07/08/17 02:00:00 em	21.855	21.664
26	07/08/17 02:05:00 em	21.951	21.664
27	07/08/17 02:10:00 em	21.951	21.760
28	07/08/17 02:15:00 em	22.046	21.855
29	07/08/17 02:20:00 em	22.142	21.951
30	07/08/17 02:25:00 em	22.238	21.951
31	07/08/17 02:30:00 em	22.238	22.046
32	07/08/17 02:35:00 em	22.333	22.046
33	07/08/17 02:40:00 em	22.333	22.142
34	07/08/17 02:45:00 em	22.429	22.238
35	07/08/17 02:50:00 em	22.525	22.238
36	07/08/17 02:55:00 em	22.525	22.333
37	07/08/17 03:00:00 em	22.621	22.333
38	07/08/17 03:05:00 em	22.621	22.429
39	07/08/17 03:10:00 em	22.717	22.429
40	07/08/17 03:15:00 em	22.717	22.525
41	07/08/17 03:20:00 em	22.812	22.621
42	07/08/17 03:25:00 em	22.812	22.621
43	07/08/17 03:30:00 em	22.908	22.717
44	07/08/17 03:35:00 em	23.004	22.812
45	07/08/17 03:40:00 em	23.100	22.908
46	07/08/17 03:45:00 em	23.100	22.908
47	07/08/17 03:50:00 em	23.100	23.004
48	07/08/17 03:55:00 em	23.004	23.004
49	07/08/17 04:00:00 em	22.908	23.004
50	07/08/17 04:05:00 em	22.812	23.004
51	07/08/17 04:10:00 em	22.717	23.004
52	07/08/17 04:15:00 em	22.621	22.908
53	07/08/17 04:20:00 em	22.525	22.812
54	07/08/17 04:25:00 em	22.429	22.717
55	07/08/17 04:30:00 em	22.333	22.621
56	07/08/17 04:35:00 em	22.238	22.525
57	07/08/17 04:40:00 em	22.142	22.429
58	07/08/17 04:45:00 em	22.046	22.333
59	07/08/17 04:50:00 em	21.951	22.238
60	07/08/17 04:55:00 em	21.855	22.142
61	07/08/17 05:00:00 em	21.855	22.046
62	07/08/17 05:05:00 em	21.760	21.951
63	07/08/17 05:10:00 em	21.760	21.951
64	07/08/17 05:15:00 em	21.664	21.855
65	07/08/17 05:20:00 em	21.664	21.760
66	07/08/17 05:25:00 em	21.569	21.760
67	07/08/17 05:30:00 em	21.569	21.664
68	07/08/17 05:35:00 em	21.473	21.664
69	07/08/17 05:40:00 em	21.473	21.569
70	07/08/17 05:45:00 em	21.378	21.473
71	07/08/17 05:50:00 em	21.282	21.378
72	07/08/17 05:55:00 em	21.187	21.282
73	07/08/17 06:00:00 em	21.091	21.187
74	07/08/17 06:05:00 em	20.996	21.091
75	07/08/17 06:10:00 em	20.901	20.996
76	07/08/17 06:15:00 em	20.805	20.901
77	07/08/17 06:20:00 em	20.710	20.805
78	07/08/17 06:25:00 em	20.615	20.710
79	07/08/17 06:30:00 em	20.615	20.615
80	07/08/17 06:35:00 em	20.519	20.519
81	07/08/17 06:40:00 em	20.424	20.424
82	07/08/17 06:45:00 em	20.329	20.424
83	07/08/17 06:50:00 em	20.234	20.329
84	07/08/17 06:55:00 em	20.234	20.234
85	07/08/17 07:00:00 em	20.138	20.138
86	07/08/17 07:05:00 em	20.138	20.138
87	07/08/17 07:10:00 em	20.043	20.043
88	07/08/17 07:15:00 em	20.043	20.043
89	07/08/17 07:20:00 em	19.948	19.948
90	07/08/17 07:25:00 em	19.948	19.948
91	07/08/17 07:30:00 em	19.853	19.853
92	07/08/17 07:35:00 em	19.853	19.853
93	07/08/17 07:40:00 em	19.853	19.758
94	07/08/17 07:45:00 em	19.758	19.758
95	07/08/17 07:50:00 em	19.758	19.758
96	07/08/17 07:55:00 em	19.758	19.662
97	07/08/17 08:00:00 em	19.662	19.662
98	07/08/17 08:05:00 em	19.662	19.662
99	07/08/17 08:10:00 em	19.662	19.567
100	07/08/17 08:15:00 em	19.567	19.567
101	07/08/17 08:20:00 em	19.567	19.567
102	07/08/17 08:25:00 em	19.567	19.472
103	07/08/17 08:30:00 em	19.567	19.472
104	07/08/17 08:35:00 em	19.472	19.472
105	07/08/17 08:40:00 em	19.472	19.472
106	07/08/17 08:45:00 em	19.472	19.472
107	07/08/17 08:50:00 em	19.472	19.377
108	07/08/17 08:55:00 em	19.472	19.377
109	07/08/17 09:00:00 em	19.377	19.377
110	07/08/17 09:05:00 em	19.377	19.377
111	07/08/17 09:10:00 em	19.377	19.377
112	07/08/17 09:15:00 em	19.377	19.282
113	07/08/17 09:20:00 em	19.377	19.282
114	07/08/17 09:25:00 em	19.282	19.282
115	07/08/17 09:30:00 em	19.282	19.282
116	07/08/17 09:35:00 em	19.282	19.282
117	07/08/17 09:40:00 em	19.282	19.187
118	07/08/17 09:45:00 em	19.282	19.187
119	07/08/17 09:50:00 em	19.282	19.187
120	07/08/17 09:55:00 em	19.187	19.187
121	07/08/17 10:00:00 em	19.187	19.187
122	07/08/17 10:05:00 em	19.187	19.187
123	07/08/17 10:10:00 em	19.187	19.092
124	07/08/17 10:15:00 em	19.187	19.092
125	07/08/17 10:20:00 em	19.092	19.092
126	07/08/17 10:25:00 em	19.092	19.092
127	07/08/17 10:30:00 em	19.092	18.996
128	07/08/17 10:35:00 em	19.092	18.996
129	07/08/17 10:40:00 em	19.092	18.996
130	07/08/17 10:45:00 em	18.996	18.996
131	07/08/17 10:50:00 em	18.996	18.996
132	07/08/17 10:55:00 em	18.996	18.901
133	07/08/17 11:00:00 em	18.996	18.901
134	07/08/17 11:05:00 em	18.996	18.901
135	07/08/17 11:10:00 em	18.901	18.901
136	07/08/17 11:15:00 em	18.901	18.806
137	07/08/17 11:20:00 em	18.901	18.806
138	07/08/17 11:25:00 em	18.901	18.806
139	07/08/17 11:30:00 em	18.806	18.806
140	07/08/17 11:35:00 em	18.806	18.711
141	07/08/17 11:40:00 em	18.806	18.711
142	07/08/17 11:45:00 em	18.806	18.711
143	07/08/17 11:50:00 em	18.711	18.711
144	07/08/17 11:55:00 em	18.711	18.711
145	07/09/17 12:00:00 fm	18.711	18.616
146	07/09/17 12:05:00 fm	18.711	18.616
147	07/09/17 12:10:00 fm	18.616	18.616
148	07/09/17 12:15:00 fm	18.616	18.521
149	07/09/17 12:20:00 fm	18.616	18.521
150	07/09/17 12:25:00 fm	18.521	18.521
151	07/09/17 12:30:00 fm	18.521	18.521
152	07/09/17 12:35:00 fm	18.521	18.426
153	07/09/17 12:40:00 fm	18.521	18.426
154	07/09/17 12:45:00 fm	18.426	18.426
155	07/09/17 12:50:00 fm	18.426	18.331
156	07/09/17 12:55:00 fm	18.426	18.331
157	07/09/17 01:00:00 fm	18.426	18.331
158	07/09/17 01:05:00 fm	18.331	18.236
159	07/09/17 01:10:00 fm	18.331	18.236
160	07/09/17 01:15:00 fm	18.236	18.236
161	07/09/17 01:20:00 fm	18.236	18.140
162	07/09/17 01:25:00 fm	18.236	18.140
163	07/09/17 01:30:00 fm	18.140	18.140
164	07/09/17 01:35:00 fm	18.140	18.045
165	07/09/17 01:40:00 fm	18.140	18.045
166	07/09/17 01:45:00 fm	18.045	17.950
167	07/09/17 01:50:00 fm	18.045	17.950
168	07/09/17 01:55:00 fm	18.045	17.950
169	07/09/17 02:00:00 fm	17.950	17.855
170	07/09/17 02:05:00 fm	17.950	17.855
171	07/09/17 02:10:00 fm	17.855	17.855
172	07/09/17 02:15:00 fm	17.855	17.855
173	07/09/17 02:20:00 fm	17.855	17.760
174	07/09/17 02:25:00 fm	17.760	17.760
175	07/09/17 02:30:00 fm	17.760	17.665
176	07/09/17 02:35:00 fm	17.760	17.665
177	07/09/17 02:40:00 fm	17.665	17.665
178	07/09/17 02:45:00 fm	17.665	17.570
179	07/09/17 02:50:00 fm	17.665	17.570
180	07/09/17 02:55:00 fm	17.570	17.570
181	07/09/17 03:00:00 fm	17.570	17.475
182	07/09/17 03:05:00 fm	17.475	17.475
183	07/09/17 03:10:00 fm	17.475	17.475
184	07/09/17 03:15:00 fm	17.475	17.379
185	07/09/17 03:20:00 fm	17.379	17.379
186	07/09/17 03:25:00 fm	17.379	17.284
187	07/09/17 03:30:00 fm	17.284	17.284
188	07/09/17 03:35:00 fm	17.284	17.284
189	07/09/17 03:40:00 fm	17.284	17.189
190	07/09/17 03:45:00 fm	17.189	17.189
191	07/09/17 03:50:00 fm	17.189	17.189
192	07/09/17 03:55:00 fm	17.189	17.094
193	07/09/17 04:00:00 fm	17.094	17.094
194	07/09/17 04:05:00 fm	17.094	17.094
195	07/09/17 04:10:00 fm	17.094	16.999
196	07/09/17 04:15:00 fm	16.999	16.999
197	07/09/17 04:20:00 fm	16.999	16.999
198	07/09/17 04:25:00 fm	16.999	16.903
199	07/09/17 04:30:00 fm	16.903	16.903
200	07/09/17 04:35:00 fm	16.903	16.903
201	07/09/17 04:40:00 fm	16.903	16.808
202	07/09/17 04:45:00 fm	16.808	16.808
203	07/09/17 04:50:00 fm	16.808	16.713
204	07/09/17 04:55:00 fm	16.808	16.713
205	07/09/17 05:00:00 fm	16.713	16.713
206	07/09/17 05:05:00 fm	16.713	16.618
207	07/09/17 05:10:00 fm	16.618	16.618
208	07/09/17 05:15:00 fm	16.618	16.618
209	07/09/17 05:20:00 fm	16.618	16.523
210	07/09/17 05:25:00 fm	16.523	16.523
211	07/09/17 05:30:00 fm	16.523	16.427
212	07/09/17 05:35:00 fm	16.523	16.427
213	07/09/17 05:40:00 fm	16.427	16.427
214	07/09/17 05:45:00 fm	16.427	16.332
215	07/09/17 05:50:00 fm	16.332	16.332
216	07/09/17 05:55:00 fm	16.332	16.237
217	07/09/17 06:00:00 fm	16.237	16.237
218	07/09/17 06:05:00 fm	16.237	16.237
219	07/09/17 06:10:00 fm	16.141	16.141
220	07/09/17 06:15:00 fm	16.141	16.141
221	07/09/17 06:20:00 fm	16.046	16.141
222	07/09/17 06:25:00 fm	16.046	16.046
223	07/09/17 06:30:00 fm	16.046	16.046
224	07/09/17 06:35:00 fm	15.951	15.951
225	07/09/17 06:40:00 fm	15.951	15.951
226	07/09/17 06:45:00 fm	15.855	15.951
227	07/09/17 06:50:00 fm	15.855	15.855
228	07/09/17 06:55:00 fm	15.855	15.855
229	07/09/17 07:00:00 fm	15.760	15.855
230	07/09/17 07:05:00 fm	15.760	15.855
231	07/09/17 07:10:00 fm	15.760	15.855
232	07/09/17 07:15:00 fm	15.760	15.760
233	07/09/17 07:20:00 fm	15.760	15.760
234	07/09/17 07:25:00 fm	15.760	15.855
235	07/09/17 07:30:00 fm	15.855	15.855
236	07/09/17 07:35:00 fm	18.426	17.760
237	07/09/17 07:40:00 fm	17.950	17.379
238	07/09/17 07:45:00 fm	16.903	16.618
239	07/09/17 07:50:00 fm	16.332	16.141
240	07/09/17 07:55:00 fm	16.903	15.951
241	07/09/17 08:00:00 fm	16.046	15.569
242	07/09/17 08:05:00 fm	16.427	16.237
243	07/09/17 08:10:00 fm	17.189	16.999
244	07/09/17 08:15:00 fm	17.665	17.570
245	07/09/17 08:20:00 fm	17.475	17.379
246	07/09/17 08:25:00 fm	16.046	16.046
247	07/09/17 08:30:00 fm	15.378	15.378
248	07/09/17 08:35:00 fm	15.282	15.187
249	07/09/17 08:40:00 fm	15.378	15.187
250	07/09/17 08:45:00 fm	15.378	15.282
251	07/09/17 08:50:00 fm	15.569	15.473
252	07/09/17 08:55:00 fm	15.855	15.760
253	07/09/17 09:00:00 fm	15.951	15.760
254	07/09/17 09:05:00 fm	15.951	15.855
255	07/09/17 09:10:00 fm	16.141	15.951
256	07/09/17 09:15:00 fm	17.855	16.903
257	07/09/17 09:20:00 fm	17.855	17.950
258	07/09/17 09:25:00 fm	15.855	15.855
259	07/09/17 09:30:00 fm	15.569	15.282
260	07/09/17 09:35:00 fm	16.141	14.996
261	07/09/17 09:40:00 fm	15.569	14.517
262	07/09/17 09:45:00 fm	15.187	14.134
263	07/09/17 09:50:00 fm	15.187	14.038
264	07/09/17 09:55:00 fm	15.282	13.942
265	07/09/17 10:00:00 fm	15.282	13.942
266	07/09/17 10:05:00 fm	19.472	16.523
267	07/09/17 10:10:00 fm	19.187	18.521
268	07/09/17 10:15:00 fm	19.472	18.901
269	07/09/17 10:20:00 fm	19.472	18.901
270	07/09/17 10:25:00 fm	20.138	19.472
271	07/09/17 10:30:00 fm	20.329	19.853
272	07/09/17 10:35:00 fm	20.615	20.138
273	07/09/17 10:40:00 fm	20.805	20.234
274	07/09/17 10:45:00 fm	20.805	20.329
275	07/09/17 10:50:00 fm	20.996	20.329
276	07/09/17 10:55:00 fm	21.282	20.615
277	07/09/17 11:00:00 fm	21.378	20.805
278	07/09/17 11:05:00 fm	21.473	20.996
279	07/09/17 11:10:00 fm	21.282	20.805
280	07/09/17 11:15:00 fm	21.282	20.805
281	07/09/17 11:20:00 fm	20.805	20.615
282	07/09/17 11:25:00 fm	21.187	20.710
283	07/09/17 11:30:00 fm	21.473	20.996
284	07/09/17 11:35:00 fm	22.142	21.664
285	07/09/17 11:40:00 fm	22.333	21.855
286	07/09/17 11:45:00 fm	22.429	21.855
287	07/09/17 11:50:00 fm	22.333	21.664
288	07/09/17 11:55:00 fm	21.951	21.569
289	07/09/17 12:00:00 em	21.855	21.473
290	07/09/17 12:05:00 em	21.569	21.282
291	07/09/17 12:10:00 em	21.473	21.282
292	07/09/17 12:15:00 em	22.046	21.473
293	07/09/17 12:20:00 em	21.951	21.473
294	07/09/17 12:25:00 em	21.473	21.091
295	07/09/17 12:30:00 em	21.187	20.805
296	07/09/17 12:35:00 em	21.282	20.901
297	07/09/17 12:40:00 em	21.760	21.187
298	07/09/17 12:45:00 em	23.004	22.429
299	07/09/17 12:50:00 em	23.292	22.621
300	07/09/17 12:55:00 em	23.196	22.621
301	07/09/17 01:00:00 em	23.004	22.525
302	07/09/17 01:05:00 em	22.812	22.333
303	07/09/17 01:10:00 em	23.004	22.333
304	07/09/17 01:15:00 em	23.388	22.621
305	07/09/17 01:20:00 em	23.677	22.812
306	07/09/17 01:25:00 em	23.484	22.908
307	07/09/17 01:30:00 em	23.581	23.100
308	07/09/17 01:35:00 em	23.869	23.292
309	07/09/17 01:40:00 em	23.869	23.292
310	07/09/17 01:45:00 em	24.062	23.292
311	07/09/17 01:50:00 em	23.869	23.292
312	07/09/17 01:55:00 em	23.773	23.196
313	07/09/17 02:00:00 em	24.062	23.484
314	07/09/17 02:05:00 em	24.255	23.677
315	07/09/17 02:10:00 em	24.351	23.677
316	07/09/17 02:15:00 em	24.448	23.677
317	07/09/17 02:20:00 em	24.641	23.773
318	07/09/17 02:25:00 em	24.738	23.966
319	07/09/17 02:30:00 em	24.738	24.062
320	07/09/17 02:35:00 em	24.835	24.158
321	07/09/17 02:40:00 em	24.931	24.158
322	07/09/17 02:45:00 em	24.835	24.158
323	07/09/17 02:50:00 em	24.641	24.158
324	07/09/17 02:55:00 em	24.835	24.158
325	07/09/17 03:00:00 em	24.931	24.158
326	07/09/17 03:05:00 em	25.028	24.351
327	07/09/17 03:10:00 em	24.931	24.351
328	07/09/17 03:15:00 em	25.028	24.351
329	07/09/17 03:20:00 em	24.835	24.351
330	07/09/17 03:25:00 em	24.738	24.255
331	07/09/17 03:30:00 em	24.835	24.351
332	07/09/17 03:35:00 em	24.931	24.351
333	07/09/17 03:40:00 em	24.931	24.351
334	07/09/17 03:45:00 em	25.028	24.545
335	07/09/17 03:50:00 em	24.738	24.448
336	07/09/17 03:55:00 em	25.028	24.448
337	07/09/17 04:00:00 em	25.222	24.545
338	07/09/17 04:05:00 em	24.641	24.448
339	07/09/17 04:10:00 em	24.545	24.351
340	07/09/17 04:15:00 em	24.255	24.255
341	07/09/17 04:20:00 em	24.062	23.966
342	07/09/17 04:25:00 em	23.869	23.773
343	07/09/17 04:30:00 em	23.773	23.677
344	07/09/17 04:35:00 em	23.773	23.677
345	07/09/17 04:40:00 em	23.773	23.677
346	07/09/17 04:45:00 em	23.869	23.677
347	07/09/17 04:50:00 em	23.773	23.581
348	07/09/17 04:55:00 em	23.581	23.484
349	07/09/17 05:00:00 em	23.484	23.388
350	07/09/17 05:05:00 em	23.196	23.196
351	07/09/17 05:10:00 em	23.100	23.004
352	07/09/17 05:15:00 em	23.100	23.004
353	07/09/17 05:20:00 em	23.004	22.908
354	07/09/17 05:25:00 em	22.908	22.812
355	07/09/17 05:30:00 em	22.812	22.717
356	07/09/17 05:35:00 em	22.812	22.717
357	07/09/17 05:40:00 em	22.717	22.621
358	07/09/17 05:45:00 em	22.717	22.621
359	07/09/17 05:50:00 em	22.812	22.812
360	07/09/17 05:55:00 em	22.812	22.812
361	07/09/17 06:00:00 em	22.717	22.717
362	07/09/17 06:05:00 em	22.621	22.525
363	07/09/17 06:10:00 em	22.525	22.525
364	07/09/17 06:15:00 em	22.525	22.429
365	07/09/17 06:20:00 em	22.429	22.429
366	07/09/17 06:25:00 em	22.333	22.333
367	07/09/17 06:30:00 em	22.238	22.238
368	07/09/17 06:35:00 em	22.238	22.238
369	07/09/17 06:40:00 em	22.238	22.142
370	07/09/17 06:45:00 em	22.238	22.142
371	07/09/17 06:50:00 em	22.046	22.046
372	07/09/17 06:55:00 em	21.951	22.046
373	07/09/17 07:00:00 em	21.951	21.951
374	07/09/17 07:05:00 em	21.951	21.951
375	07/09/17 07:10:00 em	21.951	21.855
376	07/09/17 07:15:00 em	21.855	21.855
377	07/09/17 07:20:00 em	21.855	21.855
378	07/09/17 07:25:00 em	21.760	21.760
379	07/09/17 07:30:00 em	21.664	21.760
380	07/09/17 07:35:00 em	21.569	21.760
381	07/09/17 07:40:00 em	21.569	21.664
382	07/09/17 07:45:00 em	21.569	21.664
383	07/09/17 07:50:00 em	21.569	21.569
384	07/09/17 07:55:00 em	21.569	21.569
385	07/09/17 08:00:00 em	21.569	21.569
386	07/09/17 08:05:00 em	21.569	21.473
387	07/09/17 08:10:00 em	21.473	21.473
388	07/09/17 08:15:00 em	21.378	21.378
389	07/09/17 08:20:00 em	21.378	21.378
390	07/09/17 08:25:00 em	21.282	21.378
391	07/09/17 08:30:00 em	21.187	21.378
392	07/09/17 08:35:00 em	21.091	21.282
393	07/09/17 08:40:00 em	21.091	21.282
394	07/09/17 08:45:00 em	21.091	21.282
395	07/09/17 08:50:00 em	20.996	21.187
396	07/09/17 08:55:00 em	20.901	21.187
397	07/09/17 09:00:00 em	20.996	21.091
398	07/09/17 09:05:00 em	20.901	21.091
399	07/09/17 09:10:00 em	20.901	20.996
400	07/09/17 09:15:00 em	20.996	20.996
401	07/09/17 09:20:00 em	20.901	20.901
402	07/09/17 09:25:00 em	20.901	20.901
403	07/09/17 09:30:00 em	20.805	20.805
404	07/09/17 09:35:00 em	20.710	20.805
405	07/09/17 09:40:00 em	20.615	20.805
406	07/09/17 09:45:00 em	20.615	20.805
407	07/09/17 09:50:00 em	20.519	20.710
408	07/09/17 09:55:00 em	20.615	20.710
409	07/09/17 10:00:00 em	20.615	20.615
410	07/09/17 10:05:00 em	20.615	20.615
411	07/09/17 10:10:00 em	20.615	20.519
412	07/09/17 10:15:00 em	20.519	20.519
413	07/09/17 10:20:00 em	20.424	20.519
414	07/09/17 10:25:00 em	20.329	20.519
415	07/09/17 10:30:00 em	20.329	20.424
416	07/09/17 10:35:00 em	20.329	20.424
417	07/09/17 10:40:00 em	20.234	20.424
418	07/09/17 10:45:00 em	20.329	20.329
419	07/09/17 10:50:00 em	20.329	20.424
420	07/09/17 10:55:00 em	20.043	20.424
421	07/09/17 11:00:00 em	20.138	20.329
422	07/09/17 11:05:00 em	20.138	20.234
423	07/09/17 11:10:00 em	20.138	20.234
424	07/09/17 11:15:00 em	20.043	20.138
425	07/09/17 11:20:00 em	19.948	20.138
426	07/09/17 11:25:00 em	20.043	20.234
427	07/09/17 11:30:00 em	20.138	20.138
428	07/09/17 11:35:00 em	20.043	20.138
429	07/09/17 11:40:00 em	20.043	20.138
430	07/09/17 11:45:00 em	20.043	20.043
431	07/09/17 11:50:00 em	19.948	20.043
432	07/09/17 11:55:00 em	20.043	19.948
433	07/10/17 12:00:00 fm	19.758	19.948
434	07/10/17 12:05:00 fm	19.853	19.948
435	07/10/17 12:10:00 fm	19.758	19.853
436	07/10/17 12:15:00 fm	19.853	19.853
437	07/10/17 12:20:00 fm	19.948	19.948
438	07/10/17 12:25:00 fm	19.853	19.853
439	07/10/17 12:30:00 fm	19.758	19.758
440	07/10/17 12:35:00 fm	19.758	19.758
441	07/10/17 12:40:00 fm	19.758	19.758
442	07/10/17 12:45:00 fm	19.758	19.758
443	07/10/17 12:50:00 fm	19.758	19.758
444	07/10/17 12:55:00 fm	19.758	19.758
445	07/10/17 01:00:00 fm	19.662	19.662
446	07/10/17 01:05:00 fm	19.567	19.662
447	07/10/17 01:10:00 fm	19.662	19.567
448	07/10/17 01:15:00 fm	19.472	19.662
449	07/10/17 01:20:00 fm	19.472	19.567
450	07/10/17 01:25:00 fm	19.472	19.567
451	07/10/17 01:30:00 fm	19.377	19.567
452	07/10/17 01:35:00 fm	19.472	19.567
453	07/10/17 01:40:00 fm	19.377	19.472
454	07/10/17 01:45:00 fm	19.282	19.377
455	07/10/17 01:50:00 fm	19.282	19.377
456	07/10/17 01:55:00 fm	19.282	19.472
457	07/10/17 02:00:00 fm	19.282	19.472
458	07/10/17 02:05:00 fm	19.282	19.377
459	07/10/17 02:10:00 fm	19.377	19.377
460	07/10/17 02:15:00 fm	19.187	19.377
461	07/10/17 02:20:00 fm	19.282	19.377
462	07/10/17 02:25:00 fm	19.282	19.377
463	07/10/17 02:30:00 fm	19.187	19.282
464	07/10/17 02:35:00 fm	19.187	19.282
465	07/10/17 02:40:00 fm	19.282	19.282
466	07/10/17 02:45:00 fm	19.187	19.282
467	07/10/17 02:50:00 fm	19.092	19.282
468	07/10/17 02:55:00 fm	19.187	19.282
469	07/10/17 03:00:00 fm	19.187	19.282
470	07/10/17 03:05:00 fm	19.187	19.282
471	07/10/17 03:10:00 fm	19.282	19.282
472	07/10/17 03:15:00 fm	19.092	19.092
473	07/10/17 03:20:00 fm	18.996	19.187
474	07/10/17 03:25:00 fm	18.996	19.092
475	07/10/17 03:30:00 fm	18.996	19.092
476	07/10/17 03:35:00 fm	18.806	19.092
477	07/10/17 03:40:00 fm	18.806	18.996
478	07/10/17 03:45:00 fm	18.996	19.092
479	07/10/17 03:50:00 fm	19.092	19.092
480	07/10/17 03:55:00 fm	18.996	18.996
481	07/10/17 04:00:00 fm	18.996	18.996
482	07/10/17 04:05:00 fm	18.806	18.901
483	07/10/17 04:10:00 fm	18.901	18.901
484	07/10/17 04:15:00 fm	18.806	18.806
485	07/10/17 04:20:00 fm	18.901	18.901
486	07/10/17 04:25:00 fm	18.806	18.901
487	07/10/17 04:30:00 fm	18.901	18.901
488	07/10/17 04:35:00 fm	18.901	18.901
489	07/10/17 04:40:00 fm	18.616	18.806
490	07/10/17 04:45:00 fm	18.806	18.901
491	07/10/17 04:50:00 fm	18.711	18.806
492	07/10/17 04:55:00 fm	18.806	18.806
493	07/10/17 05:00:00 fm	18.806	18.806
494	07/10/17 05:05:00 fm	18.711	18.806
495	07/10/17 05:10:00 fm	18.901	18.806
496	07/10/17 05:15:00 fm	18.806	18.806
497	07/10/17 05:20:00 fm	18.806	18.711
498	07/10/17 05:25:00 fm	18.806	18.711
499	07/10/17 05:30:00 fm	18.616	18.711
500	07/10/17 05:35:00 fm	18.711	18.616
501	07/10/17 05:40:00 fm	18.806	18.711
502	07/10/17 05:45:00 fm	18.806	18.711
503	07/10/17 05:50:00 fm	18.711	18.711
504	07/10/17 05:55:00 fm	18.711	18.616
505	07/10/17 06:00:00 fm	18.711	18.711
506	07/10/17 06:05:00 fm	18.711	18.616
507	07/10/17 06:10:00 fm	18.521	18.616
508	07/10/17 06:15:00 fm	18.426	18.616
509	07/10/17 06:20:00 fm	18.616	18.616
510	07/10/17 06:25:00 fm	18.616	18.711
511	07/10/17 06:30:00 fm	18.616	18.711
512	07/10/17 06:35:00 fm	18.711	18.616
513	07/10/17 06:40:00 fm	18.806	18.711
514	07/10/17 06:45:00 fm	18.806	18.711
515	07/10/17 06:50:00 fm	18.711	18.616
516	07/10/17 06:55:00 fm	18.711	18.616
517	07/10/17 07:00:00 fm	18.711	18.616
518	07/10/17 07:05:00 fm	18.711	18.616
519	07/10/17 07:10:00 fm	18.711	18.616
520	07/10/17 07:15:00 fm	18.711	18.616
521	07/10/17 07:20:00 fm	18.711	18.616
522	07/10/17 07:25:00 fm	18.616	18.616
523	07/10/17 07:30:00 fm	18.616	18.616
524	07/10/17 07:35:00 fm	18.616	18.521
525	07/10/17 07:40:00 fm	18.711	18.521
526	07/10/17 07:45:00 fm	18.711	18.616
527	07/10/17 07:50:00 fm	18.711	18.616
528	07/10/17 07:55:00 fm	18.521	18.521
529	07/10/17 08:00:00 fm	18.616	18.521
530	07/10/17 08:05:00 fm	18.616	18.521
531	07/10/17 08:10:00 fm	18.711	18.521
532	07/10/17 08:15:00 fm	18.711	18.521
533	07/10/17 08:20:00 fm	18.616	18.521
534	07/10/17 08:25:00 fm	18.711	18.521
535	07/10/17 08:30:00 fm	18.711	18.616
536	07/10/17 08:35:00 fm	18.806	18.616
537	07/10/17 08:40:00 fm	18.901	18.711
538	07/10/17 08:45:00 fm	18.996	18.806
539	07/10/17 08:50:00 fm	18.996	18.806
540	07/10/17 08:55:00 fm	19.092	18.901
541	07/10/17 09:00:00 fm	19.092	18.996
542	07/10/17 09:05:00 fm	19.187	18.996
543	07/10/17 09:10:00 fm	19.187	18.996
544	07/10/17 09:15:00 fm	19.187	19.092
545	07/10/17 09:20:00 fm	19.377	19.092
546	07/10/17 09:25:00 fm	19.472	19.187
547	07/10/17 09:30:00 fm	19.472	19.187
548	07/10/17 09:35:00 fm	19.662	19.282
549	07/10/17 09:40:00 fm	19.948	19.377
550	07/10/17 09:45:00 fm	19.948	19.377
551	07/10/17 09:50:00 fm	20.138	19.472
552	07/10/17 09:55:00 fm	20.424	19.662
553	07/10/17 10:00:00 fm	20.424	19.758
554	07/10/17 10:05:00 fm	20.424	19.758
555	07/10/17 10:10:00 fm	20.424	19.853
556	07/10/17 10:15:00 fm	20.424	19.853
557	07/10/17 10:20:00 fm	20.329	19.948
558	07/10/17 10:25:00 fm	20.519	19.948
559	07/10/17 10:30:00 fm	20.424	20.043
560	07/10/17 10:35:00 fm	20.424	19.853
561	07/10/17 10:40:00 fm	20.234	19.853
562	07/10/17 10:45:00 fm	20.424	19.853
563	07/10/17 10:50:00 fm	20.519	19.948
564	07/10/17 10:55:00 fm	20.519	19.948
565	07/10/17 11:00:00 fm	20.805	20.043
566	07/10/17 11:05:00 fm	20.901	20.234
567	07/10/17 11:10:00 fm	20.996	20.424
568	07/10/17 11:15:00 fm	21.282	20.710
569	07/10/17 11:20:00 fm	21.187	20.805
570	07/10/17 11:25:00 fm	21.473	20.805
571	07/10/17 11:30:00 fm	21.569	20.996
572	07/10/17 11:35:00 fm	21.569	20.996
573	07/10/17 11:40:00 fm	21.760	21.091
574	07/10/17 11:45:00 fm	21.855	21.282
575	07/10/17 11:50:00 fm	21.664	21.187
576	07/10/17 11:55:00 fm	21.664	21.187
577	07/10/17 12:00:00 em	21.760	21.282
578	07/10/17 12:05:00 em	21.760	21.378
579	07/10/17 12:10:00 em	21.951	21.378
580	07/10/17 12:15:00 em	21.951	21.569
581	07/10/17 12:20:00 em	22.142	21.569
582	07/10/17 12:25:00 em	22.333	21.760
583	07/10/17 12:30:00 em	22.717	22.142
584	07/10/17 12:35:00 em	22.717	22.238
585	07/10/17 12:40:00 em	22.717	22.142
586	07/10/17 12:45:00 em	22.717	22.238
587	07/10/17 12:50:00 em	22.621	22.142
588	07/10/17 12:55:00 em	22.717	22.142
589	07/10/17 01:00:00 em	22.812	22.333
590	07/10/17 01:05:00 em	23.004	22.429
591	07/10/17 01:10:00 em	23.100	22.429
592	07/10/17 01:15:00 em	23.004	22.525
593	07/10/17 01:20:00 em	23.196	22.621
594	07/10/17 01:25:00 em	23.196	22.812
595	07/10/17 01:30:00 em	23.100	22.621
596	07/10/17 01:35:00 em	23.100	22.525
597	07/10/17 01:40:00 em	23.196	22.525
598	07/10/17 01:45:00 em	23.004	22.525
599	07/10/17 01:50:00 em	23.004	22.525
600	07/10/17 01:55:00 em	23.004	22.525
601	07/10/17 02:00:00 em	23.196	22.621
602	07/10/17 02:05:00 em	23.196	22.717
603	07/10/17 02:10:00 em	23.484	23.004
604	07/10/17 02:15:00 em	23.484	23.004
605	07/10/17 02:20:00 em	23.196	22.812
606	07/10/17 02:25:00 em	23.100	22.621
607	07/10/17 02:30:00 em	23.196	22.621
608	07/10/17 02:35:00 em	23.196	22.812
609	07/10/17 02:40:00 em	23.388	23.004
610	07/10/17 02:45:00 em	23.388	23.004
611	07/10/17 02:50:00 em	23.292	22.908
612	07/10/17 02:55:00 em	23.484	22.908
613	07/10/17 03:00:00 em	23.581	22.908
614	07/10/17 03:05:00 em	23.484	23.004
615	07/10/17 03:10:00 em	23.484	23.004
616	07/10/17 03:15:00 em	23.388	23.004
617	07/10/17 03:20:00 em	23.196	22.812
618	07/10/17 03:25:00 em	23.100	22.812
619	07/10/17 03:30:00 em	23.100	22.812
620	07/10/17 03:35:00 em	23.100	22.717
621	07/10/17 03:40:00 em	23.100	22.812
622	07/10/17 03:45:00 em	23.100	22.812
623	07/10/17 03:50:00 em	23.196	22.717
624	07/10/17 03:55:00 em	23.100	22.717
625	07/10/17 04:00:00 em	23.100	22.717
626	07/10/17 04:05:00 em	23.004	22.717
627	07/10/17 04:10:00 em	23.004	22.717
628	07/10/17 04:15:00 em	23.004	22.717
629	07/10/17 04:20:00 em	22.908	22.621
630	07/10/17 04:25:00 em	22.908	22.621
631	07/10/17 04:30:00 em	22.812	22.525
632	07/10/17 04:35:00 em	22.812	22.525
633	07/10/17 04:40:00 em	22.717	22.429
634	07/10/17 04:45:00 em	22.717	22.333
635	07/10/17 04:50:00 em	22.621	22.333
636	07/10/17 04:55:00 em	22.621	22.333
637	07/10/17 05:00:00 em	22.621	22.238
638	07/10/17 05:05:00 em	22.621	22.238
639	07/10/17 05:10:00 em	22.525	22.238
640	07/10/17 05:15:00 em	22.525	22.238
641	07/10/17 05:20:00 em	22.525	22.238
642	07/10/17 05:25:00 em	22.429	22.238
643	07/10/17 05:30:00 em	22.429	22.238
644	07/10/17 05:35:00 em	22.429	22.238
645	07/10/17 05:40:00 em	22.429	22.142
646	07/10/17 05:45:00 em	22.333	22.142
647	07/10/17 05:50:00 em	22.333	22.046
648	07/10/17 05:55:00 em	22.238	22.046
649	07/10/17 06:00:00 em	22.142	22.046
650	07/10/17 06:05:00 em	22.142	21.951
651	07/10/17 06:10:00 em	22.046	21.951
652	07/10/17 06:15:00 em	20.234	20.234
653	07/10/17 06:20:00 em	19.187	18.806
654	07/10/17 06:25:00 em	18.901	18.521
655	07/10/17 06:30:00 em	18.901	18.616
656	07/10/17 06:35:00 em	18.426	18.331
657	07/10/17 06:40:00 em	18.045	18.140
658	07/10/17 06:45:00 em	18.140	18.140
659	07/10/17 06:50:00 em	18.236	18.236
660	07/10/17 06:55:00 em	19.187	19.282
661	07/10/17 07:00:00 em	19.472	19.282
662	07/10/17 07:05:00 em	20.519	21.569
663	07/10/17 07:10:00 em	21.951	21.951
664	07/10/17 07:15:00 em	22.238	22.046
665	07/10/17 07:20:00 em	22.525	22.046
666	07/10/17 07:25:00 em	22.812	22.046
667	07/10/17 07:30:00 em	23.004	22.142
668	07/10/17 07:35:00 em	23.100	22.142
669	07/10/17 07:40:00 em	23.100	22.142
670	07/10/17 07:45:00 em	23.100	22.046
671	07/10/17 07:50:00 em	23.004	22.046
672	07/10/17 07:55:00 em	22.908	21.951
673	07/10/17 08:00:00 em	22.717	21.855
674	07/10/17 08:05:00 em	22.525	21.760
675	07/10/17 08:10:00 em	22.333	21.664
676	07/10/17 08:15:00 em	22.525	21.664
677	07/10/17 08:20:00 em	23.004	21.855
678	07/10/17 08:25:00 em	23.773	22.142
679	07/10/17 08:30:00 em	24.545	22.429
680	07/10/17 08:35:00 em	25.513	22.717
681	07/10/17 08:40:00 em	26.390	23.004
682	07/10/17 08:45:00 em	27.173	23.292
683	07/10/17 08:50:00 em	27.862	23.484
684	07/10/17 08:55:00 em	28.456	23.773
685	07/10/17 09:00:00 em	28.754	23.966
686	07/10/17 09:05:00 em	29.053	24.062
687	07/10/17 09:10:00 em	29.152	24.255
688	07/10/17 09:15:00 em	29.252	24.351
689	07/10/17 09:20:00 em	29.252	24.448
690	07/10/17 09:25:00 em	29.152	24.545
691	07/10/17 09:30:00 em	28.953	24.641
692	07/10/17 09:35:00 em	28.853	24.641
693	07/10/17 09:40:00 em	28.655	24.738
694	07/10/17 09:45:00 em	28.555	24.738
695	07/10/17 09:50:00 em	28.357	24.738
696	07/10/17 09:55:00 em	28.258	24.738
697	07/10/17 10:00:00 em	28.060	24.738
698	07/10/17 10:05:00 em	27.862	24.738
699	07/10/17 10:10:00 em	27.764	24.641
700	07/10/17 10:15:00 em	27.567	24.641
701	07/10/17 10:20:00 em	27.468	24.641
702	07/10/17 10:25:00 em	27.370	24.545
703	07/10/17 10:30:00 em	27.272	24.545
704	07/10/17 10:35:00 em	27.173	24.545
705	07/10/17 10:40:00 em	27.075	24.448
706	07/10/17 10:45:00 em	26.977	24.448
707	07/10/17 10:50:00 em	26.977	24.448
708	07/10/17 10:55:00 em	26.879	24.448
709	07/10/17 11:00:00 em	26.781	24.351
710	07/10/17 11:05:00 em	26.585	24.448
711	07/10/17 11:10:00 em	26.488	24.351
712	07/10/17 11:15:00 em	26.390	24.351
713	07/10/17 11:20:00 em	26.292	24.351
714	07/10/17 11:25:00 em	26.195	24.351
715	07/10/17 11:30:00 em	26.097	24.351
716	07/10/17 11:35:00 em	26.000	24.448
717	07/10/17 11:40:00 em	26.000	24.351
718	07/10/17 11:45:00 em	25.902	24.448
719	07/10/17 11:50:00 em	25.805	24.448
720	07/10/17 11:55:00 em	25.805	24.448
721	07/11/17 12:00:00 fm	25.708	24.448
722	07/11/17 12:05:00 fm	25.708	24.448
723	07/11/17 12:10:00 fm	25.610	24.448
724	07/11/17 12:15:00 fm	25.610	24.448
725	07/11/17 12:20:00 fm	25.610	24.448
726	07/11/17 12:25:00 fm	25.513	24.448
727	07/11/17 12:30:00 fm	25.513	24.448
728	07/11/17 12:35:00 fm	25.513	24.448
729	07/11/17 12:40:00 fm	25.416	24.448
730	07/11/17 12:45:00 fm	25.416	24.448
731	07/11/17 12:50:00 fm	25.416	24.448
732	07/11/17 12:55:00 fm	25.416	24.448
733	07/11/17 01:00:00 fm	25.416	24.448
734	07/11/17 01:05:00 fm	25.319	24.448
735	07/11/17 01:10:00 fm	25.319	24.448
736	07/11/17 01:15:00 fm	25.319	24.448
737	07/11/17 01:20:00 fm	25.319	24.448
738	07/11/17 01:25:00 fm	25.319	24.448
739	07/11/17 01:30:00 fm	25.319	24.448
740	07/11/17 01:35:00 fm	25.319	24.448
741	07/11/17 01:40:00 fm	25.319	24.448
742	07/11/17 01:45:00 fm	25.319	24.448
743	07/11/17 01:50:00 fm	25.319	24.448
744	07/11/17 01:55:00 fm	25.319	24.448
745	07/11/17 02:00:00 fm	25.319	24.448
746	07/11/17 02:05:00 fm	25.319	24.448
747	07/11/17 02:10:00 fm	25.319	24.448
748	07/11/17 02:15:00 fm	25.222	24.448
749	07/11/17 02:20:00 fm	25.222	24.448
750	07/11/17 02:25:00 fm	25.222	24.448
751	07/11/17 02:30:00 fm	25.222	24.448
752	07/11/17 02:35:00 fm	25.222	24.448
753	07/11/17 02:40:00 fm	25.222	24.448
754	07/11/17 02:45:00 fm	25.222	24.448
755	07/11/17 02:50:00 fm	25.222	24.448
756	07/11/17 02:55:00 fm	25.222	24.448
757	07/11/17 03:00:00 fm	25.222	24.448
758	07/11/17 03:05:00 fm	25.222	24.448
759	07/11/17 03:10:00 fm	25.222	24.448
760	07/11/17 03:15:00 fm	25.222	24.448
761	07/11/17 03:20:00 fm	25.125	24.448
762	07/11/17 03:25:00 fm	25.125	24.448
763	07/11/17 03:30:00 fm	25.125	24.448
764	07/11/17 03:35:00 fm	25.125	24.448
765	07/11/17 03:40:00 fm	25.125	24.448
766	07/11/17 03:45:00 fm	25.125	24.448
767	07/11/17 03:50:00 fm	25.125	24.448
768	07/11/17 03:55:00 fm	25.125	24.448
769	07/11/17 04:00:00 fm	25.125	24.448
770	07/11/17 04:05:00 fm	25.125	24.448
771	07/11/17 04:10:00 fm	25.125	24.448
772	07/11/17 04:15:00 fm	25.125	24.448
773	07/11/17 04:20:00 fm	25.028	24.448
774	07/11/17 04:25:00 fm	25.028	24.448

## Sheet: Raft9
Raft9
#	Date Time, GMT+02:00	Temp, °C (LGR S/N: 20160561, SEN S/N: 20160561)	Temp, °C (LGR S/N: 20160562, SEN S/N: 20160562)
1	07/08/17 12:00:00 em	17.094	19.567
2	07/08/17 12:05:00 em	17.950	17.475
3	07/08/17 12:10:00 em	18.901	18.236
4	07/08/17 12:15:00 em	20.043	19.662
5	07/08/17 12:20:00 em	20.805	20.615
6	07/08/17 12:25:00 em	21.091	20.996
7	07/08/17 12:30:00 em	20.996	20.901
8	07/08/17 12:35:00 em	20.710	20.615
9	07/08/17 12:40:00 em	21.187	21.473
10	07/08/17 12:45:00 em	22.429	22.621
11	07/08/17 12:50:00 em	23.100	23.388
12	07/08/17 12:55:00 em	22.717	22.908
13	07/08/17 01:00:00 em	22.333	22.429
14	07/08/17 01:05:00 em	21.569	21.951
15	07/08/17 01:10:00 em	21.378	21.664
16	07/08/17 01:15:00 em	21.282	21.473
17	07/08/17 01:20:00 em	21.282	21.378
18	07/08/17 01:25:00 em	21.282	21.378
19	07/08/17 01:30:00 em	21.378	21.378
20	07/08/17 01:35:00 em	21.473	21.473
21	07/08/17 01:40:00 em	21.569	21.473
22	07/08/17 01:45:00 em	21.664	21.569
23	07/08/17 01:50:00 em	21.760	21.664
24	07/08/17 01:55:00 em	21.855	21.664
25	07/08/17 02:00:00 em	21.951	21.760
26	07/08/17 02:05:00 em	22.046	21.855
27	07/08/17 02:10:00 em	22.142	21.951
28	07/08/17 02:15:00 em	22.142	21.951
29	07/08/17 02:20:00 em	22.238	22.046
30	07/08/17 02:25:00 em	22.238	22.142
31	07/08/17 02:30:00 em	22.333	22.142
32	07/08/17 02:35:00 em	22.429	22.238
33	07/08/17 02:40:00 em	22.429	22.333
34	07/08/17 02:45:00 em	22.525	22.333
35	07/08/17 02:50:00 em	22.525	22.429
36	07/08/17 02:55:00 em	22.525	22.429
37	07/08/17 03:00:00 em	22.621	22.525
38	07/08/17 03:05:00 em	22.621	22.525
39	07/08/17 03:10:00 em	22.717	22.621
40	07/08/17 03:15:00 em	22.717	22.621
41	07/08/17 03:20:00 em	22.812	22.717
42	07/08/17 03:25:00 em	22.812	22.717
43	07/08/17 03:30:00 em	22.908	22.812
44	07/08/17 03:35:00 em	22.908	22.908
45	07/08/17 03:40:00 em	22.908	23.004
46	07/08/17 03:45:00 em	22.812	23.004
47	07/08/17 03:50:00 em	22.621	23.004
48	07/08/17 03:55:00 em	22.429	22.908
49	07/08/17 04:00:00 em	22.142	22.908
50	07/08/17 04:05:00 em	21.951	22.812
51	07/08/17 04:10:00 em	21.951	22.717
52	07/08/17 04:15:00 em	22.046	22.621
53	07/08/17 04:20:00 em	22.046	22.525
54	07/08/17 04:25:00 em	21.951	22.429
55	07/08/17 04:30:00 em	21.951	22.333
56	07/08/17 04:35:00 em	21.855	22.238
57	07/08/17 04:40:00 em	21.760	22.142
58	07/08/17 04:45:00 em	21.760	22.046
59	07/08/17 04:50:00 em	21.664	21.951
60	07/08/17 04:55:00 em	21.664	21.951
61	07/08/17 05:00:00 em	21.569	21.855
62	07/08/17 05:05:00 em	21.569	21.760
63	07/08/17 05:10:00 em	21.473	21.760
64	07/08/17 05:15:00 em	21.473	21.664
65	07/08/17 05:20:00 em	21.473	21.664
66	07/08/17 05:25:00 em	21.473	21.569
67	07/08/17 05:30:00 em	21.378	21.569
68	07/08/17 05:35:00 em	21.378	21.473
69	07/08/17 05:40:00 em	21.282	21.473
70	07/08/17 05:45:00 em	21.187	21.378
71	07/08/17 05:50:00 em	20.996	21.282
72	07/08/17 05:55:00 em	20.901	21.187
73	07/08/17 06:00:00 em	20.805	21.091
74	07/08/17 06:05:00 em	20.710	20.996
75	07/08/17 06:10:00 em	20.615	20.996
76	07/08/17 06:15:00 em	20.519	20.901
77	07/08/17 06:20:00 em	20.424	20.805
78	07/08/17 06:25:00 em	20.329	20.710
79	07/08/17 06:30:00 em	20.234	20.615
80	07/08/17 06:35:00 em	20.138	20.519
81	07/08/17 06:40:00 em	20.138	20.519
82	07/08/17 06:45:00 em	20.043	20.424
83	07/08/17 06:50:00 em	20.043	20.329
84	07/08/17 06:55:00 em	19.948	20.234
85	07/08/17 07:00:00 em	19.948	20.234
86	07/08/17 07:05:00 em	19.853	20.138
87	07/08/17 07:10:00 em	19.853	20.138
88	07/08/17 07:15:00 em	19.853	20.043
89	07/08/17 07:20:00 em	19.758	20.043
90	07/08/17 07:25:00 em	19.758	19.948
91	07/08/17 07:30:00 em	19.758	19.948
92	07/08/17 07:35:00 em	19.662	19.853
93	07/08/17 07:40:00 em	19.662	19.853
94	07/08/17 07:45:00 em	19.662	19.853
95	07/08/17 07:50:00 em	19.662	19.758
96	07/08/17 07:55:00 em	19.567	19.758
97	07/08/17 08:00:00 em	19.567	19.662
98	07/08/17 08:05:00 em	19.567	19.662
99	07/08/17 08:10:00 em	19.567	19.662
100	07/08/17 08:15:00 em	19.567	19.662
101	07/08/17 08:20:00 em	19.472	19.567
102	07/08/17 08:25:00 em	19.472	19.567
103	07/08/17 08:30:00 em	19.472	19.567
104	07/08/17 08:35:00 em	19.472	19.567
105	07/08/17 08:40:00 em	19.472	19.472
106	07/08/17 08:45:00 em	19.377	19.472
107	07/08/17 08:50:00 em	19.377	19.472
108	07/08/17 08:55:00 em	19.377	19.472
109	07/08/17 09:00:00 em	19.377	19.377
110	07/08/17 09:05:00 em	19.377	19.377
111	07/08/17 09:10:00 em	19.377	19.377
112	07/08/17 09:15:00 em	19.282	19.377
113	07/08/17 09:20:00 em	19.282	19.377
114	07/08/17 09:25:00 em	19.282	19.282
115	07/08/17 09:30:00 em	19.282	19.282
116	07/08/17 09:35:00 em	19.282	19.282
117	07/08/17 09:40:00 em	19.282	19.282
118	07/08/17 09:45:00 em	19.187	19.282
119	07/08/17 09:50:00 em	19.187	19.282
120	07/08/17 09:55:00 em	19.187	19.187
121	07/08/17 10:00:00 em	19.187	19.187
122	07/08/17 10:05:00 em	19.187	19.187
123	07/08/17 10:10:00 em	19.187	19.187
124	07/08/17 10:15:00 em	19.092	19.187
125	07/08/17 10:20:00 em	19.092	19.187
126	07/08/17 10:25:00 em	19.092	19.092
127	07/08/17 10:30:00 em	19.092	19.092
128	07/08/17 10:35:00 em	18.996	19.092
129	07/08/17 10:40:00 em	18.996	19.092
130	07/08/17 10:45:00 em	18.996	18.996
131	07/08/17 10:50:00 em	18.996	18.996
132	07/08/17 10:55:00 em	18.996	18.996
133	07/08/17 11:00:00 em	18.901	18.996
134	07/08/17 11:05:00 em	18.901	18.996
135	07/08/17 11:10:00 em	18.901	18.901
136	07/08/17 11:15:00 em	18.901	18.901
137	07/08/17 11:20:00 em	18.806	18.901
138	07/08/17 11:25:00 em	18.806	18.901
139	07/08/17 11:30:00 em	18.806	18.806
140	07/08/17 11:35:00 em	18.806	18.806
141	07/08/17 11:40:00 em	18.806	18.806
142	07/08/17 11:45:00 em	18.711	18.806
143	07/08/17 11:50:00 em	18.711	18.806
144	07/08/17 11:55:00 em	18.616	18.711
145	07/09/17 12:00:00 fm	18.616	18.711
146	07/09/17 12:05:00 fm	18.616	18.711
147	07/09/17 12:10:00 fm	18.616	18.711
148	07/09/17 12:15:00 fm	18.521	18.616
149	07/09/17 12:20:00 fm	18.521	18.616
150	07/09/17 12:25:00 fm	18.521	18.616
151	07/09/17 12:30:00 fm	18.426	18.521
152	07/09/17 12:35:00 fm	18.426	18.521
153	07/09/17 12:40:00 fm	18.426	18.521
154	07/09/17 12:45:00 fm	18.331	18.521
155	07/09/17 12:50:00 fm	18.331	18.426
156	07/09/17 12:55:00 fm	18.331	18.426
157	07/09/17 01:00:00 fm	18.236	18.426
158	07/09/17 01:05:00 fm	18.236	18.331
159	07/09/17 01:10:00 fm	18.140	18.331
160	07/09/17 01:15:00 fm	18.140	18.331
161	07/09/17 01:20:00 fm	18.140	18.236
162	07/09/17 01:25:00 fm	18.045	18.236
163	07/09/17 01:30:00 fm	18.045	18.236
164	07/09/17 01:35:00 fm	18.045	18.140
165	07/09/17 01:40:00 fm	17.950	18.140
166	07/09/17 01:45:00 fm	17.950	18.045
167	07/09/17 01:50:00 fm	17.855	18.045
168	07/09/17 01:55:00 fm	17.855	18.045
169	07/09/17 02:00:00 fm	17.855	17.950
170	07/09/17 02:05:00 fm	17.760	17.950
171	07/09/17 02:10:00 fm	17.760	17.950
172	07/09/17 02:15:00 fm	17.760	17.855
173	07/09/17 02:20:00 fm	17.665	17.855
174	07/09/17 02:25:00 fm	17.665	17.855
175	07/09/17 02:30:00 fm	17.665	17.760
176	07/09/17 02:35:00 fm	17.570	17.760
177	07/09/17 02:40:00 fm	17.570	17.760
178	07/09/17 02:45:00 fm	17.475	17.665
179	07/09/17 02:50:00 fm	17.475	17.665
180	07/09/17 02:55:00 fm	17.475	17.665
181	07/09/17 03:00:00 fm	17.379	17.570
182	07/09/17 03:05:00 fm	17.379	17.570
183	07/09/17 03:10:00 fm	17.284	17.475
184	07/09/17 03:15:00 fm	17.284	17.475
185	07/09/17 03:20:00 fm	17.284	17.475
186	07/09/17 03:25:00 fm	17.189	17.379
187	07/09/17 03:30:00 fm	17.189	17.379
188	07/09/17 03:35:00 fm	17.189	17.379
189	07/09/17 03:40:00 fm	17.094	17.284
190	07/09/17 03:45:00 fm	17.094	17.284
191	07/09/17 03:50:00 fm	17.094	17.189
192	07/09/17 03:55:00 fm	16.999	17.189
193	07/09/17 04:00:00 fm	16.999	17.189
194	07/09/17 04:05:00 fm	16.903	17.189
195	07/09/17 04:10:00 fm	16.903	17.094
196	07/09/17 04:15:00 fm	16.903	17.094
197	07/09/17 04:20:00 fm	16.808	16.999
198	07/09/17 04:25:00 fm	16.808	16.999
199	07/09/17 04:30:00 fm	16.713	16.999
200	07/09/17 04:35:00 fm	16.713	16.903
201	07/09/17 04:40:00 fm	16.713	16.903
202	07/09/17 04:45:00 fm	16.618	16.903
203	07/09/17 04:50:00 fm	16.618	16.808
204	07/09/17 04:55:00 fm	16.618	16.808
205	07/09/17 05:00:00 fm	16.523	16.808
206	07/09/17 05:05:00 fm	16.523	16.713
207	07/09/17 05:10:00 fm	16.427	16.713
208	07/09/17 05:15:00 fm	16.427	16.713
209	07/09/17 05:20:00 fm	16.332	16.618
210	07/09/17 05:25:00 fm	16.332	16.618
211	07/09/17 05:30:00 fm	16.332	16.523
212	07/09/17 05:35:00 fm	16.237	16.523
213	07/09/17 05:40:00 fm	16.237	16.427
214	07/09/17 05:45:00 fm	16.141	16.427
215	07/09/17 05:50:00 fm	16.141	16.427
216	07/09/17 05:55:00 fm	16.046	16.332
217	07/09/17 06:00:00 fm	16.046	16.332
218	07/09/17 06:05:00 fm	15.951	16.237
219	07/09/17 06:10:00 fm	15.951	16.237
220	07/09/17 06:15:00 fm	15.951	16.141
221	07/09/17 06:20:00 fm	15.855	16.141
222	07/09/17 06:25:00 fm	15.855	16.141
223	07/09/17 06:30:00 fm	15.760	16.046
224	07/09/17 06:35:00 fm	15.760	16.046
225	07/09/17 06:40:00 fm	15.760	16.046
226	07/09/17 06:45:00 fm	15.664	15.951
227	07/09/17 06:50:00 fm	15.664	15.951
228	07/09/17 06:55:00 fm	15.664	15.855
229	07/09/17 07:00:00 fm	15.664	15.855
230	07/09/17 07:05:00 fm	15.569	15.855
231	07/09/17 07:10:00 fm	15.569	15.855
232	07/09/17 07:15:00 fm	15.569	15.855
233	07/09/17 07:20:00 fm	15.760	15.855
234	07/09/17 07:25:00 fm	15.760	15.855
235	07/09/17 07:30:00 fm	15.855	15.855
236	07/09/17 07:35:00 fm	15.855	15.951
237	07/09/17 07:40:00 fm	17.855	17.570
238	07/09/17 07:45:00 fm	16.999	16.713
239	07/09/17 07:50:00 fm	16.427	16.237
240	07/09/17 07:55:00 fm	15.951	15.855
241	07/09/17 08:00:00 fm	15.664	15.569
242	07/09/17 08:05:00 fm	16.237	16.141
243	07/09/17 08:10:00 fm	16.999	16.903
244	07/09/17 08:15:00 fm	17.570	17.570
245	07/09/17 08:20:00 fm	17.855	17.855
246	07/09/17 08:25:00 fm	16.523	16.332
247	07/09/17 08:30:00 fm	15.569	15.473
248	07/09/17 08:35:00 fm	15.187	15.187
249	07/09/17 08:40:00 fm	15.091	15.187
250	07/09/17 08:45:00 fm	15.091	15.282
251	07/09/17 08:50:00 fm	15.282	15.378
252	07/09/17 08:55:00 fm	15.569	15.664
253	07/09/17 09:00:00 fm	15.760	15.760
254	07/09/17 09:05:00 fm	15.760	15.855
255	07/09/17 09:10:00 fm	15.855	16.046
256	07/09/17 09:15:00 fm	16.427	16.427
257	07/09/17 09:20:00 fm	16.713	16.618
258	07/09/17 09:25:00 fm	15.855	15.760
259	07/09/17 09:30:00 fm	15.855	15.855
260	07/09/17 09:35:00 fm	16.141	16.046
261	07/09/17 09:40:00 fm	16.999	17.189
262	07/09/17 09:45:00 fm	17.094	16.808
263	07/09/17 09:50:00 fm	16.237	15.760
264	07/09/17 09:55:00 fm	15.664	15.187
265	07/09/17 10:00:00 fm	15.473	14.996
266	07/09/17 10:05:00 fm	20.234	17.855
267	07/09/17 10:10:00 fm	29.152	20.710
268	07/09/17 10:15:00 fm	25.708	19.758
269	07/09/17 10:20:00 fm	19.567	18.901
270	07/09/17 10:25:00 fm	19.472	19.282
271	07/09/17 10:30:00 fm	19.377	19.282
272	07/09/17 10:35:00 fm	19.472	19.282
273	07/09/17 10:40:00 fm	19.853	19.377
274	07/09/17 10:45:00 fm	19.948	19.377
275	07/09/17 10:50:00 fm	20.519	19.948
276	07/09/17 10:55:00 fm	20.710	20.234
277	07/09/17 11:00:00 fm	20.615	20.043
278	07/09/17 11:05:00 fm	20.901	20.519
279	07/09/17 11:10:00 fm	21.282	20.805
280	07/09/17 11:15:00 fm	21.378	20.901
281	07/09/17 11:20:00 fm	21.378	21.091
282	07/09/17 11:25:00 fm	21.664	21.091
283	07/09/17 11:30:00 fm	21.951	21.378
284	07/09/17 11:35:00 fm	22.046	21.473
285	07/09/17 11:40:00 fm	22.046	21.569
286	07/09/17 11:45:00 fm	22.046	21.473
287	07/09/17 11:50:00 fm	21.855	21.378
288	07/09/17 11:55:00 fm	21.951	21.664
289	07/09/17 12:00:00 em	22.238	21.855
290	07/09/17 12:05:00 em	22.142	21.664
291	07/09/17 12:10:00 em	22.142	21.855
292	07/09/17 12:15:00 em	22.525	22.046
293	07/09/17 12:20:00 em	22.429	21.951
294	07/09/17 12:25:00 em	21.951	21.569
295	07/09/17 12:30:00 em	21.569	21.091
296	07/09/17 12:35:00 em	22.142	21.664
297	07/09/17 12:40:00 em	22.717	22.142
298	07/09/17 12:45:00 em	23.004	22.333
299	07/09/17 12:50:00 em	23.004	22.333
300	07/09/17 12:55:00 em	23.292	22.621
301	07/09/17 01:00:00 em	23.196	22.812
302	07/09/17 01:05:00 em	23.773	23.196
303	07/09/17 01:10:00 em	23.966	23.292
304	07/09/17 01:15:00 em	23.869	23.196
305	07/09/17 01:20:00 em	23.966	23.292
306	07/09/17 01:25:00 em	24.062	23.484
307	07/09/17 01:30:00 em	24.351	23.966
308	07/09/17 01:35:00 em	24.738	24.158
309	07/09/17 01:40:00 em	24.641	23.966
310	07/09/17 01:45:00 em	24.545	23.773
311	07/09/17 01:50:00 em	24.351	23.677
312	07/09/17 01:55:00 em	23.966	23.388
313	07/09/17 02:00:00 em	24.255	23.677
314	07/09/17 02:05:00 em	24.641	23.966
315	07/09/17 02:10:00 em	24.738	24.062
316	07/09/17 02:15:00 em	24.835	24.158
317	07/09/17 02:20:00 em	24.931	24.158
318	07/09/17 02:25:00 em	24.835	24.158
319	07/09/17 02:30:00 em	24.835	24.158
320	07/09/17 02:35:00 em	24.835	24.158
321	07/09/17 02:40:00 em	24.931	24.255
322	07/09/17 02:45:00 em	24.738	24.255
323	07/09/17 02:50:00 em	24.641	24.062
324	07/09/17 02:55:00 em	24.835	24.158
325	07/09/17 03:00:00 em	24.931	24.255
326	07/09/17 03:05:00 em	24.931	24.255
327	07/09/17 03:10:00 em	24.931	24.448
328	07/09/17 03:15:00 em	25.125	24.448
329	07/09/17 03:20:00 em	24.931	24.448
330	07/09/17 03:25:00 em	24.835	24.351
331	07/09/17 03:30:00 em	24.931	24.351
332	07/09/17 03:35:00 em	25.125	24.545
333	07/09/17 03:40:00 em	25.222	24.641
334	07/09/17 03:45:00 em	25.222	24.738
335	07/09/17 03:50:00 em	24.931	24.641
336	07/09/17 03:55:00 em	25.125	24.545
337	07/09/17 04:00:00 em	24.835	24.545
338	07/09/17 04:05:00 em	24.641	24.545
339	07/09/17 04:10:00 em	24.545	24.448
340	07/09/17 04:15:00 em	24.448	24.351
341	07/09/17 04:20:00 em	24.158	24.062
342	07/09/17 04:25:00 em	24.255	24.158
343	07/09/17 04:30:00 em	24.158	24.158
344	07/09/17 04:35:00 em	24.255	24.158
345	07/09/17 04:40:00 em	24.158	24.062
346	07/09/17 04:45:00 em	24.062	23.966
347	07/09/17 04:50:00 em	23.869	23.773
348	07/09/17 04:55:00 em	23.677	23.677
349	07/09/17 05:00:00 em	23.581	23.484
350	07/09/17 05:05:00 em	23.388	23.388
351	07/09/17 05:10:00 em	23.292	23.196
352	07/09/17 05:15:00 em	23.292	23.292
353	07/09/17 05:20:00 em	23.292	23.292
354	07/09/17 05:25:00 em	23.292	23.292
355	07/09/17 05:30:00 em	23.388	23.388
356	07/09/17 05:35:00 em	23.292	23.292
357	07/09/17 05:40:00 em	23.196	23.196
358	07/09/17 05:45:00 em	23.196	23.196
359	07/09/17 05:50:00 em	23.100	23.100
360	07/09/17 05:55:00 em	23.004	23.004
361	07/09/17 06:00:00 em	22.908	22.908
362	07/09/17 06:05:00 em	22.908	22.908
363	07/09/17 06:10:00 em	22.908	22.812
364	07/09/17 06:15:00 em	22.812	22.812
365	07/09/17 06:20:00 em	22.717	22.717
366	07/09/17 06:25:00 em	22.525	22.621
367	07/09/17 06:30:00 em	22.429	22.621
368	07/09/17 06:35:00 em	22.429	22.429
369	07/09/17 06:40:00 em	22.333	22.429
370	07/09/17 06:45:00 em	22.238	22.333
371	07/09/17 06:50:00 em	22.238	22.238
372	07/09/17 06:55:00 em	22.238	22.238
373	07/09/17 07:00:00 em	22.238	22.238
374	07/09/17 07:05:00 em	22.142	22.142
375	07/09/17 07:10:00 em	22.046	22.142
376	07/09/17 07:15:00 em	22.046	22.046
377	07/09/17 07:20:00 em	22.046	22.046
378	07/09/17 07:25:00 em	21.951	22.046
379	07/09/17 07:30:00 em	21.951	21.951
380	07/09/17 07:35:00 em	21.855	21.951
381	07/09/17 07:40:00 em	21.760	21.855
382	07/09/17 07:45:00 em	21.760	21.855
383	07/09/17 07:50:00 em	21.760	21.760
384	07/09/17 07:55:00 em	21.760	21.760
385	07/09/17 08:00:00 em	21.664	21.664
386	07/09/17 08:05:00 em	21.664	21.664
387	07/09/17 08:10:00 em	21.569	21.664
388	07/09/17 08:15:00 em	21.569	21.569
389	07/09/17 08:20:00 em	21.569	21.569
390	07/09/17 08:25:00 em	21.473	21.473
391	07/09/17 08:30:00 em	21.378	21.473
392	07/09/17 08:35:00 em	21.282	21.378
393	07/09/17 08:40:00 em	21.091	21.378
394	07/09/17 08:45:00 em	21.091	21.378
395	07/09/17 08:50:00 em	20.996	21.282
396	07/09/17 08:55:00 em	21.091	21.282
397	07/09/17 09:00:00 em	21.091	21.187
398	07/09/17 09:05:00 em	21.091	21.187
399	07/09/17 09:10:00 em	21.091	21.187
400	07/09/17 09:15:00 em	21.091	21.091
401	07/09/17 09:20:00 em	20.996	21.091
402	07/09/17 09:25:00 em	20.901	20.996
403	07/09/17 09:30:00 em	20.805	20.996
404	07/09/17 09:35:00 em	20.901	20.996
405	07/09/17 09:40:00 em	20.805	20.901
406	07/09/17 09:45:00 em	20.710	20.901
407	07/09/17 09:50:00 em	20.710	20.805
408	07/09/17 09:55:00 em	20.519	20.805
409	07/09/17 10:00:00 em	20.710	20.805
410	07/09/17 10:05:00 em	20.710	20.710
411	07/09/17 10:10:00 em	20.615	20.710
412	07/09/17 10:15:00 em	20.615	20.615
413	07/09/17 10:20:00 em	20.519	20.615
414	07/09/17 10:25:00 em	20.424	20.615
415	07/09/17 10:30:00 em	20.329	20.519
416	07/09/17 10:35:00 em	20.424	20.519
417	07/09/17 10:40:00 em	20.329	20.519
418	07/09/17 10:45:00 em	20.329	20.519
419	07/09/17 10:50:00 em	20.329	20.424
420	07/09/17 10:55:00 em	20.234	20.424
421	07/09/17 11:00:00 em	20.329	20.424
422	07/09/17 11:05:00 em	20.329	20.329
423	07/09/17 11:10:00 em	20.329	20.329
424	07/09/17 11:15:00 em	20.234	20.329
425	07/09/17 11:20:00 em	20.043	20.329
426	07/09/17 11:25:00 em	19.948	20.234
427	07/09/17 11:30:00 em	20.138	20.234
428	07/09/17 11:35:00 em	19.948	20.138
429	07/09/17 11:40:00 em	19.948	20.138
430	07/09/17 11:45:00 em	20.043	20.138
431	07/09/17 11:50:00 em	19.853	20.138
432	07/09/17 11:55:00 em	19.948	20.043
433	07/10/17 12:00:00 fm	19.758	19.948
434	07/10/17 12:05:00 fm	19.758	20.043
435	07/10/17 12:10:00 fm	19.758	20.043
436	07/10/17 12:15:00 fm	19.758	19.948
437	07/10/17 12:20:00 fm	19.758	19.948
438	07/10/17 12:25:00 fm	19.853	19.948
439	07/10/17 12:30:00 fm	19.758	19.948
440	07/10/17 12:35:00 fm	19.567	19.853
441	07/10/17 12:40:00 fm	19.567	19.853
442	07/10/17 12:45:00 fm	19.567	19.853
443	07/10/17 12:50:00 fm	19.472	19.758
444	07/10/17 12:55:00 fm	19.472	19.758
445	07/10/17 01:00:00 fm	19.377	19.758
446	07/10/17 01:05:00 fm	19.662	19.758
447	07/10/17 01:10:00 fm	19.662	19.758
448	07/10/17 01:15:00 fm	19.472	19.758
449	07/10/17 01:20:00 fm	19.472	19.662
450	07/10/17 01:25:00 fm	19.472	19.662
451	07/10/17 01:30:00 fm	19.472	19.662
452	07/10/17 01:35:00 fm	19.377	19.662
453	07/10/17 01:40:00 fm	19.472	19.567
454	07/10/17 01:45:00 fm	19.377	19.567
455	07/10/17 01:50:00 fm	19.377	19.567
456	07/10/17 01:55:00 fm	19.377	19.567
457	07/10/17 02:00:00 fm	19.472	19.567
458	07/10/17 02:05:00 fm	19.377	19.472
459	07/10/17 02:10:00 fm	19.377	19.472
460	07/10/17 02:15:00 fm	19.377	19.472
461	07/10/17 02:20:00 fm	19.472	19.472
462	07/10/17 02:25:00 fm	19.282	19.472
463	07/10/17 02:30:00 fm	19.187	19.377
464	07/10/17 02:35:00 fm	19.377	19.377
465	07/10/17 02:40:00 fm	19.282	19.377
466	07/10/17 02:45:00 fm	19.187	19.377
467	07/10/17 02:50:00 fm	19.187	19.377
468	07/10/17 02:55:00 fm	19.187	19.377
469	07/10/17 03:00:00 fm	18.996	19.282
470	07/10/17 03:05:00 fm	19.092	19.282
471	07/10/17 03:10:00 fm	19.187	19.282
472	07/10/17 03:15:00 fm	19.187	19.282
473	07/10/17 03:20:00 fm	19.187	19.187
474	07/10/17 03:25:00 fm	18.996	19.187
475	07/10/17 03:30:00 fm	18.996	19.187
476	07/10/17 03:35:00 fm	19.187	19.187
477	07/10/17 03:40:00 fm	19.092	19.187
478	07/10/17 03:45:00 fm	18.901	19.092
479	07/10/17 03:50:00 fm	18.901	19.092
480	07/10/17 03:55:00 fm	18.901	19.092
481	07/10/17 04:00:00 fm	18.901	18.996
482	07/10/17 04:05:00 fm	18.806	18.996
483	07/10/17 04:10:00 fm	18.901	18.996
484	07/10/17 04:15:00 fm	18.901	18.901
485	07/10/17 04:20:00 fm	18.806	18.996
486	07/10/17 04:25:00 fm	18.901	18.901
487	07/10/17 04:30:00 fm	18.711	18.901
488	07/10/17 04:35:00 fm	18.806	18.901
489	07/10/17 04:40:00 fm	18.806	18.996
490	07/10/17 04:45:00 fm	18.806	18.806
491	07/10/17 04:50:00 fm	18.616	18.901
492	07/10/17 04:55:00 fm	18.806	18.806
493	07/10/17 05:00:00 fm	18.521	18.806
494	07/10/17 05:05:00 fm	18.616	18.806
495	07/10/17 05:10:00 fm	18.806	18.806
496	07/10/17 05:15:00 fm	18.616	18.806
497	07/10/17 05:20:00 fm	18.711	18.806
498	07/10/17 05:25:00 fm	18.711	18.806
499	07/10/17 05:30:00 fm	18.711	18.806
500	07/10/17 05:35:00 fm	18.616	18.806
501	07/10/17 05:40:00 fm	18.711	18.806
502	07/10/17 05:45:00 fm	18.711	18.806
503	07/10/17 05:50:00 fm	18.616	18.711
504	07/10/17 05:55:00 fm	18.521	18.711
505	07/10/17 06:00:00 fm	18.711	18.711
506	07/10/17 06:05:00 fm	18.711	18.711
507	07/10/17 06:10:00 fm	18.616	18.711
508	07/10/17 06:15:00 fm	18.616	18.711
509	07/10/17 06:20:00 fm	18.521	18.711
510	07/10/17 06:25:00 fm	18.616	18.711
511	07/10/17 06:30:00 fm	18.616	18.711
512	07/10/17 06:35:00 fm	18.616	18.616
513	07/10/17 06:40:00 fm	18.521	18.616
514	07/10/17 06:45:00 fm	18.426	18.711
515	07/10/17 06:50:00 fm	18.521	18.711
516	07/10/17 06:55:00 fm	18.616	18.616
517	07/10/17 07:00:00 fm	18.616	18.616
518	07/10/17 07:05:00 fm	18.616	18.616
519	07/10/17 07:10:00 fm	18.616	18.616
520	07/10/17 07:15:00 fm	18.711	18.616
521	07/10/17 07:20:00 fm	18.806	18.616
522	07/10/17 07:25:00 fm	19.092	18.711
523	07/10/17 07:30:00 fm	19.187	18.711
524	07/10/17 07:35:00 fm	19.282	18.806
525	07/10/17 07:40:00 fm	19.282	18.806
526	07/10/17 07:45:00 fm	19.282	18.806
527	07/10/17 07:50:00 fm	19.282	18.806
528	07/10/17 07:55:00 fm	19.377	18.901
529	07/10/17 08:00:00 fm	19.282	18.806
530	07/10/17 08:05:00 fm	19.187	18.806
531	07/10/17 08:10:00 fm	19.282	18.806
532	07/10/17 08:15:00 fm	19.282	18.806
533	07/10/17 08:20:00 fm	19.282	18.901
534	07/10/17 08:25:00 fm	18.901	18.806
535	07/10/17 08:30:00 fm	18.901	18.806
536	07/10/17 08:35:00 fm	19.092	18.901
537	07/10/17 08:40:00 fm	18.806	18.806
538	07/10/17 08:45:00 fm	18.806	18.711
539	07/10/17 08:50:00 fm	18.806	18.806
540	07/10/17 08:55:00 fm	18.901	18.806
541	07/10/17 09:00:00 fm	18.996	18.901
542	07/10/17 09:05:00 fm	18.901	18.901
543	07/10/17 09:10:00 fm	19.092	18.996
544	07/10/17 09:15:00 fm	19.282	19.092
545	07/10/17 09:20:00 fm	19.282	19.092
546	07/10/17 09:25:00 fm	19.377	19.092
547	07/10/17 09:30:00 fm	19.377	19.187
548	07/10/17 09:35:00 fm	19.567	19.472
549	07/10/17 09:40:00 fm	19.948	19.758
550	07/10/17 09:45:00 fm	20.138	19.853
551	07/10/17 09:50:00 fm	20.138	20.043
552	07/10/17 09:55:00 fm	20.329	20.234
553	07/10/17 10:00:00 fm	20.519	20.424
554	07/10/17 10:05:00 fm	20.519	20.424
555	07/10/17 10:10:00 fm	20.519	20.519
556	07/10/17 10:15:00 fm	20.710	20.710
557	07/10/17 10:20:00 fm	20.805	20.710
558	07/10/17 10:25:00 fm	20.710	20.615
559	07/10/17 10:30:00 fm	20.615	20.615
560	07/10/17 10:35:00 fm	20.615	20.329
561	07/10/17 10:40:00 fm	20.615	20.329
562	07/10/17 10:45:00 fm	20.901	20.329
563	07/10/17 10:50:00 fm	21.187	20.424
564	07/10/17 10:55:00 fm	20.996	20.329
565	07/10/17 11:00:00 fm	21.378	20.805
566	07/10/17 11:05:00 fm	21.855	21.091
567	07/10/17 11:10:00 fm	21.664	20.996
568	07/10/17 11:15:00 fm	21.855	21.091
569	07/10/17 11:20:00 fm	21.855	21.282
570	07/10/17 11:25:00 fm	21.855	21.282
571	07/10/17 11:30:00 fm	22.046	21.378
572	07/10/17 11:35:00 fm	22.046	21.473
573	07/10/17 11:40:00 fm	22.238	21.569
574	07/10/17 11:45:00 fm	22.525	21.855
575	07/10/17 11:50:00 fm	22.429	21.855
576	07/10/17 11:55:00 fm	22.429	21.855
577	07/10/17 12:00:00 em	22.525	21.951
578	07/10/17 12:05:00 em	22.429	21.951
579	07/10/17 12:10:00 em	22.717	21.951
580	07/10/17 12:15:00 em	22.717	22.142
581	07/10/17 12:20:00 em	22.908	22.238
582	07/10/17 12:25:00 em	23.004	22.333
583	07/10/17 12:30:00 em	23.004	22.333
584	07/10/17 12:35:00 em	23.004	22.429
585	07/10/17 12:40:00 em	23.004	22.525
586	07/10/17 12:45:00 em	23.100	22.429
587	07/10/17 12:50:00 em	23.100	22.525
588	07/10/17 12:55:00 em	23.196	22.621
589	07/10/17 01:00:00 em	23.292	22.717
590	07/10/17 01:05:00 em	23.196	22.621
591	07/10/17 01:10:00 em	23.292	22.621
592	07/10/17 01:15:00 em	23.292	22.717
593	07/10/17 01:20:00 em	23.388	22.812
594	07/10/17 01:25:00 em	23.677	23.004
595	07/10/17 01:30:00 em	23.869	23.196
596	07/10/17 01:35:00 em	23.484	23.100
597	07/10/17 01:40:00 em	23.581	22.908
598	07/10/17 01:45:00 em	23.581	23.004
599	07/10/17 01:50:00 em	23.388	23.004
600	07/10/17 01:55:00 em	23.388	23.004
601	07/10/17 02:00:00 em	23.484	22.908
602	07/10/17 02:05:00 em	23.388	22.812
603	07/10/17 02:10:00 em	23.388	22.908
604	07/10/17 02:15:00 em	23.484	23.004
605	07/10/17 02:20:00 em	23.388	22.908
606	07/10/17 02:25:00 em	23.484	22.908
607	07/10/17 02:30:00 em	23.388	22.908
608	07/10/17 02:35:00 em	23.292	22.908
609	07/10/17 02:40:00 em	23.292	22.812
610	07/10/17 02:45:00 em	23.388	22.908
611	07/10/17 02:50:00 em	23.292	22.908
612	07/10/17 02:55:00 em	23.484	22.908
613	07/10/17 03:00:00 em	23.581	23.004
614	07/10/17 03:05:00 em	23.484	23.004
615	07/10/17 03:10:00 em	23.388	23.004
616	07/10/17 03:15:00 em	23.388	22.908
617	07/10/17 03:20:00 em	23.292	22.908
618	07/10/17 03:25:00 em	23.292	22.908
619	07/10/17 03:30:00 em	23.196	22.812
620	07/10/17 03:35:00 em	23.196	22.812
621	07/10/17 03:40:00 em	23.196	22.812
622	07/10/17 03:45:00 em	23.196	22.908
623	07/10/17 03:50:00 em	23.292	23.004
624	07/10/17 03:55:00 em	23.196	22.908
625	07/10/17 04:00:00 em	23.100	22.908
626	07/10/17 04:05:00 em	23.004	22.908
627	07/10/17 04:10:00 em	23.004	22.812
628	07/10/17 04:15:00 em	22.908	22.717
629	07/10/17 04:20:00 em	22.908	22.717
630	07/10/17 04:25:00 em	22.812	22.717
631	07/10/17 04:30:00 em	22.908	22.717
632	07/10/17 04:35:00 em	22.908	22.717
633	07/10/17 04:40:00 em	22.908	22.717
634	07/10/17 04:45:00 em	22.812	22.621
635	07/10/17 04:50:00 em	22.717	22.525
636	07/10/17 04:55:00 em	22.621	22.429
637	07/10/17 05:00:00 em	22.525	22.333
638	07/10/17 05:05:00 em	22.525	22.333
639	07/10/17 05:10:00 em	22.429	22.238
640	07/10/17 05:15:00 em	22.429	22.238
641	07/10/17 05:20:00 em	22.429	22.238
642	07/10/17 05:25:00 em	22.429	22.238
643	07/10/17 05:30:00 em	22.333	22.142
644	07/10/17 05:35:00 em	22.333	22.142
645	07/10/17 05:40:00 em	22.333	22.142
646	07/10/17 05:45:00 em	22.238	22.142
647	07/10/17 05:50:00 em	22.142	22.046
648	07/10/17 05:55:00 em	22.142	21.951
649	07/10/17 06:00:00 em	20.519	20.138
650	07/10/17 06:05:00 em	19.472	18.806
651	07/10/17 06:10:00 em	19.377	18.521
652	07/10/17 06:15:00 em	19.282	18.426
653	07/10/17 06:20:00 em	19.187	18.426
654	07/10/17 06:25:00 em	19.092	18.521
655	07/10/17 06:30:00 em	18.996	18.426
656	07/10/17 06:35:00 em	18.331	18.045
657	07/10/17 06:40:00 em	17.950	17.760
658	07/10/17 06:45:00 em	18.331	17.950
659	07/10/17 06:50:00 em	18.616	18.140
660	07/10/17 06:55:00 em	18.806	18.426
661	07/10/17 07:00:00 em	20.329	19.758
662	07/10/17 07:05:00 em	19.853	20.996
663	07/10/17 07:10:00 em	21.664	21.664
664	07/10/17 07:15:00 em	22.142	21.855
665	07/10/17 07:20:00 em	22.333	21.951
666	07/10/17 07:25:00 em	22.429	22.046
667	07/10/17 07:30:00 em	22.525	22.142
668	07/10/17 07:35:00 em	22.621	22.238
669	07/10/17 07:40:00 em	22.621	22.238
670	07/10/17 07:45:00 em	22.717	22.333
671	07/10/17 07:50:00 em	22.717	22.333
672	07/10/17 07:55:00 em	22.621	22.333
673	07/10/17 08:00:00 em	22.621	22.238
674	07/10/17 08:05:00 em	22.525	22.142
675	07/10/17 08:10:00 em	22.429	22.046
676	07/10/17 08:15:00 em	22.429	22.046
677	07/10/17 08:20:00 em	22.717	22.238
678	07/10/17 08:25:00 em	23.100	22.429
679	07/10/17 08:30:00 em	23.773	22.621
680	07/10/17 08:35:00 em	24.545	22.908
681	07/10/17 08:40:00 em	25.319	23.292

[truncated: 1 more sheets: Raft10]
