# Supplementary material for: Sun-basking fish benefit from body temperatures that are higher than ambient water
Source: Proc Biol Sci. 2018 May 30;285(1879):20180639. doi: 10.1098/rspb.2018.0639 (PMC5998101; doi:10.1098/rspb.2018.0639)
Supplement: Data S4 [file rspb20180639supp5.xlsx]

## Sheet: Explanation
Explanation of placement and treatment of HOBO-loggers under fieldexperiment 13-16/7 2017
Raft	Treatment	Logger ID (last three digits in serial number)		Location 20170713 - 20170714	Location 20170715
1	Black	-436		In the pond	On land
1	White	-435		In the pond	On land
2	Black	-434		In the pond	On land
2	White	-433		In the pond	On land
3	Black	-432		In the pond	In the pond
3	White	-431		In the pond	In the pond
4	Black	-430		In the pond	On land
4	White	-558		In the pond	On land
5	Black	-557		In the pond	In the pond
5	White	-556		In the pond	In the pond
6	Black	-555		In the pond	On land
6	White	-554		In the pond	On land
7	Black	-553		In the pond	In the pond
7	White	-552		In the pond	In the pond
8	Black	-564		In the pond	In the pond
8	White	-563		In the pond	In the pond
9	Black	-562	[10664562]	In the pond	On land
9	White	-561		In the pond	On land
10	Black	-560		In the pond	In the pond
10	White	-559		In the pond	In the pond
11	Exposed	464		In the pond	In the pond
11	Shaded	-562	[20160562]	In the pond	In the pond
Figure 1B
Experimental period = "2017-07-13 10:25 - 2017-07-14 17:50"
Entended data figure 1
Experimental period = "2017-07-14 22:00:00 - 2017-07-15 16:00"
Calibration period ="2017-07-16 15:30/2017-07-16 18:30"

## Sheet: Raft1
Raft1
#	Date Time, GMT+02:00	Temp, °C (LGR S/N: 20134436, SEN S/N: 20134436)	Temp, °C (LGR S/N: 20134435, SEN S/N: 20134435)
1	07/12/17 12:00:00 em	22.333	22.429
2	07/12/17 12:05:00 em	22.429	22.333
3	07/12/17 12:10:00 em	22.621	22.333
4	07/12/17 12:15:00 em	23.004	22.238
5	07/12/17 12:20:00 em	23.677	22.238
6	07/12/17 12:25:00 em	24.158	22.238
7	07/12/17 12:30:00 em	24.062	24.255
8	07/12/17 12:35:00 em	23.966	25.222
9	07/12/17 12:40:00 em	23.581	24.448
10	07/12/17 12:45:00 em	23.292	24.351
11	07/12/17 12:50:00 em	22.908	23.869
12	07/12/17 12:55:00 em	22.142	23.196
13	07/12/17 01:00:00 em	21.473	22.812
14	07/12/17 01:05:00 em	21.091	27.567
15	07/12/17 01:10:00 em	20.424	22.429
16	07/12/17 01:15:00 em	21.091	22.142
17	07/12/17 01:20:00 em	21.187	21.855
18	07/12/17 01:25:00 em	20.043	21.282
19	07/12/17 01:30:00 em	19.662	17.950
20	07/12/17 01:35:00 em	19.758	19.092
21	07/12/17 01:40:00 em	19.853	19.662
22	07/12/17 01:45:00 em	20.234	20.424
23	07/12/17 01:50:00 em	20.901	20.996
24	07/12/17 01:55:00 em	21.664	21.760
25	07/12/17 02:00:00 em	22.908	22.621
26	07/12/17 02:05:00 em	23.869	21.569
27	07/12/17 02:10:00 em	24.738	22.812
28	07/12/17 02:15:00 em	25.319	23.484
29	07/12/17 02:20:00 em	25.319	23.869
30	07/12/17 02:25:00 em	25.513	24.158
31	07/12/17 02:30:00 em	25.222	23.966
32	07/12/17 02:35:00 em	24.835	23.677
33	07/12/17 02:40:00 em	24.062	23.004
34	07/12/17 02:45:00 em	23.388	22.525
35	07/12/17 02:50:00 em	22.621	21.951
36	07/12/17 02:55:00 em	22.142	21.569
37	07/12/17 03:00:00 em	21.760	21.187
38	07/12/17 03:05:00 em	21.378	20.901
39	07/12/17 03:10:00 em	21.091	20.234
40	07/12/17 03:15:00 em	20.519	19.472
41	07/12/17 03:20:00 em	20.138	19.282
42	07/12/17 03:25:00 em	20.138	19.377
43	07/12/17 03:30:00 em	20.234	19.187
44	07/12/17 03:35:00 em	20.424	19.282
45	07/12/17 03:40:00 em	20.519	19.662
46	07/12/17 03:45:00 em	20.615	20.615
47	07/12/17 03:50:00 em	21.091	21.187
48	07/12/17 03:55:00 em	21.378	21.569
49	07/12/17 04:00:00 em	21.664	21.855
50	07/12/17 04:05:00 em	21.855	22.046
51	07/12/17 04:10:00 em	21.951	22.142
52	07/12/17 04:15:00 em	22.142	22.142
53	07/12/17 04:20:00 em	22.238	22.142
54	07/12/17 04:25:00 em	22.333	22.142
55	07/12/17 04:30:00 em	22.429	22.238
56	07/12/17 04:35:00 em	22.525	22.238
57	07/12/17 04:40:00 em	22.525	22.333
58	07/12/17 04:45:00 em	22.621	22.238
59	07/12/17 04:50:00 em	22.621	22.333
60	07/12/17 04:55:00 em	22.621	22.333
61	07/12/17 05:00:00 em	22.621	22.333
62	07/12/17 05:05:00 em	22.621	22.333
63	07/12/17 05:10:00 em	22.621	22.333
64	07/12/17 05:15:00 em	22.717	22.333
65	07/12/17 05:20:00 em	22.717	22.429
66	07/12/17 05:25:00 em	22.812	22.525
67	07/12/17 05:30:00 em	23.677	22.812
68	07/12/17 05:35:00 em	23.581	23.196
69	07/12/17 05:40:00 em	23.484	23.100
70	07/12/17 05:45:00 em	23.388	23.004
71	07/12/17 05:50:00 em	23.196	22.812
72	07/12/17 05:55:00 em	23.004	22.238
73	07/12/17 06:00:00 em	22.812	21.951
74	07/12/17 06:05:00 em	22.717	21.951
75	07/12/17 06:10:00 em	22.812	22.238
76	07/12/17 06:15:00 em	22.908	22.525
77	07/12/17 06:20:00 em	23.004	22.812
78	07/12/17 06:25:00 em	23.196	23.004
79	07/12/17 06:30:00 em	23.292	23.196
80	07/12/17 06:35:00 em	23.292	23.196
81	07/12/17 06:40:00 em	23.292	23.292
82	07/12/17 06:45:00 em	23.388	23.196
83	07/12/17 06:50:00 em	23.388	23.004
84	07/12/17 06:55:00 em	23.388	22.525
85	07/12/17 07:00:00 em	23.388	22.333
86	07/12/17 07:05:00 em	23.388	22.333
87	07/12/17 07:10:00 em	23.388	22.525
88	07/12/17 07:15:00 em	23.484	22.717
89	07/12/17 07:20:00 em	23.581	22.908
90	07/12/17 07:25:00 em	23.581	23.196
91	07/12/17 07:30:00 em	23.677	18.901
92	07/12/17 07:35:00 em	23.677	17.475
93	07/12/17 07:40:00 em	23.773	17.094
94	07/12/17 07:45:00 em	23.773	16.903
95	07/12/17 07:50:00 em	23.869	16.903
96	07/12/17 07:55:00 em	23.869	16.903
97	07/12/17 08:00:00 em	23.966	16.808
98	07/12/17 08:05:00 em	23.966	19.853
99	07/12/17 08:10:00 em	23.966	21.187
100	07/12/17 08:15:00 em	23.966	21.855
101	07/12/17 08:20:00 em	23.773	21.664
102	07/12/17 08:25:00 em	23.388	21.378
103	07/12/17 08:30:00 em	23.004	20.901
104	07/12/17 08:35:00 em	22.525	20.519
105	07/12/17 08:40:00 em	22.142	20.138
106	07/12/17 08:45:00 em	21.760	16.427
107	07/12/17 08:50:00 em	21.282	14.230
108	07/12/17 08:55:00 em	20.805	13.654
109	07/12/17 09:00:00 em	20.424	13.461
110	07/12/17 09:05:00 em	18.616	13.461
111	07/12/17 09:10:00 em	15.951	13.558
112	07/12/17 09:15:00 em	14.996	13.461
113	07/12/17 09:20:00 em	14.613	13.173
114	07/12/17 09:25:00 em	14.421	13.173
115	07/12/17 09:30:00 em	14.134	12.980
116	07/12/17 09:35:00 em	13.654	12.594
117	07/12/17 09:40:00 em	13.461	12.401
118	07/12/17 09:45:00 em	13.076	12.497
119	07/12/17 09:50:00 em	13.365	13.076
120	07/12/17 09:55:00 em	15.378	12.690
121	07/12/17 10:00:00 em	14.517	12.401
122	07/12/17 10:05:00 em	13.942	12.013
123	07/12/17 10:10:00 em	13.750	11.819
124	07/12/17 10:15:00 em	13.269	11.722
125	07/12/17 10:20:00 em	13.076	13.269
126	07/12/17 10:25:00 em	12.594	12.980
127	07/12/17 10:30:00 em	12.497	12.690
128	07/12/17 10:35:00 em	12.401	12.690
129	07/12/17 10:40:00 em	12.401	12.690
130	07/12/17 10:45:00 em	12.304	12.594
131	07/12/17 10:50:00 em	12.207	12.401
132	07/12/17 10:55:00 em	12.110	12.304
133	07/12/17 11:00:00 em	13.173	13.269
134	07/12/17 11:05:00 em	14.421	14.325
135	07/12/17 11:10:00 em	15.187	14.996
136	07/12/17 11:15:00 em	15.760	15.569
137	07/12/17 11:20:00 em	16.046	15.951
138	07/12/17 11:25:00 em	16.332	16.141
139	07/12/17 11:30:00 em	16.427	16.332
140	07/12/17 11:35:00 em	16.523	16.427
141	07/12/17 11:40:00 em	16.618	16.523
142	07/12/17 11:45:00 em	16.618	16.618
143	07/12/17 11:50:00 em	16.618	16.618
144	07/12/17 11:55:00 em	16.713	16.618
145	07/13/17 12:00:00 fm	16.713	16.618
146	07/13/17 12:05:00 fm	16.713	16.618
147	07/13/17 12:10:00 fm	16.713	16.618
148	07/13/17 12:15:00 fm	16.618	16.618
149	07/13/17 12:20:00 fm	16.618	16.618
150	07/13/17 12:25:00 fm	16.618	16.618
151	07/13/17 12:30:00 fm	16.618	16.618
152	07/13/17 12:35:00 fm	16.618	16.523
153	07/13/17 12:40:00 fm	16.523	16.523
154	07/13/17 12:45:00 fm	16.523	16.523
155	07/13/17 12:50:00 fm	16.523	16.523
156	07/13/17 12:55:00 fm	16.523	16.523
157	07/13/17 01:00:00 fm	16.523	16.427
158	07/13/17 01:05:00 fm	16.427	16.427
159	07/13/17 01:10:00 fm	16.427	16.427
160	07/13/17 01:15:00 fm	16.427	16.332
161	07/13/17 01:20:00 fm	16.427	16.332
162	07/13/17 01:25:00 fm	16.332	16.332
163	07/13/17 01:30:00 fm	16.332	16.332
164	07/13/17 01:35:00 fm	16.332	16.332
165	07/13/17 01:40:00 fm	16.237	16.237
166	07/13/17 01:45:00 fm	16.237	16.237
167	07/13/17 01:50:00 fm	16.237	16.237
168	07/13/17 01:55:00 fm	16.237	16.237
169	07/13/17 02:00:00 fm	16.141	16.141
170	07/13/17 02:05:00 fm	16.141	16.141
171	07/13/17 02:10:00 fm	16.046	16.046
172	07/13/17 02:15:00 fm	16.046	16.046
173	07/13/17 02:20:00 fm	16.046	16.046
174	07/13/17 02:25:00 fm	16.046	16.046
175	07/13/17 02:30:00 fm	16.046	16.046
176	07/13/17 02:35:00 fm	15.951	16.046
177	07/13/17 02:40:00 fm	15.951	15.951
178	07/13/17 02:45:00 fm	15.951	15.951
179	07/13/17 02:50:00 fm	15.855	15.951
180	07/13/17 02:55:00 fm	15.855	15.855
181	07/13/17 03:00:00 fm	15.855	15.855
182	07/13/17 03:05:00 fm	15.760	15.855
183	07/13/17 03:10:00 fm	15.760	15.760
184	07/13/17 03:15:00 fm	15.760	15.760
185	07/13/17 03:20:00 fm	15.664	15.664
186	07/13/17 03:25:00 fm	15.664	15.664
187	07/13/17 03:30:00 fm	15.664	15.664
188	07/13/17 03:35:00 fm	15.569	15.664
189	07/13/17 03:40:00 fm	15.569	15.569
190	07/13/17 03:45:00 fm	15.569	15.569
191	07/13/17 03:50:00 fm	15.473	15.569
192	07/13/17 03:55:00 fm	15.473	15.473
193	07/13/17 04:00:00 fm	15.378	15.378
194	07/13/17 04:05:00 fm	15.378	15.378
195	07/13/17 04:10:00 fm	15.378	15.282
196	07/13/17 04:15:00 fm	15.282	15.282
197	07/13/17 04:20:00 fm	15.282	15.282
198	07/13/17 04:25:00 fm	15.282	15.282
199	07/13/17 04:30:00 fm	15.282	15.187
200	07/13/17 04:35:00 fm	15.187	15.187
201	07/13/17 04:40:00 fm	15.187	15.187
202	07/13/17 04:45:00 fm	15.187	15.091
203	07/13/17 04:50:00 fm	15.187	15.091
204	07/13/17 04:55:00 fm	15.091	15.091
205	07/13/17 05:00:00 fm	15.091	15.091
206	07/13/17 05:05:00 fm	15.091	15.091
207	07/13/17 05:10:00 fm	15.091	15.091
208	07/13/17 05:15:00 fm	15.091	15.091
209	07/13/17 05:20:00 fm	15.091	15.091
210	07/13/17 05:25:00 fm	15.091	15.091
211	07/13/17 05:30:00 fm	15.091	15.091
212	07/13/17 05:35:00 fm	15.091	14.996
213	07/13/17 05:40:00 fm	15.091	14.996
214	07/13/17 05:45:00 fm	15.091	14.996
215	07/13/17 05:50:00 fm	15.091	14.996
216	07/13/17 05:55:00 fm	15.091	14.996
217	07/13/17 06:00:00 fm	14.804	14.517
218	07/13/17 06:05:00 fm	14.613	14.325
219	07/13/17 06:10:00 fm	14.996	14.325
220	07/13/17 06:15:00 fm	13.750	12.690
221	07/13/17 06:20:00 fm	13.076	12.013
222	07/13/17 06:25:00 fm	12.594	11.625
223	07/13/17 06:30:00 fm	12.497	11.528
224	07/13/17 06:35:00 fm	12.401	11.431
225	07/13/17 06:40:00 fm	14.709	14.325
226	07/13/17 06:45:00 fm	13.173	12.787
227	07/13/17 06:50:00 fm	12.304	11.819
228	07/13/17 06:55:00 fm	11.916	11.431
229	07/13/17 07:00:00 fm	11.916	11.334
230	07/13/17 07:05:00 fm	11.916	11.431
231	07/13/17 07:10:00 fm	12.013	11.625
232	07/13/17 07:15:00 fm	12.207	11.625
233	07/13/17 07:20:00 fm	12.690	12.013
234	07/13/17 07:25:00 fm	13.365	12.787
235	07/13/17 07:30:00 fm	13.654	13.173
236	07/13/17 07:35:00 fm	14.421	13.750
237	07/13/17 07:40:00 fm	14.613	14.038
238	07/13/17 07:45:00 fm	17.950	17.855
239	07/13/17 07:50:00 fm	18.901	18.806
240	07/13/17 07:55:00 fm	18.996	18.901
241	07/13/17 08:00:00 fm	18.996	18.901
242	07/13/17 08:05:00 fm	18.996	18.996
243	07/13/17 08:10:00 fm	19.092	18.996
244	07/13/17 08:15:00 fm	19.187	19.092
245	07/13/17 08:20:00 fm	19.092	18.996
246	07/13/17 08:25:00 fm	19.092	19.092
247	07/13/17 08:30:00 fm	19.377	19.282
248	07/13/17 08:35:00 fm	19.758	19.662
249	07/13/17 08:40:00 fm	19.758	19.662
250	07/13/17 08:45:00 fm	19.758	19.662
251	07/13/17 08:50:00 fm	19.758	19.758
252	07/13/17 08:55:00 fm	19.758	19.758
253	07/13/17 09:00:00 fm	19.853	19.758
254	07/13/17 09:05:00 fm	19.853	19.853
255	07/13/17 09:10:00 fm	19.948	19.853
256	07/13/17 09:15:00 fm	20.138	20.043
257	07/13/17 09:20:00 fm	20.329	20.329
258	07/13/17 09:25:00 fm	20.519	20.424
259	07/13/17 09:30:00 fm	20.329	20.329
260	07/13/17 09:35:00 fm	20.234	20.329
261	07/13/17 09:40:00 fm	20.138	20.234
262	07/13/17 09:45:00 fm	20.519	20.519
263	07/13/17 09:50:00 fm	20.424	20.424
264	07/13/17 09:55:00 fm	20.329	20.519
265	07/13/17 10:00:00 fm	20.901	20.901
266	07/13/17 10:05:00 fm	20.996	21.091
267	07/13/17 10:10:00 fm	21.091	20.996
268	07/13/17 10:15:00 fm	21.187	20.996
269	07/13/17 10:20:00 fm	21.187	20.996
270	07/13/17 10:25:00 fm	21.187	21.091
271	07/13/17 10:30:00 fm	21.473	21.378
272	07/13/17 10:35:00 fm	21.473	21.378
273	07/13/17 10:40:00 fm	21.760	21.569
274	07/13/17 10:45:00 fm	21.664	21.569
275	07/13/17 10:50:00 fm	21.760	21.664
276	07/13/17 10:55:00 fm	21.855	21.760
277	07/13/17 11:00:00 fm	21.855	21.855
278	07/13/17 11:05:00 fm	21.951	21.760
279	07/13/17 11:10:00 fm	21.664	21.664
280	07/13/17 11:15:00 fm	21.760	21.664
281	07/13/17 11:20:00 fm	22.046	21.951
282	07/13/17 11:25:00 fm	22.333	22.238
283	07/13/17 11:30:00 fm	22.429	22.238
284	07/13/17 11:35:00 fm	22.525	22.429
285	07/13/17 11:40:00 fm	21.855	21.855
286	07/13/17 11:45:00 fm	22.525	22.429
287	07/13/17 11:50:00 fm	22.525	22.525
288	07/13/17 11:55:00 fm	22.429	22.429
289	07/13/17 12:00:00 em	22.525	22.525
290	07/13/17 12:05:00 em	22.621	22.621
291	07/13/17 12:10:00 em	22.717	22.621
292	07/13/17 12:15:00 em	22.621	22.525
293	07/13/17 12:20:00 em	22.429	22.429
294	07/13/17 12:25:00 em	22.717	22.812
295	07/13/17 12:30:00 em	22.812	22.812
296	07/13/17 12:35:00 em	23.100	23.004
297	07/13/17 12:40:00 em	23.292	23.196
298	07/13/17 12:45:00 em	23.388	23.292
299	07/13/17 12:50:00 em	23.292	23.100
300	07/13/17 12:55:00 em	23.484	23.388
301	07/13/17 01:00:00 em	23.581	23.484
302	07/13/17 01:05:00 em	23.484	23.388
303	07/13/17 01:10:00 em	23.004	23.004
304	07/13/17 01:15:00 em	23.484	23.388
305	07/13/17 01:20:00 em	23.292	23.196
306	07/13/17 01:25:00 em	23.388	23.100
307	07/13/17 01:30:00 em	23.484	23.292
308	07/13/17 01:35:00 em	23.773	23.581
309	07/13/17 01:40:00 em	23.677	23.677
310	07/13/17 01:45:00 em	23.966	23.581
311	07/13/17 01:50:00 em	23.773	23.677
312	07/13/17 01:55:00 em	24.158	23.966
313	07/13/17 02:00:00 em	24.255	24.062
314	07/13/17 02:05:00 em	23.677	23.388
315	07/13/17 02:10:00 em	23.581	23.484
316	07/13/17 02:15:00 em	23.869	23.773
317	07/13/17 02:20:00 em	23.966	23.869
318	07/13/17 02:25:00 em	24.158	23.966
319	07/13/17 02:30:00 em	24.062	23.966
320	07/13/17 02:35:00 em	23.966	23.773
321	07/13/17 02:40:00 em	23.966	23.869
322	07/13/17 02:45:00 em	24.062	23.966
323	07/13/17 02:50:00 em	24.255	24.062
324	07/13/17 02:55:00 em	24.255	23.966
325	07/13/17 03:00:00 em	24.448	24.255
326	07/13/17 03:05:00 em	24.448	24.158
327	07/13/17 03:10:00 em	24.062	23.869
328	07/13/17 03:15:00 em	24.255	23.773
329	07/13/17 03:20:00 em	24.062	23.869
330	07/13/17 03:25:00 em	24.255	23.966
331	07/13/17 03:30:00 em	24.255	24.062
332	07/13/17 03:35:00 em	23.966	23.869
333	07/13/17 03:40:00 em	24.062	23.966
334	07/13/17 03:45:00 em	24.158	23.966
335	07/13/17 03:50:00 em	23.773	23.581
336	07/13/17 03:55:00 em	24.062	23.869
337	07/13/17 04:00:00 em	23.773	23.581
338	07/13/17 04:05:00 em	23.484	23.292
339	07/13/17 04:10:00 em	23.196	23.004
340	07/13/17 04:15:00 em	23.292	23.100
341	07/13/17 04:20:00 em	23.581	23.004
342	07/13/17 04:25:00 em	23.388	22.812
343	07/13/17 04:30:00 em	23.196	22.717
344	07/13/17 04:35:00 em	22.908	22.621
345	07/13/17 04:40:00 em	23.004	22.812
346	07/13/17 04:45:00 em	23.004	22.812
347	07/13/17 04:50:00 em	22.908	22.717
348	07/13/17 04:55:00 em	22.812	22.525
349	07/13/17 05:00:00 em	22.525	22.429
350	07/13/17 05:05:00 em	22.429	22.333
351	07/13/17 05:10:00 em	22.525	22.333
352	07/13/17 05:15:00 em	22.525	22.429
353	07/13/17 05:20:00 em	22.525	22.333
354	07/13/17 05:25:00 em	22.621	22.429
355	07/13/17 05:30:00 em	22.621	22.429
356	07/13/17 05:35:00 em	22.525	22.333
357	07/13/17 05:40:00 em	22.333	22.142
358	07/13/17 05:45:00 em	22.238	22.046
359	07/13/17 05:50:00 em	22.238	22.046
360	07/13/17 05:55:00 em	22.238	22.046
361	07/13/17 06:00:00 em	22.046	21.951
362	07/13/17 06:05:00 em	21.951	21.855
363	07/13/17 06:10:00 em	21.760	21.760
364	07/13/17 06:15:00 em	21.855	21.664
365	07/13/17 06:20:00 em	21.855	21.569
366	07/13/17 06:25:00 em	21.760	21.569
367	07/13/17 06:30:00 em	21.569	21.473
368	07/13/17 06:35:00 em	21.569	21.473
369	07/13/17 06:40:00 em	21.569	21.282
370	07/13/17 06:45:00 em	21.569	21.378
371	07/13/17 06:50:00 em	21.569	21.282
372	07/13/17 06:55:00 em	21.473	21.282
373	07/13/17 07:00:00 em	21.378	21.282
374	07/13/17 07:05:00 em	21.378	21.187
375	07/13/17 07:10:00 em	21.378	21.187
376	07/13/17 07:15:00 em	21.282	21.282
377	07/13/17 07:20:00 em	21.187	21.187
378	07/13/17 07:25:00 em	21.282	21.187
379	07/13/17 07:30:00 em	21.282	21.091
380	07/13/17 07:35:00 em	21.282	21.091
381	07/13/17 07:40:00 em	21.282	20.901
382	07/13/17 07:45:00 em	21.187	20.996
383	07/13/17 07:50:00 em	21.091	20.805
384	07/13/17 07:55:00 em	21.091	20.901
385	07/13/17 08:00:00 em	21.187	20.805
386	07/13/17 08:05:00 em	21.091	20.805
387	07/13/17 08:10:00 em	21.091	20.901
388	07/13/17 08:15:00 em	20.996	20.996
389	07/13/17 08:20:00 em	20.996	20.996
390	07/13/17 08:25:00 em	21.091	20.901
391	07/13/17 08:30:00 em	21.091	20.901
392	07/13/17 08:35:00 em	21.091	20.710
393	07/13/17 08:40:00 em	20.996	20.615
394	07/13/17 08:45:00 em	20.901	20.710
395	07/13/17 08:50:00 em	20.901	20.805
396	07/13/17 08:55:00 em	20.901	20.710
397	07/13/17 09:00:00 em	20.805	20.805
398	07/13/17 09:05:00 em	20.901	20.710
399	07/13/17 09:10:00 em	20.805	20.615
400	07/13/17 09:15:00 em	20.901	20.710
401	07/13/17 09:20:00 em	20.805	20.710
402	07/13/17 09:25:00 em	20.805	20.710
403	07/13/17 09:30:00 em	20.805	20.615
404	07/13/17 09:35:00 em	20.710	20.615
405	07/13/17 09:40:00 em	20.710	20.519
406	07/13/17 09:45:00 em	20.710	20.519
407	07/13/17 09:50:00 em	20.710	20.519
408	07/13/17 09:55:00 em	20.615	20.615
409	07/13/17 10:00:00 em	20.615	20.519
410	07/13/17 10:05:00 em	20.615	20.519
411	07/13/17 10:10:00 em	20.519	20.424
412	07/13/17 10:15:00 em	20.615	20.424
413	07/13/17 10:20:00 em	20.615	20.424
414	07/13/17 10:25:00 em	20.519	20.424
415	07/13/17 10:30:00 em	20.424	20.424
416	07/13/17 10:35:00 em	20.519	20.329
417	07/13/17 10:40:00 em	20.424	20.329
418	07/13/17 10:45:00 em	20.424	20.329
419	07/13/17 10:50:00 em	20.424	20.329
420	07/13/17 10:55:00 em	20.424	20.329
421	07/13/17 11:00:00 em	20.424	20.424
422	07/13/17 11:05:00 em	20.519	20.329
423	07/13/17 11:10:00 em	20.424	20.329
424	07/13/17 11:15:00 em	20.329	20.234
425	07/13/17 11:20:00 em	20.329	20.234
426	07/13/17 11:25:00 em	20.234	20.138
427	07/13/17 11:30:00 em	20.138	20.043
428	07/13/17 11:35:00 em	20.138	20.234
429	07/13/17 11:40:00 em	20.138	20.138
430	07/13/17 11:45:00 em	20.234	20.138
431	07/13/17 11:50:00 em	20.234	20.138
432	07/13/17 11:55:00 em	20.043	20.043
433	07/14/17 12:00:00 fm	20.138	20.043
434	07/14/17 12:05:00 fm	20.043	19.948
435	07/14/17 12:10:00 fm	20.043	20.043
436	07/14/17 12:15:00 fm	19.948	20.043
437	07/14/17 12:20:00 fm	19.948	19.948
438	07/14/17 12:25:00 fm	19.948	19.948
439	07/14/17 12:30:00 fm	19.853	19.948
440	07/14/17 12:35:00 fm	19.948	19.758
441	07/14/17 12:40:00 fm	19.948	19.853
442	07/14/17 12:45:00 fm	19.948	19.853
443	07/14/17 12:50:00 fm	19.948	19.662
444	07/14/17 12:55:00 fm	19.948	19.758
445	07/14/17 01:00:00 fm	20.043	19.853
446	07/14/17 01:05:00 fm	19.853	19.758
447	07/14/17 01:10:00 fm	19.853	19.758
448	07/14/17 01:15:00 fm	19.948	19.758
449	07/14/17 01:20:00 fm	19.948	19.758
450	07/14/17 01:25:00 fm	19.853	19.758
451	07/14/17 01:30:00 fm	19.758	19.662
452	07/14/17 01:35:00 fm	19.853	19.662
453	07/14/17 01:40:00 fm	19.758	19.662
454	07/14/17 01:45:00 fm	19.853	19.662
455	07/14/17 01:50:00 fm	19.758	19.662
456	07/14/17 01:55:00 fm	19.758	19.662
457	07/14/17 02:00:00 fm	19.758	19.662
458	07/14/17 02:05:00 fm	19.662	19.567
459	07/14/17 02:10:00 fm	19.472	19.662
460	07/14/17 02:15:00 fm	19.567	19.662
461	07/14/17 02:20:00 fm	19.567	19.567
462	07/14/17 02:25:00 fm	19.567	19.377
463	07/14/17 02:30:00 fm	19.662	19.187
464	07/14/17 02:35:00 fm	19.472	19.377
465	07/14/17 02:40:00 fm	19.377	19.472
466	07/14/17 02:45:00 fm	19.472	19.472
467	07/14/17 02:50:00 fm	19.662	19.282
468	07/14/17 02:55:00 fm	19.662	19.377
469	07/14/17 03:00:00 fm	19.567	19.282
470	07/14/17 03:05:00 fm	19.567	19.377
471	07/14/17 03:10:00 fm	19.567	19.282
472	07/14/17 03:15:00 fm	19.662	19.472
473	07/14/17 03:20:00 fm	19.567	19.472
474	07/14/17 03:25:00 fm	19.472	19.282
475	07/14/17 03:30:00 fm	19.567	19.282
476	07/14/17 03:35:00 fm	19.187	19.282
477	07/14/17 03:40:00 fm	19.472	19.092
478	07/14/17 03:45:00 fm	19.377	19.187
479	07/14/17 03:50:00 fm	19.282	19.282
480	07/14/17 03:55:00 fm	19.377	19.377
481	07/14/17 04:00:00 fm	19.282	19.187
482	07/14/17 04:05:00 fm	19.377	19.377
483	07/14/17 04:10:00 fm	19.282	19.187
484	07/14/17 04:15:00 fm	19.282	19.282
485	07/14/17 04:20:00 fm	19.472	19.282
486	07/14/17 04:25:00 fm	19.377	19.282
487	07/14/17 04:30:00 fm	19.282	18.996
488	07/14/17 04:35:00 fm	19.282	19.187
489	07/14/17 04:40:00 fm	19.282	19.282
490	07/14/17 04:45:00 fm	19.282	19.092
491	07/14/17 04:50:00 fm	19.282	19.092
492	07/14/17 04:55:00 fm	19.282	19.092
493	07/14/17 05:00:00 fm	19.282	19.187
494	07/14/17 05:05:00 fm	19.282	19.092
495	07/14/17 05:10:00 fm	19.282	18.901
496	07/14/17 05:15:00 fm	19.187	19.092
497	07/14/17 05:20:00 fm	19.187	18.996
498	07/14/17 05:25:00 fm	19.282	19.092
499	07/14/17 05:30:00 fm	19.282	19.187
500	07/14/17 05:35:00 fm	19.282	19.187
501	07/14/17 05:40:00 fm	19.282	19.187
502	07/14/17 05:45:00 fm	19.092	18.996
503	07/14/17 05:50:00 fm	19.282	19.187
504	07/14/17 05:55:00 fm	19.187	18.996
505	07/14/17 06:00:00 fm	19.282	19.092
506	07/14/17 06:05:00 fm	19.187	19.092
507	07/14/17 06:10:00 fm	19.282	19.092
508	07/14/17 06:15:00 fm	19.187	18.996
509	07/14/17 06:20:00 fm	19.187	18.806
510	07/14/17 06:25:00 fm	18.996	18.996
511	07/14/17 06:30:00 fm	18.996	18.901
512	07/14/17 06:35:00 fm	19.092	18.711
513	07/14/17 06:40:00 fm	19.187	18.901
514	07/14/17 06:45:00 fm	19.092	18.996
515	07/14/17 06:50:00 fm	19.187	18.996
516	07/14/17 06:55:00 fm	19.092	18.901
517	07/14/17 07:00:00 fm	19.187	19.092
518	07/14/17 07:05:00 fm	19.092	18.996
519	07/14/17 07:10:00 fm	19.092	18.901
520	07/14/17 07:15:00 fm	19.092	18.996
521	07/14/17 07:20:00 fm	18.996	18.901
522	07/14/17 07:25:00 fm	18.996	18.901
523	07/14/17 07:30:00 fm	18.996	18.901
524	07/14/17 07:35:00 fm	19.092	18.996
525	07/14/17 07:40:00 fm	19.092	18.996
526	07/14/17 07:45:00 fm	19.092	18.806
527	07/14/17 07:50:00 fm	18.996	18.711
528	07/14/17 07:55:00 fm	18.996	18.806
529	07/14/17 08:00:00 fm	18.996	18.806
530	07/14/17 08:05:00 fm	18.996	18.901
531	07/14/17 08:10:00 fm	18.996	18.806
532	07/14/17 08:15:00 fm	18.996	18.901
533	07/14/17 08:20:00 fm	19.092	18.996
534	07/14/17 08:25:00 fm	19.187	19.187
535	07/14/17 08:30:00 fm	19.187	19.187
536	07/14/17 08:35:00 fm	19.662	19.567
537	07/14/17 08:40:00 fm	19.853	19.758
538	07/14/17 08:45:00 fm	19.948	19.853
539	07/14/17 08:50:00 fm	20.138	19.948
540	07/14/17 08:55:00 fm	20.234	20.043
541	07/14/17 09:00:00 fm	20.329	20.138
542	07/14/17 09:05:00 fm	20.424	20.234
543	07/14/17 09:10:00 fm	20.519	20.329
544	07/14/17 09:15:00 fm	20.615	20.424
545	07/14/17 09:20:00 fm	20.519	20.329
546	07/14/17 09:25:00 fm	20.615	20.424
547	07/14/17 09:30:00 fm	20.519	20.424
548	07/14/17 09:35:00 fm	20.043	20.138
549	07/14/17 09:40:00 fm	20.043	20.043
550	07/14/17 09:45:00 fm	20.519	20.519
551	07/14/17 09:50:00 fm	20.615	20.424
552	07/14/17 09:55:00 fm	20.615	20.519
553	07/14/17 10:00:00 fm	20.805	20.710
554	07/14/17 10:05:00 fm	20.615	20.424
555	07/14/17 10:10:00 fm	20.234	20.043
556	07/14/17 10:15:00 fm	20.901	20.710
557	07/14/17 10:20:00 fm	21.187	20.996
558	07/14/17 10:25:00 fm	21.187	21.091
559	07/14/17 10:30:00 fm	21.282	21.091
560	07/14/17 10:35:00 fm	21.569	21.378
561	07/14/17 10:40:00 fm	21.187	21.282
562	07/14/17 10:45:00 fm	21.378	21.378
563	07/14/17 10:50:00 fm	21.282	21.282
564	07/14/17 10:55:00 fm	21.569	21.664
565	07/14/17 11:00:00 fm	21.760	21.664
566	07/14/17 11:05:00 fm	21.760	21.760
567	07/14/17 11:10:00 fm	21.855	21.664
568	07/14/17 11:15:00 fm	21.951	21.760
569	07/14/17 11:20:00 fm	21.760	21.378
570	07/14/17 11:25:00 fm	21.473	21.282
571	07/14/17 11:30:00 fm	22.142	21.855
572	07/14/17 11:35:00 fm	22.333	22.142
573	07/14/17 11:40:00 fm	22.525	22.333
574	07/14/17 11:45:00 fm	22.333	22.046
575	07/14/17 11:50:00 fm	21.855	21.664
576	07/14/17 11:55:00 fm	21.855	21.760
577	07/14/17 12:00:00 em	22.525	22.333
578	07/14/17 12:05:00 em	22.717	22.525
579	07/14/17 12:10:00 em	22.908	22.717
580	07/14/17 12:15:00 em	22.812	22.429
581	07/14/17 12:20:00 em	22.429	22.142
582	07/14/17 12:25:00 em	22.333	22.046
583	07/14/17 12:30:00 em	22.142	21.855
584	07/14/17 12:35:00 em	22.717	22.621
585	07/14/17 12:40:00 em	22.621	22.429
586	07/14/17 12:45:00 em	22.621	22.238
587	07/14/17 12:50:00 em	21.855	21.855
588	07/14/17 12:55:00 em	21.951	21.855
589	07/14/17 01:00:00 em	22.142	21.855
590	07/14/17 01:05:00 em	21.664	21.569
591	07/14/17 01:10:00 em	21.664	21.473
592	07/14/17 01:15:00 em	22.142	22.046
593	07/14/17 01:20:00 em	21.855	21.760
594	07/14/17 01:25:00 em	21.473	21.282
595	07/14/17 01:30:00 em	22.046	21.855
596	07/14/17 01:35:00 em	22.525	22.525
597	07/14/17 01:40:00 em	23.004	22.812
598	07/14/17 01:45:00 em	23.196	23.004
599	07/14/17 01:50:00 em	22.717	22.525
600	07/14/17 01:55:00 em	23.004	22.717
601	07/14/17 02:00:00 em	22.717	22.333
602	07/14/17 02:05:00 em	23.004	22.717
603	07/14/17 02:10:00 em	23.388	23.196
604	07/14/17 02:15:00 em	23.484	23.388
605	07/14/17 02:20:00 em	23.677	23.581
606	07/14/17 02:25:00 em	23.196	23.004
607	07/14/17 02:30:00 em	22.908	22.621
608	07/14/17 02:35:00 em	22.621	22.717
609	07/14/17 02:40:00 em	23.100	22.908
610	07/14/17 02:45:00 em	23.100	23.004
611	07/14/17 02:50:00 em	23.484	23.292
612	07/14/17 02:55:00 em	23.484	23.388
613	07/14/17 03:00:00 em	23.773	23.581
614	07/14/17 03:05:00 em	24.062	24.062
615	07/14/17 03:10:00 em	24.062	23.869
616	07/14/17 03:15:00 em	24.158	23.773
617	07/14/17 03:20:00 em	24.158	23.966
618	07/14/17 03:25:00 em	24.255	23.966
619	07/14/17 03:30:00 em	23.869	23.869
620	07/14/17 03:35:00 em	23.484	23.388
621	07/14/17 03:40:00 em	23.484	23.388
622	07/14/17 03:45:00 em	23.100	22.908
623	07/14/17 03:50:00 em	23.196	23.100
624	07/14/17 03:55:00 em	23.677	23.484
625	07/14/17 04:00:00 em	23.773	23.484
626	07/14/17 04:05:00 em	23.677	23.292
627	07/14/17 04:10:00 em	23.484	23.100
628	07/14/17 04:15:00 em	23.292	22.812
629	07/14/17 04:20:00 em	23.004	22.525
630	07/14/17 04:25:00 em	22.812	22.333
631	07/14/17 04:30:00 em	22.717	22.238
632	07/14/17 04:35:00 em	22.429	22.142
633	07/14/17 04:40:00 em	22.238	22.046
634	07/14/17 04:45:00 em	22.429	22.333
635	07/14/17 04:50:00 em	22.429	22.238
636	07/14/17 04:55:00 em	22.429	22.238
637	07/14/17 05:00:00 em	22.429	22.333
638	07/14/17 05:05:00 em	22.429	22.333
639	07/14/17 05:10:00 em	22.525	22.525
640	07/14/17 05:15:00 em	22.429	22.333
641	07/14/17 05:20:00 em	22.333	22.238
642	07/14/17 05:25:00 em	22.333	22.142
643	07/14/17 05:30:00 em	22.238	22.238
644	07/14/17 05:35:00 em	22.333	22.238
645	07/14/17 05:40:00 em	22.333	22.142
646	07/14/17 05:45:00 em	22.238	22.142
647	07/14/17 05:50:00 em	22.142	21.951
648	07/14/17 05:55:00 em	22.046	21.855
649	07/14/17 06:00:00 em	22.046	21.855
650	07/14/17 06:05:00 em	21.951	21.664
651	07/14/17 06:10:00 em	21.760	21.664
652	07/14/17 06:15:00 em	21.760	21.664
653	07/14/17 06:20:00 em	21.760	21.664
654	07/14/17 06:25:00 em	21.569	21.569
655	07/14/17 06:30:00 em	21.664	21.378
656	07/14/17 06:35:00 em	21.664	21.378
657	07/14/17 06:40:00 em	21.569	21.378
658	07/14/17 06:45:00 em	21.569	21.378
659	07/14/17 06:50:00 em	21.473	21.187
660	07/14/17 06:55:00 em	21.282	21.187
661	07/14/17 07:00:00 em	21.378	21.091
662	07/14/17 07:05:00 em	21.378	21.187
663	07/14/17 07:10:00 em	21.378	20.996
664	07/14/17 07:15:00 em	21.282	21.091
665	07/14/17 07:20:00 em	21.282	20.996
666	07/14/17 07:25:00 em	21.282	20.901
667	07/14/17 07:30:00 em	21.187	20.996
668	07/14/17 07:35:00 em	21.187	20.805
669	07/14/17 07:40:00 em	21.091	20.805
670	07/14/17 07:45:00 em	21.091	20.901
671	07/14/17 07:50:00 em	21.091	20.901
672	07/14/17 07:55:00 em	21.091	20.805
673	07/14/17 08:00:00 em	20.996	20.710
674	07/14/17 08:05:00 em	20.996	20.805
675	07/14/17 08:10:00 em	21.091	20.710
676	07/14/17 08:15:00 em	20.901	20.710
677	07/14/17 08:20:00 em	20.901	20.710
678	07/14/17 08:25:00 em	20.805	20.710
679	07/14/17 08:30:00 em	20.901	20.519
680	07/14/17 08:35:00 em	20.805	20.615
681	07/14/17 08:40:00 em	20.805	20.519
682	07/14/17 08:45:00 em	20.615	20.329
683	07/14/17 08:50:00 em	20.615	20.424
684	07/14/17 08:55:00 em	20.519	20.615
685	07/14/17 09:00:00 em	20.615	20.519
686	07/14/17 09:05:00 em	20.615	20.424
687	07/14/17 09:10:00 em	20.519	20.424
688	07/14/17 09:15:00 em	20.424	20.329
689	07/14/17 09:20:00 em	20.329	20.424
690	07/14/17 09:25:00 em	20.519	20.424
691	07/14/17 09:30:00 em	20.519	20.519
692	07/14/17 09:35:00 em	20.424	20.424
693	07/14/17 09:40:00 em	20.424	20.424
694	07/14/17 09:45:00 em	16.808	16.808
695	07/14/17 09:50:00 em	13.750	13.846
696	07/14/17 09:55:00 em	12.401	12.594
697	07/14/17 10:00:00 em	11.722	12.013
698	07/14/17 10:05:00 em	11.334	11.625
699	07/14/17 10:10:00 em	11.139	11.236
700	07/14/17 10:15:00 em	10.846	10.944
701	07/14/17 10:20:00 em	10.748	10.846
702	07/14/17 10:25:00 em	10.455	10.651
703	07/14/17 10:30:00 em	10.357	10.455
704	07/14/17 10:35:00 em	10.161	10.357
705	07/14/17 10:40:00 em	10.063	10.259
706	07/14/17 10:45:00 em	10.063	10.259
707	07/14/17 10:50:00 em	9.866	10.063
708	07/14/17 10:55:00 em	9.768	9.965
709	07/14/17 11:00:00 em	9.571	9.768
710	07/14/17 11:05:00 em	9.472	9.571
711	07/14/17 11:10:00 em	9.275	9.373
712	07/14/17 11:15:00 em	9.176	9.176
713	07/14/17 11:20:00 em	9.077	9.077
714	07/14/17 11:25:00 em	8.978	9.077
715	07/14/17 11:30:00 em	8.879	9.077
716	07/14/17 11:35:00 em	8.879	8.978
717	07/14/17 11:40:00 em	8.779	8.978
718	07/14/17 11:45:00 em	8.779	8.879
719	07/14/17 11:50:00 em	8.680	8.779
720	07/14/17 11:55:00 em	8.581	8.581
721	07/15/17 12:00:00 fm	8.481	8.581
722	07/15/17 12:05:00 fm	8.382	8.481
723	07/15/17 12:10:00 fm	8.282	8.382
724	07/15/17 12:15:00 fm	8.182	8.282
725	07/15/17 12:20:00 fm	8.182	8.282
726	07/15/17 12:25:00 fm	8.082	8.182
727	07/15/17 12:30:00 fm	7.983	8.182
728	07/15/17 12:35:00 fm	7.983	8.082
729	07/15/17 12:40:00 fm	7.983	8.082
730	07/15/17 12:45:00 fm	7.882	7.983
731	07/15/17 12:50:00 fm	7.882	7.882
732	07/15/17 12:55:00 fm	7.782	7.782
733	07/15/17 01:00:00 fm	7.682	7.782
734	07/15/17 01:05:00 fm	7.682	7.682
735	07/15/17 01:10:00 fm	7.582	7.682
736	07/15/17 01:15:00 fm	7.582	7.682
737	07/15/17 01:20:00 fm	7.481	7.582
738	07/15/17 01:25:00 fm	7.481	7.582
739	07/15/17 01:30:00 fm	7.481	7.582
740	07/15/17 01:35:00 fm	7.481	7.481
741	07/15/17 01:40:00 fm	7.381	7.481
742	07/15/17 01:45:00 fm	7.381	7.481
743	07/15/17 01:50:00 fm	7.381	7.481
744	07/15/17 01:55:00 fm	7.381	7.481
745	07/15/17 02:00:00 fm	7.481	7.481
746	07/15/17 02:05:00 fm	7.481	7.582
747	07/15/17 02:10:00 fm	7.582	7.582
748	07/15/17 02:15:00 fm	7.582	7.682
749	07/15/17 02:20:00 fm	7.682	7.782
750	07/15/17 02:25:00 fm	7.782	7.882
751	07/15/17 02:30:00 fm	7.882	7.882
752	07/15/17 02:35:00 fm	7.882	7.882
753	07/15/17 02:40:00 fm	7.882	7.983
754	07/15/17 02:45:00 fm	7.882	7.983
755	07/15/17 02:50:00 fm	7.882	7.983
756	07/15/17 02:55:00 fm	7.983	8.082
757	07/15/17 03:00:00 fm	7.983	8.082
758	07/15/17 03:05:00 fm	7.983	8.082
759	07/15/17 03:10:00 fm	7.882	7.983
760	07/15/17 03:15:00 fm	7.882	7.983
761	07/15/17 03:20:00 fm	7.782	7.882
762	07/15/17 03:25:00 fm	7.682	7.782
763	07/15/17 03:30:00 fm	7.682	7.782
764	07/15/17 03:35:00 fm	7.582	7.782
765	07/15/17 03:40:00 fm	7.582	7.682
766	07/15/17 03:45:00 fm	7.481	7.582
767	07/15/17 03:50:00 fm	7.481	7.582
768	07/15/17 03:55:00 fm	7.481	7.582
769	07/15/17 04:00:00 fm	7.481	7.582
770	07/15/17 04:05:00 fm	7.481	7.481
771	07/15/17 04:10:00 fm	7.381	7.481
772	07/15/17 04:15:00 fm	7.481	7.481
773	07/15/17 04:20:00 fm	7.481	7.481
774	07/15/17 04:25:00 fm	7.481	7.481
775	07/15/17 04:30:00 fm	7.582	7.582
776	07/15/17 04:35:00 fm	7.682	7.582
777	07/15/17 04:40:00 fm	7.782	7.682
778	07/15/17 04:45:00 fm	7.882	7.782
779	07/15/17 04:50:00 fm	7.983	7.882
780	07/15/17 04:55:00 fm	8.182	7.983
781	07/15/17 05:00:00 fm	8.282	8.082
782	07/15/17 05:05:00 fm	8.481	8.182
783	07/15/17 05:10:00 fm	8.581	8.282
784	07/15/17 05:15:00 fm	8.680	8.382
785	07/15/17 05:20:00 fm	8.779	8.382
786	07/15/17 05:25:00 fm	8.779	8.481
787	07/15/17 05:30:00 fm	8.779	8.481
788	07/15/17 05:35:00 fm	8.879	8.581
789	07/15/17 05:40:00 fm	8.978	8.680
790	07/15/17 05:45:00 fm	9.077	8.779
791	07/15/17 05:50:00 fm	9.176	8.879
792	07/15/17 05:55:00 fm	9.275	8.978
793	07/15/17 06:00:00 fm	9.571	9.176
794	07/15/17 06:05:00 fm	9.866	9.472
795	07/15/17 06:10:00 fm	10.063	9.669
796	07/15/17 06:15:00 fm	10.161	9.768
797	07/15/17 06:20:00 fm	10.259	9.866
798	07/15/17 06:25:00 fm	10.455	9.965
799	07/15/17 06:30:00 fm	10.748	10.259
800	07/15/17 06:35:00 fm	11.139	10.651
801	07/15/17 06:40:00 fm	11.722	11.139
802	07/15/17 06:45:00 fm	12.207	11.528
803	07/15/17 06:50:00 fm	12.690	12.013
804	07/15/17 06:55:00 fm	13.269	12.401
805	07/15/17 07:00:00 fm	13.942	12.980
806	07/15/17 07:05:00 fm	14.804	13.654
807	07/15/17 07:10:00 fm	15.951	14.996
808	07/15/17 07:15:00 fm	19.662	17.189
809	07/15/17 07:20:00 fm	22.238	18.331
810	07/15/17 07:25:00 fm	23.773	18.996
811	07/15/17 07:30:00 fm	24.062	18.806
812	07/15/17 07:35:00 fm	24.641	18.996
813	07/15/17 07:40:00 fm	25.222	19.092
814	07/15/17 07:45:00 fm	25.610	18.996
815	07/15/17 07:50:00 fm	26.195	19.282
816	07/15/17 07:55:00 fm	26.585	19.662
817	07/15/17 08:00:00 fm	26.683	19.948
818	07/15/17 08:05:00 fm	27.370	20.615
819	07/15/17 08:10:00 fm	27.961	20.996
820	07/15/17 08:15:00 fm	28.456	21.569
821	07/15/17 08:20:00 fm	29.053	21.855
822	07/15/17 08:25:00 fm	29.552	22.238
823	07/15/17 08:30:00 fm	30.558	23.004
824	07/15/17 08:35:00 fm	31.166	23.484
825	07/15/17 08:40:00 fm	31.778	23.966
826	07/15/17 08:45:00 fm	32.600	24.545
827	07/15/17 08:50:00 fm	33.222	25.028
828	07/15/17 08:55:00 fm	33.848	25.708
829	07/15/17 09:00:00 fm	34.374	26.000
830	07/15/17 09:05:00 fm	34.585	26.292
831	07/15/17 09:10:00 fm	35.756	27.173
832	07/15/17 09:15:00 fm	36.620	27.764
833	07/15/17 09:20:00 fm	38.157	28.754
834	07/15/17 09:25:00 fm	39.502	29.652
835	07/15/17 09:30:00 fm	39.050	29.252
836	07/15/17 09:35:00 fm	36.837	27.862
837	07/15/17 09:40:00 fm	37.494	28.655
838	07/15/17 09:45:00 fm	36.946	28.555
839	07/15/17 09:50:00 fm	38.157	29.452
840	07/15/17 09:55:00 fm	39.389	29.953
841	07/15/17 10:00:00 fm	37.384	28.953
842	07/15/17 10:05:00 fm	36.403	28.258
843	07/15/17 10:10:00 fm	37.604	28.953
844	07/15/17 10:15:00 fm	39.615	30.154
845	07/15/17 10:20:00 fm	41.341	31.268
846	07/15/17 10:25:00 fm	42.401	31.880
847	07/15/17 10:30:00 fm	43.118	32.394
848	07/15/17 10:35:00 fm	43.966	33.014
849	07/15/17 10:40:00 fm	44.457	33.118
850	07/15/17 10:45:00 fm	44.580	33.326
851	07/15/17 10:50:00 fm	44.704	33.535
852	07/15/17 10:55:00 fm	45.201	33.953
853	07/15/17 11:00:00 fm	45.577	34.268
854	07/15/17 11:05:00 fm	45.703	34.691
855	07/15/17 11:10:00 fm	46.083	34.691
856	07/15/17 11:15:00 fm	46.465	34.796
857	07/15/17 11:20:00 fm	46.850	35.115
858	07/15/17 11:25:00 fm	46.850	34.903
859	07/15/17 11:30:00 fm	47.629	35.222
860	07/15/17 11:35:00 fm	47.109	34.691
861	07/15/17 11:40:00 fm	41.692	31.778
862	07/15/17 11:45:00 fm	43.480	32.704
863	07/15/17 11:50:00 fm	42.401	32.188
864	07/15/17 11:55:00 fm	39.729	30.255
865	07/15/17 12:00:00 em	41.575	31.166
866	07/15/17 12:05:00 em	45.829	33.743
867	07/15/17 12:10:00 em	49.090	35.542
868	07/15/17 12:15:00 em	50.734	36.946
869	07/15/17 12:20:00 em	44.334	33.118
870	07/15/17 12:25:00 em	38.379	29.752
871	07/15/17 12:30:00 em	38.379	30.054
872	07/15/17 12:35:00 em	44.457	33.326
873	07/15/17 12:40:00 em	47.368	35.009
874	07/15/17 12:45:00 em	49.225	35.971
875	07/15/17 12:50:00 em	50.042	36.620
876	07/15/17 12:55:00 em	50.595	36.837
877	07/15/17 01:00:00 em	51.863	37.494
878	07/15/17 01:05:00 em	52.582	37.935
879	07/15/17 01:10:00 em	47.368	34.585
880	07/15/17 01:15:00 em	41.458	31.472
881	07/15/17 01:20:00 em	46.593	33.953
882	07/15/17 01:25:00 em	47.109	34.163
883	07/15/17 01:30:00 em	41.928	31.676
884	07/15/17 01:35:00 em	46.465	34.268
885	07/15/17 01:40:00 em	49.360	36.079
886	07/15/17 01:45:00 em	51.436	37.055
887	07/15/17 01:50:00 em	52.293	37.714
888	07/15/17 01:55:00 em	52.293	37.935
889	07/15/17 02:00:00 em	51.863	37.935
890	07/15/17 02:05:00 em	52.582	38.379
891	07/15/17 02:10:00 em	52.582	38.490
892	07/15/17 02:15:00 em	52.727	38.046
893	07/15/17 02:20:00 em	51.863	37.384
894	07/15/17 02:25:00 em	42.282	31.676
895	07/15/17 02:30:00 em	35.328	27.862
896	07/15/17 02:35:00 em	31.370	25.610
897	07/15/17 02:40:00 em	29.752	24.545
898	07/15/17 02:45:00 em	31.676	25.902
899	07/15/17 02:50:00 em	36.079	27.862
900	07/15/17 02:55:00 em	33.639	26.683
901	07/15/17 03:00:00 em	40.415	30.963
902	07/15/17 03:05:00 em	47.368	35.009
903	07/15/17 03:10:00 em	50.874	37.384
904	07/15/17 03:15:00 em	46.465	34.374
905	07/15/17 03:20:00 em	39.050	30.558
906	07/15/17 03:25:00 em	34.374	27.862
907	07/15/17 03:30:00 em	30.862	25.805
908	07/15/17 03:35:00 em	28.357	24.351
909	07/15/17 03:40:00 em	27.173	23.773
910	07/15/17 03:45:00 em	26.585	23.388
911	07/15/17 03:50:00 em	26.390	23.196
912	07/15/17 03:55:00 em	25.902	22.812
913	07/15/17 04:00:00 em	25.513	22.525
914	07/15/17 04:05:00 em	25.513	22.621
915	07/15/17 04:10:00 em	25.416	22.525
916	07/15/17 04:15:00 em	25.319	22.429
917	07/15/17 04:20:00 em	25.805	22.717
918	07/15/17 04:25:00 em	28.258	24.255
919	07/15/17 04:30:00 em	32.394	26.195
920	07/15/17 04:35:00 em	29.152	24.545
921	07/15/17 04:40:00 em	25.319	22.238
922	07/15/17 04:45:00 em	22.908	20.615
923	07/15/17 04:50:00 em	22.046	20.043
924	07/15/17 04:55:00 em	22.333	20.329
925	07/15/17 05:00:00 em	22.908	20.805
926	07/15/17 05:05:00 em	23.196	21.855
927	07/15/17 05:10:00 em	23.966	23.196
928	07/15/17 05:15:00 em	24.062	23.677
929	07/15/17 05:20:00 em	23.677	23.581
930	07/15/17 05:25:00 em	23.196	23.196
931	07/15/17 05:30:00 em	22.717	22.717
932	07/15/17 05:35:00 em	22.429	22.429
933	07/15/17 05:40:00 em	22.621	22.621
934	07/15/17 05:45:00 em	22.908	23.100
935	07/15/17 05:50:00 em	23.100	23.388
936	07/15/17 05:55:00 em	23.292	23.581
937	07/15/17 06:00:00 em	23.484	23.773
938	07/15/17 06:05:00 em	23.677	23.966
939	07/15/17 06:10:00 em	23.869	24.158
940	07/15/17 06:15:00 em	23.966	24.255
941	07/15/17 06:20:00 em	24.158	24.448
942	07/15/17 06:25:00 em	24.255	24.545
943	07/15/17 06:30:00 em	24.255	24.545
944	07/15/17 06:35:00 em	24.255	24.545
945	07/15/17 06:40:00 em	24.351	24.641
946	07/15/17 06:45:00 em	24.351	24.641
947	07/15/17 06:50:00 em	24.448	24.641
948	07/15/17 06:55:00 em	24.545	24.738
949	07/15/17 07:00:00 em	24.641	24.738
950	07/15/17 07:05:00 em	24.738	24.835
951	07/15/17 07:10:00 em	24.738	24.835
952	07/15/17 07:15:00 em	24.835	24.931
953	07/15/17 07:20:00 em	24.835	24.931
954	07/15/17 07:25:00 em	24.931	25.028
955	07/15/17 07:30:00 em	25.028	25.125
956	07/15/17 07:35:00 em	25.125	25.125
957	07/15/17 07:40:00 em	25.222	25.222
958	07/15/17 07:45:00 em	25.222	25.222
959	07/15/17 07:50:00 em	25.319	25.222
960	07/15/17 07:55:00 em	25.319	25.319
961	07/15/17 08:00:00 em	25.319	25.319
962	07/15/17 08:05:00 em	25.319	25.319
963	07/15/17 08:10:00 em	25.319	25.319
964	07/15/17 08:15:00 em	25.319	25.319
965	07/15/17 08:20:00 em	25.319	25.319
966	07/15/17 08:25:00 em	25.222	25.319
967	07/15/17 08:30:00 em	25.319	25.319
968	07/15/17 08:35:00 em	25.319	25.319
969	07/15/17 08:40:00 em	25.222	25.319
970	07/15/17 08:45:00 em	25.222	25.319
971	07/15/17 08:50:00 em	25.222	25.222
972	07/15/17 08:55:00 em	25.222	25.222
973	07/15/17 09:00:00 em	25.222	25.222
974	07/15/17 09:05:00 em	25.222	25.222
975	07/15/17 09:10:00 em	25.222	25.222
976	07/15/17 09:15:00 em	25.125	25.222
977	07/15/17 09:20:00 em	25.125	25.222
978	07/15/17 09:25:00 em	25.125	25.222
979	07/15/17 09:30:00 em	25.125	25.125
980	07/15/17 09:35:00 em	25.125	25.125
981	07/15/17 09:40:00 em	25.125	25.125
982	07/15/17 09:45:00 em	25.125	25.125
983	07/15/17 09:50:00 em	25.125	25.125
984	07/15/17 09:55:00 em	25.125	25.125
985	07/15/17 10:00:00 em	25.125	25.125
986	07/15/17 10:05:00 em	25.125	25.125
987	07/15/17 10:10:00 em	25.125	25.125
988	07/15/17 10:15:00 em	25.125	25.125
989	07/15/17 10:20:00 em	25.125	25.125
990	07/15/17 10:25:00 em	25.125	25.125
991	07/15/17 10:30:00 em	25.125	25.125
992	07/15/17 10:35:00 em	25.125	25.125
993	07/15/17 10:40:00 em	25.028	25.125
994	07/15/17 10:45:00 em	25.028	25.028
995	07/15/17 10:50:00 em	25.028	25.028
996	07/15/17 10:55:00 em	25.028	25.028
997	07/15/17 11:00:00 em	25.028	25.028
998	07/15/17 11:05:00 em	25.028	25.028
999	07/15/17 11:10:00 em	25.028	25.028
1000	07/15/17 11:15:00 em	25.028	25.028
1001	07/15/17 11:20:00 em	25.028	25.028
1002	07/15/17 11:25:00 em	25.028	25.028
1003	07/15/17 11:30:00 em	24.931	24.931
1004	07/15/17 11:35:00 em	24.931	25.028
1005	07/15/17 11:40:00 em	24.931	25.028
1006	07/15/17 11:45:00 em	24.931	24.931
1007	07/15/17 11:50:00 em	24.931	24.931
1008	07/15/17 11:55:00 em	24.931	24.931
1009	07/16/17 12:00:00 fm	24.931	24.931
1010	07/16/17 12:05:00 fm	24.931	24.931
1011	07/16/17 12:10:00 fm	24.931	24.931
1012	07/16/17 12:15:00 fm	24.931	24.931
1013	07/16/17 12:20:00 fm	24.931	24.931
1014	07/16/17 12:25:00 fm	24.931	24.931
1015	07/16/17 12:30:00 fm	24.931	24.931
1016	07/16/17 12:35:00 fm	24.931	24.931
1017	07/16/17 12:40:00 fm	24.931	24.931
1018	07/16/17 12:45:00 fm	24.931	24.931
1019	07/16/17 12:50:00 fm	24.931	24.931
1020	07/16/17 12:55:00 fm	24.835	24.931
1021	07/16/17 01:00:00 fm	24.835	24.931
1022	07/16/17 01:05:00 fm	24.835	24.835
1023	07/16/17 01:10:00 fm	24.835	24.835
1024	07/16/17 01:15:00 fm	24.835	24.835
1025	07/16/17 01:20:00 fm	24.835	24.835
1026	07/16/17 01:25:00 fm	24.835	24.835
1027	07/16/17 01:30:00 fm	24.835	24.835
1028	07/16/17 01:35:00 fm	24.835	24.835
1029	07/16/17 01:40:00 fm	24.835	24.835
1030	07/16/17 01:45:00 fm	24.835	24.835
1031	07/16/17 01:50:00 fm	24.835	24.835
1032	07/16/17 01:55:00 fm	24.835	24.835
1033	07/16/17 02:00:00 fm	24.835	24.835
1034	07/16/17 02:05:00 fm	24.738	24.738
1035	07/16/17 02:10:00 fm	24.738	24.738
1036	07/16/17 02:15:00 fm	24.738	24.738
1037	07/16/17 02:20:00 fm	24.738	24.738
1038	07/16/17 02:25:00 fm	24.738	24.738
1039	07/16/17 02:30:00 fm	24.738	24.738
1040	07/16/17 02:35:00 fm	24.738	24.738
1041	07/16/17 02:40:00 fm	24.738	24.738
1042	07/16/17 02:45:00 fm	24.738	24.738
1043	07/16/17 02:50:00 fm	24.738	24.738
1044	07/16/17 02:55:00 fm	24.738	24.738
1045	07/16/17 03:00:00 fm	24.738	24.641
1046	07/16/17 03:05:00 fm	24.738	24.641
1047	07/16/17 03:10:00 fm	24.641	24.641
1048	07/16/17 03:15:00 fm	24.641	24.641
1049	07/16/17 03:20:00 fm	24.641	24.641
1050	07/16/17 03:25:00 fm	24.641	24.641
1051	07/16/17 03:30:00 fm	24.641	24.641
1052	07/16/17 03:35:00 fm	24.641	24.641
1053	07/16/17 03:40:00 fm	24.641	24.641
1054	07/16/17 03:45:00 fm	24.641	24.545
1055	07/16/17 03:50:00 fm	24.641	24.545
1056	07/16/17 03:55:00 fm	24.545	24.545
1057	07/16/17 04:00:00 fm	24.545	24.545
1058	07/16/17 04:05:00 fm	24.545	24.545
1059	07/16/17 04:10:00 fm	24.545	24.545
1060	07/16/17 04:15:00 fm	24.545	24.545
1061	07/16/17 04:20:00 fm	24.545	24.545
1062	07/16/17 04:25:00 fm	24.545	24.545
1063	07/16/17 04:30:00 fm	24.545	24.545
1064	07/16/17 04:35:00 fm	24.545	24.448
1065	07/16/17 04:40:00 fm	24.545	24.448
1066	07/16/17 04:45:00 fm	24.448	24.448
1067	07/16/17 04:50:00 fm	24.448	24.448
1068	07/16/17 04:55:00 fm	24.448	24.448
1069	07/16/17 05:00:00 fm	24.448	24.448
1070	07/16/17 05:05:00 fm	24.448	24.448
1071	07/16/17 05:10:00 fm	24.448	24.448
1072	07/16/17 05:15:00 fm	24.448	24.448
1073	07/16/17 05:20:00 fm	24.448	24.448
1074	07/16/17 05:25:00 fm	24.448	24.448
1075	07/16/17 05:30:00 fm	24.448	24.351
1076	07/16/17 05:35:00 fm	24.448	24.351
1077	07/16/17 05:40:00 fm	24.448	24.351
1078	07/16/17 05:45:00 fm	24.448	24.351
1079	07/16/17 05:50:00 fm	24.351	24.351
1080	07/16/17 05:55:00 fm	24.351	24.351
1081	07/16/17 06:00:00 fm	24.351	24.351
1082	07/16/17 06:05:00 fm	24.351	24.351
1083	07/16/17 06:10:00 fm	24.351	24.351
1084	07/16/17 06:15:00 fm	24.351	24.351
1085	07/16/17 06:20:00 fm	24.351	24.351
1086	07/16/17 06:25:00 fm	24.351	24.351
1087	07/16/17 06:30:00 fm	24.351	24.351
1088	07/16/17 06:35:00 fm	24.351	24.351
1089	07/16/17 06:40:00 fm	24.351	24.351
1090	07/16/17 06:45:00 fm	24.351	24.351
1091	07/16/17 06:50:00 fm	24.351	24.351
1092	07/16/17 06:55:00 fm	24.351	24.351
1093	07/16/17 07:00:00 fm	24.351	24.351
1094	07/16/17 07:05:00 fm	24.351	24.351
1095	07/16/17 07:10:00 fm	24.351	24.351
1096	07/16/17 07:15:00 fm	24.351	24.351
1097	07/16/17 07:20:00 fm	24.351	24.351
1098	07/16/17 07:25:00 fm	24.351	24.351
1099	07/16/17 07:30:00 fm	24.351	24.351
1100	07/16/17 07:35:00 fm	24.351	24.351
1101	07/16/17 07:40:00 fm	24.351	24.351
1102	07/16/17 07:45:00 fm	24.351	24.351
1103	07/16/17 07:50:00 fm	24.351	24.351
1104	07/16/17 07:55:00 fm	24.351	24.351
1105	07/16/17 08:00:00 fm	24.351	24.351
1106	07/16/17 08:05:00 fm	24.351	24.351
1107	07/16/17 08:10:00 fm	24.351	24.351
1108	07/16/17 08:15:00 fm	24.351	24.351
1109	07/16/17 08:20:00 fm	24.351	24.351
1110	07/16/17 08:25:00 fm	24.351	24.351
1111	07/16/17 08:30:00 fm	24.351	24.351
1112	07/16/17 08:35:00 fm	24.351	24.351
1113	07/16/17 08:40:00 fm	24.448	24.351
1114	07/16/17 08:45:00 fm	24.448	24.351
1115	07/16/17 08:50:00 fm	24.448	24.351
1116	07/16/17 08:55:00 fm	24.351	24.351
1117	07/16/17 09:00:00 fm	24.448	24.351
1118	07/16/17 09:05:00 fm	24.351	24.351
1119	07/16/17 09:10:00 fm	24.448	24.351
1120	07/16/17 09:15:00 fm	24.448	24.351
1121	07/16/17 09:20:00 fm	24.351	24.351
1122	07/16/17 09:25:00 fm	24.448	24.351
1123	07/16/17 09:30:00 fm	24.351	24.351
1124	07/16/17 09:35:00 fm	24.448	24.448
1125	07/16/17 09:40:00 fm	24.448	24.448
1126	07/16/17 09:45:00 fm	24.448	24.448
1127	07/16/17 09:50:00 fm	24.448	24.448
1128	07/16/17 09:55:00 fm	24.448	24.448
1129	07/16/17 10:00:00 fm	24.448	24.448
1130	07/16/17 10:05:00 fm	24.448	24.448
1131	07/16/17 10:10:00 fm	24.448	24.448
1132	07/16/17 10:15:00 fm	24.545	24.448
1133	07/16/17 10:20:00 fm	24.545	24.448
1134	07/16/17 10:25:00 fm	24.545	24.545
1135	07/16/17 10:30:00 fm	24.545	24.448
1136	07/16/17 10:35:00 fm	24.545	24.545
1137	07/16/17 10:40:00 fm	24.545	24.545
1138	07/16/17 10:45:00 fm	24.545	24.545
1139	07/16/17 10:50:00 fm	24.545	24.545
1140	07/16/17 10:55:00 fm	24.545	24.545
1141	07/16/17 11:00:00 fm	24.545	24.545
1142	07/16/17 11:05:00 fm	24.545	24.545
1143	07/16/17 11:10:00 fm	24.545	24.545
1144	07/16/17 11:15:00 fm	24.641	24.545
1145	07/16/17 11:20:00 fm	24.545	24.545
1146	07/16/17 11:25:00 fm	24.641	24.545
1147	07/16/17 11:30:00 fm	24.545	24.545
1148	07/16/17 11:35:00 fm	24.641	24.641
1149	07/16/17 11:40:00 fm	24.641	24.641
1150	07/16/17 11:45:00 fm	24.641	24.641
1151	07/16/17 11:50:00 fm	24.641	24.641
1152	07/16/17 11:55:00 fm	24.641	24.641
1153	07/16/17 12:00:00 em	24.641	24.641
1154	07/16/17 12:05:00 em	24.641	24.641
1155	07/16/17 12:10:00 em	24.641	24.641
1156	07/16/17 12:15:00 em	24.738	24.641
1157	07/16/17 12:20:00 em	24.641	24.738
1158	07/16/17 12:25:00 em	24.738	24.738
1159	07/16/17 12:30:00 em	24.738	24.738
1160	07/16/17 12:35:00 em	24.738	24.738
1161	07/16/17 12:40:00 em	24.738	24.738
1162	07/16/17 12:45:00 em	24.738	24.738
1163	07/16/17 12:50:00 em	24.931	24.738
1164	07/16/17 12:55:00 em	25.805	25.610
1165	07/16/17 01:00:00 em	26.097	26.000
1166	07/16/17 01:05:00 em	25.805	25.805
1167	07/16/17 01:10:00 em	25.222	25.416
1168	07/16/17 01:15:00 em	24.641	24.835
1169	07/16/17 01:20:00 em	24.158	24.351
1170	07/16/17 01:25:00 em	23.581	23.869
1171	07/16/17 01:30:00 em	23.196	23.484
1172	07/16/17 01:35:00 em	22.812	23.100
1173	07/16/17 01:40:00 em	22.429	22.717
1174	07/16/17 01:45:00 em	22.142	22.429
1175	07/16/17 01:50:00 em	22.238	22.333
1176	07/16/17 01:55:00 em	22.238	22.333
1177	07/16/17 02:00:00 em	21.855	22.142
1178	07/16/17 02:05:00 em	21.473	21.760
1179	07/16/17 02:10:00 em	21.091	21.473
1180	07/16/17 02:15:00 em	20.901	21.187
1181	07/16/17 02:20:00 em	20.615	20.996
1182	07/16/17 02:25:00 em	20.424	20.710
1183	07/16/17 02:30:00 em	20.710	20.710
1184	07/16/17 02:35:00 em	20.519	20.424
1185	07/16/17 02:40:00 em	20.234	20.138
1186	07/16/17 02:45:00 em	20.043	20.043
1187	07/16/17 02:50:00 em	20.043	19.948
1188	07/16/17 02:55:00 em	19.948	19.853
1189	07/16/17 03:00:00 em	19.948	19.853
1190	07/16/17 03:05:00 em	19.853	19.853
1191	07/16/17 03:10:00 em	19.948	19.853
1192	07/16/17 03:15:00 em	19.948	19.948
1193	07/16/17 03:20:00 em	19.853	19.758
1194	07/16/17 03:25:00 em	19.853	19.853
1195	07/16/17 03:30:00 em	19.853	19.853
1196	07/16/17 03:35:00 em	19.948	19.853
1197	07/16/17 03:40:00 em	19.948	19.948
1198	07/16/17 03:45:00 em	19.948	19.948
1199	07/16/17 03:50:00 em	19.948	19.948
1200	07/16/17 03:55:00 em	20.043	19.948
1201	07/16/17 04:00:00 em	20.043	20.043
1202	07/16/17 04:05:00 em	20.043	20.043
1203	07/16/17 04:10:00 em	20.138	20.043
1204	07/16/17 04:15:00 em	20.138	20.138
1205	07/16/17 04:20:00 em	20.138	20.138
1206	07/16/17 04:25:00 em	20.234	20.138
1207	07/16/17 04:30:00 em	21.091	21.091
1208	07/16/17 04:35:00 em	22.429	22.429
1209	07/16/17 04:40:00 em	22.812	22.812
1210	07/16/17 04:45:00 em	22.908	22.908
1211	07/16/17 04:50:00 em	22.908	22.908
1212	07/16/17 04:55:00 em	22.908	22.908
1213	07/16/17 05:00:00 em	22.908	22.908
1214	07/16/17 05:05:00 em	22.908	22.908
1215	07/16/17 05:10:00 em	23.004	22.908
1216	07/16/17 05:15:00 em	23.004	22.908
1217	07/16/17 05:20:00 em	23.004	23.004
1218	07/16/17 05:25:00 em	23.004	23.004
1219	07/16/17 05:30:00 em	24.062	24.062
1220	07/16/17 05:35:00 em	25.513	25.513
1221	07/16/17 05:40:00 em	25.805	25.805
1222	07/16/17 05:45:00 em	25.902	25.902
1223	07/16/17 05:50:00 em	25.902	25.902
1224	07/16/17 05:55:00 em	25.902	25.902
1225	07/16/17 06:00:00 em	25.902	25.902
1226	07/16/17 06:05:00 em	25.902	25.805
1227	07/16/17 06:10:00 em	25.902	25.805
1228	07/16/17 06:15:00 em	25.902	25.805
1229	07/16/17 06:20:00 em	25.805	25.805
1230	07/16/17 06:25:00 em	25.805	25.805
1231	07/16/17 06:30:00 em	25.805	25.805
1232	07/16/17 06:35:00 em	22.525	23.484

## Sheet: Raft2
Raft2
#	Date Time, GMT+02:00	Temp, °C (LGR S/N: 20134434, SEN S/N: 20134434)	Temp, °C (LGR S/N: 20134433, SEN S/N: 20134433)
1	07/12/17 12:00:00 em	22.046	22.525
2	07/12/17 12:05:00 em	23.004	22.525
3	07/12/17 12:10:00 em	23.581	22.429
4	07/12/17 12:15:00 em	24.062	22.429
5	07/12/17 12:20:00 em	25.028	22.333
6	07/12/17 12:25:00 em	25.319	22.333
7	07/12/17 12:30:00 em	25.125	24.351
8	07/12/17 12:35:00 em	25.125	29.053
9	07/12/17 12:40:00 em	24.545	27.075
10	07/12/17 12:45:00 em	24.255	26.195
11	07/12/17 12:50:00 em	23.966	25.319
12	07/12/17 12:55:00 em	23.004	24.545
13	07/12/17 01:00:00 em	22.333	24.062
14	07/12/17 01:05:00 em	22.046	23.869
15	07/12/17 01:10:00 em	21.473	20.615
16	07/12/17 01:15:00 em	21.664	21.378
17	07/12/17 01:20:00 em	21.473	21.473
18	07/12/17 01:25:00 em	20.519	20.901
19	07/12/17 01:30:00 em	20.138	17.855
20	07/12/17 01:35:00 em	20.234	18.806
21	07/12/17 01:40:00 em	20.138	19.282
22	07/12/17 01:45:00 em	20.519	20.043
23	07/12/17 01:50:00 em	21.282	20.615
24	07/12/17 01:55:00 em	22.142	21.282
25	07/12/17 02:00:00 em	23.484	22.238
26	07/12/17 02:05:00 em	24.448	21.282
27	07/12/17 02:10:00 em	25.319	22.621
28	07/12/17 02:15:00 em	25.902	23.388
29	07/12/17 02:20:00 em	26.000	23.677
30	07/12/17 02:25:00 em	26.195	24.062
31	07/12/17 02:30:00 em	25.902	23.773
32	07/12/17 02:35:00 em	25.416	23.484
33	07/12/17 02:40:00 em	24.641	22.908
34	07/12/17 02:45:00 em	23.869	22.238
35	07/12/17 02:50:00 em	23.196	21.855
36	07/12/17 02:55:00 em	22.621	21.378
37	07/12/17 03:00:00 em	22.046	20.996
38	07/12/17 03:05:00 em	21.664	20.805
39	07/12/17 03:10:00 em	21.282	20.138
40	07/12/17 03:15:00 em	20.615	19.472
41	07/12/17 03:20:00 em	20.234	19.187
42	07/12/17 03:25:00 em	20.329	19.282
43	07/12/17 03:30:00 em	20.234	19.377
44	07/12/17 03:35:00 em	20.424	19.377
45	07/12/17 03:40:00 em	20.424	19.472
46	07/12/17 03:45:00 em	20.710	20.424
47	07/12/17 03:50:00 em	21.187	20.996
48	07/12/17 03:55:00 em	21.569	21.282
49	07/12/17 04:00:00 em	21.760	21.569
50	07/12/17 04:05:00 em	21.951	21.760
51	07/12/17 04:10:00 em	22.142	21.951
52	07/12/17 04:15:00 em	22.142	21.951
53	07/12/17 04:20:00 em	22.238	22.046
54	07/12/17 04:25:00 em	22.333	22.142
55	07/12/17 04:30:00 em	22.429	22.238
56	07/12/17 04:35:00 em	22.429	22.333
57	07/12/17 04:40:00 em	22.525	22.429
58	07/12/17 04:45:00 em	22.525	22.333
59	07/12/17 04:50:00 em	22.525	22.429
60	07/12/17 04:55:00 em	22.525	22.429
61	07/12/17 05:00:00 em	22.525	22.429
62	07/12/17 05:05:00 em	22.429	22.429
63	07/12/17 05:10:00 em	22.429	22.429
64	07/12/17 05:15:00 em	22.525	22.429
65	07/12/17 05:20:00 em	22.525	22.525
66	07/12/17 05:25:00 em	22.621	22.621
67	07/12/17 05:30:00 em	23.292	22.908
68	07/12/17 05:35:00 em	23.388	23.196
69	07/12/17 05:40:00 em	23.292	23.100
70	07/12/17 05:45:00 em	23.196	23.100
71	07/12/17 05:50:00 em	23.100	22.908
72	07/12/17 05:55:00 em	22.812	22.525
73	07/12/17 06:00:00 em	22.525	22.238
74	07/12/17 06:05:00 em	22.429	22.238
75	07/12/17 06:10:00 em	22.525	22.429
76	07/12/17 06:15:00 em	22.717	22.717
77	07/12/17 06:20:00 em	22.812	22.908
78	07/12/17 06:25:00 em	23.004	23.100
79	07/12/17 06:30:00 em	23.100	23.196
80	07/12/17 06:35:00 em	23.196	23.292
81	07/12/17 06:40:00 em	23.292	23.388
82	07/12/17 06:45:00 em	23.292	23.388
83	07/12/17 06:50:00 em	23.196	23.292
84	07/12/17 06:55:00 em	23.004	22.908
85	07/12/17 07:00:00 em	23.004	22.717
86	07/12/17 07:05:00 em	23.100	22.717
87	07/12/17 07:10:00 em	23.196	22.812
88	07/12/17 07:15:00 em	23.292	22.908
89	07/12/17 07:20:00 em	23.388	23.004
90	07/12/17 07:25:00 em	23.484	23.100
91	07/12/17 07:30:00 em	23.484	19.377
92	07/12/17 07:35:00 em	23.581	17.855
93	07/12/17 07:40:00 em	23.581	17.284
94	07/12/17 07:45:00 em	23.677	17.094
95	07/12/17 07:50:00 em	23.773	16.999
96	07/12/17 07:55:00 em	23.773	16.999
97	07/12/17 08:00:00 em	23.773	16.903
98	07/12/17 08:05:00 em	23.869	19.662
99	07/12/17 08:10:00 em	23.869	21.282
100	07/12/17 08:15:00 em	23.869	21.951
101	07/12/17 08:20:00 em	23.581	21.951
102	07/12/17 08:25:00 em	23.196	21.855
103	07/12/17 08:30:00 em	22.717	21.664
104	07/12/17 08:35:00 em	22.333	21.378
105	07/12/17 08:40:00 em	21.951	21.091
106	07/12/17 08:45:00 em	21.473	16.808
107	07/12/17 08:50:00 em	20.996	13.846
108	07/12/17 08:55:00 em	20.519	13.173
109	07/12/17 09:00:00 em	20.043	13.076
110	07/12/17 09:05:00 em	18.426	10.553
111	07/12/17 09:10:00 em	15.664	10.651
112	07/12/17 09:15:00 em	14.804	10.846
113	07/12/17 09:20:00 em	14.325	11.139
114	07/12/17 09:25:00 em	14.325	11.431
115	07/12/17 09:30:00 em	14.038	11.722
116	07/12/17 09:35:00 em	13.654	11.722
117	07/12/17 09:40:00 em	13.365	11.722
118	07/12/17 09:45:00 em	12.980	11.916
119	07/12/17 09:50:00 em	12.883	12.497
120	07/12/17 09:55:00 em	12.497	12.013
121	07/12/17 10:00:00 em	13.269	12.401
122	07/12/17 10:05:00 em	15.664	13.461
123	07/12/17 10:10:00 em	14.804	14.134
124	07/12/17 10:15:00 em	14.421	13.750
125	07/12/17 10:20:00 em	13.558	13.173
126	07/12/17 10:25:00 em	12.980	12.883
127	07/12/17 10:30:00 em	12.787	12.787
128	07/12/17 10:35:00 em	12.690	12.883
129	07/12/17 10:40:00 em	12.690	12.883
130	07/12/17 10:45:00 em	12.690	12.980
131	07/12/17 10:50:00 em	12.594	12.883
132	07/12/17 10:55:00 em	12.497	12.787
133	07/12/17 11:00:00 em	13.461	13.750
134	07/12/17 11:05:00 em	14.613	14.709
135	07/12/17 11:10:00 em	15.378	15.378
136	07/12/17 11:15:00 em	15.855	15.855
137	07/12/17 11:20:00 em	16.141	16.141
138	07/12/17 11:25:00 em	16.427	16.427
139	07/12/17 11:30:00 em	16.523	16.523
140	07/12/17 11:35:00 em	16.618	16.618
141	07/12/17 11:40:00 em	16.713	16.713
142	07/12/17 11:45:00 em	16.713	16.713
143	07/12/17 11:50:00 em	16.713	16.713
144	07/12/17 11:55:00 em	16.808	16.713
145	07/13/17 12:00:00 fm	16.808	16.808
146	07/13/17 12:05:00 fm	16.808	16.808
147	07/13/17 12:10:00 fm	16.808	16.808
148	07/13/17 12:15:00 fm	16.808	16.808
149	07/13/17 12:20:00 fm	16.713	16.808
150	07/13/17 12:25:00 fm	16.713	16.713
151	07/13/17 12:30:00 fm	16.713	16.713
152	07/13/17 12:35:00 fm	16.713	16.713
153	07/13/17 12:40:00 fm	16.713	16.713
154	07/13/17 12:45:00 fm	16.713	16.713
155	07/13/17 12:50:00 fm	16.618	16.713
156	07/13/17 12:55:00 fm	16.618	16.713
157	07/13/17 01:00:00 fm	16.618	16.618
158	07/13/17 01:05:00 fm	16.523	16.618
159	07/13/17 01:10:00 fm	16.523	16.618
160	07/13/17 01:15:00 fm	16.523	16.618
161	07/13/17 01:20:00 fm	16.523	16.618
162	07/13/17 01:25:00 fm	16.523	16.523
163	07/13/17 01:30:00 fm	16.523	16.523
164	07/13/17 01:35:00 fm	16.523	16.523
165	07/13/17 01:40:00 fm	16.427	16.523
166	07/13/17 01:45:00 fm	16.427	16.427
167	07/13/17 01:50:00 fm	16.332	16.427
168	07/13/17 01:55:00 fm	16.332	16.427
169	07/13/17 02:00:00 fm	16.332	16.332
170	07/13/17 02:05:00 fm	16.237	16.332
171	07/13/17 02:10:00 fm	16.237	16.237
172	07/13/17 02:15:00 fm	16.237	16.237
173	07/13/17 02:20:00 fm	16.237	16.237
174	07/13/17 02:25:00 fm	16.141	16.237
175	07/13/17 02:30:00 fm	16.141	16.141
176	07/13/17 02:35:00 fm	16.141	16.141
177	07/13/17 02:40:00 fm	16.046	16.141
178	07/13/17 02:45:00 fm	16.046	16.141
179	07/13/17 02:50:00 fm	16.046	16.141
180	07/13/17 02:55:00 fm	16.046	16.046
181	07/13/17 03:00:00 fm	16.046	16.046
182	07/13/17 03:05:00 fm	15.951	16.046
183	07/13/17 03:10:00 fm	15.951	16.046
184	07/13/17 03:15:00 fm	15.951	16.046
185	07/13/17 03:20:00 fm	15.951	15.951
186	07/13/17 03:25:00 fm	15.855	15.951
187	07/13/17 03:30:00 fm	15.855	15.855
188	07/13/17 03:35:00 fm	15.855	15.855
189	07/13/17 03:40:00 fm	15.855	15.855
190	07/13/17 03:45:00 fm	15.760	15.760
191	07/13/17 03:50:00 fm	15.760	15.760
192	07/13/17 03:55:00 fm	15.760	15.760
193	07/13/17 04:00:00 fm	15.664	15.664
194	07/13/17 04:05:00 fm	15.569	15.664
195	07/13/17 04:10:00 fm	15.569	15.664
196	07/13/17 04:15:00 fm	15.569	15.569
197	07/13/17 04:20:00 fm	15.473	15.569
198	07/13/17 04:25:00 fm	15.473	15.569
199	07/13/17 04:30:00 fm	15.473	15.569
200	07/13/17 04:35:00 fm	15.473	15.473
201	07/13/17 04:40:00 fm	15.378	15.473
202	07/13/17 04:45:00 fm	15.378	15.378
203	07/13/17 04:50:00 fm	15.282	15.378
204	07/13/17 04:55:00 fm	15.282	15.378
205	07/13/17 05:00:00 fm	15.282	15.378
206	07/13/17 05:05:00 fm	15.282	15.378
207	07/13/17 05:10:00 fm	15.282	15.282
208	07/13/17 05:15:00 fm	15.282	15.282
209	07/13/17 05:20:00 fm	15.282	15.187
210	07/13/17 05:25:00 fm	15.187	15.091
211	07/13/17 05:30:00 fm	15.187	15.091
212	07/13/17 05:35:00 fm	15.091	14.996
213	07/13/17 05:40:00 fm	15.091	14.996
214	07/13/17 05:45:00 fm	15.091	14.996
215	07/13/17 05:50:00 fm	15.091	14.900
216	07/13/17 05:55:00 fm	14.996	14.900
217	07/13/17 06:00:00 fm	14.804	14.613
218	07/13/17 06:05:00 fm	14.517	14.421
219	07/13/17 06:10:00 fm	14.421	14.325
220	07/13/17 06:15:00 fm	13.173	12.594
221	07/13/17 06:20:00 fm	12.304	11.819
222	07/13/17 06:25:00 fm	11.916	11.431
223	07/13/17 06:30:00 fm	11.819	11.236
224	07/13/17 06:35:00 fm	12.013	11.334
225	07/13/17 06:40:00 fm	15.664	15.378
226	07/13/17 06:45:00 fm	13.558	12.883
227	07/13/17 06:50:00 fm	12.401	11.625
228	07/13/17 06:55:00 fm	11.819	11.139
229	07/13/17 07:00:00 fm	11.722	10.944
230	07/13/17 07:05:00 fm	11.722	11.041
231	07/13/17 07:10:00 fm	11.819	11.041
232	07/13/17 07:15:00 fm	11.916	11.139
233	07/13/17 07:20:00 fm	12.497	11.528
234	07/13/17 07:25:00 fm	13.365	12.594
235	07/13/17 07:30:00 fm	13.750	13.076
236	07/13/17 07:35:00 fm	15.855	15.473
237	07/13/17 07:40:00 fm	18.711	18.711
238	07/13/17 07:45:00 fm	18.996	18.996
239	07/13/17 07:50:00 fm	18.996	18.996
240	07/13/17 07:55:00 fm	18.996	18.996
241	07/13/17 08:00:00 fm	18.996	18.901
242	07/13/17 08:05:00 fm	18.996	18.996
243	07/13/17 08:10:00 fm	18.996	18.996
244	07/13/17 08:15:00 fm	18.996	18.996
245	07/13/17 08:20:00 fm	18.996	18.996
246	07/13/17 08:25:00 fm	19.092	19.092
247	07/13/17 08:30:00 fm	19.092	19.092
248	07/13/17 08:35:00 fm	19.092	19.187
249	07/13/17 08:40:00 fm	19.092	19.187
250	07/13/17 08:45:00 fm	19.092	19.187
251	07/13/17 08:50:00 fm	18.996	19.282
252	07/13/17 08:55:00 fm	19.187	19.472
253	07/13/17 09:00:00 fm	19.472	19.567
254	07/13/17 09:05:00 fm	19.377	19.567
255	07/13/17 09:10:00 fm	19.567	19.853
256	07/13/17 09:15:00 fm	20.043	19.948
257	07/13/17 09:20:00 fm	20.138	19.853
258	07/13/17 09:25:00 fm	19.948	19.758
259	07/13/17 09:30:00 fm	19.948	19.948
260	07/13/17 09:35:00 fm	20.329	20.234
261	07/13/17 09:40:00 fm	20.424	20.329
262	07/13/17 09:45:00 fm	20.519	20.424
263	07/13/17 09:50:00 fm	20.519	20.519
264	07/13/17 09:55:00 fm	20.805	20.710
265	07/13/17 10:00:00 fm	20.901	20.805
266	07/13/17 10:05:00 fm	20.710	20.710
267	07/13/17 10:10:00 fm	20.805	20.710
268	07/13/17 10:15:00 fm	20.996	20.805
269	07/13/17 10:20:00 fm	20.996	20.901
270	07/13/17 10:25:00 fm	21.091	20.996
271	07/13/17 10:30:00 fm	21.282	21.091
272	07/13/17 10:35:00 fm	21.282	21.187
273	07/13/17 10:40:00 fm	21.473	21.282
274	07/13/17 10:45:00 fm	21.569	21.378
275	07/13/17 10:50:00 fm	21.664	21.473
276	07/13/17 10:55:00 fm	21.760	21.569
277	07/13/17 11:00:00 fm	21.664	21.473
278	07/13/17 11:05:00 fm	21.760	21.569
279	07/13/17 11:10:00 fm	21.855	21.664
280	07/13/17 11:15:00 fm	21.951	21.855
281	07/13/17 11:20:00 fm	21.855	21.760
282	07/13/17 11:25:00 fm	22.238	22.046
283	07/13/17 11:30:00 fm	22.238	22.046
284	07/13/17 11:35:00 fm	22.238	22.142
285	07/13/17 11:40:00 fm	21.951	21.951
286	07/13/17 11:45:00 fm	22.142	21.951
287	07/13/17 11:50:00 fm	21.951	21.855
288	07/13/17 11:55:00 fm	22.142	22.142
289	07/13/17 12:00:00 em	22.429	22.333
290	07/13/17 12:05:00 em	22.429	22.333
291	07/13/17 12:10:00 em	22.525	22.429
292	07/13/17 12:15:00 em	22.525	22.333
293	07/13/17 12:20:00 em	22.525	22.525
294	07/13/17 12:25:00 em	22.333	22.333
295	07/13/17 12:30:00 em	22.621	22.525
296	07/13/17 12:35:00 em	23.004	22.908
297	07/13/17 12:40:00 em	23.292	23.100
298	07/13/17 12:45:00 em	23.484	23.292
299	07/13/17 12:50:00 em	23.388	23.292
300	07/13/17 12:55:00 em	23.581	23.388
301	07/13/17 01:00:00 em	23.581	23.388
302	07/13/17 01:05:00 em	23.484	23.292
303	07/13/17 01:10:00 em	23.004	23.004
304	07/13/17 01:15:00 em	23.196	23.196
305	07/13/17 01:20:00 em	23.100	23.004
306	07/13/17 01:25:00 em	23.100	23.100
307	07/13/17 01:30:00 em	23.292	23.196
308	07/13/17 01:35:00 em	23.677	23.484
309	07/13/17 01:40:00 em	23.581	23.484
310	07/13/17 01:45:00 em	23.677	23.484
311	07/13/17 01:50:00 em	23.484	23.388
312	07/13/17 01:55:00 em	23.869	23.773
313	07/13/17 02:00:00 em	23.966	23.773
314	07/13/17 02:05:00 em	23.484	23.292
315	07/13/17 02:10:00 em	23.388	23.292
316	07/13/17 02:15:00 em	23.677	23.581
317	07/13/17 02:20:00 em	23.773	23.677
318	07/13/17 02:25:00 em	23.966	23.869
319	07/13/17 02:30:00 em	24.062	23.966
320	07/13/17 02:35:00 em	23.869	23.677
321	07/13/17 02:40:00 em	23.773	23.677
322	07/13/17 02:45:00 em	23.773	23.773
323	07/13/17 02:50:00 em	23.773	23.773
324	07/13/17 02:55:00 em	23.677	23.677
325	07/13/17 03:00:00 em	23.966	23.966
326	07/13/17 03:05:00 em	23.966	23.966
327	07/13/17 03:10:00 em	23.773	23.773
328	07/13/17 03:15:00 em	23.773	23.773
329	07/13/17 03:20:00 em	23.869	23.966
330	07/13/17 03:25:00 em	23.966	23.966
331	07/13/17 03:30:00 em	24.062	23.966
332	07/13/17 03:35:00 em	23.773	23.869
333	07/13/17 03:40:00 em	23.677	23.773
334	07/13/17 03:45:00 em	23.581	23.677
335	07/13/17 03:50:00 em	23.388	23.388
336	07/13/17 03:55:00 em	23.677	23.773
337	07/13/17 04:00:00 em	23.484	23.581
338	07/13/17 04:05:00 em	23.196	23.196
339	07/13/17 04:10:00 em	23.004	23.004
340	07/13/17 04:15:00 em	23.100	23.100
341	07/13/17 04:20:00 em	23.388	23.196
342	07/13/17 04:25:00 em	23.388	23.388
343	07/13/17 04:30:00 em	23.484	23.388
344	07/13/17 04:35:00 em	23.484	23.484
345	07/13/17 04:40:00 em	23.484	23.484
346	07/13/17 04:45:00 em	23.388	23.292
347	07/13/17 04:50:00 em	23.004	23.004
348	07/13/17 04:55:00 em	23.196	23.196
349	07/13/17 05:00:00 em	23.196	23.292
350	07/13/17 05:05:00 em	23.292	23.292
351	07/13/17 05:10:00 em	23.196	23.196
352	07/13/17 05:15:00 em	22.908	22.908
353	07/13/17 05:20:00 em	22.812	22.812
354	07/13/17 05:25:00 em	22.717	22.717
355	07/13/17 05:30:00 em	22.621	22.717
356	07/13/17 05:35:00 em	22.525	22.525
357	07/13/17 05:40:00 em	22.429	22.333
358	07/13/17 05:45:00 em	22.333	22.333
359	07/13/17 05:50:00 em	22.238	22.142
360	07/13/17 05:55:00 em	22.238	22.142
361	07/13/17 06:00:00 em	22.142	22.046
362	07/13/17 06:05:00 em	22.046	22.046
363	07/13/17 06:10:00 em	21.951	21.855
364	07/13/17 06:15:00 em	21.855	21.855
365	07/13/17 06:20:00 em	21.760	21.760
366	07/13/17 06:25:00 em	21.664	21.664
367	07/13/17 06:30:00 em	21.664	21.569
368	07/13/17 06:35:00 em	21.664	21.569
369	07/13/17 06:40:00 em	21.569	21.569
370	07/13/17 06:45:00 em	21.473	21.473
371	07/13/17 06:50:00 em	21.473	21.473
372	07/13/17 06:55:00 em	21.378	21.378
373	07/13/17 07:00:00 em	21.378	21.282
374	07/13/17 07:05:00 em	21.378	21.187
375	07/13/17 07:10:00 em	21.282	21.091
376	07/13/17 07:15:00 em	21.282	21.187
377	07/13/17 07:20:00 em	21.282	21.187
378	07/13/17 07:25:00 em	21.187	20.996
379	07/13/17 07:30:00 em	21.187	20.901
380	07/13/17 07:35:00 em	20.996	20.996
381	07/13/17 07:40:00 em	21.091	20.901
382	07/13/17 07:45:00 em	20.996	20.996
383	07/13/17 07:50:00 em	21.091	20.901
384	07/13/17 07:55:00 em	20.996	20.996
385	07/13/17 08:00:00 em	20.901	20.996
386	07/13/17 08:05:00 em	20.996	20.996
387	07/13/17 08:10:00 em	20.996	20.901
388	07/13/17 08:15:00 em	20.901	20.901
389	07/13/17 08:20:00 em	20.996	20.805
390	07/13/17 08:25:00 em	20.805	20.805
391	07/13/17 08:30:00 em	20.805	20.901
392	07/13/17 08:35:00 em	20.805	20.805
393	07/13/17 08:40:00 em	20.805	20.901
394	07/13/17 08:45:00 em	20.805	20.901
395	07/13/17 08:50:00 em	20.710	20.710
396	07/13/17 08:55:00 em	20.805	20.805
397	07/13/17 09:00:00 em	20.805	20.615
398	07/13/17 09:05:00 em	20.710	20.615
399	07/13/17 09:10:00 em	20.710	20.615
400	07/13/17 09:15:00 em	20.710	20.615
401	07/13/17 09:20:00 em	20.710	20.710
402	07/13/17 09:25:00 em	20.710	20.710
403	07/13/17 09:30:00 em	20.710	20.710
404	07/13/17 09:35:00 em	20.710	20.615
405	07/13/17 09:40:00 em	20.615	20.615
406	07/13/17 09:45:00 em	20.615	20.615
407	07/13/17 09:50:00 em	20.615	20.615
408	07/13/17 09:55:00 em	20.615	20.615
409	07/13/17 10:00:00 em	20.615	20.615
410	07/13/17 10:05:00 em	20.519	20.615
411	07/13/17 10:10:00 em	20.615	20.519
412	07/13/17 10:15:00 em	20.519	20.519
413	07/13/17 10:20:00 em	20.519	20.424
414	07/13/17 10:25:00 em	20.519	20.329
415	07/13/17 10:30:00 em	20.424	20.329
416	07/13/17 10:35:00 em	20.329	20.329
417	07/13/17 10:40:00 em	20.329	20.234
418	07/13/17 10:45:00 em	20.329	20.329
419	07/13/17 10:50:00 em	20.329	20.424
420	07/13/17 10:55:00 em	20.424	20.234
421	07/13/17 11:00:00 em	20.329	20.234
422	07/13/17 11:05:00 em	20.234	20.138
423	07/13/17 11:10:00 em	20.234	20.043
424	07/13/17 11:15:00 em	20.329	20.138
425	07/13/17 11:20:00 em	20.234	20.138
426	07/13/17 11:25:00 em	20.234	20.138
427	07/13/17 11:30:00 em	20.138	20.234
428	07/13/17 11:35:00 em	20.043	20.138
429	07/13/17 11:40:00 em	20.138	20.043
430	07/13/17 11:45:00 em	19.948	19.758
431	07/13/17 11:50:00 em	20.043	19.948
432	07/13/17 11:55:00 em	19.948	19.853
433	07/14/17 12:00:00 fm	20.043	20.043
434	07/14/17 12:05:00 fm	19.948	19.948
435	07/14/17 12:10:00 fm	19.948	19.758
436	07/14/17 12:15:00 fm	20.043	19.948
437	07/14/17 12:20:00 fm	19.948	19.948
438	07/14/17 12:25:00 fm	19.853	19.948
439	07/14/17 12:30:00 fm	19.948	19.853
440	07/14/17 12:35:00 fm	19.948	19.853
441	07/14/17 12:40:00 fm	19.853	19.662
442	07/14/17 12:45:00 fm	19.853	19.758
443	07/14/17 12:50:00 fm	19.853	19.758
444	07/14/17 12:55:00 fm	19.758	19.567
445	07/14/17 01:00:00 fm	19.758	19.758
446	07/14/17 01:05:00 fm	19.758	19.758
447	07/14/17 01:10:00 fm	19.853	19.662
448	07/14/17 01:15:00 fm	19.662	19.758
449	07/14/17 01:20:00 fm	19.662	19.567
450	07/14/17 01:25:00 fm	19.758	19.662
451	07/14/17 01:30:00 fm	19.853	19.662
452	07/14/17 01:35:00 fm	19.662	19.758
453	07/14/17 01:40:00 fm	19.662	19.472
454	07/14/17 01:45:00 fm	19.662	19.377
455	07/14/17 01:50:00 fm	19.567	19.282
456	07/14/17 01:55:00 fm	19.758	19.377
457	07/14/17 02:00:00 fm	19.662	19.472
458	07/14/17 02:05:00 fm	19.567	19.282
459	07/14/17 02:10:00 fm	19.567	19.282
460	07/14/17 02:15:00 fm	19.662	19.472
461	07/14/17 02:20:00 fm	19.662	19.567
462	07/14/17 02:25:00 fm	19.567	19.472
463	07/14/17 02:30:00 fm	19.567	19.377
464	07/14/17 02:35:00 fm	19.377	19.377
465	07/14/17 02:40:00 fm	19.377	19.282
466	07/14/17 02:45:00 fm	19.377	19.282
467	07/14/17 02:50:00 fm	19.282	19.377
468	07/14/17 02:55:00 fm	19.282	19.187
469	07/14/17 03:00:00 fm	19.187	19.187
470	07/14/17 03:05:00 fm	19.377	19.282
471	07/14/17 03:10:00 fm	19.282	19.282
472	07/14/17 03:15:00 fm	19.377	19.282
473	07/14/17 03:20:00 fm	19.282	19.282
474	07/14/17 03:25:00 fm	19.282	19.187
475	07/14/17 03:30:00 fm	19.187	18.996
476	07/14/17 03:35:00 fm	19.092	18.996
477	07/14/17 03:40:00 fm	19.092	19.092
478	07/14/17 03:45:00 fm	18.996	19.092
479	07/14/17 03:50:00 fm	18.901	19.187
480	07/14/17 03:55:00 fm	19.092	19.092
481	07/14/17 04:00:00 fm	19.187	19.187
482	07/14/17 04:05:00 fm	18.996	19.187
483	07/14/17 04:10:00 fm	19.282	19.092
484	07/14/17 04:15:00 fm	18.996	18.996
485	07/14/17 04:20:00 fm	18.996	19.092
486	07/14/17 04:25:00 fm	18.996	19.092
487	07/14/17 04:30:00 fm	19.092	19.092
488	07/14/17 04:35:00 fm	19.092	18.901
489	07/14/17 04:40:00 fm	18.996	18.901
490	07/14/17 04:45:00 fm	19.092	18.806
491	07/14/17 04:50:00 fm	18.996	18.996
492	07/14/17 04:55:00 fm	19.092	19.092
493	07/14/17 05:00:00 fm	19.187	18.996
494	07/14/17 05:05:00 fm	19.282	18.996
495	07/14/17 05:10:00 fm	18.901	18.901
496	07/14/17 05:15:00 fm	18.806	18.901
497	07/14/17 05:20:00 fm	18.711	18.806
498	07/14/17 05:25:00 fm	18.996	18.996
499	07/14/17 05:30:00 fm	18.901	18.901
500	07/14/17 05:35:00 fm	18.996	18.996
501	07/14/17 05:40:00 fm	18.901	18.996
502	07/14/17 05:45:00 fm	18.901	18.806
503	07/14/17 05:50:00 fm	18.806	18.806
504	07/14/17 05:55:00 fm	18.901	18.806
505	07/14/17 06:00:00 fm	18.996	18.996
506	07/14/17 06:05:00 fm	18.806	18.806
507	07/14/17 06:10:00 fm	18.901	18.901
508	07/14/17 06:15:00 fm	18.901	18.901
509	07/14/17 06:20:00 fm	18.901	18.901
510	07/14/17 06:25:00 fm	18.996	18.806
511	07/14/17 06:30:00 fm	18.806	18.711
512	07/14/17 06:35:00 fm	18.901	18.901
513	07/14/17 06:40:00 fm	18.996	18.901
514	07/14/17 06:45:00 fm	18.996	18.996
515	07/14/17 06:50:00 fm	19.092	18.996
516	07/14/17 06:55:00 fm	19.092	18.901
517	07/14/17 07:00:00 fm	18.996	18.901
518	07/14/17 07:05:00 fm	18.901	18.901
519	07/14/17 07:10:00 fm	18.901	18.901
520	07/14/17 07:15:00 fm	19.092	18.996
521	07/14/17 07:20:00 fm	18.996	18.996
522	07/14/17 07:25:00 fm	19.092	18.996
523	07/14/17 07:30:00 fm	18.996	18.901
524	07/14/17 07:35:00 fm	18.996	18.901
525	07/14/17 07:40:00 fm	18.901	18.901
526	07/14/17 07:45:00 fm	18.996	18.901
527	07/14/17 07:50:00 fm	18.996	18.901
528	07/14/17 07:55:00 fm	18.901	18.901
529	07/14/17 08:00:00 fm	18.901	18.901
530	07/14/17 08:05:00 fm	18.901	18.806
531	07/14/17 08:10:00 fm	18.996	18.901
532	07/14/17 08:15:00 fm	18.996	18.996
533	07/14/17 08:20:00 fm	18.996	18.996
534	07/14/17 08:25:00 fm	19.092	19.092
535	07/14/17 08:30:00 fm	18.996	18.996
536	07/14/17 08:35:00 fm	19.092	19.092
537	07/14/17 08:40:00 fm	19.092	19.092
538	07/14/17 08:45:00 fm	19.187	19.187
539	07/14/17 08:50:00 fm	19.092	19.092
540	07/14/17 08:55:00 fm	19.187	19.187
541	07/14/17 09:00:00 fm	19.377	19.377
542	07/14/17 09:05:00 fm	19.662	19.662
543	07/14/17 09:10:00 fm	19.853	19.948
544	07/14/17 09:15:00 fm	20.234	20.138
545	07/14/17 09:20:00 fm	20.234	20.043
546	07/14/17 09:25:00 fm	20.138	20.138
547	07/14/17 09:30:00 fm	20.329	20.329
548	07/14/17 09:35:00 fm	20.519	20.424
549	07/14/17 09:40:00 fm	20.615	20.615
550	07/14/17 09:45:00 fm	20.996	20.996
551	07/14/17 09:50:00 fm	21.091	20.996
552	07/14/17 09:55:00 fm	20.805	20.710
553	07/14/17 10:00:00 fm	20.901	20.805
554	07/14/17 10:05:00 fm	20.615	20.519
555	07/14/17 10:10:00 fm	20.424	20.329
556	07/14/17 10:15:00 fm	20.996	20.901
557	07/14/17 10:20:00 fm	21.282	21.187
558	07/14/17 10:25:00 fm	21.282	21.282
559	07/14/17 10:30:00 fm	21.473	21.378
560	07/14/17 10:35:00 fm	21.569	21.378
561	07/14/17 10:40:00 fm	21.282	21.187
562	07/14/17 10:45:00 fm	21.187	21.187
563	07/14/17 10:50:00 fm	21.378	21.187
564	07/14/17 10:55:00 fm	21.473	21.378
565	07/14/17 11:00:00 fm	21.569	21.473
566	07/14/17 11:05:00 fm	21.569	21.473
567	07/14/17 11:10:00 fm	21.569	21.473
568	07/14/17 11:15:00 fm	21.664	21.569
569	07/14/17 11:20:00 fm	21.282	21.187
570	07/14/17 11:25:00 fm	21.187	21.091
571	07/14/17 11:30:00 fm	21.855	21.760
572	07/14/17 11:35:00 fm	22.142	22.046
573	07/14/17 11:40:00 fm	22.142	22.142
574	07/14/17 11:45:00 fm	22.046	21.855
575	07/14/17 11:50:00 fm	21.664	21.569
576	07/14/17 11:55:00 fm	21.569	21.569
577	07/14/17 12:00:00 em	22.142	22.046
578	07/14/17 12:05:00 em	22.525	22.429
579	07/14/17 12:10:00 em	22.812	22.717
580	07/14/17 12:15:00 em	22.621	22.525
581	07/14/17 12:20:00 em	22.142	22.046
582	07/14/17 12:25:00 em	22.046	21.951
583	07/14/17 12:30:00 em	21.664	21.664
584	07/14/17 12:35:00 em	22.238	22.238
585	07/14/17 12:40:00 em	22.238	22.142
586	07/14/17 12:45:00 em	22.046	22.046
587	07/14/17 12:50:00 em	21.664	21.569
588	07/14/17 12:55:00 em	21.664	21.569
589	07/14/17 01:00:00 em	21.855	21.664
590	07/14/17 01:05:00 em	21.378	21.378
591	07/14/17 01:10:00 em	21.378	21.282
592	07/14/17 01:15:00 em	21.951	21.855
593	07/14/17 01:20:00 em	21.855	21.760
594	07/14/17 01:25:00 em	21.378	21.282
595	07/14/17 01:30:00 em	21.855	21.855
596	07/14/17 01:35:00 em	22.525	22.429
597	07/14/17 01:40:00 em	22.812	22.717
598	07/14/17 01:45:00 em	22.908	22.908
599	07/14/17 01:50:00 em	22.429	22.429
600	07/14/17 01:55:00 em	22.621	22.525
601	07/14/17 02:00:00 em	22.238	22.046
602	07/14/17 02:05:00 em	22.525	22.429
603	07/14/17 02:10:00 em	22.908	22.812
604	07/14/17 02:15:00 em	23.196	23.100
605	07/14/17 02:20:00 em	23.196	23.196
606	07/14/17 02:25:00 em	22.908	22.812
607	07/14/17 02:30:00 em	22.525	22.429
608	07/14/17 02:35:00 em	22.621	22.525
609	07/14/17 02:40:00 em	22.812	22.621
610	07/14/17 02:45:00 em	22.717	22.812
611	07/14/17 02:50:00 em	23.004	22.908
612	07/14/17 02:55:00 em	22.908	22.908
613	07/14/17 03:00:00 em	23.196	23.100
614	07/14/17 03:05:00 em	23.581	23.484
615	07/14/17 03:10:00 em	23.484	23.484
616	07/14/17 03:15:00 em	23.292	23.484
617	07/14/17 03:20:00 em	23.773	23.677
618	07/14/17 03:25:00 em	24.062	23.966
619	07/14/17 03:30:00 em	23.773	23.677
620	07/14/17 03:35:00 em	23.388	23.388
621	07/14/17 03:40:00 em	23.388	23.388
622	07/14/17 03:45:00 em	23.100	23.100
623	07/14/17 03:50:00 em	23.196	23.100
624	07/14/17 03:55:00 em	23.484	23.484
625	07/14/17 04:00:00 em	23.484	23.388
626	07/14/17 04:05:00 em	23.581	23.388
627	07/14/17 04:10:00 em	23.388	23.196
628	07/14/17 04:15:00 em	23.100	22.908
629	07/14/17 04:20:00 em	22.812	22.621
630	07/14/17 04:25:00 em	22.717	22.525
631	07/14/17 04:30:00 em	23.004	22.812
632	07/14/17 04:35:00 em	23.100	23.004
633	07/14/17 04:40:00 em	23.196	23.100
634	07/14/17 04:45:00 em	23.196	23.004
635	07/14/17 04:50:00 em	22.812	22.717
636	07/14/17 04:55:00 em	22.908	22.908
637	07/14/17 05:00:00 em	23.004	23.004
638	07/14/17 05:05:00 em	23.100	23.004
639	07/14/17 05:10:00 em	22.812	22.717
640	07/14/17 05:15:00 em	22.525	22.525
641	07/14/17 05:20:00 em	22.429	22.429
642	07/14/17 05:25:00 em	22.429	22.333
643	07/14/17 05:30:00 em	22.429	22.333
644	07/14/17 05:35:00 em	22.429	22.333
645	07/14/17 05:40:00 em	22.333	22.238
646	07/14/17 05:45:00 em	22.238	22.238
647	07/14/17 05:50:00 em	22.046	22.046
648	07/14/17 05:55:00 em	21.855	21.855
649	07/14/17 06:00:00 em	21.664	21.760
650	07/14/17 06:05:00 em	21.664	21.569
651	07/14/17 06:10:00 em	21.569	21.473
652	07/14/17 06:15:00 em	21.473	21.473
653	07/14/17 06:20:00 em	21.569	21.569
654	07/14/17 06:25:00 em	21.569	21.569
655	07/14/17 06:30:00 em	21.569	21.473
656	07/14/17 06:35:00 em	21.473	21.473
657	07/14/17 06:40:00 em	21.569	21.378
658	07/14/17 06:45:00 em	21.473	21.473
659	07/14/17 06:50:00 em	21.378	21.378
660	07/14/17 06:55:00 em	21.378	21.282
661	07/14/17 07:00:00 em	21.282	21.282
662	07/14/17 07:05:00 em	20.996	21.187
663	07/14/17 07:10:00 em	21.187	21.091
664	07/14/17 07:15:00 em	21.091	20.996
665	07/14/17 07:20:00 em	21.091	20.901
666	07/14/17 07:25:00 em	21.091	20.901
667	07/14/17 07:30:00 em	20.996	20.901
668	07/14/17 07:35:00 em	20.901	20.805
669	07/14/17 07:40:00 em	20.996	20.805
670	07/14/17 07:45:00 em	20.996	20.901
671	07/14/17 07:50:00 em	20.996	20.901
672	07/14/17 07:55:00 em	20.996	20.901
673	07/14/17 08:00:00 em	20.805	20.805
674	07/14/17 08:05:00 em	20.710	20.710
675	07/14/17 08:10:00 em	20.710	20.710
676	07/14/17 08:15:00 em	20.805	20.710
677	07/14/17 08:20:00 em	20.710	20.615
678	07/14/17 08:25:00 em	20.519	20.615
679	07/14/17 08:30:00 em	20.424	20.615
680	07/14/17 08:35:00 em	20.519	20.615
681	07/14/17 08:40:00 em	20.329	20.519
682	07/14/17 08:45:00 em	20.329	20.519
683	07/14/17 08:50:00 em	20.329	20.519
684	07/14/17 08:55:00 em	20.519	20.424
685	07/14/17 09:00:00 em	20.519	20.424
686	07/14/17 09:05:00 em	20.329	20.234
687	07/14/17 09:10:00 em	20.234	20.329
688	07/14/17 09:15:00 em	20.138	20.329
689	07/14/17 09:20:00 em	20.329	20.329
690	07/14/17 09:25:00 em	20.329	20.329
691	07/14/17 09:30:00 em	20.424	20.424
692	07/14/17 09:35:00 em	20.519	20.519
693	07/14/17 09:40:00 em	20.424	20.424
694	07/14/17 09:45:00 em	17.760	17.379
695	07/14/17 09:50:00 em	15.378	15.187
696	07/14/17 09:55:00 em	14.230	14.134
697	07/14/17 10:00:00 em	13.846	13.654
698	07/14/17 10:05:00 em	12.883	12.690
699	07/14/17 10:10:00 em	11.625	11.334
700	07/14/17 10:15:00 em	10.553	10.259
701	07/14/17 10:20:00 em	9.965	9.571
702	07/14/17 10:25:00 em	9.472	9.077
703	07/14/17 10:30:00 em	9.077	8.680
704	07/14/17 10:35:00 em	8.879	8.481
705	07/14/17 10:40:00 em	8.581	8.282
706	07/14/17 10:45:00 em	8.481	8.082
707	07/14/17 10:50:00 em	8.282	7.983
708	07/14/17 10:55:00 em	8.182	7.782
709	07/14/17 11:00:00 em	7.983	7.682
710	07/14/17 11:05:00 em	7.882	7.481
711	07/14/17 11:10:00 em	7.682	7.280
712	07/14/17 11:15:00 em	7.481	7.079
713	07/14/17 11:20:00 em	7.381	7.079
714	07/14/17 11:25:00 em	7.381	6.978
715	07/14/17 11:30:00 em	7.280	6.978
716	07/14/17 11:35:00 em	7.280	6.877
717	07/14/17 11:40:00 em	7.179	6.775
718	07/14/17 11:45:00 em	7.179	6.775
719	07/14/17 11:50:00 em	7.079	6.674
720	07/14/17 11:55:00 em	6.978	6.573
721	07/15/17 12:00:00 fm	6.877	6.471
722	07/15/17 12:05:00 fm	6.775	6.370
723	07/15/17 12:10:00 fm	6.674	6.268
724	07/15/17 12:15:00 fm	6.674	6.268
725	07/15/17 12:20:00 fm	6.573	6.166
726	07/15/17 12:25:00 fm	6.573	6.166
727	07/15/17 12:30:00 fm	6.471	6.064
728	07/15/17 12:35:00 fm	6.471	6.064
729	07/15/17 12:40:00 fm	6.370	5.962
730	07/15/17 12:45:00 fm	6.370	5.962
731	07/15/17 12:50:00 fm	6.268	5.860
732	07/15/17 12:55:00 fm	6.166	5.757
733	07/15/17 01:00:00 fm	6.166	5.757
734	07/15/17 01:05:00 fm	6.064	5.655
735	07/15/17 01:10:00 fm	6.064	5.655
736	07/15/17 01:15:00 fm	5.962	5.552
737	07/15/17 01:20:00 fm	5.962	5.552
738	07/15/17 01:25:00 fm	5.962	5.552
739	07/15/17 01:30:00 fm	5.962	5.552
740	07/15/17 01:35:00 fm	5.962	5.450
741	07/15/17 01:40:00 fm	5.860	5.450
742	07/15/17 01:45:00 fm	5.860	5.450
743	07/15/17 01:50:00 fm	5.962	5.450
744	07/15/17 01:55:00 fm	5.962	5.450
745	07/15/17 02:00:00 fm	5.962	5.552
746	07/15/17 02:05:00 fm	6.064	5.655
747	07/15/17 02:10:00 fm	6.166	5.757
748	07/15/17 02:15:00 fm	6.268	5.860
749	07/15/17 02:20:00 fm	6.268	5.860
750	07/15/17 02:25:00 fm	6.370	5.962
751	07/15/17 02:30:00 fm	6.471	6.064
752	07/15/17 02:35:00 fm	6.471	6.166
753	07/15/17 02:40:00 fm	6.573	6.166
754	07/15/17 02:45:00 fm	6.573	6.268
755	07/15/17 02:50:00 fm	6.674	6.268
756	07/15/17 02:55:00 fm	6.674	6.370
757	07/15/17 03:00:00 fm	6.674	6.370
758	07/15/17 03:05:00 fm	6.674	6.370
759	07/15/17 03:10:00 fm	6.674	6.268
760	07/15/17 03:15:00 fm	6.573	6.268
761	07/15/17 03:20:00 fm	6.573	6.166
762	07/15/17 03:25:00 fm	6.471	6.064
763	07/15/17 03:30:00 fm	6.370	5.962
764	07/15/17 03:35:00 fm	6.268	5.962
765	07/15/17 03:40:00 fm	6.268	5.860
766	07/15/17 03:45:00 fm	6.166	5.860
767	07/15/17 03:50:00 fm	6.166	5.757
768	07/15/17 03:55:00 fm	6.166	5.757
769	07/15/17 04:00:00 fm	6.166	5.757
770	07/15/17 04:05:00 fm	6.166	5.757
771	07/15/17 04:10:00 fm	6.166	5.757
772	07/15/17 04:15:00 fm	6.166	5.757
773	07/15/17 04:20:00 fm	6.166	5.757
774	07/15/17 04:25:00 fm	6.268	5.860
775	07/15/17 04:30:00 fm	6.268	5.860
776	07/15/17 04:35:00 fm	6.471	5.962
777	07/15/17 04:40:00 fm	6.573	6.064
778	07/15/17 04:45:00 fm	6.775	6.166
779	07/15/17 04:50:00 fm	6.877	6.268
780	07/15/17 04:55:00 fm	7.079	6.370
781	07/15/17 05:00:00 fm	7.179	6.573
782	07/15/17 05:05:00 fm	7.381	6.573
783	07/15/17 05:10:00 fm	7.481	6.674
784	07/15/17 05:15:00 fm	7.582	6.775
785	07/15/17 05:20:00 fm	7.682	6.877
786	07/15/17 05:25:00 fm	7.682	6.978
787	07/15/17 05:30:00 fm	7.782	6.978
788	07/15/17 05:35:00 fm	7.882	7.179
789	07/15/17 05:40:00 fm	8.082	7.280
790	07/15/17 05:45:00 fm	8.182	7.481
791	07/15/17 05:50:00 fm	8.282	7.582
792	07/15/17 05:55:00 fm	8.382	7.682
793	07/15/17 06:00:00 fm	8.779	8.082
794	07/15/17 06:05:00 fm	9.077	8.481
795	07/15/17 06:10:00 fm	9.373	8.680
796	07/15/17 06:15:00 fm	9.571	8.879
797	07/15/17 06:20:00 fm	9.669	8.978
798	07/15/17 06:25:00 fm	9.768	9.077
799	07/15/17 06:30:00 fm	10.161	9.373
800	07/15/17 06:35:00 fm	10.651	9.866
801	07/15/17 06:40:00 fm	11.139	10.357
802	07/15/17 06:45:00 fm	11.722	10.944
803	07/15/17 06:50:00 fm	12.207	11.431
804	07/15/17 06:55:00 fm	12.690	12.013
805	07/15/17 07:00:00 fm	13.558	12.690
806	07/15/17 07:05:00 fm	14.230	13.076
807	07/15/17 07:10:00 fm	14.709	13.461
808	07/15/17 07:15:00 fm	15.855	14.421
809	07/15/17 07:20:00 fm	16.713	14.804
810	07/15/17 07:25:00 fm	17.379	15.187
811	07/15/17 07:30:00 fm	16.808	14.517
812	07/15/17 07:35:00 fm	17.855	16.427
813	07/15/17 07:40:00 fm	21.951	18.521
814	07/15/17 07:45:00 fm	24.255	19.092
815	07/15/17 07:50:00 fm	25.805	19.662
816	07/15/17 07:55:00 fm	27.272	20.234
817	07/15/17 08:00:00 fm	28.159	20.424
818	07/15/17 08:05:00 fm	29.053	21.187
819	07/15/17 08:10:00 fm	30.154	21.951
820	07/15/17 08:15:00 fm	31.268	22.908
821	07/15/17 08:20:00 fm	31.166	22.812
822	07/15/17 08:25:00 fm	31.268	23.004
823	07/15/17 08:30:00 fm	32.911	24.351
824	07/15/17 08:35:00 fm	33.848	24.931
825	07/15/17 08:40:00 fm	34.691	25.416
826	07/15/17 08:45:00 fm	35.756	26.195
827	07/15/17 08:50:00 fm	35.649	25.902
828	07/15/17 08:55:00 fm	37.055	26.683
829	07/15/17 09:00:00 fm	38.046	26.977
830	07/15/17 09:05:00 fm	39.276	27.370
831	07/15/17 09:10:00 fm	40.645	28.159
832	07/15/17 09:15:00 fm	41.341	28.655
833	07/15/17 09:20:00 fm	42.878	30.154
834	07/15/17 09:25:00 fm	44.211	31.166
835	07/15/17 09:30:00 fm	43.118	30.255
836	07/15/17 09:35:00 fm	40.185	28.555
837	07/15/17 09:40:00 fm	41.692	29.652
838	07/15/17 09:45:00 fm	42.282	30.154
839	07/15/17 09:50:00 fm	42.878	30.558
840	07/15/17 09:55:00 fm	44.334	31.574
841	07/15/17 10:00:00 fm	42.520	30.558
842	07/15/17 10:05:00 fm	41.575	30.255
843	07/15/17 10:10:00 fm	43.118	31.472
844	07/15/17 10:15:00 fm	45.201	32.394
845	07/15/17 10:20:00 fm	46.979	33.430
846	07/15/17 10:25:00 fm	47.892	33.953
847	07/15/17 10:30:00 fm	49.225	34.903
848	07/15/17 10:35:00 fm	50.042	35.542
849	07/15/17 10:40:00 fm	50.456	35.864
850	07/15/17 10:45:00 fm	50.595	35.971
851	07/15/17 10:50:00 fm	51.014	36.511
852	07/15/17 10:55:00 fm	51.863	36.837
853	07/15/17 11:00:00 fm	52.293	36.946
854	07/15/17 11:05:00 fm	53.019	37.274
855	07/15/17 11:10:00 fm	52.582	36.946
856	07/15/17 11:15:00 fm	53.019	37.165
857	07/15/17 11:20:00 fm	53.461	37.384
858	07/15/17 11:25:00 fm	53.906	37.714
859	07/15/17 11:30:00 fm	54.356	38.046
860	07/15/17 11:35:00 fm	53.313	36.946
861	07/15/17 11:40:00 fm	47.760	34.163
862	07/15/17 11:45:00 fm	49.225	35.009
863	07/15/17 11:50:00 fm	47.760	34.374
864	07/15/17 11:55:00 fm	44.704	32.394
865	07/15/17 12:00:00 em	46.210	33.639
866	07/15/17 12:05:00 em	49.905	35.971
867	07/15/17 12:10:00 em	53.166	37.935
868	07/15/17 12:15:00 em	55.425	39.276
869	07/15/17 12:20:00 em	49.225	35.328
870	07/15/17 12:25:00 em	42.639	31.472
871	07/15/17 12:30:00 em	42.164	31.472
872	07/15/17 12:35:00 em	48.955	35.435
873	07/15/17 12:40:00 em	53.019	37.935
874	07/15/17 12:45:00 em	54.964	38.938
875	07/15/17 12:50:00 em	56.047	39.502
876	07/15/17 12:55:00 em	56.204	39.843
877	07/15/17 01:00:00 em	56.838	40.185
878	07/15/17 01:05:00 em	57.481	40.530
879	07/15/17 01:10:00 em	50.874	35.971
880	07/15/17 01:15:00 em	44.211	32.704
881	07/15/17 01:20:00 em	49.768	36.079
882	07/15/17 01:25:00 em	50.318	35.864
883	07/15/17 01:30:00 em	45.201	33.535
884	07/15/17 01:35:00 em	50.595	36.620
885	07/15/17 01:40:00 em	53.313	38.157
886	07/15/17 01:45:00 em	55.425	39.502
887	07/15/17 01:50:00 em	56.362	40.185
888	07/15/17 01:55:00 em	56.679	40.415
889	07/15/17 02:00:00 em	57.319	40.530
890	07/15/17 02:05:00 em	57.806	40.761
891	07/15/17 02:10:00 em	58.134	40.992
892	07/15/17 02:15:00 em	55.580	39.615
893	07/15/17 02:20:00 em	54.056	38.490
894	07/15/17 02:25:00 em	44.211	32.600
895	07/15/17 02:30:00 em	37.165	28.555
896	07/15/17 02:35:00 em	33.222	26.292
897	07/15/17 02:40:00 em	31.370	25.125
898	07/15/17 02:45:00 em	33.430	26.683
899	07/15/17 02:50:00 em	38.268	29.252
900	07/15/17 02:55:00 em	35.435	27.764
901	07/15/17 03:00:00 em	42.282	32.188
902	07/15/17 03:05:00 em	49.360	36.511
903	07/15/17 03:10:00 em	53.019	38.826
904	07/15/17 03:15:00 em	48.821	35.756
905	07/15/17 03:20:00 em	40.876	31.268
906	07/15/17 03:25:00 em	35.864	28.357
907	07/15/17 03:30:00 em	32.086	26.097
908	07/15/17 03:35:00 em	29.452	24.448
909	07/15/17 03:40:00 em	28.159	23.677
910	07/15/17 03:45:00 em	27.370	23.292
911	07/15/17 03:50:00 em	26.879	23.004
912	07/15/17 03:55:00 em	26.292	22.621
913	07/15/17 04:00:00 em	25.902	22.429
914	07/15/17 04:05:00 em	25.902	22.333
915	07/15/17 04:10:00 em	26.000	22.429
916	07/15/17 04:15:00 em	25.902	22.429
917	07/15/17 04:20:00 em	26.488	22.717
918	07/15/17 04:25:00 em	28.754	24.448
919	07/15/17 04:30:00 em	33.014	26.683
920	07/15/17 04:35:00 em	29.352	24.738
921	07/15/17 04:40:00 em	25.319	22.525
922	07/15/17 04:45:00 em	22.812	20.996
923	07/15/17 04:50:00 em	21.664	20.329
924	07/15/17 04:55:00 em	21.664	20.519
925	07/15/17 05:00:00 em	21.951	20.901
926	07/15/17 05:05:00 em	22.525	21.855
927	07/15/17 05:10:00 em	23.484	23.196
928	07/15/17 05:15:00 em	23.966	23.773
929	07/15/17 05:20:00 em	24.062	23.869
930	07/15/17 05:25:00 em	23.869	23.677
931	07/15/17 05:30:00 em	23.484	23.292
932	07/15/17 05:35:00 em	23.100	22.908
933	07/15/17 05:40:00 em	22.908	22.717
934	07/15/17 05:45:00 em	23.100	22.717
935	07/15/17 05:50:00 em	23.196	22.812
936	07/15/17 05:55:00 em	23.292	23.004
937	07/15/17 06:00:00 em	23.484	23.100
938	07/15/17 06:05:00 em	23.677	23.292
939	07/15/17 06:10:00 em	23.773	23.484
940	07/15/17 06:15:00 em	23.869	23.581
941	07/15/17 06:20:00 em	24.062	23.677
942	07/15/17 06:25:00 em	24.158	23.773
943	07/15/17 06:30:00 em	24.158	23.869
944	07/15/17 06:35:00 em	24.255	23.966
945	07/15/17 06:40:00 em	24.255	23.966
946	07/15/17 06:45:00 em	24.351	24.062
947	07/15/17 06:50:00 em	24.351	24.158
948	07/15/17 06:55:00 em	24.351	24.255
949	07/15/17 07:00:00 em	24.448	24.351
950	07/15/17 07:05:00 em	24.545	24.351
951	07/15/17 07:10:00 em	24.545	24.448
952	07/15/17 07:15:00 em	24.641	24.545
953	07/15/17 07:20:00 em	24.738	24.545
954	07/15/17 07:25:00 em	24.738	24.641
955	07/15/17 07:30:00 em	24.835	24.738
956	07/15/17 07:35:00 em	24.835	24.835
957	07/15/17 07:40:00 em	24.931	24.835
958	07/15/17 07:45:00 em	24.931	24.931
959	07/15/17 07:50:00 em	24.931	24.931
960	07/15/17 07:55:00 em	25.028	24.931
961	07/15/17 08:00:00 em	25.125	24.931
962	07/15/17 08:05:00 em	25.125	25.028
963	07/15/17 08:10:00 em	25.125	25.028
964	07/15/17 08:15:00 em	25.125	25.028
965	07/15/17 08:20:00 em	25.028	25.028
966	07/15/17 08:25:00 em	25.028	25.028
967	07/15/17 08:30:00 em	25.028	25.028
968	07/15/17 08:35:00 em	25.028	25.028
969	07/15/17 08:40:00 em	25.028	25.028
970	07/15/17 08:45:00 em	24.931	25.028
971	07/15/17 08:50:00 em	24.931	25.028
972	07/15/17 08:55:00 em	24.931	25.028
973	07/15/17 09:00:00 em	25.028	25.028
974	07/15/17 09:05:00 em	25.028	25.028
975	07/15/17 09:10:00 em	25.028	25.028
976	07/15/17 09:15:00 em	25.028	25.028
977	07/15/17 09:20:00 em	24.931	25.028
978	07/15/17 09:25:00 em	24.931	25.028
979	07/15/17 09:30:00 em	24.931	25.028
980	07/15/17 09:35:00 em	24.931	25.028
981	07/15/17 09:40:00 em	24.931	25.028
982	07/15/17 09:45:00 em	24.931	25.028
983	07/15/17 09:50:00 em	24.931	25.028
984	07/15/17 09:55:00 em	24.931	25.028
985	07/15/17 10:00:00 em	24.931	25.028
986	07/15/17 10:05:00 em	24.931	25.028
987	07/15/17 10:10:00 em	24.931	24.931
988	07/15/17 10:15:00 em	24.931	24.931
989	07/15/17 10:20:00 em	24.931	24.931
990	07/15/17 10:25:00 em	24.931	24.931
991	07/15/17 10:30:00 em	24.931	24.931
992	07/15/17 10:35:00 em	24.931	24.931
993	07/15/17 10:40:00 em	24.931	24.931
994	07/15/17 10:45:00 em	24.931	24.931
995	07/15/17 10:50:00 em	24.931	24.931
996	07/15/17 10:55:00 em	24.931	24.931
997	07/15/17 11:00:00 em	24.931	24.931
998	07/15/17 11:05:00 em	24.835	24.931
999	07/15/17 11:10:00 em	24.931	24.931
1000	07/15/17 11:15:00 em	24.835	24.931
1001	07/15/17 11:20:00 em	24.835	24.931
1002	07/15/17 11:25:00 em	24.835	24.931
1003	07/15/17 11:30:00 em	24.835	24.931
1004	07/15/17 11:35:00 em	24.835	24.931
1005	07/15/17 11:40:00 em	24.835	24.931
1006	07/15/17 11:45:00 em	24.835	24.931
1007	07/15/17 11:50:00 em	24.835	24.931
1008	07/15/17 11:55:00 em	24.835	24.835
1009	07/16/17 12:00:00 fm	24.835	24.835
1010	07/16/17 12:05:00 fm	24.835	24.835
1011	07/16/17 12:10:00 fm	24.835	24.835
1012	07/16/17 12:15:00 fm	24.835	24.835
1013	07/16/17 12:20:00 fm	24.835	24.835
1014	07/16/17 12:25:00 fm	24.835	24.835
1015	07/16/17 12:30:00 fm	24.835	24.835
1016	07/16/17 12:35:00 fm	24.835	24.835
1017	07/16/17 12:40:00 fm	24.835	24.835
1018	07/16/17 12:45:00 fm	24.738	24.835
1019	07/16/17 12:50:00 fm	24.738	24.835
1020	07/16/17 12:55:00 fm	24.738	24.835
1021	07/16/17 01:00:00 fm	24.738	24.835
1022	07/16/17 01:05:00 fm	24.738	24.835
1023	07/16/17 01:10:00 fm	24.738	24.835
1024	07/16/17 01:15:00 fm	24.738	24.835
1025	07/16/17 01:20:00 fm	24.738	24.835
1026	07/16/17 01:25:00 fm	24.738	24.738
1027	07/16/17 01:30:00 fm	24.738	24.738
1028	07/16/17 01:35:00 fm	24.738	24.738
1029	07/16/17 01:40:00 fm	24.738	24.738
1030	07/16/17 01:45:00 fm	24.738	24.738
1031	07/16/17 01:50:00 fm	24.641	24.738
1032	07/16/17 01:55:00 fm	24.641	24.738
1033	07/16/17 02:00:00 fm	24.641	24.738
1034	07/16/17 02:05:00 fm	24.641	24.738
1035	07/16/17 02:10:00 fm	24.641	24.738
1036	07/16/17 02:15:00 fm	24.641	24.738
1037	07/16/17 02:20:00 fm	24.641	24.738
1038	07/16/17 02:25:00 fm	24.641	24.738
1039	07/16/17 02:30:00 fm	24.641	24.738
1040	07/16/17 02:35:00 fm	24.641	24.738
1041	07/16/17 02:40:00 fm	24.641	24.641
1042	07/16/17 02:45:00 fm	24.641	24.641
1043	07/16/17 02:50:00 fm	24.641	24.641
1044	07/16/17 02:55:00 fm	24.641	24.641
1045	07/16/17 03:00:00 fm	24.545	24.641
1046	07/16/17 03:05:00 fm	24.545	24.641
1047	07/16/17 03:10:00 fm	24.545	24.641
1048	07/16/17 03:15:00 fm	24.545	24.641
1049	07/16/17 03:20:00 fm	24.545	24.641
1050	07/16/17 03:25:00 fm	24.545	24.641
1051	07/16/17 03:30:00 fm	24.545	24.545
1052	07/16/17 03:35:00 fm	24.545	24.641
1053	07/16/17 03:40:00 fm	24.545	24.545
1054	07/16/17 03:45:00 fm	24.545	24.545
1055	07/16/17 03:50:00 fm	24.448	24.545
1056	07/16/17 03:55:00 fm	24.448	24.545
1057	07/16/17 04:00:00 fm	24.448	24.545
1058	07/16/17 04:05:00 fm	24.448	24.545
1059	07/16/17 04:10:00 fm	24.448	24.545
1060	07/16/17 04:15:00 fm	24.448	24.545
1061	07/16/17 04:20:00 fm	24.448	24.545
1062	07/16/17 04:25:00 fm	24.448	24.545
1063	07/16/17 04:30:00 fm	24.448	24.448
1064	07/16/17 04:35:00 fm	24.448	24.448
1065	07/16/17 04:40:00 fm	24.448	24.448
1066	07/16/17 04:45:00 fm	24.351	24.448
1067	07/16/17 04:50:00 fm	24.351	24.448
1068	07/16/17 04:55:00 fm	24.351	24.448
1069	07/16/17 05:00:00 fm	24.351	24.448
1070	07/16/17 05:05:00 fm	24.351	24.448
1071	07/16/17 05:10:00 fm	24.351	24.448
1072	07/16/17 05:15:00 fm	24.351	24.448
1073	07/16/17 05:20:00 fm	24.351	24.448
1074	07/16/17 05:25:00 fm	24.351	24.448
1075	07/16/17 05:30:00 fm	24.351	24.351
1076	07/16/17 05:35:00 fm	24.351	24.351
1077	07/16/17 05:40:00 fm	24.351	24.351
1078	07/16/17 05:45:00 fm	24.351	24.351
1079	07/16/17 05:50:00 fm	24.351	24.351
1080	07/16/17 05:55:00 fm	24.351	24.351
1081	07/16/17 06:00:00 fm	24.255	24.351
1082	07/16/17 06:05:00 fm	24.255	24.351
1083	07/16/17 06:10:00 fm	24.255	24.351
1084	07/16/17 06:15:00 fm	24.255	24.351
1085	07/16/17 06:20:00 fm	24.255	24.351
1086	07/16/17 06:25:00 fm	24.255	24.351
1087	07/16/17 06:30:00 fm	24.255	24.351
1088	07/16/17 06:35:00 fm	24.255	24.351
1089	07/16/17 06:40:00 fm	24.255	24.351
1090	07/16/17 06:45:00 fm	24.255	24.351
1091	07/16/17 06:50:00 fm	24.255	24.351
1092	07/16/17 06:55:00 fm	24.255	24.351
1093	07/16/17 07:00:00 fm	24.255	24.351
1094	07/16/17 07:05:00 fm	24.255	24.351
1095	07/16/17 07:10:00 fm	24.255	24.351
1096	07/16/17 07:15:00 fm	24.255	24.351
1097	07/16/17 07:20:00 fm	24.255	24.351
1098	07/16/17 07:25:00 fm	24.255	24.351
1099	07/16/17 07:30:00 fm	24.255	24.351
1100	07/16/17 07:35:00 fm	24.255	24.351
1101	07/16/17 07:40:00 fm	24.255	24.351
1102	07/16/17 07:45:00 fm	24.255	24.351
1103	07/16/17 07:50:00 fm	24.255	24.255
1104	07/16/17 07:55:00 fm	24.255	24.255
1105	07/16/17 08:00:00 fm	24.255	24.351
1106	07/16/17 08:05:00 fm	24.255	24.255
1107	07/16/17 08:10:00 fm	24.255	24.351
1108	07/16/17 08:15:00 fm	24.255	24.255
1109	07/16/17 08:20:00 fm	24.255	24.351
1110	07/16/17 08:25:00 fm	24.255	24.351
1111	07/16/17 08:30:00 fm	24.255	24.351
1112	07/16/17 08:35:00 fm	24.255	24.351
1113	07/16/17 08:40:00 fm	24.255	24.351
1114	07/16/17 08:45:00 fm	24.351	24.351
1115	07/16/17 08:50:00 fm	24.351	24.351
1116	07/16/17 08:55:00 fm	24.351	24.351
1117	07/16/17 09:00:00 fm	24.351	24.351
1118	07/16/17 09:05:00 fm	24.255	24.351
1119	07/16/17 09:10:00 fm	24.255	24.351
1120	07/16/17 09:15:00 fm	24.255	24.351
1121	07/16/17 09:20:00 fm	24.351	24.351
1122	07/16/17 09:25:00 fm	24.255	24.351
1123	07/16/17 09:30:00 fm	24.351	24.351
1124	07/16/17 09:35:00 fm	24.351	24.351
1125	07/16/17 09:40:00 fm	24.351	24.351
1126	07/16/17 09:45:00 fm	24.351	24.351
1127	07/16/17 09:50:00 fm	24.351	24.351
1128	07/16/17 09:55:00 fm	24.351	24.351
1129	07/16/17 10:00:00 fm	24.351	24.351
1130	07/16/17 10:05:00 fm	24.351	24.351
1131	07/16/17 10:10:00 fm	24.351	24.351
1132	07/16/17 10:15:00 fm	24.351	24.448
1133	07/16/17 10:20:00 fm	24.448	24.448
1134	07/16/17 10:25:00 fm	24.448	24.448
1135	07/16/17 10:30:00 fm	24.448	24.448
1136	07/16/17 10:35:00 fm	24.448	24.448
1137	07/16/17 10:40:00 fm	24.448	24.448
1138	07/16/17 10:45:00 fm	24.448	24.448
1139	07/16/17 10:50:00 fm	24.448	24.448
1140	07/16/17 10:55:00 fm	24.448	24.448
1141	07/16/17 11:00:00 fm	24.448	24.448
1142	07/16/17 11:05:00 fm	24.448	24.448
1143	07/16/17 11:10:00 fm	24.448	24.448
1144	07/16/17 11:15:00 fm	24.448	24.448
1145	07/16/17 11:20:00 fm	24.448	24.448
1146	07/16/17 11:25:00 fm	24.448	24.545
1147	07/16/17 11:30:00 fm	24.448	24.545
1148	07/16/17 11:35:00 fm	24.448	24.545
1149	07/16/17 11:40:00 fm	24.448	24.545
1150	07/16/17 11:45:00 fm	24.448	24.545
1151	07/16/17 11:50:00 fm	24.545	24.545
1152	07/16/17 11:55:00 fm	24.545	24.545
1153	07/16/17 12:00:00 em	24.545	24.545
1154	07/16/17 12:05:00 em	24.545	24.545
1155	07/16/17 12:10:00 em	24.545	24.545
1156	07/16/17 12:15:00 em	24.545	24.545
1157	07/16/17 12:20:00 em	24.545	24.545
1158	07/16/17 12:25:00 em	24.545	24.545
1159	07/16/17 12:30:00 em	24.641	24.641
1160	07/16/17 12:35:00 em	24.641	24.641
1161	07/16/17 12:40:00 em	24.641	24.641
1162	07/16/17 12:45:00 em	24.641	24.641
1163	07/16/17 12:50:00 em	24.835	24.738
1164	07/16/17 12:55:00 em	25.610	25.319
1165	07/16/17 01:00:00 em	26.000	25.708
1166	07/16/17 01:05:00 em	25.805	25.610
1167	07/16/17 01:10:00 em	25.513	25.319
1168	07/16/17 01:15:00 em	25.028	24.738
1169	07/16/17 01:20:00 em	24.545	24.255
1170	07/16/17 01:25:00 em	24.158	23.773
1171	07/16/17 01:30:00 em	23.773	23.484
1172	07/16/17 01:35:00 em	23.388	23.004
1173	07/16/17 01:40:00 em	23.004	22.621
1174	07/16/17 01:45:00 em	22.717	22.333
1175	07/16/17 01:50:00 em	22.525	22.238
1176	07/16/17 01:55:00 em	22.525	22.333
1177	07/16/17 02:00:00 em	22.333	22.046
1178	07/16/17 02:05:00 em	21.951	21.664
1179	07/16/17 02:10:00 em	21.664	21.282
1180	07/16/17 02:15:00 em	21.378	21.091
1181	07/16/17 02:20:00 em	21.187	20.805
1182	07/16/17 02:25:00 em	20.901	20.615
1183	07/16/17 02:30:00 em	20.996	20.615
1184	07/16/17 02:35:00 em	20.615	20.424
1185	07/16/17 02:40:00 em	20.234	20.138
1186	07/16/17 02:45:00 em	20.043	20.043
1187	07/16/17 02:50:00 em	19.948	19.948
1188	07/16/17 02:55:00 em	19.853	19.853
1189	07/16/17 03:00:00 em	19.853	19.758
1190	07/16/17 03:05:00 em	20.329	20.424
1191	07/16/17 03:10:00 em	20.329	20.424
1192	07/16/17 03:15:00 em	20.329	20.519
1193	07/16/17 03:20:00 em	19.853	19.853
1194	07/16/17 03:25:00 em	19.853	19.853
1195	07/16/17 03:30:00 em	19.853	19.853
1196	07/16/17 03:35:00 em	19.853	19.853
1197	07/16/17 03:40:00 em	19.853	19.948
1198	07/16/17 03:45:00 em	19.948	19.948
1199	07/16/17 03:50:00 em	19.948	19.948
1200	07/16/17 03:55:00 em	19.948	20.043
1201	07/16/17 04:00:00 em	20.043	20.043
1202	07/16/17 04:05:00 em	20.043	20.043
1203	07/16/17 04:10:00 em	20.043	20.043
1204	07/16/17 04:15:00 em	20.043	20.138
1205	07/16/17 04:20:00 em	20.138	20.138
1206	07/16/17 04:25:00 em	20.138	20.138
1207	07/16/17 04:30:00 em	21.187	21.282
1208	07/16/17 04:35:00 em	22.429	22.525
1209	07/16/17 04:40:00 em	22.812	22.812
1210	07/16/17 04:45:00 em	22.812	22.908
1211	07/16/17 04:50:00 em	22.812	22.908
1212	07/16/17 04:55:00 em	22.908	22.908
1213	07/16/17 05:00:00 em	22.908	22.908
1214	07/16/17 05:05:00 em	22.908	22.908
1215	07/16/17 05:10:00 em	22.908	22.908
1216	07/16/17 05:15:00 em	22.908	22.908
1217	07/16/17 05:20:00 em	22.908	23.004
1218	07/16/17 05:25:00 em	22.908	23.004
1219	07/16/17 05:30:00 em	24.158	24.255
1220	07/16/17 05:35:00 em	25.513	25.513
1221	07/16/17 05:40:00 em	25.805	25.902
1222	07/16/17 05:45:00 em	25.902	25.902
1223	07/16/17 05:50:00 em	25.805	25.902
1224	07/16/17 05:55:00 em	25.805	25.902
1225	07/16/17 06:00:00 em	25.805	25.902
1226	07/16/17 06:05:00 em	25.805	25.902
1227	07/16/17 06:10:00 em	25.805	25.805
1228	07/16/17 06:15:00 em	25.805	25.805
1229	07/16/17 06:20:00 em	25.805	25.805
1230	07/16/17 06:25:00 em	25.805	25.805
1231	07/16/17 06:30:00 em	25.805	25.805
1232	07/16/17 06:35:00 em	22.621	22.429
1233	07/16/17 06:40:00 em	21.282	21.378

## Sheet: Raft3
Raft3
#	Date Time, GMT+02:00	Temp, °C (LGR S/N: 20134432, SEN S/N: 20134432)	Temp, °C (LGR S/N: 20134431, SEN S/N: 20134431)
1	07/12/17 12:00:00 em	21.569	22.717
2	07/12/17 12:05:00 em	22.046	22.621
3	07/12/17 12:10:00 em	22.333	22.621
4	07/12/17 12:15:00 em	22.621	22.525
5	07/12/17 12:20:00 em	23.196	22.525
6	07/12/17 12:25:00 em	23.388	22.429
7	07/12/17 12:30:00 em	23.292	24.062
8	07/12/17 12:35:00 em	23.196	24.641
9	07/12/17 12:40:00 em	22.908	23.869
10	07/12/17 12:45:00 em	22.717	23.773
11	07/12/17 12:50:00 em	22.525	23.292
12	07/12/17 12:55:00 em	22.046	26.683
13	07/12/17 01:00:00 em	21.473	26.390
14	07/12/17 01:05:00 em	21.091	24.351
15	07/12/17 01:10:00 em	20.424	21.187
16	07/12/17 01:15:00 em	20.996	21.569
17	07/12/17 01:20:00 em	20.901	21.569
18	07/12/17 01:25:00 em	20.043	20.996
19	07/12/17 01:30:00 em	19.758	18.045
20	07/12/17 01:35:00 em	19.758	18.806
21	07/12/17 01:40:00 em	19.758	19.377
22	07/12/17 01:45:00 em	20.138	20.043
23	07/12/17 01:50:00 em	20.710	20.710
24	07/12/17 01:55:00 em	21.473	21.378
25	07/12/17 02:00:00 em	22.717	22.238
26	07/12/17 02:05:00 em	23.773	21.569
27	07/12/17 02:10:00 em	24.545	22.812
28	07/12/17 02:15:00 em	24.931	23.484
29	07/12/17 02:20:00 em	24.738	23.773
30	07/12/17 02:25:00 em	24.835	24.062
31	07/12/17 02:30:00 em	24.351	23.773
32	07/12/17 02:35:00 em	23.966	23.581
33	07/12/17 02:40:00 em	23.196	22.812
34	07/12/17 02:45:00 em	22.621	22.238
35	07/12/17 02:50:00 em	22.046	21.760
36	07/12/17 02:55:00 em	21.664	21.282
37	07/12/17 03:00:00 em	21.187	20.901
38	07/12/17 03:05:00 em	20.901	20.710
39	07/12/17 03:10:00 em	20.710	20.234
40	07/12/17 03:15:00 em	20.234	19.567
41	07/12/17 03:20:00 em	20.043	19.282
42	07/12/17 03:25:00 em	20.138	19.377
43	07/12/17 03:30:00 em	20.234	19.377
44	07/12/17 03:35:00 em	20.329	19.472
45	07/12/17 03:40:00 em	20.519	19.567
46	07/12/17 03:45:00 em	20.805	20.329
47	07/12/17 03:50:00 em	21.282	20.901
48	07/12/17 03:55:00 em	21.473	21.282
49	07/12/17 04:00:00 em	21.760	21.569
50	07/12/17 04:05:00 em	21.951	21.951
51	07/12/17 04:10:00 em	22.142	22.142
52	07/12/17 04:15:00 em	22.238	22.238
53	07/12/17 04:20:00 em	22.333	22.333
54	07/12/17 04:25:00 em	22.429	22.429
55	07/12/17 04:30:00 em	22.525	22.429
56	07/12/17 04:35:00 em	22.621	22.525
57	07/12/17 04:40:00 em	22.717	22.525
58	07/12/17 04:45:00 em	22.717	22.525
59	07/12/17 04:50:00 em	22.717	22.621
60	07/12/17 04:55:00 em	22.812	22.621
61	07/12/17 05:00:00 em	22.812	22.621
62	07/12/17 05:05:00 em	22.812	22.525
63	07/12/17 05:10:00 em	22.812	22.525
64	07/12/17 05:15:00 em	22.812	22.621
65	07/12/17 05:20:00 em	22.908	22.717
66	07/12/17 05:25:00 em	22.908	22.717
67	07/12/17 05:30:00 em	23.484	22.908
68	07/12/17 05:35:00 em	23.388	23.196
69	07/12/17 05:40:00 em	23.292	23.196
70	07/12/17 05:45:00 em	23.196	23.100
71	07/12/17 05:50:00 em	23.004	23.004
72	07/12/17 05:55:00 em	22.525	22.525
73	07/12/17 06:00:00 em	22.333	22.333
74	07/12/17 06:05:00 em	22.429	22.333
75	07/12/17 06:10:00 em	22.525	22.525
76	07/12/17 06:15:00 em	22.717	22.812
77	07/12/17 06:20:00 em	22.908	23.004
78	07/12/17 06:25:00 em	23.100	23.100
79	07/12/17 06:30:00 em	23.196	23.196
80	07/12/17 06:35:00 em	23.292	23.292
81	07/12/17 06:40:00 em	23.388	23.388
82	07/12/17 06:45:00 em	23.388	23.388
83	07/12/17 06:50:00 em	23.196	23.292
84	07/12/17 06:55:00 em	22.812	23.004
85	07/12/17 07:00:00 em	22.812	22.812
86	07/12/17 07:05:00 em	23.004	22.812
87	07/12/17 07:10:00 em	23.100	22.908
88	07/12/17 07:15:00 em	23.292	23.004
89	07/12/17 07:20:00 em	23.388	23.100
90	07/12/17 07:25:00 em	23.484	23.196
91	07/12/17 07:30:00 em	23.581	18.901
92	07/12/17 07:35:00 em	23.581	17.570
93	07/12/17 07:40:00 em	23.677	17.189
94	07/12/17 07:45:00 em	23.773	16.999
95	07/12/17 07:50:00 em	23.773	16.903
96	07/12/17 07:55:00 em	23.869	16.903
97	07/12/17 08:00:00 em	23.869	16.808
98	07/12/17 08:05:00 em	23.869	19.282
99	07/12/17 08:10:00 em	23.869	20.996
100	07/12/17 08:15:00 em	23.773	21.855
101	07/12/17 08:20:00 em	23.292	22.046
102	07/12/17 08:25:00 em	22.717	22.046
103	07/12/17 08:30:00 em	22.142	22.046
104	07/12/17 08:35:00 em	21.664	21.855
105	07/12/17 08:40:00 em	21.187	21.664
106	07/12/17 08:45:00 em	20.805	17.950
107	07/12/17 08:50:00 em	20.424	14.996
108	07/12/17 08:55:00 em	20.043	13.942
109	07/12/17 09:00:00 em	19.662	13.558
110	07/12/17 09:05:00 em	18.331	13.076
111	07/12/17 09:10:00 em	15.664	13.076
112	07/12/17 09:15:00 em	14.804	12.883
113	07/12/17 09:20:00 em	14.421	12.690
114	07/12/17 09:25:00 em	14.230	12.787
115	07/12/17 09:30:00 em	13.942	12.690
116	07/12/17 09:35:00 em	13.461	12.401
117	07/12/17 09:40:00 em	13.173	12.401
118	07/12/17 09:45:00 em	12.883	13.846
119	07/12/17 09:50:00 em	12.690	14.038
120	07/12/17 09:55:00 em	12.594	14.038
121	07/12/17 10:00:00 em	14.804	16.999
122	07/12/17 10:05:00 em	14.134	15.282
123	07/12/17 10:10:00 em	13.750	14.325
124	07/12/17 10:15:00 em	13.269	13.558
125	07/12/17 10:20:00 em	12.883	13.173
126	07/12/17 10:25:00 em	12.690	12.980
127	07/12/17 10:30:00 em	12.690	12.980
128	07/12/17 10:35:00 em	12.690	12.980
129	07/12/17 10:40:00 em	12.690	13.076
130	07/12/17 10:45:00 em	12.690	13.076
131	07/12/17 10:50:00 em	12.690	12.980
132	07/12/17 10:55:00 em	12.594	12.883
133	07/12/17 11:00:00 em	13.461	13.558
134	07/12/17 11:05:00 em	14.517	14.421
135	07/12/17 11:10:00 em	15.282	15.091
136	07/12/17 11:15:00 em	15.855	15.569
137	07/12/17 11:20:00 em	16.141	15.855
138	07/12/17 11:25:00 em	16.332	16.046
139	07/12/17 11:30:00 em	16.427	16.237
140	07/12/17 11:35:00 em	16.523	16.332
141	07/12/17 11:40:00 em	16.618	16.427
142	07/12/17 11:45:00 em	16.618	16.427
143	07/12/17 11:50:00 em	16.618	16.523
144	07/12/17 11:55:00 em	16.713	16.523
145	07/13/17 12:00:00 fm	16.713	16.523
146	07/13/17 12:05:00 fm	16.713	16.523
147	07/13/17 12:10:00 fm	16.713	16.523
148	07/13/17 12:15:00 fm	16.713	16.523
149	07/13/17 12:20:00 fm	16.713	16.523
150	07/13/17 12:25:00 fm	16.618	16.523
151	07/13/17 12:30:00 fm	16.618	16.523
152	07/13/17 12:35:00 fm	16.618	16.523
153	07/13/17 12:40:00 fm	16.618	16.523
154	07/13/17 12:45:00 fm	16.523	16.427
155	07/13/17 12:50:00 fm	16.523	16.427
156	07/13/17 12:55:00 fm	16.523	16.427
157	07/13/17 01:00:00 fm	16.523	16.427
158	07/13/17 01:05:00 fm	16.523	16.427
159	07/13/17 01:10:00 fm	16.427	16.332
160	07/13/17 01:15:00 fm	16.427	16.332
161	07/13/17 01:20:00 fm	16.427	16.332
162	07/13/17 01:25:00 fm	16.332	16.332
163	07/13/17 01:30:00 fm	16.332	16.332
164	07/13/17 01:35:00 fm	16.332	16.237
165	07/13/17 01:40:00 fm	16.237	16.237
166	07/13/17 01:45:00 fm	16.237	16.141
167	07/13/17 01:50:00 fm	16.237	16.141
168	07/13/17 01:55:00 fm	16.237	16.141
169	07/13/17 02:00:00 fm	16.141	16.141
170	07/13/17 02:05:00 fm	16.141	16.046
171	07/13/17 02:10:00 fm	16.141	16.046
172	07/13/17 02:15:00 fm	16.046	16.046
173	07/13/17 02:20:00 fm	16.046	16.046
174	07/13/17 02:25:00 fm	16.046	16.046
175	07/13/17 02:30:00 fm	16.046	15.951
176	07/13/17 02:35:00 fm	16.046	15.951
177	07/13/17 02:40:00 fm	15.951	15.951
178	07/13/17 02:45:00 fm	15.951	15.855
179	07/13/17 02:50:00 fm	15.951	15.855
180	07/13/17 02:55:00 fm	15.855	15.855
181	07/13/17 03:00:00 fm	15.855	15.760
182	07/13/17 03:05:00 fm	15.855	15.760
183	07/13/17 03:10:00 fm	15.760	15.760
184	07/13/17 03:15:00 fm	15.760	15.664
185	07/13/17 03:20:00 fm	15.664	15.664
186	07/13/17 03:25:00 fm	15.664	15.569
187	07/13/17 03:30:00 fm	15.664	15.569
188	07/13/17 03:35:00 fm	15.569	15.569
189	07/13/17 03:40:00 fm	15.569	15.473
190	07/13/17 03:45:00 fm	15.569	15.473
191	07/13/17 03:50:00 fm	15.473	15.473
192	07/13/17 03:55:00 fm	15.473	15.378
193	07/13/17 04:00:00 fm	15.378	15.378
194	07/13/17 04:05:00 fm	15.378	15.282
195	07/13/17 04:10:00 fm	15.282	15.282
196	07/13/17 04:15:00 fm	15.282	15.187
197	07/13/17 04:20:00 fm	15.282	15.187
198	07/13/17 04:25:00 fm	15.282	15.187
199	07/13/17 04:30:00 fm	15.282	15.187
200	07/13/17 04:35:00 fm	15.187	15.091
201	07/13/17 04:40:00 fm	15.187	15.091
202	07/13/17 04:45:00 fm	15.187	15.091
203	07/13/17 04:50:00 fm	15.091	14.996
204	07/13/17 04:55:00 fm	15.091	14.996
205	07/13/17 05:00:00 fm	15.091	14.996
206	07/13/17 05:05:00 fm	15.091	14.996
207	07/13/17 05:10:00 fm	15.091	14.996
208	07/13/17 05:15:00 fm	15.091	14.996
209	07/13/17 05:20:00 fm	15.091	14.996
210	07/13/17 05:25:00 fm	15.091	14.996
211	07/13/17 05:30:00 fm	15.091	14.996
212	07/13/17 05:35:00 fm	15.091	14.996
213	07/13/17 05:40:00 fm	14.996	14.996
214	07/13/17 05:45:00 fm	14.996	14.996
215	07/13/17 05:50:00 fm	14.996	14.996
216	07/13/17 05:55:00 fm	14.996	14.996
217	07/13/17 06:00:00 fm	14.613	14.613
218	07/13/17 06:05:00 fm	14.421	14.421
219	07/13/17 06:10:00 fm	14.709	14.421
220	07/13/17 06:15:00 fm	13.365	12.690
221	07/13/17 06:20:00 fm	12.497	11.625
222	07/13/17 06:25:00 fm	11.916	11.139
223	07/13/17 06:30:00 fm	11.819	11.041
224	07/13/17 06:35:00 fm	15.378	14.900
225	07/13/17 06:40:00 fm	15.855	15.664
226	07/13/17 06:45:00 fm	13.269	13.076
227	07/13/17 06:50:00 fm	12.304	11.819
228	07/13/17 06:55:00 fm	11.819	11.334
229	07/13/17 07:00:00 fm	11.722	11.041
230	07/13/17 07:05:00 fm	11.722	11.041
231	07/13/17 07:10:00 fm	11.819	11.041
232	07/13/17 07:15:00 fm	11.916	11.139
233	07/13/17 07:20:00 fm	12.401	11.528
234	07/13/17 07:25:00 fm	13.461	12.690
235	07/13/17 07:30:00 fm	16.808	16.427
236	07/13/17 07:35:00 fm	18.806	18.711
237	07/13/17 07:40:00 fm	18.996	18.996
238	07/13/17 07:45:00 fm	18.996	18.996
239	07/13/17 07:50:00 fm	18.996	18.996
240	07/13/17 07:55:00 fm	19.092	18.996
241	07/13/17 08:00:00 fm	18.996	18.996
242	07/13/17 08:05:00 fm	18.901	18.996
243	07/13/17 08:10:00 fm	18.996	18.901
244	07/13/17 08:15:00 fm	18.996	18.901
245	07/13/17 08:20:00 fm	18.996	18.996
246	07/13/17 08:25:00 fm	18.996	18.996
247	07/13/17 08:30:00 fm	19.092	19.092
248	07/13/17 08:35:00 fm	19.187	19.282
249	07/13/17 08:40:00 fm	19.472	19.567
250	07/13/17 08:45:00 fm	19.567	19.662
251	07/13/17 08:50:00 fm	19.853	19.758
252	07/13/17 08:55:00 fm	19.948	19.948
253	07/13/17 09:00:00 fm	20.043	19.948
254	07/13/17 09:05:00 fm	20.043	19.948
255	07/13/17 09:10:00 fm	19.948	19.948
256	07/13/17 09:15:00 fm	20.138	20.043
257	07/13/17 09:20:00 fm	20.043	20.043
258	07/13/17 09:25:00 fm	20.138	20.138
259	07/13/17 09:30:00 fm	20.138	20.138
260	07/13/17 09:35:00 fm	20.138	20.138
261	07/13/17 09:40:00 fm	20.234	20.234
262	07/13/17 09:45:00 fm	20.329	20.329
263	07/13/17 09:50:00 fm	20.424	20.424
264	07/13/17 09:55:00 fm	20.615	20.615
265	07/13/17 10:00:00 fm	20.615	20.615
266	07/13/17 10:05:00 fm	20.710	20.805
267	07/13/17 10:10:00 fm	20.805	21.091
268	07/13/17 10:15:00 fm	20.901	20.996
269	07/13/17 10:20:00 fm	20.901	20.805
270	07/13/17 10:25:00 fm	20.805	20.805
271	07/13/17 10:30:00 fm	21.091	20.996
272	07/13/17 10:35:00 fm	21.091	20.996
273	07/13/17 10:40:00 fm	21.282	21.187
274	07/13/17 10:45:00 fm	21.378	21.282
275	07/13/17 10:50:00 fm	21.378	21.282
276	07/13/17 10:55:00 fm	21.473	21.378
277	07/13/17 11:00:00 fm	21.378	21.378
278	07/13/17 11:05:00 fm	21.569	21.378
279	07/13/17 11:10:00 fm	21.473	21.473
280	07/13/17 11:15:00 fm	21.664	21.760
281	07/13/17 11:20:00 fm	22.046	22.046
282	07/13/17 11:25:00 fm	22.142	22.046
283	07/13/17 11:30:00 fm	22.046	21.951
284	07/13/17 11:35:00 fm	22.142	22.046
285	07/13/17 11:40:00 fm	22.142	22.142
286	07/13/17 11:45:00 fm	22.333	22.238
287	07/13/17 11:50:00 fm	22.142	22.142
288	07/13/17 11:55:00 fm	21.951	21.951
289	07/13/17 12:00:00 em	22.142	22.142
290	07/13/17 12:05:00 em	22.429	22.333
291	07/13/17 12:10:00 em	22.621	22.525
292	07/13/17 12:15:00 em	22.717	22.621
293	07/13/17 12:20:00 em	22.525	22.525
294	07/13/17 12:25:00 em	22.238	22.333
295	07/13/17 12:30:00 em	22.333	22.333
296	07/13/17 12:35:00 em	22.812	22.717
297	07/13/17 12:40:00 em	23.196	23.100
298	07/13/17 12:45:00 em	23.388	23.292
299	07/13/17 12:50:00 em	23.388	23.292
300	07/13/17 12:55:00 em	23.388	23.388
301	07/13/17 01:00:00 em	23.388	23.388
302	07/13/17 01:05:00 em	23.292	23.292
303	07/13/17 01:10:00 em	22.908	22.908
304	07/13/17 01:15:00 em	23.388	23.292
305	07/13/17 01:20:00 em	23.196	23.100
306	07/13/17 01:25:00 em	23.004	23.004
307	07/13/17 01:30:00 em	23.100	23.100
308	07/13/17 01:35:00 em	23.484	23.484
309	07/13/17 01:40:00 em	23.388	23.484
310	07/13/17 01:45:00 em	23.484	23.484
311	07/13/17 01:50:00 em	23.388	23.292
312	07/13/17 01:55:00 em	23.773	23.581
313	07/13/17 02:00:00 em	23.869	23.773
314	07/13/17 02:05:00 em	23.388	23.388
315	07/13/17 02:10:00 em	23.292	23.292
316	07/13/17 02:15:00 em	23.581	23.581
317	07/13/17 02:20:00 em	23.677	23.677
318	07/13/17 02:25:00 em	23.773	23.773
319	07/13/17 02:30:00 em	23.966	23.869
320	07/13/17 02:35:00 em	23.773	23.677
321	07/13/17 02:40:00 em	23.773	23.677
322	07/13/17 02:45:00 em	23.677	23.773
323	07/13/17 02:50:00 em	23.869	23.869
324	07/13/17 02:55:00 em	23.773	23.773
325	07/13/17 03:00:00 em	24.062	23.966
326	07/13/17 03:05:00 em	23.966	23.966
327	07/13/17 03:10:00 em	23.773	23.773
328	07/13/17 03:15:00 em	23.966	23.869
329	07/13/17 03:20:00 em	23.966	23.966
330	07/13/17 03:25:00 em	24.062	23.966
331	07/13/17 03:30:00 em	24.062	24.062
332	07/13/17 03:35:00 em	23.869	23.869
333	07/13/17 03:40:00 em	23.773	23.773
334	07/13/17 03:45:00 em	23.869	23.773
335	07/13/17 03:50:00 em	23.581	23.484
336	07/13/17 03:55:00 em	23.773	23.773
337	07/13/17 04:00:00 em	23.677	23.581
338	07/13/17 04:05:00 em	23.388	23.388
339	07/13/17 04:10:00 em	23.196	23.196
340	07/13/17 04:15:00 em	23.196	23.196
341	07/13/17 04:20:00 em	23.484	23.292
342	07/13/17 04:25:00 em	23.484	23.388
343	07/13/17 04:30:00 em	23.581	23.484
344	07/13/17 04:35:00 em	23.677	23.581
345	07/13/17 04:40:00 em	23.677	23.581
346	07/13/17 04:45:00 em	23.388	23.388
347	07/13/17 04:50:00 em	23.100	23.100
348	07/13/17 04:55:00 em	23.196	23.292
349	07/13/17 05:00:00 em	23.292	23.292
350	07/13/17 05:05:00 em	23.388	23.292
351	07/13/17 05:10:00 em	23.484	23.388
352	07/13/17 05:15:00 em	23.292	23.292
353	07/13/17 05:20:00 em	23.004	22.908
354	07/13/17 05:25:00 em	23.196	23.100
355	07/13/17 05:30:00 em	23.292	23.196
356	07/13/17 05:35:00 em	23.100	23.100
357	07/13/17 05:40:00 em	22.908	22.812
358	07/13/17 05:45:00 em	22.621	22.621
359	07/13/17 05:50:00 em	22.621	22.525
360	07/13/17 05:55:00 em	22.525	22.429
361	07/13/17 06:00:00 em	22.429	22.429
362	07/13/17 06:05:00 em	22.333	22.333
363	07/13/17 06:10:00 em	22.046	22.142
364	07/13/17 06:15:00 em	21.951	21.951
365	07/13/17 06:20:00 em	21.855	21.855
366	07/13/17 06:25:00 em	21.855	21.855
367	07/13/17 06:30:00 em	21.760	21.760
368	07/13/17 06:35:00 em	21.760	21.760
369	07/13/17 06:40:00 em	21.760	21.664
370	07/13/17 06:45:00 em	21.664	21.664
371	07/13/17 06:50:00 em	21.664	21.664
372	07/13/17 06:55:00 em	21.569	21.569
373	07/13/17 07:00:00 em	21.569	21.569
374	07/13/17 07:05:00 em	21.473	21.378
375	07/13/17 07:10:00 em	21.378	21.282
376	07/13/17 07:15:00 em	21.378	21.282
377	07/13/17 07:20:00 em	21.378	21.282
378	07/13/17 07:25:00 em	21.378	21.282
379	07/13/17 07:30:00 em	21.282	21.187
380	07/13/17 07:35:00 em	21.282	21.282
381	07/13/17 07:40:00 em	21.282	21.282
382	07/13/17 07:45:00 em	21.282	21.282
383	07/13/17 07:50:00 em	21.187	21.187
384	07/13/17 07:55:00 em	21.187	21.187
385	07/13/17 08:00:00 em	21.187	21.187
386	07/13/17 08:05:00 em	21.187	21.091
387	07/13/17 08:10:00 em	21.187	21.091
388	07/13/17 08:15:00 em	21.091	20.996
389	07/13/17 08:20:00 em	21.091	20.996
390	07/13/17 08:25:00 em	20.996	20.996
391	07/13/17 08:30:00 em	20.901	20.901
392	07/13/17 08:35:00 em	20.805	20.805
393	07/13/17 08:40:00 em	20.996	20.901
394	07/13/17 08:45:00 em	20.996	20.901
395	07/13/17 08:50:00 em	20.901	20.901
396	07/13/17 08:55:00 em	20.901	20.901
397	07/13/17 09:00:00 em	20.901	20.805
398	07/13/17 09:05:00 em	20.901	20.901
399	07/13/17 09:10:00 em	20.805	20.805
400	07/13/17 09:15:00 em	20.901	20.805
401	07/13/17 09:20:00 em	20.805	20.805
402	07/13/17 09:25:00 em	20.805	20.805
403	07/13/17 09:30:00 em	20.805	20.805
404	07/13/17 09:35:00 em	20.805	20.805
405	07/13/17 09:40:00 em	20.710	20.615
406	07/13/17 09:45:00 em	20.710	20.710
407	07/13/17 09:50:00 em	20.710	20.710
408	07/13/17 09:55:00 em	20.710	20.710
409	07/13/17 10:00:00 em	20.710	20.710
410	07/13/17 10:05:00 em	20.615	20.710
411	07/13/17 10:10:00 em	20.615	20.615
412	07/13/17 10:15:00 em	20.615	20.519
413	07/13/17 10:20:00 em	20.519	20.615
414	07/13/17 10:25:00 em	20.519	20.519
415	07/13/17 10:30:00 em	20.519	20.519
416	07/13/17 10:35:00 em	20.519	20.519
417	07/13/17 10:40:00 em	20.424	20.424
418	07/13/17 10:45:00 em	20.519	20.519
419	07/13/17 10:50:00 em	20.519	20.424
420	07/13/17 10:55:00 em	20.424	20.424
421	07/13/17 11:00:00 em	20.424	20.424
422	07/13/17 11:05:00 em	20.329	20.329
423	07/13/17 11:10:00 em	20.329	20.329
424	07/13/17 11:15:00 em	20.329	20.329
425	07/13/17 11:20:00 em	20.234	20.234
426	07/13/17 11:25:00 em	20.234	20.234
427	07/13/17 11:30:00 em	20.234	20.138
428	07/13/17 11:35:00 em	20.138	20.138
429	07/13/17 11:40:00 em	20.138	20.043
430	07/13/17 11:45:00 em	20.138	19.948
431	07/13/17 11:50:00 em	20.043	20.138
432	07/13/17 11:55:00 em	20.043	19.948
433	07/14/17 12:00:00 fm	20.043	20.043
434	07/14/17 12:05:00 fm	20.043	19.853
435	07/14/17 12:10:00 fm	20.043	19.853
436	07/14/17 12:15:00 fm	20.043	19.853
437	07/14/17 12:20:00 fm	19.948	19.948
438	07/14/17 12:25:00 fm	20.043	20.043
439	07/14/17 12:30:00 fm	20.043	20.043
440	07/14/17 12:35:00 fm	20.043	19.853
441	07/14/17 12:40:00 fm	20.043	19.758
442	07/14/17 12:45:00 fm	19.853	19.758
443	07/14/17 12:50:00 fm	19.758	19.948
444	07/14/17 12:55:00 fm	19.758	19.853
445	07/14/17 01:00:00 fm	19.758	19.853
446	07/14/17 01:05:00 fm	19.662	19.662
447	07/14/17 01:10:00 fm	19.662	19.662
448	07/14/17 01:15:00 fm	19.662	19.758
449	07/14/17 01:20:00 fm	19.758	19.758
450	07/14/17 01:25:00 fm	19.662	19.758
451	07/14/17 01:30:00 fm	19.758	19.758
452	07/14/17 01:35:00 fm	19.662	19.758
453	07/14/17 01:40:00 fm	19.472	19.567
454	07/14/17 01:45:00 fm	19.758	19.472
455	07/14/17 01:50:00 fm	19.567	19.567
456	07/14/17 01:55:00 fm	19.662	19.567
457	07/14/17 02:00:00 fm	19.567	19.567
458	07/14/17 02:05:00 fm	19.377	19.472
459	07/14/17 02:10:00 fm	19.377	19.472
460	07/14/17 02:15:00 fm	19.377	19.472
461	07/14/17 02:20:00 fm	19.377	19.472
462	07/14/17 02:25:00 fm	19.377	19.282
463	07/14/17 02:30:00 fm	19.282	19.377
464	07/14/17 02:35:00 fm	19.187	19.472
465	07/14/17 02:40:00 fm	19.282	19.282
466	07/14/17 02:45:00 fm	19.282	19.282
467	07/14/17 02:50:00 fm	19.377	19.472
468	07/14/17 02:55:00 fm	19.377	19.377
469	07/14/17 03:00:00 fm	19.472	19.377
470	07/14/17 03:05:00 fm	19.472	19.377
471	07/14/17 03:10:00 fm	19.567	19.567
472	07/14/17 03:15:00 fm	19.472	19.282
473	07/14/17 03:20:00 fm	19.377	19.472
474	07/14/17 03:25:00 fm	19.377	19.472
475	07/14/17 03:30:00 fm	19.567	19.377
476	07/14/17 03:35:00 fm	19.472	19.282
477	07/14/17 03:40:00 fm	19.092	19.282
478	07/14/17 03:45:00 fm	19.282	19.282
479	07/14/17 03:50:00 fm	19.377	19.187
480	07/14/17 03:55:00 fm	19.472	19.472
481	07/14/17 04:00:00 fm	19.377	19.377
482	07/14/17 04:05:00 fm	19.377	19.282
483	07/14/17 04:10:00 fm	19.282	19.092
484	07/14/17 04:15:00 fm	19.187	19.282
485	07/14/17 04:20:00 fm	19.282	19.282
486	07/14/17 04:25:00 fm	19.092	19.092
487	07/14/17 04:30:00 fm	19.092	18.996
488	07/14/17 04:35:00 fm	19.282	19.092
489	07/14/17 04:40:00 fm	19.282	18.996
490	07/14/17 04:45:00 fm	19.282	18.996
491	07/14/17 04:50:00 fm	19.092	19.092
492	07/14/17 04:55:00 fm	19.092	18.996
493	07/14/17 05:00:00 fm	19.187	19.092
494	07/14/17 05:05:00 fm	19.282	19.282
495	07/14/17 05:10:00 fm	19.282	19.187
496	07/14/17 05:15:00 fm	19.187	19.187
497	07/14/17 05:20:00 fm	19.092	19.187
498	07/14/17 05:25:00 fm	19.092	18.996
499	07/14/17 05:30:00 fm	19.092	19.092
500	07/14/17 05:35:00 fm	19.092	19.092
501	07/14/17 05:40:00 fm	18.996	18.996
502	07/14/17 05:45:00 fm	19.092	18.996
503	07/14/17 05:50:00 fm	19.092	19.092
504	07/14/17 05:55:00 fm	19.092	19.187
505	07/14/17 06:00:00 fm	19.092	19.092
506	07/14/17 06:05:00 fm	19.092	19.092
507	07/14/17 06:10:00 fm	19.187	19.092
508	07/14/17 06:15:00 fm	19.187	19.187
509	07/14/17 06:20:00 fm	19.092	18.996
510	07/14/17 06:25:00 fm	19.092	19.092
511	07/14/17 06:30:00 fm	19.092	19.092
512	07/14/17 06:35:00 fm	19.092	18.996
513	07/14/17 06:40:00 fm	19.187	19.092
514	07/14/17 06:45:00 fm	19.092	18.996
515	07/14/17 06:50:00 fm	19.092	18.996
516	07/14/17 06:55:00 fm	19.092	18.996
517	07/14/17 07:00:00 fm	19.092	19.092
518	07/14/17 07:05:00 fm	19.092	19.092
519	07/14/17 07:10:00 fm	18.996	18.996
520	07/14/17 07:15:00 fm	18.996	18.806
521	07/14/17 07:20:00 fm	18.996	18.901
522	07/14/17 07:25:00 fm	18.996	18.901
523	07/14/17 07:30:00 fm	19.092	18.996
524	07/14/17 07:35:00 fm	18.996	18.901
525	07/14/17 07:40:00 fm	18.996	18.996
526	07/14/17 07:45:00 fm	18.996	18.996
527	07/14/17 07:50:00 fm	18.996	18.996
528	07/14/17 07:55:00 fm	18.996	18.996
529	07/14/17 08:00:00 fm	18.996	18.901
530	07/14/17 08:05:00 fm	18.996	18.806
531	07/14/17 08:10:00 fm	19.092	18.996
532	07/14/17 08:15:00 fm	19.092	19.092
533	07/14/17 08:20:00 fm	19.092	18.996
534	07/14/17 08:25:00 fm	19.187	19.092
535	07/14/17 08:30:00 fm	19.282	19.187
536	07/14/17 08:35:00 fm	19.282	19.377
537	07/14/17 08:40:00 fm	19.472	19.472
538	07/14/17 08:45:00 fm	19.853	19.758
539	07/14/17 08:50:00 fm	19.948	19.853
540	07/14/17 08:55:00 fm	20.043	19.948
541	07/14/17 09:00:00 fm	20.329	20.138
542	07/14/17 09:05:00 fm	20.138	20.043
543	07/14/17 09:10:00 fm	20.234	19.948
544	07/14/17 09:15:00 fm	20.234	20.138
545	07/14/17 09:20:00 fm	20.424	20.234
546	07/14/17 09:25:00 fm	20.519	20.329
547	07/14/17 09:30:00 fm	20.615	20.519
548	07/14/17 09:35:00 fm	20.805	20.615
549	07/14/17 09:40:00 fm	20.901	20.805
550	07/14/17 09:45:00 fm	21.282	21.091
551	07/14/17 09:50:00 fm	21.091	20.996
552	07/14/17 09:55:00 fm	20.996	20.901
553	07/14/17 10:00:00 fm	21.091	20.901
554	07/14/17 10:05:00 fm	20.710	20.615
555	07/14/17 10:10:00 fm	20.424	20.329
556	07/14/17 10:15:00 fm	21.091	20.901
557	07/14/17 10:20:00 fm	21.473	21.282
558	07/14/17 10:25:00 fm	21.569	21.378
559	07/14/17 10:30:00 fm	21.569	21.378
560	07/14/17 10:35:00 fm	21.760	21.569
561	07/14/17 10:40:00 fm	21.569	21.473
562	07/14/17 10:45:00 fm	21.282	21.282
563	07/14/17 10:50:00 fm	21.282	21.091
564	07/14/17 10:55:00 fm	21.569	21.378
565	07/14/17 11:00:00 fm	21.569	21.378
566	07/14/17 11:05:00 fm	21.569	21.473
567	07/14/17 11:10:00 fm	21.569	21.378
568	07/14/17 11:15:00 fm	21.569	21.473
569	07/14/17 11:20:00 fm	21.378	21.378
570	07/14/17 11:25:00 fm	21.282	21.282
571	07/14/17 11:30:00 fm	21.855	21.760
572	07/14/17 11:35:00 fm	22.142	21.951
573	07/14/17 11:40:00 fm	22.238	22.142
574	07/14/17 11:45:00 fm	21.951	21.855
575	07/14/17 11:50:00 fm	21.473	21.473
576	07/14/17 11:55:00 fm	21.473	21.378
577	07/14/17 12:00:00 em	22.046	21.855
578	07/14/17 12:05:00 em	22.429	22.142
579	07/14/17 12:10:00 em	22.525	22.429
580	07/14/17 12:15:00 em	22.429	22.333
581	07/14/17 12:20:00 em	21.951	22.046
582	07/14/17 12:25:00 em	21.855	21.760
583	07/14/17 12:30:00 em	21.569	21.473
584	07/14/17 12:35:00 em	22.142	21.951
585	07/14/17 12:40:00 em	22.142	22.046
586	07/14/17 12:45:00 em	22.238	21.951
587	07/14/17 12:50:00 em	21.760	21.473
588	07/14/17 12:55:00 em	21.569	21.569
589	07/14/17 01:00:00 em	21.855	21.664
590	07/14/17 01:05:00 em	21.473	21.378
591	07/14/17 01:10:00 em	21.378	21.282
592	07/14/17 01:15:00 em	21.855	21.760
593	07/14/17 01:20:00 em	21.760	21.664
594	07/14/17 01:25:00 em	21.378	21.378
595	07/14/17 01:30:00 em	21.951	21.855
596	07/14/17 01:35:00 em	22.333	22.333
597	07/14/17 01:40:00 em	22.908	22.525
598	07/14/17 01:45:00 em	22.908	22.717
599	07/14/17 01:50:00 em	22.333	22.333
600	07/14/17 01:55:00 em	22.525	22.525
601	07/14/17 02:00:00 em	22.142	22.046
602	07/14/17 02:05:00 em	22.333	22.238
603	07/14/17 02:10:00 em	22.621	22.525
604	07/14/17 02:15:00 em	22.908	22.717
605	07/14/17 02:20:00 em	23.004	23.004
606	07/14/17 02:25:00 em	22.812	22.621
607	07/14/17 02:30:00 em	22.429	22.333
608	07/14/17 02:35:00 em	22.429	22.429
609	07/14/17 02:40:00 em	22.621	22.429
610	07/14/17 02:45:00 em	22.525	22.525
611	07/14/17 02:50:00 em	22.525	22.621
612	07/14/17 02:55:00 em	22.621	22.717
613	07/14/17 03:00:00 em	23.004	22.908
614	07/14/17 03:05:00 em	23.292	23.196
615	07/14/17 03:10:00 em	23.292	23.292
616	07/14/17 03:15:00 em	23.100	23.100
617	07/14/17 03:20:00 em	23.196	23.100
618	07/14/17 03:25:00 em	23.581	23.484
619	07/14/17 03:30:00 em	23.677	23.484
620	07/14/17 03:35:00 em	23.388	23.196
621	07/14/17 03:40:00 em	23.388	23.292
622	07/14/17 03:45:00 em	23.100	23.100
623	07/14/17 03:50:00 em	23.196	23.100
624	07/14/17 03:55:00 em	23.581	23.484
625	07/14/17 04:00:00 em	23.869	23.581
626	07/14/17 04:05:00 em	23.773	23.484
627	07/14/17 04:10:00 em	23.484	23.292
628	07/14/17 04:15:00 em	23.196	23.100
629	07/14/17 04:20:00 em	23.004	22.812
630	07/14/17 04:25:00 em	22.812	22.717
631	07/14/17 04:30:00 em	23.100	22.908
632	07/14/17 04:35:00 em	23.196	23.004
633	07/14/17 04:40:00 em	23.292	23.100
634	07/14/17 04:45:00 em	23.100	23.100
635	07/14/17 04:50:00 em	22.908	22.812
636	07/14/17 04:55:00 em	23.004	22.908
637	07/14/17 05:00:00 em	23.196	23.004
638	07/14/17 05:05:00 em	23.100	23.100
639	07/14/17 05:10:00 em	23.004	22.908
640	07/14/17 05:15:00 em	23.004	23.004
641	07/14/17 05:20:00 em	22.812	22.908
642	07/14/17 05:25:00 em	22.908	22.908
643	07/14/17 05:30:00 em	22.812	22.908
644	07/14/17 05:35:00 em	22.812	22.812
645	07/14/17 05:40:00 em	22.908	22.812
646	07/14/17 05:45:00 em	22.812	22.717
647	07/14/17 05:50:00 em	22.333	22.333
648	07/14/17 05:55:00 em	22.142	22.142
649	07/14/17 06:00:00 em	22.046	22.046
650	07/14/17 06:05:00 em	22.046	21.951
651	07/14/17 06:10:00 em	21.951	21.951
652	07/14/17 06:15:00 em	21.855	21.951
653	07/14/17 06:20:00 em	21.855	21.855
654	07/14/17 06:25:00 em	21.951	21.855
655	07/14/17 06:30:00 em	21.855	21.855
656	07/14/17 06:35:00 em	21.855	21.664
657	07/14/17 06:40:00 em	21.760	21.664
658	07/14/17 06:45:00 em	21.664	21.664
659	07/14/17 06:50:00 em	21.569	21.473
660	07/14/17 06:55:00 em	21.569	21.378
661	07/14/17 07:00:00 em	21.473	21.378
662	07/14/17 07:05:00 em	21.473	21.378
663	07/14/17 07:10:00 em	21.282	21.282
664	07/14/17 07:15:00 em	21.282	21.282
665	07/14/17 07:20:00 em	21.282	21.282
666	07/14/17 07:25:00 em	21.091	21.187
667	07/14/17 07:30:00 em	21.091	20.996
668	07/14/17 07:35:00 em	20.996	21.091
669	07/14/17 07:40:00 em	20.996	21.091
670	07/14/17 07:45:00 em	20.996	21.091
671	07/14/17 07:50:00 em	21.091	20.996
672	07/14/17 07:55:00 em	20.996	20.996
673	07/14/17 08:00:00 em	20.996	20.996
674	07/14/17 08:05:00 em	20.901	20.901
675	07/14/17 08:10:00 em	20.901	20.805
676	07/14/17 08:15:00 em	20.805	20.710
677	07/14/17 08:20:00 em	20.805	20.710
678	07/14/17 08:25:00 em	20.615	20.710
679	07/14/17 08:30:00 em	20.519	20.710
680	07/14/17 08:35:00 em	20.615	20.615
681	07/14/17 08:40:00 em	20.424	20.615
682	07/14/17 08:45:00 em	20.424	20.615
683	07/14/17 08:50:00 em	20.615	20.615
684	07/14/17 08:55:00 em	20.615	20.615
685	07/14/17 09:00:00 em	20.519	20.615
686	07/14/17 09:05:00 em	20.519	20.424
687	07/14/17 09:10:00 em	20.424	20.519
688	07/14/17 09:15:00 em	20.519	20.329
689	07/14/17 09:20:00 em	20.424	20.424
690	07/14/17 09:25:00 em	20.424	20.424
691	07/14/17 09:30:00 em	20.615	20.519
692	07/14/17 09:35:00 em	20.615	20.615
693	07/14/17 09:40:00 em	20.424	20.424
694	07/14/17 09:45:00 em	20.519	20.519
695	07/14/17 09:50:00 em	20.424	20.424
696	07/14/17 09:55:00 em	20.234	20.329
697	07/14/17 10:00:00 em	20.329	20.424
698	07/14/17 10:05:00 em	20.234	20.329
699	07/14/17 10:10:00 em	20.234	20.234
700	07/14/17 10:15:00 em	20.329	20.234
701	07/14/17 10:20:00 em	20.234	20.329
702	07/14/17 10:25:00 em	20.138	20.234
703	07/14/17 10:30:00 em	20.234	20.234
704	07/14/17 10:35:00 em	20.138	20.234
705	07/14/17 10:40:00 em	20.138	20.138
706	07/14/17 10:45:00 em	20.138	20.234
707	07/14/17 10:50:00 em	20.138	20.234
708	07/14/17 10:55:00 em	20.138	20.043
709	07/14/17 11:00:00 em	20.234	20.138
710	07/14/17 11:05:00 em	20.234	20.138
711	07/14/17 11:10:00 em	20.138	19.948
712	07/14/17 11:15:00 em	20.043	19.948
713	07/14/17 11:20:00 em	19.948	19.758
714	07/14/17 11:25:00 em	19.948	19.948
715	07/14/17 11:30:00 em	20.043	19.948
716	07/14/17 11:35:00 em	20.043	19.948
717	07/14/17 11:40:00 em	20.043	19.948
718	07/14/17 11:45:00 em	19.853	19.758
719	07/14/17 11:50:00 em	19.853	19.758
720	07/14/17 11:55:00 em	19.853	19.948
721	07/15/17 12:00:00 fm	19.853	19.662
722	07/15/17 12:05:00 fm	19.853	19.567
723	07/15/17 12:10:00 fm	19.853	19.662
724	07/15/17 12:15:00 fm	19.758	19.758
725	07/15/17 12:20:00 fm	19.662	19.662
726	07/15/17 12:25:00 fm	19.758	19.758
727	07/15/17 12:30:00 fm	19.662	19.758
728	07/15/17 12:35:00 fm	19.758	19.662
729	07/15/17 12:40:00 fm	19.662	19.472
730	07/15/17 12:45:00 fm	19.567	19.472
731	07/15/17 12:50:00 fm	19.662	19.567
732	07/15/17 12:55:00 fm	19.662	19.472
733	07/15/17 01:00:00 fm	19.472	19.472
734	07/15/17 01:05:00 fm	19.567	19.472
735	07/15/17 01:10:00 fm	19.472	19.472
736	07/15/17 01:15:00 fm	19.472	19.472
737	07/15/17 01:20:00 fm	19.567	19.377
738	07/15/17 01:25:00 fm	19.472	19.377
739	07/15/17 01:30:00 fm	19.472	19.472
740	07/15/17 01:35:00 fm	19.472	19.282
741	07/15/17 01:40:00 fm	19.472	19.282
742	07/15/17 01:45:00 fm	19.377	19.377
743	07/15/17 01:50:00 fm	19.282	19.377
744	07/15/17 01:55:00 fm	19.377	19.187
745	07/15/17 02:00:00 fm	19.377	19.377
746	07/15/17 02:05:00 fm	19.377	19.282
747	07/15/17 02:10:00 fm	19.377	19.377
748	07/15/17 02:15:00 fm	19.282	19.187
749	07/15/17 02:20:00 fm	19.282	19.187
750	07/15/17 02:25:00 fm	19.472	19.377
751	07/15/17 02:30:00 fm	19.377	19.282
752	07/15/17 02:35:00 fm	19.377	19.187
753	07/15/17 02:40:00 fm	19.377	19.377
754	07/15/17 02:45:00 fm	19.187	19.092
755	07/15/17 02:50:00 fm	19.187	19.092
756	07/15/17 02:55:00 fm	19.282	19.187
757	07/15/17 03:00:00 fm	19.282	19.282
758	07/15/17 03:05:00 fm	19.282	18.996
759	07/15/17 03:10:00 fm	19.187	19.092
760	07/15/17 03:15:00 fm	19.092	19.092
761	07/15/17 03:20:00 fm	19.187	18.996
762	07/15/17 03:25:00 fm	19.187	18.901
763	07/15/17 03:30:00 fm	19.187	18.996
764	07/15/17 03:35:00 fm	19.187	18.901
765	07/15/17 03:40:00 fm	19.187	18.996
766	07/15/17 03:45:00 fm	19.187	18.996
767	07/15/17 03:50:00 fm	19.187	19.092
768	07/15/17 03:55:00 fm	19.282	19.187
769	07/15/17 04:00:00 fm	19.282	18.996
770	07/15/17 04:05:00 fm	19.092	19.092
771	07/15/17 04:10:00 fm	19.092	18.901
772	07/15/17 04:15:00 fm	19.092	18.996
773	07/15/17 04:20:00 fm	19.092	19.092
774	07/15/17 04:25:00 fm	19.092	19.092
775	07/15/17 04:30:00 fm	19.092	18.806
776	07/15/17 04:35:00 fm	19.092	18.996
777	07/15/17 04:40:00 fm	18.996	18.806
778	07/15/17 04:45:00 fm	19.092	18.711
779	07/15/17 04:50:00 fm	19.092	18.996
780	07/15/17 04:55:00 fm	19.092	19.092
781	07/15/17 05:00:00 fm	18.996	18.901
782	07/15/17 05:05:00 fm	19.092	19.092
783	07/15/17 05:10:00 fm	19.092	18.996
784	07/15/17 05:15:00 fm	19.187	18.996
785	07/15/17 05:20:00 fm	19.092	18.996
786	07/15/17 05:25:00 fm	19.092	18.996
787	07/15/17 05:30:00 fm	18.996	18.996
788	07/15/17 05:35:00 fm	18.996	18.901
789	07/15/17 05:40:00 fm	18.996	18.996
790	07/15/17 05:45:00 fm	19.092	18.996
791	07/15/17 05:50:00 fm	18.901	18.901
792	07/15/17 05:55:00 fm	18.901	18.901
793	07/15/17 06:00:00 fm	18.806	18.806
794	07/15/17 06:05:00 fm	18.901	18.806
795	07/15/17 06:10:00 fm	18.901	18.806
796	07/15/17 06:15:00 fm	18.901	18.901
797	07/15/17 06:20:00 fm	18.901	18.901
798	07/15/17 06:25:00 fm	18.901	18.901
799	07/15/17 06:30:00 fm	18.901	18.996
800	07/15/17 06:35:00 fm	18.996	18.996
801	07/15/17 06:40:00 fm	18.901	18.901
802	07/15/17 06:45:00 fm	18.996	18.996
803	07/15/17 06:50:00 fm	18.996	18.996
804	07/15/17 06:55:00 fm	18.996	18.996
805	07/15/17 07:00:00 fm	18.996	18.996
806	07/15/17 07:05:00 fm	19.092	18.996
807	07/15/17 07:10:00 fm	19.092	19.092
808	07/15/17 07:15:00 fm	19.092	19.092
809	07/15/17 07:20:00 fm	19.092	18.996
810	07/15/17 07:25:00 fm	18.996	18.996
811	07/15/17 07:30:00 fm	18.996	18.996
812	07/15/17 07:35:00 fm	18.996	18.996
813	07/15/17 07:40:00 fm	18.901	18.901
814	07/15/17 07:45:00 fm	18.901	18.901
815	07/15/17 07:50:00 fm	18.901	18.901
816	07/15/17 07:55:00 fm	18.996	18.901
817	07/15/17 08:00:00 fm	18.901	18.901
818	07/15/17 08:05:00 fm	18.996	18.901
819	07/15/17 08:10:00 fm	18.901	18.901
820	07/15/17 08:15:00 fm	18.996	18.901
821	07/15/17 08:20:00 fm	19.092	19.092
822	07/15/17 08:25:00 fm	18.996	18.996
823	07/15/17 08:30:00 fm	18.996	18.996
824	07/15/17 08:35:00 fm	19.282	19.282
825	07/15/17 08:40:00 fm	19.567	19.472
826	07/15/17 08:45:00 fm	19.662	19.662
827	07/15/17 08:50:00 fm	19.948	19.853
828	07/15/17 08:55:00 fm	20.043	19.948
829	07/15/17 09:00:00 fm	20.138	20.043
830	07/15/17 09:05:00 fm	20.424	20.329
831	07/15/17 09:10:00 fm	20.615	20.424
832	07/15/17 09:15:00 fm	20.710	20.615
833	07/15/17 09:20:00 fm	20.901	20.805
834	07/15/17 09:25:00 fm	20.901	20.901
835	07/15/17 09:30:00 fm	20.424	20.424
836	07/15/17 09:35:00 fm	20.043	20.043
837	07/15/17 09:40:00 fm	20.329	20.329
838	07/15/17 09:45:00 fm	20.901	20.710
839	07/15/17 09:50:00 fm	21.187	21.091
840	07/15/17 09:55:00 fm	21.091	20.996
841	07/15/17 10:00:00 fm	20.710	20.710
842	07/15/17 10:05:00 fm	20.805	20.710
843	07/15/17 10:10:00 fm	20.901	20.805
844	07/15/17 10:15:00 fm	20.996	20.901
845	07/15/17 10:20:00 fm	20.996	20.996
846	07/15/17 10:25:00 fm	21.282	21.282
847	07/15/17 10:30:00 fm	21.760	21.569
848	07/15/17 10:35:00 fm	21.951	21.855
849	07/15/17 10:40:00 fm	22.142	21.951
850	07/15/17 10:45:00 fm	22.238	22.142
851	07/15/17 10:50:00 fm	22.333	22.238
852	07/15/17 10:55:00 fm	22.525	22.429
853	07/15/17 11:00:00 fm	22.621	22.621
854	07/15/17 11:05:00 fm	22.333	22.429
855	07/15/17 11:10:00 fm	21.951	21.951
856	07/15/17 11:15:00 fm	21.378	21.473
857	07/15/17 11:20:00 fm	21.187	21.282
858	07/15/17 11:25:00 fm	21.378	21.473
859	07/15/17 11:30:00 fm	21.760	21.760
860	07/15/17 11:35:00 fm	21.378	21.378
861	07/15/17 11:40:00 fm	21.378	21.378
862	07/15/17 11:45:00 fm	21.855	21.760
863	07/15/17 11:50:00 fm	21.855	21.760
864	07/15/17 11:55:00 fm	21.569	21.569
865	07/15/17 12:00:00 em	21.855	21.855
866	07/15/17 12:05:00 em	22.717	22.621
867	07/15/17 12:10:00 em	23.196	23.100
868	07/15/17 12:15:00 em	23.581	23.581
869	07/15/17 12:20:00 em	23.196	23.196
870	07/15/17 12:25:00 em	23.004	23.004
871	07/15/17 12:30:00 em	23.196	23.100
872	07/15/17 12:35:00 em	23.292	23.196
873	07/15/17 12:40:00 em	23.388	23.388
874	07/15/17 12:45:00 em	23.677	23.581
875	07/15/17 12:50:00 em	23.581	23.581
876	07/15/17 12:55:00 em	23.773	23.677
877	07/15/17 01:00:00 em	24.062	23.869
878	07/15/17 01:05:00 em	24.158	24.062
879	07/15/17 01:10:00 em	23.677	23.677
880	07/15/17 01:15:00 em	23.581	23.677
881	07/15/17 01:20:00 em	24.158	24.158
882	07/15/17 01:25:00 em	24.255	24.255
883	07/15/17 01:30:00 em	24.255	24.158
884	07/15/17 01:35:00 em	24.641	24.641
885	07/15/17 01:40:00 em	24.835	24.738
886	07/15/17 01:45:00 em	25.125	24.931
887	07/15/17 01:50:00 em	25.125	25.125
888	07/15/17 01:55:00 em	25.222	25.222
889	07/15/17 02:00:00 em	25.319	25.222
890	07/15/17 02:05:00 em	25.416	25.416
891	07/15/17 02:10:00 em	25.028	25.222
892	07/15/17 02:15:00 em	24.255	24.448
893	07/15/17 02:20:00 em	24.738	24.738
894	07/15/17 02:25:00 em	23.677	23.677
895	07/15/17 02:30:00 em	23.100	23.100
896	07/15/17 02:35:00 em	23.292	23.292
897	07/15/17 02:40:00 em	23.388	23.388
898	07/15/17 02:45:00 em	23.484	23.484
899	07/15/17 02:50:00 em	23.581	23.388
900	07/15/17 02:55:00 em	23.292	23.292
901	07/15/17 03:00:00 em	23.966	23.869
902	07/15/17 03:05:00 em	24.351	24.255
903	07/15/17 03:10:00 em	24.641	24.545
904	07/15/17 03:15:00 em	24.255	24.255
905	07/15/17 03:20:00 em	23.869	23.773
906	07/15/17 03:25:00 em	23.677	23.677
907	07/15/17 03:30:00 em	23.484	23.484
908	07/15/17 03:35:00 em	23.292	23.292
909	07/15/17 03:40:00 em	23.196	23.196
910	07/15/17 03:45:00 em	23.196	23.004
911	07/15/17 03:50:00 em	23.100	22.908
912	07/15/17 03:55:00 em	22.908	22.717
913	07/15/17 04:00:00 em	22.908	22.717
914	07/15/17 04:05:00 em	22.812	22.525
915	07/15/17 04:10:00 em	22.717	22.429
916	07/15/17 04:15:00 em	22.429	22.238
917	07/15/17 04:20:00 em	22.142	22.046
918	07/15/17 04:25:00 em	22.333	22.333
919	07/15/17 04:30:00 em	22.429	22.429
920	07/15/17 04:35:00 em	22.333	22.238
921	07/15/17 04:40:00 em	22.238	22.238
922	07/15/17 04:45:00 em	20.424	20.329
923	07/15/17 04:50:00 em	19.092	18.711
924	07/15/17 04:55:00 em	20.615	19.472
925	07/15/17 05:00:00 em	20.424	19.092
926	07/15/17 05:05:00 em	20.329	19.187
927	07/15/17 05:10:00 em	20.901	20.043
928	07/15/17 05:15:00 em	20.996	20.424
929	07/15/17 05:20:00 em	21.282	20.805
930	07/15/17 05:25:00 em	21.282	21.282
931	07/15/17 05:30:00 em	21.091	21.282
932	07/15/17 05:35:00 em	21.282	21.473
933	07/15/17 05:40:00 em	21.569	21.951
934	07/15/17 05:45:00 em	21.855	22.525
935	07/15/17 05:50:00 em	22.238	22.908
936	07/15/17 05:55:00 em	22.429	23.100
937	07/15/17 06:00:00 em	22.717	23.292
938	07/15/17 06:05:00 em	22.908	23.581
939	07/15/17 06:10:00 em	23.100	23.677
940	07/15/17 06:15:00 em	23.388	23.869
941	07/15/17 06:20:00 em	23.581	24.062
942	07/15/17 06:25:00 em	23.677	24.158
943	07/15/17 06:30:00 em	23.773	24.158
944	07/15/17 06:35:00 em	23.869	24.255
945	07/15/17 06:40:00 em	23.869	24.255
946	07/15/17 06:45:00 em	23.966	24.255
947	07/15/17 06:50:00 em	24.062	24.351
948	07/15/17 06:55:00 em	24.158	24.351
949	07/15/17 07:00:00 em	24.351	24.448
950	07/15/17 07:05:00 em	24.448	24.545
951	07/15/17 07:10:00 em	24.545	24.641
952	07/15/17 07:15:00 em	24.641	24.641
953	07/15/17 07:20:00 em	24.738	24.738
954	07/15/17 07:25:00 em	24.738	24.738
955	07/15/17 07:30:00 em	24.835	24.835
956	07/15/17 07:35:00 em	24.931	24.931
957	07/15/17 07:40:00 em	25.028	24.931
958	07/15/17 07:45:00 em	25.125	25.028
959	07/15/17 07:50:00 em	25.125	25.125
960	07/15/17 07:55:00 em	25.125	25.222
961	07/15/17 08:00:00 em	25.222	25.222
962	07/15/17 08:05:00 em	25.222	25.319
963	07/15/17 08:10:00 em	25.222	25.319
964	07/15/17 08:15:00 em	25.222	25.319
965	07/15/17 08:20:00 em	25.125	25.319
966	07/15/17 08:25:00 em	25.125	25.319
967	07/15/17 08:30:00 em	25.125	25.319
968	07/15/17 08:35:00 em	25.125	25.319
969	07/15/17 08:40:00 em	25.125	25.319
970	07/15/17 08:45:00 em	25.125	25.319
971	07/15/17 08:50:00 em	25.125	25.319
972	07/15/17 08:55:00 em	25.125	25.222
973	07/15/17 09:00:00 em	25.125	25.319
974	07/15/17 09:05:00 em	25.125	25.222
975	07/15/17 09:10:00 em	25.125	25.222
976	07/15/17 09:15:00 em	25.125	25.222
977	07/15/17 09:20:00 em	25.125	25.222
978	07/15/17 09:25:00 em	25.125	25.222
979	07/15/17 09:30:00 em	25.125	25.222
980	07/15/17 09:35:00 em	25.125	25.222
981	07/15/17 09:40:00 em	25.125	25.222
982	07/15/17 09:45:00 em	25.125	25.222
983	07/15/17 09:50:00 em	25.125	25.222
984	07/15/17 09:55:00 em	25.125	25.222
985	07/15/17 10:00:00 em	25.125	25.222
986	07/15/17 10:05:00 em	25.125	25.222
987	07/15/17 10:10:00 em	25.125	25.125
988	07/15/17 10:15:00 em	25.028	25.125
989	07/15/17 10:20:00 em	25.028	25.125
990	07/15/17 10:25:00 em	25.028	25.125
991	07/15/17 10:30:00 em	25.028	25.125
992	07/15/17 10:35:00 em	25.028	25.125
993	07/15/17 10:40:00 em	25.028	25.125
994	07/15/17 10:45:00 em	25.028	25.125
995	07/15/17 10:50:00 em	25.028	25.125
996	07/15/17 10:55:00 em	25.028	25.125
997	07/15/17 11:00:00 em	25.028	25.028
998	07/15/17 11:05:00 em	24.931	25.028
999	07/15/17 11:10:00 em	24.931	25.125
1000	07/15/17 11:15:00 em	24.931	25.028
1001	07/15/17 11:20:00 em	24.931	25.028
1002	07/15/17 11:25:00 em	24.931	25.028
1003	07/15/17 11:30:00 em	24.931	25.028
1004	07/15/17 11:35:00 em	24.931	25.028
1005	07/15/17 11:40:00 em	24.931	25.028
1006	07/15/17 11:45:00 em	24.931	25.028
1007	07/15/17 11:50:00 em	24.931	25.028
1008	07/15/17 11:55:00 em	24.931	25.028
1009	07/16/17 12:00:00 fm	24.931	25.028
1010	07/16/17 12:05:00 fm	24.931	25.028
1011	07/16/17 12:10:00 fm	24.931	24.931
1012	07/16/17 12:15:00 fm	24.931	25.028
1013	07/16/17 12:20:00 fm	24.931	24.931
1014	07/16/17 12:25:00 fm	24.931	24.931
1015	07/16/17 12:30:00 fm	24.931	24.931
1016	07/16/17 12:35:00 fm	24.931	24.931
1017	07/16/17 12:40:00 fm	24.931	24.931
1018	07/16/17 12:45:00 fm	24.931	24.931
1019	07/16/17 12:50:00 fm	24.931	24.931
1020	07/16/17 12:55:00 fm	24.931	24.931
1021	07/16/17 01:00:00 fm	24.931	24.931
1022	07/16/17 01:05:00 fm	24.931	24.931
1023	07/16/17 01:10:00 fm	24.931	24.931
1024	07/16/17 01:15:00 fm	24.931	24.931
1025	07/16/17 01:20:00 fm	24.931	24.931
1026	07/16/17 01:25:00 fm	24.835	24.931
1027	07/16/17 01:30:00 fm	24.835	24.835
1028	07/16/17 01:35:00 fm	24.835	24.835
1029	07/16/17 01:40:00 fm	24.835	24.835
1030	07/16/17 01:45:00 fm	24.835	24.835
1031	07/16/17 01:50:00 fm	24.835	24.835
1032	07/16/17 01:55:00 fm	24.835	24.835
1033	07/16/17 02:00:00 fm	24.835	24.835
1034	07/16/17 02:05:00 fm	24.835	24.835
1035	07/16/17 02:10:00 fm	24.835	24.835
1036	07/16/17 02:15:00 fm	24.835	24.835
1037	07/16/17 02:20:00 fm	24.835	24.835
1038	07/16/17 02:25:00 fm	24.835	24.738
1039	07/16/17 02:30:00 fm	24.738	24.738
1040	07/16/17 02:35:00 fm	24.738	24.738
1041	07/16/17 02:40:00 fm	24.738	24.738
1042	07/16/17 02:45:00 fm	24.738	24.738
1043	07/16/17 02:50:00 fm	24.738	24.738
1044	07/16/17 02:55:00 fm	24.738	24.738
1045	07/16/17 03:00:00 fm	24.738	24.738
1046	07/16/17 03:05:00 fm	24.738	24.738
1047	07/16/17 03:10:00 fm	24.738	24.641
1048	07/16/17 03:15:00 fm	24.738	24.641
1049	07/16/17 03:20:00 fm	24.738	24.641
1050	07/16/17 03:25:00 fm	24.641	24.641
1051	07/16/17 03:30:00 fm	24.641	24.641
1052	07/16/17 03:35:00 fm	24.641	24.641
1053	07/16/17 03:40:00 fm	24.641	24.641
1054	07/16/17 03:45:00 fm	24.641	24.641
1055	07/16/17 03:50:00 fm	24.641	24.641
1056	07/16/17 03:55:00 fm	24.641	24.641
1057	07/16/17 04:00:00 fm	24.641	24.545
1058	07/16/17 04:05:00 fm	24.641	24.545
1059	07/16/17 04:10:00 fm	24.545	24.545
1060	07/16/17 04:15:00 fm	24.545	24.545
1061	07/16/17 04:20:00 fm	24.545	24.545
1062	07/16/17 04:25:00 fm	24.545	24.545
1063	07/16/17 04:30:00 fm	24.545	24.545
1064	07/16/17 04:35:00 fm	24.545	24.545
1065	07/16/17 04:40:00 fm	24.545	24.545
1066	07/16/17 04:45:00 fm	24.545	24.448
1067	07/16/17 04:50:00 fm	24.545	24.448
1068	07/16/17 04:55:00 fm	24.545	24.448
1069	07/16/17 05:00:00 fm	24.545	24.448
1070	07/16/17 05:05:00 fm	24.448	24.448
1071	07/16/17 05:10:00 fm	24.448	24.448
1072	07/16/17 05:15:00 fm	24.448	24.448
1073	07/16/17 05:20:00 fm	24.448	24.448
1074	07/16/17 05:25:00 fm	24.448	24.448
1075	07/16/17 05:30:00 fm	24.448	24.448
1076	07/16/17 05:35:00 fm	24.448	24.448
1077	07/16/17 05:40:00 fm	24.448	24.448
1078	07/16/17 05:45:00 fm	24.448	24.351
1079	07/16/17 05:50:00 fm	24.448	24.351
1080	07/16/17 05:55:00 fm	24.448	24.448
1081	07/16/17 06:00:00 fm	24.448	24.351
1082	07/16/17 06:05:00 fm	24.448	24.351
1083	07/16/17 06:10:00 fm	24.448	24.351
1084	07/16/17 06:15:00 fm	24.351	24.351
1085	07/16/17 06:20:00 fm	24.448	24.351
1086	07/16/17 06:25:00 fm	24.448	24.351
1087	07/16/17 06:30:00 fm	24.448	24.351
1088	07/16/17 06:35:00 fm	24.448	24.351
1089	07/16/17 06:40:00 fm	24.351	24.351
1090	07/16/17 06:45:00 fm	24.351	24.351
1091	07/16/17 06:50:00 fm	24.448	24.351
1092	07/16/17 06:55:00 fm	24.351	24.351
1093	07/16/17 07:00:00 fm	24.351	24.351
1094	07/16/17 07:05:00 fm	24.351	24.351
1095	07/16/17 07:10:00 fm	24.448	24.351
1096	07/16/17 07:15:00 fm	24.351	24.351
1097	07/16/17 07:20:00 fm	24.351	24.351
1098	07/16/17 07:25:00 fm	24.351	24.351
1099	07/16/17 07:30:00 fm	24.351	24.351
1100	07/16/17 07:35:00 fm	24.351	24.351
1101	07/16/17 07:40:00 fm	24.351	24.351
1102	07/16/17 07:45:00 fm	24.448	24.351
1103	07/16/17 07:50:00 fm	24.448	24.351
1104	07/16/17 07:55:00 fm	24.448	24.351
1105	07/16/17 08:00:00 fm	24.351	24.351
1106	07/16/17 08:05:00 fm	24.351	24.351
1107	07/16/17 08:10:00 fm	24.351	24.351
1108	07/16/17 08:15:00 fm	24.448	24.351
1109	07/16/17 08:20:00 fm	24.448	24.351
1110	07/16/17 08:25:00 fm	24.448	24.351
1111	07/16/17 08:30:00 fm	24.448	24.351
1112	07/16/17 08:35:00 fm	24.448	24.351
1113	07/16/17 08:40:00 fm	24.448	24.448
1114	07/16/17 08:45:00 fm	24.448	24.448
1115	07/16/17 08:50:00 fm	24.448	24.448
1116	07/16/17 08:55:00 fm	24.448	24.448
1117	07/16/17 09:00:00 fm	24.448	24.448
1118	07/16/17 09:05:00 fm	24.448	24.448
1119	07/16/17 09:10:00 fm	24.448	24.448
1120	07/16/17 09:15:00 fm	24.448	24.448
1121	07/16/17 09:20:00 fm	24.448	24.448
1122	07/16/17 09:25:00 fm	24.448	24.448
1123	07/16/17 09:30:00 fm	24.448	24.448
1124	07/16/17 09:35:00 fm	24.448	24.448
1125	07/16/17 09:40:00 fm	24.448	24.448
1126	07/16/17 09:45:00 fm	24.448	24.448
1127	07/16/17 09:50:00 fm	24.448	24.448
1128	07/16/17 09:55:00 fm	24.448	24.448
1129	07/16/17 10:00:00 fm	24.448	24.448
1130	07/16/17 10:05:00 fm	24.545	24.448
1131	07/16/17 10:10:00 fm	24.545	24.545
1132	07/16/17 10:15:00 fm	24.545	24.545
1133	07/16/17 10:20:00 fm	24.545	24.545
1134	07/16/17 10:25:00 fm	24.545	24.545
1135	07/16/17 10:30:00 fm	24.545	24.545
1136	07/16/17 10:35:00 fm	24.545	24.545
1137	07/16/17 10:40:00 fm	24.545	24.545
1138	07/16/17 10:45:00 fm	24.545	24.545
1139	07/16/17 10:50:00 fm	24.545	24.545
1140	07/16/17 10:55:00 fm	24.545	24.545
1141	07/16/17 11:00:00 fm	24.641	24.545
1142	07/16/17 11:05:00 fm	24.545	24.545
1143	07/16/17 11:10:00 fm	24.641	24.641
1144	07/16/17 11:15:00 fm	24.641	24.641
1145	07/16/17 11:20:00 fm	24.641	24.641
1146	07/16/17 11:25:00 fm	24.641	24.641
1147	07/16/17 11:30:00 fm	24.641	24.641
1148	07/16/17 11:35:00 fm	24.641	24.641
1149	07/16/17 11:40:00 fm	24.641	24.641
1150	07/16/17 11:45:00 fm	24.641	24.641
1151	07/16/17 11:50:00 fm	24.641	24.641
1152	07/16/17 11:55:00 fm	24.641	24.641
1153	07/16/17 12:00:00 em	24.738	24.738
1154	07/16/17 12:05:00 em	24.738	24.738
1155	07/16/17 12:10:00 em	24.738	24.738
1156	07/16/17 12:15:00 em	24.738	24.738
1157	07/16/17 12:20:00 em	24.738	24.738
1158	07/16/17 12:25:00 em	24.738	24.738
1159	07/16/17 12:30:00 em	24.738	24.738
1160	07/16/17 12:35:00 em	24.738	24.738
1161	07/16/17 12:40:00 em	24.738	24.738
1162	07/16/17 12:45:00 em	24.738	24.835
1163	07/16/17 12:50:00 em	24.931	24.835
1164	07/16/17 12:55:00 em	25.708	25.708
1165	07/16/17 01:00:00 em	26.195	26.097
1166	07/16/17 01:05:00 em	26.097	25.805
1167	07/16/17 01:10:00 em	25.708	25.416
1168	07/16/17 01:15:00 em	25.222	24.931
1169	07/16/17 01:20:00 em	24.738	24.448
1170	07/16/17 01:25:00 em	24.255	23.966
1171	07/16/17 01:30:00 em	23.966	23.581
1172	07/16/17 01:35:00 em	23.581	23.196
1173	07/16/17 01:40:00 em	23.100	22.812
1174	07/16/17 01:45:00 em	22.812	22.429
1175	07/16/17 01:50:00 em	22.717	22.429
1176	07/16/17 01:55:00 em	22.717	22.429
1177	07/16/17 02:00:00 em	22.429	22.142
1178	07/16/17 02:05:00 em	22.142	21.760
1179	07/16/17 02:10:00 em	21.760	21.473
1180	07/16/17 02:15:00 em	21.569	21.282
1181	07/16/17 02:20:00 em	21.282	20.996
1182	07/16/17 02:25:00 em	21.091	20.805
1183	07/16/17 02:30:00 em	21.091	20.710
1184	07/16/17 02:35:00 em	20.710	20.424
1185	07/16/17 02:40:00 em	20.234	20.138
1186	07/16/17 02:45:00 em	20.043	20.043
1187	07/16/17 02:50:00 em	19.948	19.948
1188	07/16/17 02:55:00 em	19.853	19.853
1189	07/16/17 03:00:00 em	19.853	19.853
1190	07/16/17 03:05:00 em	19.853	19.853
1191	07/16/17 03:10:00 em	20.234	20.138
1192	07/16/17 03:15:00 em	20.043	20.234
1193	07/16/17 03:20:00 em	19.853	19.948
1194	07/16/17 03:25:00 em	19.853	19.853
1195	07/16/17 03:30:00 em	19.948	19.853
1196	07/16/17 03:35:00 em	19.948	19.948
1197	07/16/17 03:40:00 em	19.948	19.948
1198	07/16/17 03:45:00 em	19.948	19.948
1199	07/16/17 03:50:00 em	20.043	20.043
1200	07/16/17 03:55:00 em	20.043	20.043
1201	07/16/17 04:00:00 em	20.043	20.043
1202	07/16/17 04:05:00 em	20.138	20.138
1203	07/16/17 04:10:00 em	20.138	20.138
1204	07/16/17 04:15:00 em	20.138	20.138
1205	07/16/17 04:20:00 em	20.234	20.138
1206	07/16/17 04:25:00 em	20.234	20.234
1207	07/16/17 04:30:00 em	21.091	20.996
1208	07/16/17 04:35:00 em	22.429	22.333
1209	07/16/17 04:40:00 em	22.812	22.812
1210	07/16/17 04:45:00 em	22.908	22.908
1211	07/16/17 04:50:00 em	22.908	22.908
1212	07/16/17 04:55:00 em	22.908	22.908
1213	07/16/17 05:00:00 em	22.908	22.908
1214	07/16/17 05:05:00 em	23.004	23.004
1215	07/16/17 05:10:00 em	23.004	23.004
1216	07/16/17 05:15:00 em	23.004	23.004
1217	07/16/17 05:20:00 em	23.004	23.004
1218	07/16/17 05:25:00 em	23.004	23.004
1219	07/16/17 05:30:00 em	24.062	23.869
1220	07/16/17 05:35:00 em	25.513	25.416
1221	07/16/17 05:40:00 em	25.902	25.805
1222	07/16/17 05:45:00 em	25.902	25.902
1223	07/16/17 05:50:00 em	25.902	25.902
1224	07/16/17 05:55:00 em	25.902	25.902
1225	07/16/17 06:00:00 em	25.902	25.902
1226	07/16/17 06:05:00 em	25.902	25.902
1227	07/16/17 06:10:00 em	25.902	25.902
1228	07/16/17 06:15:00 em	25.902	25.902
1229	07/16/17 06:20:00 em	25.902	25.902
1230	07/16/17 06:25:00 em	25.902	25.902
1231	07/16/17 06:30:00 em	25.902	25.902
1232	07/16/17 06:35:00 em	22.333	22.908
1233	07/16/17 06:40:00 em	20.805	21.091
1234	07/16/17 06:45:00 em	20.329	20.519
1235	07/16/17 06:50:00 em	20.329	20.424
1236	07/16/17 06:55:00 em	20.519	20.424
1237	07/16/17 07:00:00 em	20.615	20.519
1238	07/16/17 07:05:00 em	20.710	20.615
1239	07/16/17 07:10:00 em	20.805	20.615
1240	07/16/17 07:15:00 em	20.805	20.710
1241	07/16/17 07:20:00 em	20.805	20.710
1242	07/16/17 07:25:00 em	20.805	20.805
1243	07/16/17 07:30:00 em	20.901	20.805
1244	07/16/17 07:35:00 em	20.901	20.901
1245	07/16/17 07:40:00 em	20.996	21.091
1246	07/16/17 07:45:00 em	21.091	21.282
1247	07/16/17 07:50:00 em	21.282	21.473
1248	07/16/17 07:55:00 em	21.378	21.664
1249	07/16/17 08:00:00 em	21.569	21.855
1250	07/16/17 08:05:00 em	21.760	21.951
1251	07/16/17 08:10:00 em	21.855	22.142
1252	07/16/17 08:15:00 em	22.046	22.238
1253	07/16/17 08:20:00 em	22.142	22.333
1254	07/16/17 08:25:00 em	22.238	22.525
1255	07/16/17 08:30:00 em	22.333	22.621
1256	07/16/17 08:35:00 em	22.429	22.717
1257	07/16/17 08:40:00 em	22.525	22.812
1258	07/16/17 08:45:00 em	22.621	22.812
1259	07/16/17 08:50:00 em	22.717	22.908
1260	07/16/17 08:55:00 em	22.812	23.004
1261	07/16/17 09:00:00 em	22.908	23.100
1262	07/16/17 09:05:00 em	22.908	23.100
1263	07/16/17 09:10:00 em	23.004	23.196
1264	07/16/17 09:15:00 em	23.100	23.292
1265	07/16/17 09:20:00 em	23.100	23.292
1266	07/16/17 09:25:00 em	23.196	23.388
1267	07/16/17 09:30:00 em	23.196	23.388
1268	07/16/17 09:35:00 em	23.292	23.388
1269	07/16/17 09:40:00 em	23.292	23.484
1270	07/16/17 09:45:00 em	23.388	23.484
1271	07/16/17 09:50:00 em	23.388	23.581
1272	07/16/17 09:55:00 em	23.388	23.581
1273	07/16/17 10:00:00 em	23.484	23.581
1274	07/16/17 10:05:00 em	23.484	23.581
1275	07/16/17 10:10:00 em	23.484	23.677
1276	07/16/17 10:15:00 em	23.581	23.677
1277	07/16/17 10:20:00 em	23.581	23.677
1278	07/16/17 10:25:00 em	23.581	23.677
1279	07/16/17 10:30:00 em	23.677	23.773
1280	07/16/17 10:35:00 em	23.677	23.773
1281	07/16/17 10:40:00 em	23.677	23.773
1282	07/16/17 10:45:00 em	23.677	23.773
1283	07/16/17 10:50:00 em	23.677	23.773
1284	07/16/17 10:55:00 em	23.677	23.869
1285	07/16/17 11:00:00 em	23.773	23.869
1286	07/16/17 11:05:00 em	23.773	23.869
1287	07/16/17 11:10:00 em	23.773	23.869
1288	07/16/17 11:15:00 em	23.773	23.869
1289	07/16/17 11:20:00 em	23.773	23.869
1290	07/16/17 11:25:00 em	23.773	23.869
1291	07/16/17 11:30:00 em	23.869	23.966
1292	07/16/17 11:35:00 em	23.869	23.966
1293	07/16/17 11:40:00 em	23.869	23.966
1294	07/16/17 11:45:00 em	23.869	23.966
1295	07/16/17 11:50:00 em	23.869	23.966
1296	07/16/17 11:55:00 em	23.869	23.966
1297	07/17/17 12:00:00 fm	23.869	23.966
1298	07/17/17 12:05:00 fm	23.869	23.966
1299	07/17/17 12:10:00 fm	23.869	23.966
1300	07/17/17 12:15:00 fm	23.869	23.966
1301	07/17/17 12:20:00 fm	23.869	23.966
1302	07/17/17 12:25:00 fm	23.869	23.966
1303	07/17/17 12:30:00 fm	23.869	23.966
1304	07/17/17 12:35:00 fm	23.869	23.966
1305	07/17/17 12:40:00 fm	23.869	23.966
1306	07/17/17 12:45:00 fm	23.869	23.966
1307	07/17/17 12:50:00 fm	23.869	23.966
1308	07/17/17 12:55:00 fm	23.869	23.966
1309	07/17/17 01:00:00 fm	23.966	23.966
1310	07/17/17 01:05:00 fm	23.869	23.966
1311	07/17/17 01:10:00 fm	23.869	23.966
1312	07/17/17 01:15:00 fm	23.869	23.966
1313	07/17/17 01:20:00 fm	23.869	23.966
1314	07/17/17 01:25:00 fm	23.869	23.966
1315	07/17/17 01:30:00 fm	23.869	23.966
1316	07/17/17 01:35:00 fm	23.869	23.966
1317	07/17/17 01:40:00 fm	23.869	23.966
1318	07/17/17 01:45:00 fm	23.869	23.966
1319	07/17/17 01:50:00 fm	23.869	23.966
1320	07/17/17 01:55:00 fm	23.869	23.966
1321	07/17/17 02:00:00 fm	23.869	23.966
1322	07/17/17 02:05:00 fm	23.869	23.966
1323	07/17/17 02:10:00 fm	23.869	23.966
1324	07/17/17 02:15:00 fm	23.869	23.966
1325	07/17/17 02:20:00 fm	23.869	23.966
1326	07/17/17 02:25:00 fm	23.869	23.966
1327	07/17/17 02:30:00 fm	23.869	23.966
1328	07/17/17 02:35:00 fm	23.869	23.966
1329	07/17/17 02:40:00 fm	23.869	23.966
1330	07/17/17 02:45:00 fm	23.869	23.966
1331	07/17/17 02:50:00 fm	23.869	23.966
1332	07/17/17 02:55:00 fm	23.773	23.966
1333	07/17/17 03:00:00 fm	23.869	23.966
1334	07/17/17 03:05:00 fm	23.773	23.966
1335	07/17/17 03:10:00 fm	23.773	23.966
1336	07/17/17 03:15:00 fm	23.773	23.869
1337	07/17/17 03:20:00 fm	23.773	23.869
1338	07/17/17 03:25:00 fm	23.773	23.869
1339	07/17/17 03:30:00 fm	23.773	23.869
1340	07/17/17 03:35:00 fm	23.773	23.869
1341	07/17/17 03:40:00 fm	23.773	23.869
1342	07/17/17 03:45:00 fm	23.773	23.869
1343	07/17/17 03:50:00 fm	23.773	23.869
1344	07/17/17 03:55:00 fm	23.773	23.869
1345	07/17/17 04:00:00 fm	23.773	23.869
1346	07/17/17 04:05:00 fm	23.773	23.869
1347	07/17/17 04:10:00 fm	23.773	23.869
1348	07/17/17 04:15:00 fm	23.677	23.869
1349	07/17/17 04:20:00 fm	23.773	23.869
1350	07/17/17 04:25:00 fm	23.677	23.869
1351	07/17/17 04:30:00 fm	23.677	23.869
1352	07/17/17 04:35:00 fm	23.677	23.869
1353	07/17/17 04:40:00 fm	23.677	23.869
1354	07/17/17 04:45:00 fm	23.677	23.869
1355	07/17/17 04:50:00 fm	23.677	23.773
1356	07/17/17 04:55:00 fm	23.677	23.773
1357	07/17/17 05:00:00 fm	23.677	23.773
1358	07/17/17 05:05:00 fm	23.677	23.773
1359	07/17/17 05:10:00 fm	23.677	23.773
1360	07/17/17 05:15:00 fm	23.677	23.773
1361	07/17/17 05:20:00 fm	23.677	23.773
1362	07/17/17 05:25:00 fm	23.677	23.773
1363	07/17/17 05:30:00 fm	23.677	23.773
1364	07/17/17 05:35:00 fm	23.677	23.773
1365	07/17/17 05:40:00 fm	23.677	23.773
1366	07/17/17 05:45:00 fm	23.677	23.773
1367	07/17/17 05:50:00 fm	23.677	23.773
1368	07/17/17 05:55:00 fm	23.677	23.773
1369	07/17/17 06:00:00 fm	23.677	23.773
1370	07/17/17 06:05:00 fm	23.581	23.773
1371	07/17/17 06:10:00 fm	23.581	23.773
1372	07/17/17 06:15:00 fm	23.581	23.773
1373	07/17/17 06:20:00 fm	23.581	23.773
1374	07/17/17 06:25:00 fm	23.581	23.677
1375	07/17/17 06:30:00 fm	23.581	23.677
1376	07/17/17 06:35:00 fm	23.581	23.677
1377	07/17/17 06:40:00 fm	23.581	23.677
1378	07/17/17 06:45:00 fm	23.581	23.677
1379	07/17/17 06:50:00 fm	23.581	23.677
1380	07/17/17 06:55:00 fm	23.581	23.677
1381	07/17/17 07:00:00 fm	23.581	23.677
1382	07/17/17 07:05:00 fm	23.581	23.677
1383	07/17/17 07:10:00 fm	23.581	23.677
1384	07/17/17 07:15:00 fm	23.581	23.677
1385	07/17/17 07:20:00 fm	23.581	23.677
1386	07/17/17 07:25:00 fm	23.581	23.677
1387	07/17/17 07:30:00 fm	23.581	23.677
1388	07/17/17 07:35:00 fm	23.581	23.677
1389	07/17/17 07:40:00 fm	23.581	23.677
1390	07/17/17 07:45:00 fm	23.581	23.677
1391	07/17/17 07:50:00 fm	23.484	23.677
1392	07/17/17 07:55:00 fm	23.484	23.677
1393	07/17/17 08:00:00 fm	23.484	23.581
1394	07/17/17 08:05:00 fm	23.484	23.581
1395	07/17/17 08:10:00 fm	23.484	23.581
1396	07/17/17 08:15:00 fm	23.484	23.581
1397	07/17/17 08:20:00 fm	23.484	23.581
1398	07/17/17 08:25:00 fm	23.388	23.581
1399	07/17/17 08:30:00 fm	23.388	23.581
1400	07/17/17 08:35:00 fm	23.388	23.581
1401	07/17/17 08:40:00 fm	23.388	23.484
1402	07/17/17 08:45:00 fm	23.388	23.484
1403	07/17/17 08:50:00 fm	23.388	23.484
1404	07/17/17 08:55:00 fm	23.292	23.484
1405	07/17/17 09:00:00 fm	23.196	23.292
1406	07/17/17 09:05:00 fm	22.908	23.100
1407	07/17/17 09:10:00 fm	22.717	22.812
1408	07/17/17 09:15:00 fm	22.429	22.621
1409	07/17/17 09:20:00 fm	22.142	22.333
1410	07/17/17 09:25:00 fm	21.951	22.142
1411	07/17/17 09:30:00 fm	21.760	22.046
1412	07/17/17 09:35:00 fm	21.664	21.951
1413	07/17/17 09:40:00 fm	21.664	21.951
1414	07/17/17 09:45:00 fm	21.664	21.951
1415	07/17/17 09:50:00 fm	21.664	21.951
1416	07/17/17 09:55:00 fm	21.760	22.046
1417	07/17/17 10:00:00 fm	21.760	22.046
1418	07/17/17 10:05:00 fm	21.760	22.046
1419	07/17/17 10:10:00 fm	21.855	22.046
1420	07/17/17 10:15:00 fm	21.855	22.142
1421	07/17/17 10:20:00 fm	21.951	22.142
1422	07/17/17 10:25:00 fm	21.951	22.142
1423	07/17/17 10:30:00 fm	21.951	22.142
1424	07/17/17 10:35:00 fm	21.951	22.142
1425	07/17/17 10:40:00 fm	22.046	22.142
1426	07/17/17 10:45:00 fm	22.046	22.238
1427	07/17/17 10:50:00 fm	22.046	22.238
1428	07/17/17 10:55:00 fm	22.142	22.238
1429	07/17/17 11:00:00 fm	22.142	22.238
1430	07/17/17 11:05:00 fm	22.142	22.238
1431	07/17/17 11:10:00 fm	22.142	22.238
1432	07/17/17 11:15:00 fm	22.238	22.333
1433	07/17/17 11:20:00 fm	22.238	22.333
1434	07/17/17 11:25:00 fm	22.238	22.333
1435	07/17/17 11:30:00 fm	22.238	22.333
1436	07/17/17 11:35:00 fm	22.238	22.333
1437	07/17/17 11:40:00 fm	22.238	22.333
1438	07/17/17 11:45:00 fm	22.238	22.333
1439	07/17/17 11:50:00 fm	22.333	22.429
1440	07/17/17 11:55:00 fm	22.333	22.429
1441	07/17/17 12:00:00 em	22.333	22.429
1442	07/17/17 12:05:00 em	22.333	22.429
1443	07/17/17 12:10:00 em	22.333	22.429
1444	07/17/17 12:15:00 em	22.333	22.429
1445	07/17/17 12:20:00 em	22.429	22.429
1446	07/17/17 12:25:00 em	22.429	22.429
1447	07/17/17 12:30:00 em	22.429	22.525
1448	07/17/17 12:35:00 em	22.429	22.525
1449	07/17/17 12:40:00 em	22.429	22.525
1450	07/17/17 12:45:00 em	22.429	22.525
1451	07/17/17 12:50:00 em	22.429	22.525
1452	07/17/17 12:55:00 em	22.429	22.525
1453	07/17/17 01:00:00 em	22.525	22.525
1454	07/17/17 01:05:00 em	22.525	22.621
1455	07/17/17 01:10:00 em	22.525	22.621
1456	07/17/17 01:15:00 em	22.525	22.621
1457	07/17/17 01:20:00 em	22.525	22.621
1458	07/17/17 01:25:00 em	22.525	22.717
1459	07/17/17 01:30:00 em	22.621	22.717
1460	07/17/17 01:35:00 em	22.621	22.717
1461	07/17/17 01:40:00 em	22.621	22.717
1462	07/17/17 01:45:00 em	22.621	22.812
1463	07/17/17 01:50:00 em	22.717	22.812
1464	07/17/17 01:55:00 em	22.717	22.812
1465	07/17/17 02:00:00 em	22.717	22.812
1466	07/17/17 02:05:00 em	22.717	22.812
1467	07/17/17 02:10:00 em	22.812	22.812
1468	07/17/17 02:15:00 em	22.812	22.908
1469	07/17/17 02:20:00 em	22.812	22.908
1470	07/17/17 02:25:00 em	22.812	22.908
1471	07/17/17 02:30:00 em	22.812	22.908
1472	07/17/17 02:35:00 em	22.812	22.908
1473	07/17/17 02:40:00 em	22.908	22.908
1474	07/17/17 02:45:00 em	22.908	22.908
1475	07/17/17 02:50:00 em	22.908	22.908
1476	07/17/17 02:55:00 em	22.908	23.004
1477	07/17/17 03:00:00 em	22.908	23.004
1478	07/17/17 03:05:00 em	22.908	23.004
1479	07/17/17 03:10:00 em	22.908	23.004
1480	07/17/17 03:15:00 em	23.004	23.004
1481	07/17/17 03:20:00 em	23.004	23.004
1482	07/17/17 03:25:00 em	23.004	23.004
1483	07/17/17 03:30:00 em	23.004	23.004
1484	07/17/17 03:35:00 em	23.004	23.004
1485	07/17/17 03:40:00 em	23.004	23.004
1486	07/17/17 03:45:00 em	23.004	23.004
1487	07/17/17 03:50:00 em	23.004	23.004
1488	07/17/17 03:55:00 em	23.004	23.004
1489	07/17/17 04:00:00 em	23.004	23.100
1490	07/17/17 04:05:00 em	23.004	23.100
1491	07/17/17 04:10:00 em	23.004	23.100
1492	07/17/17 04:15:00 em	23.100	23.100
1493	07/17/17 04:20:00 em	23.100	23.100
1494	07/17/17 04:25:00 em	23.100	23.100
1495	07/17/17 04:30:00 em	23.100	23.100
1496	07/17/17 04:35:00 em	23.100	23.100
1497	07/17/17 04:40:00 em	23.100	23.100
1498	07/17/17 04:45:00 em	23.100	23.100
1499	07/17/17 04:50:00 em	23.100	23.100
1500	07/17/17 04:55:00 em	23.100	23.100
1501	07/17/17 05:00:00 em	23.196	23.196
1502	07/17/17 05:05:00 em	23.196	23.292
1503	07/17/17 05:10:00 em	23.292	23.292
1504	07/17/17 05:15:00 em	23.292	23.292
1505	07/17/17 05:20:00 em	23.388	23.388
1506	07/17/17 05:25:00 em	23.388	23.388
1507	07/17/17 05:30:00 em	23.388	23.388
1508	07/17/17 05:35:00 em	23.388	23.388
1509	07/17/17 05:40:00 em		22.621

## Sheet: Raft4
Raft4
#	Date Time, GMT+02:00	Temp, °C (LGR S/N: 20134430, SEN S/N: 20134430)	Temp, °C (LGR S/N: 20160558, SEN S/N: 20160558)
1	07/12/17 12:00:00 em	22.046	22.812
2	07/12/17 12:05:00 em	22.142	22.717
3	07/12/17 12:10:00 em	22.333	22.717
4	07/12/17 12:15:00 em	22.621	22.621
5	07/12/17 12:20:00 em	23.196	22.621
6	07/12/17 12:25:00 em	23.581	22.525
7	07/12/17 12:30:00 em	23.484	28.953
8	07/12/17 12:35:00 em	23.388	28.754
9	07/12/17 12:40:00 em	23.100	26.683
10	07/12/17 12:45:00 em	22.812	25.805
11	07/12/17 12:50:00 em	22.525	25.028
12	07/12/17 12:55:00 em	21.855	24.158
13	07/12/17 01:00:00 em	21.282	23.677
14	07/12/17 01:05:00 em	20.901	23.484
15	07/12/17 01:10:00 em	20.519	20.424
16	07/12/17 01:15:00 em	21.187	21.091
17	07/12/17 01:20:00 em	21.091	21.569
18	07/12/17 01:25:00 em	19.948	20.996
19	07/12/17 01:30:00 em	19.567	18.236
20	07/12/17 01:35:00 em	19.662	19.092
21	07/12/17 01:40:00 em	19.662	19.377
22	07/12/17 01:45:00 em	20.043	19.948
23	07/12/17 01:50:00 em	20.710	20.424
24	07/12/17 01:55:00 em	21.473	20.996
25	07/12/17 02:00:00 em	22.717	21.855
26	07/12/17 02:05:00 em	23.773	19.758
27	07/12/17 02:10:00 em	24.545	21.091
28	07/12/17 02:15:00 em	25.028	22.142
29	07/12/17 02:20:00 em	24.931	22.717
30	07/12/17 02:25:00 em	25.028	23.196
31	07/12/17 02:30:00 em	24.641	23.100
32	07/12/17 02:35:00 em	24.255	23.004
33	07/12/17 02:40:00 em	23.388	22.429
34	07/12/17 02:45:00 em	22.812	21.855
35	07/12/17 02:50:00 em	22.238	21.473
36	07/12/17 02:55:00 em	21.760	21.091
37	07/12/17 03:00:00 em	21.378	20.710
38	07/12/17 03:05:00 em	20.996	20.615
39	07/12/17 03:10:00 em	20.805	20.329
40	07/12/17 03:15:00 em	20.329	19.948
41	07/12/17 03:20:00 em	20.043	19.758
42	07/12/17 03:25:00 em	20.138	19.853
43	07/12/17 03:30:00 em	20.234	19.948
44	07/12/17 03:35:00 em	20.329	20.138
45	07/12/17 03:40:00 em	20.234	19.948
46	07/12/17 03:45:00 em	20.519	20.424
47	07/12/17 03:50:00 em	21.091	20.901
48	07/12/17 03:55:00 em	21.569	21.187
49	07/12/17 04:00:00 em	21.951	21.378
50	07/12/17 04:05:00 em	22.238	21.569
51	07/12/17 04:10:00 em	22.429	21.760
52	07/12/17 04:15:00 em	22.525	21.855
53	07/12/17 04:20:00 em	22.621	21.855
54	07/12/17 04:25:00 em	22.717	21.951
55	07/12/17 04:30:00 em	22.812	22.046
56	07/12/17 04:35:00 em	22.908	22.142
57	07/12/17 04:40:00 em	22.908	22.142
58	07/12/17 04:45:00 em	22.908	22.142
59	07/12/17 04:50:00 em	22.908	22.142
60	07/12/17 04:55:00 em	23.004	22.142
61	07/12/17 05:00:00 em	22.908	22.142
62	07/12/17 05:05:00 em	22.908	22.142
63	07/12/17 05:10:00 em	22.908	22.142
64	07/12/17 05:15:00 em	23.004	22.238
65	07/12/17 05:20:00 em	23.004	22.238
66	07/12/17 05:25:00 em	23.388	22.333
67	07/12/17 05:30:00 em	23.677	22.717
68	07/12/17 05:35:00 em	23.581	23.292
69	07/12/17 05:40:00 em	23.484	23.196
70	07/12/17 05:45:00 em	23.292	23.100
71	07/12/17 05:50:00 em	23.004	23.004
72	07/12/17 05:55:00 em	22.429	22.812
73	07/12/17 06:00:00 em	22.238	22.525
74	07/12/17 06:05:00 em	22.333	22.429
75	07/12/17 06:10:00 em	22.429	22.525
76	07/12/17 06:15:00 em	22.621	22.621
77	07/12/17 06:20:00 em	22.812	22.812
78	07/12/17 06:25:00 em	23.004	22.908
79	07/12/17 06:30:00 em	23.196	23.100
80	07/12/17 06:35:00 em	23.292	23.100
81	07/12/17 06:40:00 em	23.292	23.196
82	07/12/17 06:45:00 em	23.388	23.196
83	07/12/17 06:50:00 em	23.100	23.196
84	07/12/17 06:55:00 em	22.717	23.004
85	07/12/17 07:00:00 em	22.717	22.908
86	07/12/17 07:05:00 em	22.908	23.004
87	07/12/17 07:10:00 em	23.004	23.004
88	07/12/17 07:15:00 em	23.196	23.100
89	07/12/17 07:20:00 em	23.388	23.196
90	07/12/17 07:25:00 em	23.484	23.292
91	07/12/17 07:30:00 em	23.484	19.567
92	07/12/17 07:35:00 em	23.581	17.950
93	07/12/17 07:40:00 em	23.677	17.379
94	07/12/17 07:45:00 em	23.773	17.094
95	07/12/17 07:50:00 em	23.869	17.094
96	07/12/17 07:55:00 em	23.869	17.570
97	07/12/17 08:00:00 em	23.869	17.094
98	07/12/17 08:05:00 em	23.869	19.662
99	07/12/17 08:10:00 em	23.869	21.187
100	07/12/17 08:15:00 em	23.773	21.855
101	07/12/17 08:20:00 em	23.196	22.046
102	07/12/17 08:25:00 em	22.621	22.046
103	07/12/17 08:30:00 em	21.951	21.855
104	07/12/17 08:35:00 em	21.378	21.760
105	07/12/17 08:40:00 em	20.901	21.569
106	07/12/17 08:45:00 em	20.519	17.665
107	07/12/17 08:50:00 em	20.043	14.421
108	07/12/17 08:55:00 em	19.662	13.365
109	07/12/17 09:00:00 em	19.282	12.980
110	07/12/17 09:05:00 em	18.236	11.916
111	07/12/17 09:10:00 em	15.569	11.625
112	07/12/17 09:15:00 em	14.709	11.625
113	07/12/17 09:20:00 em	14.421	11.722
114	07/12/17 09:25:00 em	14.421	11.916
115	07/12/17 09:30:00 em	14.134	11.916
116	07/12/17 09:35:00 em	13.750	11.819
117	07/12/17 09:40:00 em	13.461	11.819
118	07/12/17 09:45:00 em	13.076	11.916
119	07/12/17 09:50:00 em	12.883	11.819
120	07/12/17 09:55:00 em	12.497	11.722
121	07/12/17 10:00:00 em	11.819	11.528
122	07/12/17 10:05:00 em	11.528	11.334
123	07/12/17 10:10:00 em	11.334	11.139
124	07/12/17 10:15:00 em	11.431	11.334
125	07/12/17 10:20:00 em	11.236	11.139
126	07/12/17 10:25:00 em	10.748	10.748
127	07/12/17 10:30:00 em	10.553	10.553
128	07/12/17 10:35:00 em	10.455	10.455
129	07/12/17 10:40:00 em	10.357	10.357
130	07/12/17 10:45:00 em	11.916	12.594
131	07/12/17 10:50:00 em	11.819	12.110
132	07/12/17 10:55:00 em	11.916	12.110
133	07/12/17 11:00:00 em	13.269	13.269
134	07/12/17 11:05:00 em	14.421	14.325
135	07/12/17 11:10:00 em	15.187	15.091
136	07/12/17 11:15:00 em	15.760	15.569
137	07/12/17 11:20:00 em	16.141	15.951
138	07/12/17 11:25:00 em	16.427	16.141
139	07/12/17 11:30:00 em	16.618	16.332
140	07/12/17 11:35:00 em	16.713	16.427
141	07/12/17 11:40:00 em	16.713	16.523
142	07/12/17 11:45:00 em	16.808	16.618
143	07/12/17 11:50:00 em	16.808	16.618
144	07/12/17 11:55:00 em	16.808	16.618
145	07/13/17 12:00:00 fm	16.808	16.713
146	07/13/17 12:05:00 fm	16.808	16.713
147	07/13/17 12:10:00 fm	16.808	16.713
148	07/13/17 12:15:00 fm	16.808	16.618
149	07/13/17 12:20:00 fm	16.808	16.713
150	07/13/17 12:25:00 fm	16.808	16.618
151	07/13/17 12:30:00 fm	16.808	16.618
152	07/13/17 12:35:00 fm	16.713	16.618
153	07/13/17 12:40:00 fm	16.713	16.618
154	07/13/17 12:45:00 fm	16.713	16.618
155	07/13/17 12:50:00 fm	16.713	16.523
156	07/13/17 12:55:00 fm	16.713	16.523
157	07/13/17 01:00:00 fm	16.713	16.523
158	07/13/17 01:05:00 fm	16.618	16.523
159	07/13/17 01:10:00 fm	16.618	16.427
160	07/13/17 01:15:00 fm	16.618	16.523
161	07/13/17 01:20:00 fm	16.618	16.427
162	07/13/17 01:25:00 fm	16.618	16.427
163	07/13/17 01:30:00 fm	16.618	16.427
164	07/13/17 01:35:00 fm	16.523	16.427
165	07/13/17 01:40:00 fm	16.523	16.332
166	07/13/17 01:45:00 fm	16.427	16.332
167	07/13/17 01:50:00 fm	16.427	16.332
168	07/13/17 01:55:00 fm	16.427	16.237
169	07/13/17 02:00:00 fm	16.332	16.237
170	07/13/17 02:05:00 fm	16.332	16.141
171	07/13/17 02:10:00 fm	16.332	16.141
172	07/13/17 02:15:00 fm	16.237	16.141
173	07/13/17 02:20:00 fm	16.237	16.141
174	07/13/17 02:25:00 fm	16.141	16.046
175	07/13/17 02:30:00 fm	16.141	16.046
176	07/13/17 02:35:00 fm	16.141	16.046
177	07/13/17 02:40:00 fm	16.141	15.951
178	07/13/17 02:45:00 fm	16.141	15.951
179	07/13/17 02:50:00 fm	16.046	15.951
180	07/13/17 02:55:00 fm	16.046	15.951
181	07/13/17 03:00:00 fm	16.046	15.951
182	07/13/17 03:05:00 fm	16.046	15.855
183	07/13/17 03:10:00 fm	15.951	15.855
184	07/13/17 03:15:00 fm	15.951	15.855
185	07/13/17 03:20:00 fm	15.951	15.760
186	07/13/17 03:25:00 fm	15.855	15.760
187	07/13/17 03:30:00 fm	15.855	15.760
188	07/13/17 03:35:00 fm	15.855	15.760
189	07/13/17 03:40:00 fm	15.855	15.664
190	07/13/17 03:45:00 fm	15.760	15.664
191	07/13/17 03:50:00 fm	15.760	15.664
192	07/13/17 03:55:00 fm	15.760	15.664
193	07/13/17 04:00:00 fm	15.664	15.473
194	07/13/17 04:05:00 fm	15.569	15.473
195	07/13/17 04:10:00 fm	15.569	15.378
196	07/13/17 04:15:00 fm	15.569	15.378
197	07/13/17 04:20:00 fm	15.473	15.378
198	07/13/17 04:25:00 fm	15.473	15.378
199	07/13/17 04:30:00 fm	15.378	15.282
200	07/13/17 04:35:00 fm	15.378	15.282
201	07/13/17 04:40:00 fm	15.378	15.282
202	07/13/17 04:45:00 fm	15.378	15.282
203	07/13/17 04:50:00 fm	15.378	15.187
204	07/13/17 04:55:00 fm	15.282	15.187
205	07/13/17 05:00:00 fm	15.282	15.187
206	07/13/17 05:05:00 fm	15.282	15.091
207	07/13/17 05:10:00 fm	15.187	15.091
208	07/13/17 05:15:00 fm	15.282	15.091
209	07/13/17 05:20:00 fm	15.187	15.091
210	07/13/17 05:25:00 fm	15.187	15.091
211	07/13/17 05:30:00 fm	15.187	14.996
212	07/13/17 05:35:00 fm	15.091	14.996
213	07/13/17 05:40:00 fm	15.091	14.900
214	07/13/17 05:45:00 fm	15.091	14.900
215	07/13/17 05:50:00 fm	15.091	14.900
216	07/13/17 05:55:00 fm	14.996	14.900
217	07/13/17 06:00:00 fm	14.996	14.709
218	07/13/17 06:05:00 fm	14.900	14.517
219	07/13/17 06:10:00 fm	13.558	13.173
220	07/13/17 06:15:00 fm	12.690	12.110
221	07/13/17 06:20:00 fm	12.401	11.625
222	07/13/17 06:25:00 fm	12.207	11.334
223	07/13/17 06:30:00 fm	12.401	11.334
224	07/13/17 06:35:00 fm	12.594	11.528
225	07/13/17 06:40:00 fm	12.883	11.722
226	07/13/17 06:45:00 fm	13.076	11.819
227	07/13/17 06:50:00 fm	13.269	12.013
228	07/13/17 06:55:00 fm	13.461	12.207
229	07/13/17 07:00:00 fm	13.654	12.401
230	07/13/17 07:05:00 fm	14.038	12.497
231	07/13/17 07:10:00 fm	13.750	12.304
232	07/13/17 07:15:00 fm	14.804	14.134
233	07/13/17 07:20:00 fm	13.558	12.690
234	07/13/17 07:25:00 fm	13.076	12.110
235	07/13/17 07:30:00 fm	12.690	11.722
236	07/13/17 07:35:00 fm	13.942	12.110
237	07/13/17 07:40:00 fm	13.846	12.304
238	07/13/17 07:45:00 fm	13.750	12.304
239	07/13/17 07:50:00 fm	13.846	12.207
240	07/13/17 07:55:00 fm	13.846	12.401
241	07/13/17 08:00:00 fm	16.332	13.654
242	07/13/17 08:05:00 fm	18.711	18.045
243	07/13/17 08:10:00 fm	19.092	18.806
244	07/13/17 08:15:00 fm	19.092	18.901
245	07/13/17 08:20:00 fm	18.996	18.901
246	07/13/17 08:25:00 fm	18.996	18.901
247	07/13/17 08:30:00 fm	18.996	18.901
248	07/13/17 08:35:00 fm	18.996	18.901
249	07/13/17 08:40:00 fm	19.092	18.996
250	07/13/17 08:45:00 fm	19.092	18.996
251	07/13/17 08:50:00 fm	19.187	19.092
252	07/13/17 08:55:00 fm	19.187	19.092
253	07/13/17 09:00:00 fm	19.282	19.282
254	07/13/17 09:05:00 fm	19.377	19.282
255	07/13/17 09:10:00 fm	19.472	19.377
256	07/13/17 09:15:00 fm	19.377	19.282
257	07/13/17 09:20:00 fm	19.282	19.282
258	07/13/17 09:25:00 fm	19.377	19.282
259	07/13/17 09:30:00 fm	19.377	19.282
260	07/13/17 09:35:00 fm	19.472	19.472
261	07/13/17 09:40:00 fm	19.948	19.853
262	07/13/17 09:45:00 fm	20.234	20.234
263	07/13/17 09:50:00 fm	20.519	20.424
264	07/13/17 09:55:00 fm	20.710	20.615
265	07/13/17 10:00:00 fm	20.805	20.710
266	07/13/17 10:05:00 fm	20.805	20.710
267	07/13/17 10:10:00 fm	20.901	20.901
268	07/13/17 10:15:00 fm	21.187	20.996
269	07/13/17 10:20:00 fm	20.996	20.901
270	07/13/17 10:25:00 fm	20.901	20.805
271	07/13/17 10:30:00 fm	20.901	20.710
272	07/13/17 10:35:00 fm	20.996	20.805
273	07/13/17 10:40:00 fm	21.091	20.901
274	07/13/17 10:45:00 fm	20.901	20.805
275	07/13/17 10:50:00 fm	21.091	20.996
276	07/13/17 10:55:00 fm	21.378	21.282
277	07/13/17 11:00:00 fm	21.664	21.569
278	07/13/17 11:05:00 fm	21.855	21.760
279	07/13/17 11:10:00 fm	21.855	21.760
280	07/13/17 11:15:00 fm	21.855	21.760
281	07/13/17 11:20:00 fm	21.951	21.855
282	07/13/17 11:25:00 fm	22.238	22.046
283	07/13/17 11:30:00 fm	22.142	22.046
284	07/13/17 11:35:00 fm	22.333	22.238
285	07/13/17 11:40:00 fm	22.429	22.333
286	07/13/17 11:45:00 fm	22.525	22.429
287	07/13/17 11:50:00 fm	22.429	22.333
288	07/13/17 11:55:00 fm	22.525	22.429
289	07/13/17 12:00:00 em	22.717	22.525
290	07/13/17 12:05:00 em	22.812	22.621
291	07/13/17 12:10:00 em	23.004	22.812
292	07/13/17 12:15:00 em	23.004	22.812
293	07/13/17 12:20:00 em	23.004	22.908
294	07/13/17 12:25:00 em	23.196	23.004
295	07/13/17 12:30:00 em	23.196	23.196
296	07/13/17 12:35:00 em	23.388	23.292
297	07/13/17 12:40:00 em	23.677	23.388
298	07/13/17 12:45:00 em	23.773	23.581
299	07/13/17 12:50:00 em	23.773	23.581
300	07/13/17 12:55:00 em	23.773	23.677
301	07/13/17 01:00:00 em	23.773	23.677
302	07/13/17 01:05:00 em	23.581	23.484
303	07/13/17 01:10:00 em	23.292	23.196
304	07/13/17 01:15:00 em	23.773	23.581
305	07/13/17 01:20:00 em	23.484	23.388
306	07/13/17 01:25:00 em	23.388	23.292
307	07/13/17 01:30:00 em	23.484	23.388
308	07/13/17 01:35:00 em	23.677	23.581
309	07/13/17 01:40:00 em	23.677	23.581
310	07/13/17 01:45:00 em	23.773	23.581
311	07/13/17 01:50:00 em	23.773	23.581
312	07/13/17 01:55:00 em	23.869	23.773
313	07/13/17 02:00:00 em	24.158	24.062
314	07/13/17 02:05:00 em	23.581	23.484
315	07/13/17 02:10:00 em	23.581	23.484
316	07/13/17 02:15:00 em	23.869	23.677
317	07/13/17 02:20:00 em	23.966	23.773
318	07/13/17 02:25:00 em	24.158	23.966
319	07/13/17 02:30:00 em	24.158	24.062
320	07/13/17 02:35:00 em	23.966	23.869
321	07/13/17 02:40:00 em	24.062	23.966
322	07/13/17 02:45:00 em	24.158	24.062
323	07/13/17 02:50:00 em	24.351	24.158
324	07/13/17 02:55:00 em	24.351	24.158
325	07/13/17 03:00:00 em	24.545	24.351
326	07/13/17 03:05:00 em	24.448	24.351
327	07/13/17 03:10:00 em	24.255	24.158
328	07/13/17 03:15:00 em	24.255	24.158
329	07/13/17 03:20:00 em	24.448	24.255
330	07/13/17 03:25:00 em	24.351	24.255
331	07/13/17 03:30:00 em	24.545	24.351
332	07/13/17 03:35:00 em	24.255	24.158
333	07/13/17 03:40:00 em	24.158	24.158
334	07/13/17 03:45:00 em	24.255	24.062
335	07/13/17 03:50:00 em	23.966	23.869
336	07/13/17 03:55:00 em	24.255	24.062
337	07/13/17 04:00:00 em	24.158	23.966
338	07/13/17 04:05:00 em	23.869	23.773
339	07/13/17 04:10:00 em	23.677	23.581
340	07/13/17 04:15:00 em	23.581	23.484
341	07/13/17 04:20:00 em	23.869	23.581
342	07/13/17 04:25:00 em	23.581	23.484
343	07/13/17 04:30:00 em	23.388	23.292
344	07/13/17 04:35:00 em	23.388	23.292
345	07/13/17 04:40:00 em	23.196	23.100
346	07/13/17 04:45:00 em	23.100	23.004
347	07/13/17 04:50:00 em	23.004	22.908
348	07/13/17 04:55:00 em	22.908	22.717
349	07/13/17 05:00:00 em	22.717	22.621
350	07/13/17 05:05:00 em	22.525	22.525
351	07/13/17 05:10:00 em	22.621	22.429
352	07/13/17 05:15:00 em	22.621	22.525
353	07/13/17 05:20:00 em	22.525	22.429
354	07/13/17 05:25:00 em	22.429	22.238
355	07/13/17 05:30:00 em	22.333	22.238
356	07/13/17 05:35:00 em	22.333	22.238
357	07/13/17 05:40:00 em	22.238	22.142
358	07/13/17 05:45:00 em	22.142	22.046
359	07/13/17 05:50:00 em	22.142	21.951
360	07/13/17 05:55:00 em	22.142	22.046
361	07/13/17 06:00:00 em	22.142	21.951
362	07/13/17 06:05:00 em	22.046	21.951
363	07/13/17 06:10:00 em	22.046	21.855
364	07/13/17 06:15:00 em	21.951	21.664
365	07/13/17 06:20:00 em	21.951	21.760
366	07/13/17 06:25:00 em	21.855	21.760
367	07/13/17 06:30:00 em	21.855	21.760
368	07/13/17 06:35:00 em	21.855	21.760
369	07/13/17 06:40:00 em	21.760	21.664
370	07/13/17 06:45:00 em	21.664	21.569
371	07/13/17 06:50:00 em	21.664	21.569
372	07/13/17 06:55:00 em	21.664	21.569
373	07/13/17 07:00:00 em	21.569	21.473
374	07/13/17 07:05:00 em	21.569	21.473
375	07/13/17 07:10:00 em	21.473	21.378
376	07/13/17 07:15:00 em	21.473	21.378
377	07/13/17 07:20:00 em	21.378	21.282
378	07/13/17 07:25:00 em	21.378	21.187
379	07/13/17 07:30:00 em	21.282	21.187
380	07/13/17 07:35:00 em	21.282	21.187
381	07/13/17 07:40:00 em	21.091	21.091
382	07/13/17 07:45:00 em	21.187	21.091
383	07/13/17 07:50:00 em	21.187	21.091
384	07/13/17 07:55:00 em	21.187	20.996
385	07/13/17 08:00:00 em	21.091	20.901
386	07/13/17 08:05:00 em	21.091	20.996
387	07/13/17 08:10:00 em	20.996	20.901
388	07/13/17 08:15:00 em	21.091	20.901
389	07/13/17 08:20:00 em	20.996	20.805
390	07/13/17 08:25:00 em	20.996	20.710
391	07/13/17 08:30:00 em	20.901	20.710
392	07/13/17 08:35:00 em	20.901	20.805
393	07/13/17 08:40:00 em	20.996	20.805
394	07/13/17 08:45:00 em	20.901	20.805
395	07/13/17 08:50:00 em	20.901	20.710
396	07/13/17 08:55:00 em	20.805	20.710
397	07/13/17 09:00:00 em	20.901	20.710
398	07/13/17 09:05:00 em	20.805	20.710
399	07/13/17 09:10:00 em	20.805	20.615
400	07/13/17 09:15:00 em	20.805	20.805
401	07/13/17 09:20:00 em	20.805	20.805
402	07/13/17 09:25:00 em	20.710	20.710
403	07/13/17 09:30:00 em	20.615	20.615
404	07/13/17 09:35:00 em	20.615	20.615
405	07/13/17 09:40:00 em	20.710	20.615
406	07/13/17 09:45:00 em	20.710	20.615
407	07/13/17 09:50:00 em	20.615	20.615
408	07/13/17 09:55:00 em	20.615	20.615
409	07/13/17 10:00:00 em	20.615	20.424
410	07/13/17 10:05:00 em	20.615	20.519
411	07/13/17 10:10:00 em	20.615	20.424
412	07/13/17 10:15:00 em	20.615	20.519
413	07/13/17 10:20:00 em	20.519	20.519
414	07/13/17 10:25:00 em	20.519	20.424
415	07/13/17 10:30:00 em	20.519	20.329
416	07/13/17 10:35:00 em	20.519	20.424
417	07/13/17 10:40:00 em	20.424	20.329
418	07/13/17 10:45:00 em	20.329	20.329
419	07/13/17 10:50:00 em	20.424	20.329
420	07/13/17 10:55:00 em	20.329	20.234
421	07/13/17 11:00:00 em	20.424	20.234
422	07/13/17 11:05:00 em	20.424	20.234
423	07/13/17 11:10:00 em	20.329	20.234
424	07/13/17 11:15:00 em	20.329	20.234
425	07/13/17 11:20:00 em	20.329	20.234
426	07/13/17 11:25:00 em	20.234	20.329
427	07/13/17 11:30:00 em	20.234	20.138
428	07/13/17 11:35:00 em	20.234	20.138
429	07/13/17 11:40:00 em	20.234	20.234
430	07/13/17 11:45:00 em	20.043	20.138
431	07/13/17 11:50:00 em	20.043	19.948
432	07/13/17 11:55:00 em	19.948	20.043
433	07/14/17 12:00:00 fm	19.948	19.948
434	07/14/17 12:05:00 fm	19.948	19.853
435	07/14/17 12:10:00 fm	19.948	19.948
436	07/14/17 12:15:00 fm	19.853	19.948
437	07/14/17 12:20:00 fm	19.853	19.853
438	07/14/17 12:25:00 fm	19.948	19.948
439	07/14/17 12:30:00 fm	19.948	19.948
440	07/14/17 12:35:00 fm	19.853	19.853
441	07/14/17 12:40:00 fm	19.758	19.853
442	07/14/17 12:45:00 fm	19.948	19.853
443	07/14/17 12:50:00 fm	19.758	19.662
444	07/14/17 12:55:00 fm	19.758	19.662
445	07/14/17 01:00:00 fm	19.758	19.758
446	07/14/17 01:05:00 fm	19.948	19.662
447	07/14/17 01:10:00 fm	19.758	19.662
448	07/14/17 01:15:00 fm	19.948	19.472
449	07/14/17 01:20:00 fm	19.758	19.472
450	07/14/17 01:25:00 fm	19.662	19.758
451	07/14/17 01:30:00 fm	19.758	19.758
452	07/14/17 01:35:00 fm	19.662	19.567
453	07/14/17 01:40:00 fm	19.853	19.758
454	07/14/17 01:45:00 fm	19.758	19.662
455	07/14/17 01:50:00 fm	19.758	19.567
456	07/14/17 01:55:00 fm	19.758	19.567
457	07/14/17 02:00:00 fm	19.758	19.567
458	07/14/17 02:05:00 fm	19.662	19.472
459	07/14/17 02:10:00 fm	19.758	19.567
460	07/14/17 02:15:00 fm	19.758	19.472
461	07/14/17 02:20:00 fm	19.567	19.377
462	07/14/17 02:25:00 fm	19.472	19.282
463	07/14/17 02:30:00 fm	19.282	19.282
464	07/14/17 02:35:00 fm	19.377	19.377
465	07/14/17 02:40:00 fm	19.377	19.377
466	07/14/17 02:45:00 fm	19.377	19.377
467	07/14/17 02:50:00 fm	19.282	19.377
468	07/14/17 02:55:00 fm	19.472	19.187
469	07/14/17 03:00:00 fm	19.282	19.092
470	07/14/17 03:05:00 fm	19.187	19.282
471	07/14/17 03:10:00 fm	19.187	19.282
472	07/14/17 03:15:00 fm	19.282	19.187
473	07/14/17 03:20:00 fm	19.092	19.092
474	07/14/17 03:25:00 fm	19.282	19.187
475	07/14/17 03:30:00 fm	19.187	19.187
476	07/14/17 03:35:00 fm	19.187	18.996
477	07/14/17 03:40:00 fm	19.092	19.282
478	07/14/17 03:45:00 fm	19.282	19.092
479	07/14/17 03:50:00 fm	18.996	19.092
480	07/14/17 03:55:00 fm	18.996	18.996
481	07/14/17 04:00:00 fm	19.092	18.996
482	07/14/17 04:05:00 fm	19.092	19.092
483	07/14/17 04:10:00 fm	18.996	18.996
484	07/14/17 04:15:00 fm	19.092	18.996
485	07/14/17 04:20:00 fm	19.092	19.092
486	07/14/17 04:25:00 fm	19.282	19.187
487	07/14/17 04:30:00 fm	18.996	19.282
488	07/14/17 04:35:00 fm	18.996	19.092
489	07/14/17 04:40:00 fm	19.187	19.187
490	07/14/17 04:45:00 fm	19.282	19.187
491	07/14/17 04:50:00 fm	18.996	18.996
492	07/14/17 04:55:00 fm	19.092	18.996
493	07/14/17 05:00:00 fm	19.092	18.996
494	07/14/17 05:05:00 fm	18.996	18.806
495	07/14/17 05:10:00 fm	19.187	18.996
496	07/14/17 05:15:00 fm	19.092	19.092
497	07/14/17 05:20:00 fm	19.187	19.092
498	07/14/17 05:25:00 fm	18.996	18.901
499	07/14/17 05:30:00 fm	18.996	18.806
500	07/14/17 05:35:00 fm	18.901	18.806
501	07/14/17 05:40:00 fm	18.996	18.806
502	07/14/17 05:45:00 fm	18.996	18.806
503	07/14/17 05:50:00 fm	18.996	18.806
504	07/14/17 05:55:00 fm	18.996	18.806
505	07/14/17 06:00:00 fm	18.901	18.806
506	07/14/17 06:05:00 fm	18.806	18.806
507	07/14/17 06:10:00 fm	18.806	18.901
508	07/14/17 06:15:00 fm	18.996	18.901
509	07/14/17 06:20:00 fm	18.996	18.901
510	07/14/17 06:25:00 fm	19.092	18.806
511	07/14/17 06:30:00 fm	18.996	18.901
512	07/14/17 06:35:00 fm	18.996	18.901
513	07/14/17 06:40:00 fm	19.092	18.901
514	07/14/17 06:45:00 fm	19.092	18.996
515	07/14/17 06:50:00 fm	19.092	18.996
516	07/14/17 06:55:00 fm	19.092	18.996
517	07/14/17 07:00:00 fm	18.996	18.901
518	07/14/17 07:05:00 fm	18.996	18.901
519	07/14/17 07:10:00 fm	18.996	18.806
520	07/14/17 07:15:00 fm	18.996	18.901
521	07/14/17 07:20:00 fm	18.996	18.806
522	07/14/17 07:25:00 fm	18.996	18.616
523	07/14/17 07:30:00 fm	18.901	18.806
524	07/14/17 07:35:00 fm	18.996	18.806
525	07/14/17 07:40:00 fm	18.996	18.901
526	07/14/17 07:45:00 fm	19.092	18.996
527	07/14/17 07:50:00 fm	19.187	18.901
528	07/14/17 07:55:00 fm	18.996	18.901
529	07/14/17 08:00:00 fm	18.996	18.901
530	07/14/17 08:05:00 fm	18.996	18.901
531	07/14/17 08:10:00 fm	18.901	18.901
532	07/14/17 08:15:00 fm	18.901	18.901
533	07/14/17 08:20:00 fm	18.806	18.901
534	07/14/17 08:25:00 fm	18.806	18.901
535	07/14/17 08:30:00 fm	18.901	18.901
536	07/14/17 08:35:00 fm	18.996	18.996
537	07/14/17 08:40:00 fm	19.092	18.996
538	07/14/17 08:45:00 fm	18.996	18.901
539	07/14/17 08:50:00 fm	19.092	18.996
540	07/14/17 08:55:00 fm	19.092	19.092
541	07/14/17 09:00:00 fm	19.187	19.282
542	07/14/17 09:05:00 fm	19.472	19.377
543	07/14/17 09:10:00 fm	19.662	19.377
544	07/14/17 09:15:00 fm	19.377	19.187
545	07/14/17 09:20:00 fm	19.282	19.187
546	07/14/17 09:25:00 fm	19.282	19.187
547	07/14/17 09:30:00 fm	19.282	19.187
548	07/14/17 09:35:00 fm	19.472	19.377
549	07/14/17 09:40:00 fm	19.662	19.567
550	07/14/17 09:45:00 fm	20.234	20.329
551	07/14/17 09:50:00 fm	20.519	20.424
552	07/14/17 09:55:00 fm	20.424	20.329
553	07/14/17 10:00:00 fm	20.615	20.424
554	07/14/17 10:05:00 fm	20.138	19.948
555	07/14/17 10:10:00 fm	19.758	19.567
556	07/14/17 10:15:00 fm	20.519	20.234
557	07/14/17 10:20:00 fm	20.615	20.424
558	07/14/17 10:25:00 fm	20.615	20.615
559	07/14/17 10:30:00 fm	20.996	20.805
560	07/14/17 10:35:00 fm	21.091	20.901
561	07/14/17 10:40:00 fm	20.996	20.901
562	07/14/17 10:45:00 fm	20.901	20.805
563	07/14/17 10:50:00 fm	20.996	20.805
564	07/14/17 10:55:00 fm	21.282	21.187
565	07/14/17 11:00:00 fm	21.569	21.473
566	07/14/17 11:05:00 fm	21.282	21.282
567	07/14/17 11:10:00 fm	21.473	21.282
568	07/14/17 11:15:00 fm	21.473	21.473
569	07/14/17 11:20:00 fm	21.187	21.091
570	07/14/17 11:25:00 fm	21.091	20.996
571	07/14/17 11:30:00 fm	21.664	21.569
572	07/14/17 11:35:00 fm	22.046	21.760
573	07/14/17 11:40:00 fm	22.238	21.951
574	07/14/17 11:45:00 fm	22.142	21.760
575	07/14/17 11:50:00 fm	21.664	21.473
576	07/14/17 11:55:00 fm	21.473	21.378
577	07/14/17 12:00:00 em	22.238	21.760
578	07/14/17 12:05:00 em	22.046	21.760
579	07/14/17 12:10:00 em	22.525	22.142
580	07/14/17 12:15:00 em	22.333	22.142
581	07/14/17 12:20:00 em	21.855	21.760
582	07/14/17 12:25:00 em	21.760	21.664
583	07/14/17 12:30:00 em	21.664	21.569
584	07/14/17 12:35:00 em	22.429	22.046
585	07/14/17 12:40:00 em	22.333	22.238
586	07/14/17 12:45:00 em	22.621	22.238
587	07/14/17 12:50:00 em	22.333	21.951
588	07/14/17 12:55:00 em	22.046	21.855
589	07/14/17 01:00:00 em	22.238	21.855
590	07/14/17 01:05:00 em	21.760	21.569
591	07/14/17 01:10:00 em	21.664	21.473
592	07/14/17 01:15:00 em	22.238	21.855
593	07/14/17 01:20:00 em	21.855	21.664
594	07/14/17 01:25:00 em	21.378	21.282
595	07/14/17 01:30:00 em	21.951	21.760
596	07/14/17 01:35:00 em	22.812	22.238
597	07/14/17 01:40:00 em	22.908	22.525
598	07/14/17 01:45:00 em	22.908	22.621
599	07/14/17 01:50:00 em	22.333	22.238
600	07/14/17 01:55:00 em	22.525	22.333
601	07/14/17 02:00:00 em	22.429	22.238
602	07/14/17 02:05:00 em	22.812	22.429
603	07/14/17 02:10:00 em	23.292	22.812
604	07/14/17 02:15:00 em	23.100	22.812
605	07/14/17 02:20:00 em	23.196	23.004
606	07/14/17 02:25:00 em	22.717	22.717
607	07/14/17 02:30:00 em	22.525	22.238
608	07/14/17 02:35:00 em	22.717	22.429
609	07/14/17 02:40:00 em	23.196	22.621
610	07/14/17 02:45:00 em	23.100	22.717
611	07/14/17 02:50:00 em	23.484	23.100
612	07/14/17 02:55:00 em	23.581	23.292
613	07/14/17 03:00:00 em	23.773	23.388
614	07/14/17 03:05:00 em	23.966	23.581
615	07/14/17 03:10:00 em	23.966	23.773
616	07/14/17 03:15:00 em	24.255	23.869
617	07/14/17 03:20:00 em	24.255	23.773
618	07/14/17 03:25:00 em	24.255	23.773
619	07/14/17 03:30:00 em	23.773	23.484
620	07/14/17 03:35:00 em	23.388	23.196
621	07/14/17 03:40:00 em	23.677	23.388
622	07/14/17 03:45:00 em	23.388	23.196
623	07/14/17 03:50:00 em	23.484	23.388
624	07/14/17 03:55:00 em	24.062	23.773
625	07/14/17 04:00:00 em	24.062	23.677
626	07/14/17 04:05:00 em	23.869	23.581
627	07/14/17 04:10:00 em	23.484	23.388
628	07/14/17 04:15:00 em	23.292	23.100
629	07/14/17 04:20:00 em	23.100	22.812
630	07/14/17 04:25:00 em	22.812	22.429
631	07/14/17 04:30:00 em	22.717	22.429
632	07/14/17 04:35:00 em	22.621	22.429
633	07/14/17 04:40:00 em	22.525	22.429
634	07/14/17 04:45:00 em	22.429	22.333
635	07/14/17 04:50:00 em	22.429	22.333
636	07/14/17 04:55:00 em	22.429	22.238
637	07/14/17 05:00:00 em	22.429	22.142
638	07/14/17 05:05:00 em	22.142	22.046
639	07/14/17 05:10:00 em	22.046	21.951
640	07/14/17 05:15:00 em	22.046	21.855
641	07/14/17 05:20:00 em	21.951	21.855
642	07/14/17 05:25:00 em	21.951	21.855
643	07/14/17 05:30:00 em	21.951	21.855
644	07/14/17 05:35:00 em	21.855	21.760
645	07/14/17 05:40:00 em	21.855	21.664
646	07/14/17 05:45:00 em	21.855	21.760
647	07/14/17 05:50:00 em	21.760	21.760
648	07/14/17 05:55:00 em	21.760	21.569
649	07/14/17 06:00:00 em	21.760	21.664
650	07/14/17 06:05:00 em	21.855	21.664
651	07/14/17 06:10:00 em	21.760	21.569
652	07/14/17 06:15:00 em	21.569	21.569
653	07/14/17 06:20:00 em	21.664	21.569
654	07/14/17 06:25:00 em	21.664	21.473
655	07/14/17 06:30:00 em	21.569	21.378
656	07/14/17 06:35:00 em	21.569	21.378
657	07/14/17 06:40:00 em	21.569	21.378
658	07/14/17 06:45:00 em	21.569	21.378
659	07/14/17 06:50:00 em	21.473	21.282
660	07/14/17 06:55:00 em	21.378	21.282
661	07/14/17 07:00:00 em	21.378	21.187
662	07/14/17 07:05:00 em	21.282	21.187
663	07/14/17 07:10:00 em	21.282	21.187
664	07/14/17 07:15:00 em	21.282	21.187
665	07/14/17 07:20:00 em	21.187	21.091
666	07/14/17 07:25:00 em	21.187	21.091
667	07/14/17 07:30:00 em	21.091	21.091
668	07/14/17 07:35:00 em	21.091	21.091
669	07/14/17 07:40:00 em	21.091	20.996
670	07/14/17 07:45:00 em	21.091	20.996
671	07/14/17 07:50:00 em	20.996	20.996
672	07/14/17 07:55:00 em	20.996	20.901
673	07/14/17 08:00:00 em	20.901	20.710
674	07/14/17 08:05:00 em	20.901	20.615
675	07/14/17 08:10:00 em	20.805	20.615
676	07/14/17 08:15:00 em	20.615	20.615
677	07/14/17 08:20:00 em	20.519	20.424
678	07/14/17 08:25:00 em	20.615	20.424
679	07/14/17 08:30:00 em	20.615	20.424
680	07/14/17 08:35:00 em	20.615	20.424
681	07/14/17 08:40:00 em	20.424	20.329
682	07/14/17 08:45:00 em	20.424	20.329
683	07/14/17 08:50:00 em	20.519	20.329
684	07/14/17 08:55:00 em	20.424	20.329
685	07/14/17 09:00:00 em	20.424	20.234
686	07/14/17 09:05:00 em	20.424	20.234
687	07/14/17 09:10:00 em	20.424	20.424
688	07/14/17 09:15:00 em	20.329	20.234
689	07/14/17 09:20:00 em	20.329	20.234
690	07/14/17 09:25:00 em	20.329	20.138
691	07/14/17 09:30:00 em	20.424	20.138
692	07/14/17 09:35:00 em	20.519	20.329
693	07/14/17 09:40:00 em	18.331	18.426
694	07/14/17 09:45:00 em	15.951	15.664
695	07/14/17 09:50:00 em	14.996	14.804
696	07/14/17 09:55:00 em	13.654	13.461
697	07/14/17 10:00:00 em	12.110	12.207
698	07/14/17 10:05:00 em	11.139	11.334
699	07/14/17 10:10:00 em	10.553	10.748
700	07/14/17 10:15:00 em	10.161	10.259
701	07/14/17 10:20:00 em	9.768	10.063
702	07/14/17 10:25:00 em	9.571	9.768
703	07/14/17 10:30:00 em	9.373	9.571
704	07/14/17 10:35:00 em	9.275	9.373
705	07/14/17 10:40:00 em	9.077	9.275
706	07/14/17 10:45:00 em	8.978	9.176
707	07/14/17 10:50:00 em	8.879	8.978
708	07/14/17 10:55:00 em	8.680	8.879
709	07/14/17 11:00:00 em	8.581	8.680
710	07/14/17 11:05:00 em	8.382	8.581
711	07/14/17 11:10:00 em	8.282	8.382
712	07/14/17 11:15:00 em	8.082	8.282
713	07/14/17 11:20:00 em	7.983	8.182
714	07/14/17 11:25:00 em	7.882	8.082
715	07/14/17 11:30:00 em	7.882	8.082
716	07/14/17 11:35:00 em	7.782	7.983
717	07/14/17 11:40:00 em	7.782	7.882
718	07/14/17 11:45:00 em	7.682	7.882
719	07/14/17 11:50:00 em	7.582	7.782
720	07/14/17 11:55:00 em	7.481	7.682
721	07/15/17 12:00:00 fm	7.481	7.582
722	07/15/17 12:05:00 fm	7.381	7.582
723	07/15/17 12:10:00 fm	7.280	7.481
724	07/15/17 12:15:00 fm	7.280	7.381
725	07/15/17 12:20:00 fm	7.179	7.381
726	07/15/17 12:25:00 fm	7.079	7.280
727	07/15/17 12:30:00 fm	6.978	7.179
728	07/15/17 12:35:00 fm	6.978	7.179
729	07/15/17 12:40:00 fm	6.978	7.179
730	07/15/17 12:45:00 fm	6.877	7.079
731	07/15/17 12:50:00 fm	6.877	7.079
732	07/15/17 12:55:00 fm	6.775	6.978
733	07/15/17 01:00:00 fm	6.775	6.877
734	07/15/17 01:05:00 fm	6.674	6.877
735	07/15/17 01:10:00 fm	6.573	6.775
736	07/15/17 01:15:00 fm	6.573	6.775
737	07/15/17 01:20:00 fm	6.573	6.674
738	07/15/17 01:25:00 fm	6.573	6.674
739	07/15/17 01:30:00 fm	6.471	6.674
740	07/15/17 01:35:00 fm	6.471	6.674
741	07/15/17 01:40:00 fm	6.471	6.674
742	07/15/17 01:45:00 fm	6.471	6.674
743	07/15/17 01:50:00 fm	6.370	6.674
744	07/15/17 01:55:00 fm	6.471	6.674
745	07/15/17 02:00:00 fm	6.370	6.674
746	07/15/17 02:05:00 fm	6.471	6.674
747	07/15/17 02:10:00 fm	6.573	6.775
748	07/15/17 02:15:00 fm	6.674	6.877
749	07/15/17 02:20:00 fm	6.674	6.877
750	07/15/17 02:25:00 fm	6.775	6.978
751	07/15/17 02:30:00 fm	6.877	6.978
752	07/15/17 02:35:00 fm	6.877	7.079
753	07/15/17 02:40:00 fm	6.877	7.079
754	07/15/17 02:45:00 fm	6.978	7.179
755	07/15/17 02:50:00 fm	7.079	7.179
756	07/15/17 02:55:00 fm	7.079	7.280
757	07/15/17 03:00:00 fm	7.079	7.280
758	07/15/17 03:05:00 fm	7.079	7.280
759	07/15/17 03:10:00 fm	7.079	7.280
760	07/15/17 03:15:00 fm	7.079	7.179
761	07/15/17 03:20:00 fm	6.978	7.079
762	07/15/17 03:25:00 fm	6.877	7.079
763	07/15/17 03:30:00 fm	6.775	6.978
764	07/15/17 03:35:00 fm	6.775	6.978
765	07/15/17 03:40:00 fm	6.775	6.877
766	07/15/17 03:45:00 fm	6.674	6.775
767	07/15/17 03:50:00 fm	6.674	6.775
768	07/15/17 03:55:00 fm	6.674	6.775
769	07/15/17 04:00:00 fm	6.674	6.775
770	07/15/17 04:05:00 fm	6.573	6.775
771	07/15/17 04:10:00 fm	6.573	6.775
772	07/15/17 04:15:00 fm	6.674	6.775
773	07/15/17 04:20:00 fm	6.674	6.775
774	07/15/17 04:25:00 fm	6.674	6.775
775	07/15/17 04:30:00 fm	6.775	6.775
776	07/15/17 04:35:00 fm	6.877	6.877
777	07/15/17 04:40:00 fm	6.978	6.978
778	07/15/17 04:45:00 fm	7.079	6.978
779	07/15/17 04:50:00 fm	7.280	7.079
780	07/15/17 04:55:00 fm	7.381	7.179
781	07/15/17 05:00:00 fm	7.582	7.280
782	07/15/17 05:05:00 fm	7.682	7.381
783	07/15/17 05:10:00 fm	7.782	7.481
784	07/15/17 05:15:00 fm	7.882	7.481
785	07/15/17 05:20:00 fm	8.082	7.582
786	07/15/17 05:25:00 fm	8.082	7.682
787	07/15/17 05:30:00 fm	8.082	7.682
788	07/15/17 05:35:00 fm	8.182	7.682
789	07/15/17 05:40:00 fm	8.282	7.782
790	07/15/17 05:45:00 fm	8.481	7.882
791	07/15/17 05:50:00 fm	8.581	8.082
792	07/15/17 05:55:00 fm	8.680	8.182
793	07/15/17 06:00:00 fm	8.978	8.382
794	07/15/17 06:05:00 fm	9.275	8.680
795	07/15/17 06:10:00 fm	9.571	8.879
796	07/15/17 06:15:00 fm	9.768	9.077
797	07/15/17 06:20:00 fm	9.866	9.176
798	07/15/17 06:25:00 fm	10.063	9.373
799	07/15/17 06:30:00 fm	10.357	9.571
800	07/15/17 06:35:00 fm	10.846	9.965
801	07/15/17 06:40:00 fm	11.431	10.553
802	07/15/17 06:45:00 fm	12.013	11.041
803	07/15/17 06:50:00 fm	12.980	11.722
804	07/15/17 06:55:00 fm	14.421	12.883
805	07/15/17 07:00:00 fm	15.378	13.942
806	07/15/17 07:05:00 fm	15.569	13.942
807	07/15/17 07:10:00 fm	15.760	14.134
808	07/15/17 07:15:00 fm	16.237	14.421
809	07/15/17 07:20:00 fm	16.332	14.517
810	07/15/17 07:25:00 fm	16.523	14.517
811	07/15/17 07:30:00 fm	16.237	14.134
812	07/15/17 07:35:00 fm	15.664	13.846
813	07/15/17 07:40:00 fm	15.282	13.654
814	07/15/17 07:45:00 fm	15.187	13.750
815	07/15/17 07:50:00 fm	14.996	13.558
816	07/15/17 07:55:00 fm	15.569	13.750
817	07/15/17 08:00:00 fm	15.569	14.230
818	07/15/17 08:05:00 fm	17.379	14.517
819	07/15/17 08:10:00 fm	19.758	15.664
820	07/15/17 08:15:00 fm	22.429	16.999
821	07/15/17 08:20:00 fm	24.641	18.045
822	07/15/17 08:25:00 fm	26.292	19.282
823	07/15/17 08:30:00 fm	28.159	20.615
824	07/15/17 08:35:00 fm	29.252	21.473
825	07/15/17 08:40:00 fm	30.457	22.429
826	07/15/17 08:45:00 fm	31.472	23.100
827	07/15/17 08:50:00 fm	31.676	23.388
828	07/15/17 08:55:00 fm	33.014	24.062
829	07/15/17 09:00:00 fm	33.743	24.448
830	07/15/17 09:05:00 fm	34.268	24.835
831	07/15/17 09:10:00 fm	35.649	25.708
832	07/15/17 09:15:00 fm	36.403	26.488
833	07/15/17 09:20:00 fm	38.268	27.567
834	07/15/17 09:25:00 fm	39.389	28.555
835	07/15/17 09:30:00 fm	38.157	27.567
836	07/15/17 09:35:00 fm	35.009	25.902
837	07/15/17 09:40:00 fm	36.295	26.781
838	07/15/17 09:45:00 fm	33.014	25.805
839	07/15/17 09:50:00 fm	30.054	24.835
840	07/15/17 09:55:00 fm	28.953	23.869
841	07/15/17 10:00:00 fm	28.060	23.100
842	07/15/17 10:05:00 fm	26.879	22.142
843	07/15/17 10:10:00 fm	25.416	22.142
844	07/15/17 10:15:00 fm	24.931	21.951
845	07/15/17 10:20:00 fm	24.158	23.484
846	07/15/17 10:25:00 fm	25.416	23.677
847	07/15/17 10:30:00 fm	30.760	25.902
848	07/15/17 10:35:00 fm	33.848	26.390
849	07/15/17 10:40:00 fm	39.502	29.452
850	07/15/17 10:45:00 fm	42.520	31.574
851	07/15/17 10:50:00 fm	44.580	32.911
852	07/15/17 10:55:00 fm	45.956	33.848
853	07/15/17 11:00:00 fm	46.850	34.903
854	07/15/17 11:05:00 fm	47.109	35.115
855	07/15/17 11:10:00 fm	47.109	35.328
856	07/15/17 11:15:00 fm	47.629	35.542
857	07/15/17 11:20:00 fm	47.892	35.971
858	07/15/17 11:25:00 fm	48.288	36.511
859	07/15/17 11:30:00 fm	48.554	36.837
860	07/15/17 11:35:00 fm	46.850	35.649
861	07/15/17 11:40:00 fm	42.164	33.014
862	07/15/17 11:45:00 fm	44.089	33.743
863	07/15/17 11:50:00 fm	42.639	33.118
864	07/15/17 11:55:00 fm	38.938	30.963
865	07/15/17 12:00:00 em	42.046	31.778
866	07/15/17 12:05:00 em	42.046	30.054
867	07/15/17 12:10:00 em	35.756	28.655
868	07/15/17 12:15:00 em	34.058	31.166
869	07/15/17 12:20:00 em	31.268	27.862
870	07/15/17 12:25:00 em	27.961	25.125
871	07/15/17 12:30:00 em	26.292	23.292
872	07/15/17 12:35:00 em	25.610	22.908
873	07/15/17 12:40:00 em	26.683	24.255
874	07/15/17 12:45:00 em	25.319	23.484
875	07/15/17 12:50:00 em	24.158	23.869
876	07/15/17 12:55:00 em	23.581	24.448
877	07/15/17 01:00:00 em	24.062	25.222
878	07/15/17 01:05:00 em	26.585	27.173
879	07/15/17 01:10:00 em	27.468	25.708
880	07/15/17 01:15:00 em	25.513	23.677
881	07/15/17 01:20:00 em	25.319	23.581
882	07/15/17 01:25:00 em	25.222	23.388
883	07/15/17 01:30:00 em	25.222	22.717
884	07/15/17 01:35:00 em	26.781	23.677
885	07/15/17 01:40:00 em	33.535	26.000
886	07/15/17 01:45:00 em	40.300	31.880
887	07/15/17 01:50:00 em	46.465	35.864
888	07/15/17 01:55:00 em	49.360	37.714
889	07/15/17 02:00:00 em	51.014	38.826
890	07/15/17 02:05:00 em	52.293	40.071
891	07/15/17 02:10:00 em	52.727	40.530
892	07/15/17 02:15:00 em	51.863	40.645
893	07/15/17 02:20:00 em	49.905	39.389
894	07/15/17 02:25:00 em	39.050	32.600
895	07/15/17 02:30:00 em	32.704	28.357
896	07/15/17 02:35:00 em	29.252	25.805
897	07/15/17 02:40:00 em	27.862	24.545
898	07/15/17 02:45:00 em	31.166	26.390
899	07/15/17 02:50:00 em	34.796	28.357
900	07/15/17 02:55:00 em	31.778	26.879
901	07/15/17 03:00:00 em	40.992	32.291
902	07/15/17 03:05:00 em	47.629	36.837
903	07/15/17 03:10:00 em	51.014	39.050
904	07/15/17 03:15:00 em	45.201	35.756
905	07/15/17 03:20:00 em	37.274	31.064
906	07/15/17 03:25:00 em	32.497	27.961
907	07/15/17 03:30:00 em	29.252	25.805
908	07/15/17 03:35:00 em	27.370	24.255
909	07/15/17 03:40:00 em	26.488	23.484
910	07/15/17 03:45:00 em	26.097	23.100
911	07/15/17 03:50:00 em	25.805	22.812
912	07/15/17 03:55:00 em	25.319	22.429
913	07/15/17 04:00:00 em	24.835	22.046
914	07/15/17 04:05:00 em	24.738	22.046
915	07/15/17 04:10:00 em	24.738	21.951
916	07/15/17 04:15:00 em	24.738	21.951
917	07/15/17 04:20:00 em	25.416	22.238
918	07/15/17 04:25:00 em	28.456	24.255
919	07/15/17 04:30:00 em	31.574	26.000
920	07/15/17 04:35:00 em	28.456	23.966
921	07/15/17 04:40:00 em	25.125	22.429
922	07/15/17 04:45:00 em	23.100	21.282
923	07/15/17 04:50:00 em	22.333	20.615
924	07/15/17 04:55:00 em	22.621	20.805
925	07/15/17 05:00:00 em	22.908	21.187
926	07/15/17 05:05:00 em	23.196	21.855
927	07/15/17 05:10:00 em	24.158	23.196
928	07/15/17 05:15:00 em	24.351	23.677
929	07/15/17 05:20:00 em	24.255	23.773
930	07/15/17 05:25:00 em	23.966	23.581
931	07/15/17 05:30:00 em	23.484	23.196
932	07/15/17 05:35:00 em	23.004	22.812
933	07/15/17 05:40:00 em	23.004	22.812
934	07/15/17 05:45:00 em	23.196	23.004
935	07/15/17 05:50:00 em	23.388	23.100
936	07/15/17 05:55:00 em	23.484	23.292
937	07/15/17 06:00:00 em	23.677	23.388
938	07/15/17 06:05:00 em	23.869	23.581
939	07/15/17 06:10:00 em	24.062	23.677
940	07/15/17 06:15:00 em	24.158	23.773
941	07/15/17 06:20:00 em	24.351	23.869
942	07/15/17 06:25:00 em	24.351	23.966
943	07/15/17 06:30:00 em	24.351	24.062
944	07/15/17 06:35:00 em	24.351	24.062
945	07/15/17 06:40:00 em	24.448	24.158
946	07/15/17 06:45:00 em	24.448	24.158
947	07/15/17 06:50:00 em	24.545	24.255
948	07/15/17 06:55:00 em	24.545	24.255
949	07/15/17 07:00:00 em	24.641	24.351
950	07/15/17 07:05:00 em	24.738	24.448
951	07/15/17 07:10:00 em	24.738	24.448
952	07/15/17 07:15:00 em	24.835	24.448
953	07/15/17 07:20:00 em	24.931	24.545
954	07/15/17 07:25:00 em	25.028	24.641
955	07/15/17 07:30:00 em	25.125	24.738
956	07/15/17 07:35:00 em	25.222	24.738
957	07/15/17 07:40:00 em	25.319	24.835
958	07/15/17 07:45:00 em	25.319	24.835
959	07/15/17 07:50:00 em	25.319	24.931
960	07/15/17 07:55:00 em	25.416	24.931
961	07/15/17 08:00:00 em	25.416	24.931
962	07/15/17 08:05:00 em	25.416	25.028
963	07/15/17 08:10:00 em	25.416	25.028
964	07/15/17 08:15:00 em	25.416	25.028
965	07/15/17 08:20:00 em	25.416	25.028
966	07/15/17 08:25:00 em	25.319	25.028
967	07/15/17 08:30:00 em	25.319	25.028
968	07/15/17 08:35:00 em	25.319	25.028
969	07/15/17 08:40:00 em	25.319	25.028
970	07/15/17 08:45:00 em	25.319	25.028
971	07/15/17 08:50:00 em	25.319	25.028
972	07/15/17 08:55:00 em	25.319	25.028
973	07/15/17 09:00:00 em	25.222	24.931
974	07/15/17 09:05:00 em	25.222	24.931
975	07/15/17 09:10:00 em	25.222	24.931
976	07/15/17 09:15:00 em	25.222	24.931
977	07/15/17 09:20:00 em	25.222	24.931
978	07/15/17 09:25:00 em	25.222	24.931
979	07/15/17 09:30:00 em	25.125	24.931
980	07/15/17 09:35:00 em	25.125	24.931
981	07/15/17 09:40:00 em	25.125	24.931
982	07/15/17 09:45:00 em	25.125	24.931
983	07/15/17 09:50:00 em	25.125	24.931
984	07/15/17 09:55:00 em	25.125	24.931
985	07/15/17 10:00:00 em	25.125	24.931
986	07/15/17 10:05:00 em	25.125	24.931
987	07/15/17 10:10:00 em	25.125	24.931
988	07/15/17 10:15:00 em	25.125	24.931
989	07/15/17 10:20:00 em	25.125	24.931
990	07/15/17 10:25:00 em	25.125	24.931
991	07/15/17 10:30:00 em	25.028	24.931
992	07/15/17 10:35:00 em	25.125	24.835
993	07/15/17 10:40:00 em	25.028	24.835
994	07/15/17 10:45:00 em	25.028	24.835
995	07/15/17 10:50:00 em	25.028	24.835
996	07/15/17 10:55:00 em	25.028	24.835
997	07/15/17 11:00:00 em	25.028	24.835
998	07/15/17 11:05:00 em	25.028	24.835
999	07/15/17 11:10:00 em	25.028	24.835
1000	07/15/17 11:15:00 em	24.931	24.835
1001	07/15/17 11:20:00 em	24.931	24.835
1002	07/15/17 11:25:00 em	24.931	24.835
1003	07/15/17 11:30:00 em	24.931	24.835
1004	07/15/17 11:35:00 em	24.931	24.835
1005	07/15/17 11:40:00 em	24.931	24.835
1006	07/15/17 11:45:00 em	24.931	24.835
1007	07/15/17 11:50:00 em	24.931	24.835
1008	07/15/17 11:55:00 em	24.931	24.835
1009	07/16/17 12:00:00 fm	24.931	24.835
1010	07/16/17 12:05:00 fm	24.931	24.835
1011	07/16/17 12:10:00 fm	24.931	24.738
1012	07/16/17 12:15:00 fm	24.931	24.738
1013	07/16/17 12:20:00 fm	24.931	24.738
1014	07/16/17 12:25:00 fm	24.931	24.738
1015	07/16/17 12:30:00 fm	24.931	24.738
1016	07/16/17 12:35:00 fm	24.835	24.738
1017	07/16/17 12:40:00 fm	24.835	24.738
1018	07/16/17 12:45:00 fm	24.835	24.738
1019	07/16/17 12:50:00 fm	24.835	24.738
1020	07/16/17 12:55:00 fm	24.835	24.738
1021	07/16/17 01:00:00 fm	24.835	24.738
1022	07/16/17 01:05:00 fm	24.835	24.738
1023	07/16/17 01:10:00 fm	24.835	24.738
1024	07/16/17 01:15:00 fm	24.835	24.738
1025	07/16/17 01:20:00 fm	24.835	24.738
1026	07/16/17 01:25:00 fm	24.835	24.738
1027	07/16/17 01:30:00 fm	24.835	24.738
1028	07/16/17 01:35:00 fm	24.835	24.738
1029	07/16/17 01:40:00 fm	24.835	24.641
1030	07/16/17 01:45:00 fm	24.835	24.641
1031	07/16/17 01:50:00 fm	24.738	24.641
1032	07/16/17 01:55:00 fm	24.738	24.641
1033	07/16/17 02:00:00 fm	24.738	24.641
1034	07/16/17 02:05:00 fm	24.738	24.641
1035	07/16/17 02:10:00 fm	24.738	24.641
1036	07/16/17 02:15:00 fm	24.738	24.641
1037	07/16/17 02:20:00 fm	24.738	24.641
1038	07/16/17 02:25:00 fm	24.738	24.641
1039	07/16/17 02:30:00 fm	24.738	24.641
1040	07/16/17 02:35:00 fm	24.738	24.641
1041	07/16/17 02:40:00 fm	24.738	24.641
1042	07/16/17 02:45:00 fm	24.738	24.545
1043	07/16/17 02:50:00 fm	24.738	24.545
1044	07/16/17 02:55:00 fm	24.738	24.545
1045	07/16/17 03:00:00 fm	24.641	24.545
1046	07/16/17 03:05:00 fm	24.641	24.545
1047	07/16/17 03:10:00 fm	24.641	24.545
1048	07/16/17 03:15:00 fm	24.641	24.545
1049	07/16/17 03:20:00 fm	24.641	24.545
1050	07/16/17 03:25:00 fm	24.641	24.545
1051	07/16/17 03:30:00 fm	24.641	24.545
1052	07/16/17 03:35:00 fm	24.641	24.545
1053	07/16/17 03:40:00 fm	24.641	24.545
1054	07/16/17 03:45:00 fm	24.545	24.545
1055	07/16/17 03:50:00 fm	24.641	24.448
1056	07/16/17 03:55:00 fm	24.641	24.448
1057	07/16/17 04:00:00 fm	24.545	24.448
1058	07/16/17 04:05:00 fm	24.545	24.448
1059	07/16/17 04:10:00 fm	24.545	24.448
1060	07/16/17 04:15:00 fm	24.545	24.448
1061	07/16/17 04:20:00 fm	24.545	24.448
1062	07/16/17 04:25:00 fm	24.545	24.448
1063	07/16/17 04:30:00 fm	24.545	24.448
1064	07/16/17 04:35:00 fm	24.545	24.448
1065	07/16/17 04:40:00 fm	24.545	24.448
1066	07/16/17 04:45:00 fm	24.545	24.351
1067	07/16/17 04:50:00 fm	24.448	24.351
1068	07/16/17 04:55:00 fm	24.448	24.351
1069	07/16/17 05:00:00 fm	24.448	24.351
1070	07/16/17 05:05:00 fm	24.448	24.351
1071	07/16/17 05:10:00 fm	24.448	24.351
1072	07/16/17 05:15:00 fm	24.448	24.351
1073	07/16/17 05:20:00 fm	24.448	24.351
1074	07/16/17 05:25:00 fm	24.448	24.351
1075	07/16/17 05:30:00 fm	24.448	24.351
1076	07/16/17 05:35:00 fm	24.448	24.351
1077	07/16/17 05:40:00 fm	24.448	24.351
1078	07/16/17 05:45:00 fm	24.448	24.351
1079	07/16/17 05:50:00 fm	24.448	24.255
1080	07/16/17 05:55:00 fm	24.448	24.255
1081	07/16/17 06:00:00 fm	24.351	24.255
1082	07/16/17 06:05:00 fm	24.351	24.255
1083	07/16/17 06:10:00 fm	24.351	24.255
1084	07/16/17 06:15:00 fm	24.351	24.255
1085	07/16/17 06:20:00 fm	24.351	24.255
1086	07/16/17 06:25:00 fm	24.351	24.255
1087	07/16/17 06:30:00 fm	24.351	24.255
1088	07/16/17 06:35:00 fm	24.351	24.255
1089	07/16/17 06:40:00 fm	24.351	24.255
1090	07/16/17 06:45:00 fm	24.351	24.255
1091	07/16/17 06:50:00 fm	24.351	24.255
1092	07/16/17 06:55:00 fm	24.351	24.255
1093	07/16/17 07:00:00 fm	24.351	24.255
1094	07/16/17 07:05:00 fm	24.351	24.255
1095	07/16/17 07:10:00 fm	24.351	24.255
1096	07/16/17 07:15:00 fm	24.351	24.255
1097	07/16/17 07:20:00 fm	24.351	24.255
1098	07/16/17 07:25:00 fm	24.351	24.255
1099	07/16/17 07:30:00 fm	24.351	24.255
1100	07/16/17 07:35:00 fm	24.351	24.255
1101	07/16/17 07:40:00 fm	24.351	24.255
1102	07/16/17 07:45:00 fm	24.351	24.255
1103	07/16/17 07:50:00 fm	24.351	24.255
1104	07/16/17 07:55:00 fm	24.351	24.255
1105	07/16/17 08:00:00 fm	24.351	24.255
1106	07/16/17 08:05:00 fm	24.351	24.255
1107	07/16/17 08:10:00 fm	24.351	24.255
1108	07/16/17 08:15:00 fm	24.351	24.255
1109	07/16/17 08:20:00 fm	24.351	24.255
1110	07/16/17 08:25:00 fm	24.351	24.255
1111	07/16/17 08:30:00 fm	24.351	24.255
1112	07/16/17 08:35:00 fm	24.351	24.255
1113	07/16/17 08:40:00 fm	24.351	24.255
1114	07/16/17 08:45:00 fm	24.448	24.255
1115	07/16/17 08:50:00 fm	24.448	24.255
1116	07/16/17 08:55:00 fm	24.351	24.255
1117	07/16/17 09:00:00 fm	24.351	24.255
1118	07/16/17 09:05:00 fm	24.448	24.255
1119	07/16/17 09:10:00 fm	24.351	24.255
1120	07/16/17 09:15:00 fm	24.351	24.255
1121	07/16/17 09:20:00 fm	24.448	24.255
1122	07/16/17 09:25:00 fm	24.351	24.255
1123	07/16/17 09:30:00 fm	24.448	24.255
1124	07/16/17 09:35:00 fm	24.448	24.255
1125	07/16/17 09:40:00 fm	24.448	24.255
1126	07/16/17 09:45:00 fm	24.448	24.255
1127	07/16/17 09:50:00 fm	24.448	24.255
1128	07/16/17 09:55:00 fm	24.448	24.255
1129	07/16/17 10:00:00 fm	24.448	24.255
1130	07/16/17 10:05:00 fm	24.448	24.255
1131	07/16/17 10:10:00 fm	24.448	24.351
1132	07/16/17 10:15:00 fm	24.448	24.351
1133	07/16/17 10:20:00 fm	24.545	24.351
1134	07/16/17 10:25:00 fm	24.545	24.351
1135	07/16/17 10:30:00 fm	24.545	24.351
1136	07/16/17 10:35:00 fm	24.545	24.351
1137	07/16/17 10:40:00 fm	24.545	24.351
1138	07/16/17 10:45:00 fm	24.545	24.351
1139	07/16/17 10:50:00 fm	24.545	24.351
1140	07/16/17 10:55:00 fm	24.545	24.351
1141	07/16/17 11:00:00 fm	24.545	24.351
1142	07/16/17 11:05:00 fm	24.545	24.351
1143	07/16/17 11:10:00 fm	24.545	24.351
1144	07/16/17 11:15:00 fm	24.545	24.448
1145	07/16/17 11:20:00 fm	24.545	24.448
1146	07/16/17 11:25:00 fm	24.641	24.448
1147	07/16/17 11:30:00 fm	24.545	24.448
1148	07/16/17 11:35:00 fm	24.641	24.448
1149	07/16/17 11:40:00 fm	24.641	24.448
1150	07/16/17 11:45:00 fm	24.641	24.448
1151	07/16/17 11:50:00 fm	24.641	24.448
1152	07/16/17 11:55:00 fm	24.641	24.448
1153	07/16/17 12:00:00 em	24.641	24.448
1154	07/16/17 12:05:00 em	24.641	24.448
1155	07/16/17 12:10:00 em	24.641	24.448
1156	07/16/17 12:15:00 em	24.641	24.448
1157	07/16/17 12:20:00 em	24.738	24.545
1158	07/16/17 12:25:00 em	24.738	24.545
1159	07/16/17 12:30:00 em	24.738	24.545
1160	07/16/17 12:35:00 em	24.738	24.545
1161	07/16/17 12:40:00 em	24.738	24.545
1162	07/16/17 12:45:00 em	24.738	24.545
1163	07/16/17 12:50:00 em	25.028	24.641
1164	07/16/17 12:55:00 em	25.805	25.125
1165	07/16/17 01:00:00 em	25.902	25.513
1166	07/16/17 01:05:00 em	25.319	25.416
1167	07/16/17 01:10:00 em	24.738	25.028
1168	07/16/17 01:15:00 em	24.062	24.448
1169	07/16/17 01:20:00 em	23.484	23.966
1170	07/16/17 01:25:00 em	23.004	23.388
1171	07/16/17 01:30:00 em	22.429	22.908
1172	07/16/17 01:35:00 em	22.046	22.525
1173	07/16/17 01:40:00 em	21.664	22.142
1174	07/16/17 01:45:00 em	21.378	21.855
1175	07/16/17 01:50:00 em	21.760	21.855
1176	07/16/17 01:55:00 em	21.760	21.951
1177	07/16/17 02:00:00 em	21.187	21.569
1178	07/16/17 02:05:00 em	20.710	21.187
1179	07/16/17 02:10:00 em	20.424	20.805
1180	07/16/17 02:15:00 em	20.138	20.519
1181	07/16/17 02:20:00 em	19.948	20.234
1182	07/16/17 02:25:00 em	19.948	20.138
1183	07/16/17 02:30:00 em	20.424	20.329
1184	07/16/17 02:35:00 em	20.329	20.234
1185	07/16/17 02:40:00 em	20.234	20.043
1186	07/16/17 02:45:00 em	20.043	19.948
1187	07/16/17 02:50:00 em	19.948	19.853
1188	07/16/17 02:55:00 em	19.948	19.853
1189	07/16/17 03:00:00 em	19.948	19.758
1190	07/16/17 03:05:00 em	19.948	19.758
1191	07/16/17 03:10:00 em	19.948	19.758
1192	07/16/17 03:15:00 em	20.234	20.043
1193	07/16/17 03:20:00 em	19.948	19.853
1194	07/16/17 03:25:00 em	19.948	19.853
1195	07/16/17 03:30:00 em	19.948	19.853
1196	07/16/17 03:35:00 em	19.948	19.853
1197	07/16/17 03:40:00 em	19.948	19.853
1198	07/16/17 03:45:00 em	20.043	19.948
1199	07/16/17 03:50:00 em	20.043	19.948
1200	07/16/17 03:55:00 em	20.043	19.948
1201	07/16/17 04:00:00 em	20.138	19.948
1202	07/16/17 04:05:00 em	20.138	20.043
1203	07/16/17 04:10:00 em	20.138	20.043
1204	07/16/17 04:15:00 em	20.138	20.043
1205	07/16/17 04:20:00 em	20.234	20.138
1206	07/16/17 04:25:00 em	20.234	20.138
1207	07/16/17 04:30:00 em	21.091	20.901
1208	07/16/17 04:35:00 em	22.429	22.238
1209	07/16/17 04:40:00 em	22.812	22.717
1210	07/16/17 04:45:00 em	22.908	22.812
1211	07/16/17 04:50:00 em	22.908	22.812
1212	07/16/17 04:55:00 em	23.004	22.812
1213	07/16/17 05:00:00 em	23.004	22.908
1214	07/16/17 05:05:00 em	23.004	22.908
1215	07/16/17 05:10:00 em	23.004	22.908
1216	07/16/17 05:15:00 em	23.004	22.908
1217	07/16/17 05:20:00 em	23.004	22.908
1218	07/16/17 05:25:00 em	23.100	22.908
1219	07/16/17 05:30:00 em	24.062	23.869
1220	07/16/17 05:35:00 em	25.416	25.222
1221	07/16/17 05:40:00 em	25.902	25.708
1222	07/16/17 05:45:00 em	26.000	25.805
1223	07/16/17 05:50:00 em	26.000	25.805
1224	07/16/17 05:55:00 em	26.000	25.805
1225	07/16/17 06:00:00 em	25.902	25.805
1226	07/16/17 06:05:00 em	25.902	25.805
1227	07/16/17 06:10:00 em	25.902	25.805
1228	07/16/17 06:15:00 em	25.902	25.805
1229	07/16/17 06:20:00 em	25.902	25.805
1230	07/16/17 06:25:00 em	25.902	25.805
1231	07/16/17 06:30:00 em	25.902	25.805
1232	07/16/17 06:35:00 em	22.525	22.429
1233	07/16/17 06:40:00 em	20.901	20.901
1234	07/16/17 06:45:00 em	20.519	20.424
1235	07/16/17 06:50:00 em	20.615	20.424
1236	07/16/17 06:55:00 em	20.805	20.615
1237	07/16/17 07:00:00 em	21.091	20.805
1238	07/16/17 07:05:00 em	21.282	20.996
1239	07/16/17 07:10:00 em	21.473	21.091
1240	07/16/17 07:15:00 em	21.664	21.187
1241	07/16/17 07:20:00 em	21.760	21.282
1242	07/16/17 07:25:00 em	21.855	21.378
1243	07/16/17 07:30:00 em	21.951	21.378
1244	07/16/17 07:35:00 em	21.951	21.473
1245	07/16/17 07:40:00 em	21.951	21.569
1246	07/16/17 07:45:00 em	22.046	21.569
1247	07/16/17 07:50:00 em	22.046	21.664
1248	07/16/17 07:55:00 em	22.142	21.760
1249	07/16/17 08:00:00 em	22.142	21.855
1250	07/16/17 08:05:00 em	22.238	22.046
1251	07/16/17 08:10:00 em	22.333	22.142
1252	07/16/17 08:15:00 em	22.333	22.238
1253	07/16/17 08:20:00 em	22.429	22.333
1254	07/16/17 08:25:00 em	22.525	22.429
1255	07/16/17 08:30:00 em	22.621	22.525
1256	07/16/17 08:35:00 em	22.717	22.621
1257	07/16/17 08:40:00 em	22.717	22.717
1258	07/16/17 08:45:00 em	22.812	22.717
1259	07/16/17 08:50:00 em	22.908	22.812
1260	07/16/17 08:55:00 em	22.908	22.908
1261	07/16/17 09:00:00 em	23.004	23.004
1262	07/16/17 09:05:00 em	23.100	23.004
1263	07/16/17 09:10:00 em	23.100	23.100
1264	07/16/17 09:15:00 em	23.196	23.100
1265	07/16/17 09:20:00 em	23.196	23.196
1266	07/16/17 09:25:00 em	23.292	23.196
1267	07/16/17 09:30:00 em	23.292	23.292
1268	07/16/17 09:35:00 em	23.388	23.292
1269	07/16/17 09:40:00 em	23.388	23.292
1270	07/16/17 09:45:00 em	23.484	23.388
1271	07/16/17 09:50:00 em	23.484	23.388
1272	07/16/17 09:55:00 em	23.484	23.484
1273	07/16/17 10:00:00 em	23.581	23.484
1274	07/16/17 10:05:00 em	23.581	23.484
1275	07/16/17 10:10:00 em	23.581	23.484
1276	07/16/17 10:15:00 em	23.677	23.581
1277	07/16/17 10:20:00 em	23.677	23.581
1278	07/16/17 10:25:00 em	23.677	23.581
1279	07/16/17 10:30:00 em	23.677	23.581
1280	07/16/17 10:35:00 em	23.773	23.677
1281	07/16/17 10:40:00 em	23.773	23.677
1282	07/16/17 10:45:00 em	23.773	23.677
1283	07/16/17 10:50:00 em	23.773	23.677
1284	07/16/17 10:55:00 em	23.773	23.677
1285	07/16/17 11:00:00 em	23.773	23.677
1286	07/16/17 11:05:00 em	23.869	23.677
1287	07/16/17 11:10:00 em	23.869	23.773
1288	07/16/17 11:15:00 em	23.869	23.773
1289	07/16/17 11:20:00 em	23.869	23.773
1290	07/16/17 11:25:00 em	23.869	23.773
1291	07/16/17 11:30:00 em	23.869	23.773
1292	07/16/17 11:35:00 em	23.966	23.773
1293	07/16/17 11:40:00 em	23.966	23.773
1294	07/16/17 11:45:00 em	23.966	23.773
1295	07/16/17 11:50:00 em	23.966	23.773
1296	07/16/17 11:55:00 em	23.966	23.869
1297	07/17/17 12:00:00 fm	23.966	23.869
1298	07/17/17 12:05:00 fm	23.966	23.869
1299	07/17/17 12:10:00 fm	23.966	23.869
1300	07/17/17 12:15:00 fm	23.966	23.869
1301	07/17/17 12:20:00 fm	23.966	23.869
1302	07/17/17 12:25:00 fm	23.966	23.869
1303	07/17/17 12:30:00 fm	23.966	23.869
1304	07/17/17 12:35:00 fm	23.966	23.869
1305	07/17/17 12:40:00 fm	23.966	23.869
1306	07/17/17 12:45:00 fm	23.966	23.869
1307	07/17/17 12:50:00 fm	23.966	23.869
1308	07/17/17 12:55:00 fm	24.062	23.869
1309	07/17/17 01:00:00 fm	24.062	23.869
1310	07/17/17 01:05:00 fm	23.966	23.869
1311	07/17/17 01:10:00 fm	23.966	23.869
1312	07/17/17 01:15:00 fm	23.966	23.869
1313	07/17/17 01:20:00 fm	23.966	23.869
1314	07/17/17 01:25:00 fm	23.966	23.869
1315	07/17/17 01:30:00 fm	23.966	23.869
1316	07/17/17 01:35:00 fm	23.966	23.773
1317	07/17/17 01:40:00 fm	23.966	23.773
1318	07/17/17 01:45:00 fm	23.966	23.773
1319	07/17/17 01:50:00 fm	23.966	23.773
1320	07/17/17 01:55:00 fm	23.966	23.773
1321	07/17/17 02:00:00 fm	23.966	23.773
1322	07/17/17 02:05:00 fm	23.966	23.773
1323	07/17/17 02:10:00 fm	23.966	23.773
1324	07/17/17 02:15:00 fm	23.966	23.773
1325	07/17/17 02:20:00 fm	23.966	23.773
1326	07/17/17 02:25:00 fm	23.966	23.773
1327	07/17/17 02:30:00 fm	23.966	23.773
1328	07/17/17 02:35:00 fm	23.966	23.773
1329	07/17/17 02:40:00 fm	23.966	23.773
1330	07/17/17 02:45:00 fm	23.966	23.773
1331	07/17/17 02:50:00 fm	23.966	23.773
1332	07/17/17 02:55:00 fm	23.869	23.773
1333	07/17/17 03:00:00 fm	23.966	23.773
1334	07/17/17 03:05:00 fm	23.966	23.773
1335	07/17/17 03:10:00 fm	23.869	23.773
1336	07/17/17 03:15:00 fm	23.869	23.773
1337	07/17/17 03:20:00 fm	23.869	23.677
1338	07/17/17 03:25:00 fm	23.869	23.677
1339	07/17/17 03:30:00 fm	23.869	23.677
1340	07/17/17 03:35:00 fm	23.869	23.677
1341	07/17/17 03:40:00 fm	23.869	23.677
1342	07/17/17 03:45:00 fm	23.869	23.677
1343	07/17/17 03:50:00 fm	23.869	23.677
1344	07/17/17 03:55:00 fm	23.869	23.677
1345	07/17/17 04:00:00 fm	23.869	23.677
1346	07/17/17 04:05:00 fm	23.869	23.677
1347	07/17/17 04:10:00 fm	23.869	23.677
1348	07/17/17 04:15:00 fm	23.869	23.677
1349	07/17/17 04:20:00 fm	23.869	23.677
1350	07/17/17 04:25:00 fm	23.869	23.677
1351	07/17/17 04:30:00 fm	23.773	23.677
1352	07/17/17 04:35:00 fm	23.773	23.581
1353	07/17/17 04:40:00 fm	23.773	23.677
1354	07/17/17 04:45:00 fm	23.773	23.677
1355	07/17/17 04:50:00 fm	23.773	23.581
1356	07/17/17 04:55:00 fm	23.773	23.581
1357	07/17/17 05:00:00 fm	23.773	23.581
1358	07/17/17 05:05:00 fm	23.773	23.581
1359	07/17/17 05:10:00 fm	23.773	23.581
1360	07/17/17 05:15:00 fm	23.773	23.581
1361	07/17/17 05:20:00 fm	23.773	23.581
1362	07/17/17 05:25:00 fm	23.773	23.581
1363	07/17/17 05:30:00 fm	23.773	23.581
1364	07/17/17 05:35:00 fm	23.773	23.581
1365	07/17/17 05:40:00 fm	23.773	23.581
1366	07/17/17 05:45:00 fm	23.773	23.581
1367	07/17/17 05:50:00 fm	23.773	23.581
1368	07/17/17 05:55:00 fm	23.773	23.581
1369	07/17/17 06:00:00 fm	23.773	23.581
1370	07/17/17 06:05:00 fm	23.773	23.581
1371	07/17/17 06:10:00 fm	23.677	23.581
1372	07/17/17 06:15:00 fm	23.773	23.581
1373	07/17/17 06:20:00 fm	23.677	23.581
1374	07/17/17 06:25:00 fm	23.677	23.581
1375	07/17/17 06:30:00 fm	23.677	23.581
1376	07/17/17 06:35:00 fm	23.677	23.484
1377	07/17/17 06:40:00 fm	23.677	23.484
1378	07/17/17 06:45:00 fm	23.677	23.484
1379	07/17/17 06:50:00 fm	23.677	23.484
1380	07/17/17 06:55:00 fm	23.677	23.484
1381	07/17/17 07:00:00 fm	23.677	23.484
1382	07/17/17 07:05:00 fm	23.677	23.484
1383	07/17/17 07:10:00 fm	23.677	23.484
1384	07/17/17 07:15:00 fm	23.677	23.484
1385	07/17/17 07:20:00 fm	23.677	23.484
1386	07/17/17 07:25:00 fm	23.677	23.484
1387	07/17/17 07:30:00 fm	23.677	23.484
1388	07/17/17 07:35:00 fm	23.581	23.484
1389	07/17/17 07:40:00 fm	23.677	23.484
1390	07/17/17 07:45:00 fm	23.581	23.484
1391	07/17/17 07:50:00 fm	23.581	23.484
1392	07/17/17 07:55:00 fm	23.581	23.388
1393	07/17/17 08:00:00 fm	23.581	23.388
1394	07/17/17 08:05:00 fm	23.581	23.388
1395	07/17/17 08:10:00 fm	23.581	23.388
1396	07/17/17 08:15:00 fm	23.581	23.388
1397	07/17/17 08:20:00 fm	23.581	23.388
1398	07/17/17 08:25:00 fm	23.581	23.388
1399	07/17/17 08:30:00 fm	23.484	23.292
1400	07/17/17 08:35:00 fm	23.484	23.292
1401	07/17/17 08:40:00 fm	23.484	23.292
1402	07/17/17 08:45:00 fm	23.484	23.292
1403	07/17/17 08:50:00 fm	23.484	23.292
1404	07/17/17 08:55:00 fm	23.484	23.196
1405	07/17/17 09:00:00 fm	23.484	23.100
1406	07/17/17 09:05:00 fm	23.388	23.004
1407	07/17/17 09:10:00 fm	23.292	22.812
1408	07/17/17 09:15:00 fm	23.196	22.621
1409	07/17/17 09:20:00 fm	23.100	22.525
1410	07/17/17 09:25:00 fm	22.908	22.333
1411	07/17/17 09:30:00 fm	22.717	22.238
1412	07/17/17 09:35:00 fm	22.621	22.142
1413	07/17/17 09:40:00 fm	22.429	22.046
1414	07/17/17 09:45:00 fm	22.333	22.046
1415	07/17/17 09:50:00 fm	22.238	21.951
1416	07/17/17 09:55:00 fm	22.238	21.951
1417	07/17/17 10:00:00 fm	22.142	21.951
1418	07/17/17 10:05:00 fm	22.142	21.951
1419	07/17/17 10:10:00 fm	22.142	21.951
1420	07/17/17 10:15:00 fm	22.142	21.951
1421	07/17/17 10:20:00 fm	22.142	21.951
1422	07/17/17 10:25:00 fm	22.142	21.951
1423	07/17/17 10:30:00 fm	22.142	22.046
1424	07/17/17 10:35:00 fm	22.142	22.046
1425	07/17/17 10:40:00 fm	22.142	22.046
1426	07/17/17 10:45:00 fm	22.142	22.046
1427	07/17/17 10:50:00 fm	22.142	22.046
1428	07/17/17 10:55:00 fm	22.142	22.046
1429	07/17/17 11:00:00 fm	22.238	22.046
1430	07/17/17 11:05:00 fm	22.238	22.142
1431	07/17/17 11:10:00 fm	22.238	22.142
1432	07/17/17 11:15:00 fm	22.238	22.142
1433	07/17/17 11:20:00 fm	22.238	22.142
1434	07/17/17 11:25:00 fm	22.238	22.142
1435	07/17/17 11:30:00 fm	22.238	22.142
1436	07/17/17 11:35:00 fm	22.333	22.238
1437	07/17/17 11:40:00 fm	22.333	22.238
1438	07/17/17 11:45:00 fm	22.333	22.238
1439	07/17/17 11:50:00 fm	22.333	22.238
1440	07/17/17 11:55:00 fm	22.333	22.238
1441	07/17/17 12:00:00 em	22.333	22.238
1442	07/17/17 12:05:00 em	22.429	22.238
1443	07/17/17 12:10:00 em	22.429	22.333
1444	07/17/17 12:15:00 em	22.429	22.333
1445	07/17/17 12:20:00 em	22.429	22.333
1446	07/17/17 12:25:00 em	22.429	22.333
1447	07/17/17 12:30:00 em	22.429	22.333
1448	07/17/17 12:35:00 em	22.429	22.333
1449	07/17/17 12:40:00 em	22.429	22.333
1450	07/17/17 12:45:00 em	22.525	22.333
1451	07/17/17 12:50:00 em	22.525	22.333
1452	07/17/17 12:55:00 em	22.525	22.429
1453	07/17/17 01:00:00 em	22.525	22.429
1454	07/17/17 01:05:00 em	22.525	22.429
1455	07/17/17 01:10:00 em	22.525	22.429
1456	07/17/17 01:15:00 em	22.525	22.429
1457	07/17/17 01:20:00 em	22.525	22.429
1458	07/17/17 01:25:00 em	22.525	22.429
1459	07/17/17 01:30:00 em	22.621	22.525
1460	07/17/17 01:35:00 em	22.621	22.525
1461	07/17/17 01:40:00 em	22.621	22.525
1462	07/17/17 01:45:00 em	22.621	22.525
1463	07/17/17 01:50:00 em	22.717	22.525
1464	07/17/17 01:55:00 em	22.717	22.525
1465	07/17/17 02:00:00 em	22.717	22.621
1466	07/17/17 02:05:00 em	22.717	22.621
1467	07/17/17 02:10:00 em	22.717	22.621
1468	07/17/17 02:15:00 em	22.812	22.621
1469	07/17/17 02:20:00 em	22.812	22.621
1470	07/17/17 02:25:00 em	22.812	22.621
1471	07/17/17 02:30:00 em	22.812	22.717
1472	07/17/17 02:35:00 em	22.812	22.717
1473	07/17/17 02:40:00 em	22.812	22.717
1474	07/17/17 02:45:00 em	22.908	22.717
1475	07/17/17 02:50:00 em	22.908	22.717
1476	07/17/17 02:55:00 em	22.908	22.717
1477	07/17/17 03:00:00 em	22.908	22.717
1478	07/17/17 03:05:00 em	22.908	22.812
1479	07/17/17 03:10:00 em	22.908	22.812
1480	07/17/17 03:15:00 em	22.908	22.812
1481	07/17/17 03:20:00 em	23.004	22.812
1482	07/17/17 03:25:00 em	23.004	22.812
1483	07/17/17 03:30:00 em	23.004	22.812
1484	07/17/17 03:35:00 em	23.004	22.812
1485	07/17/17 03:40:00 em	23.004	22.812
1486	07/17/17 03:45:00 em	23.004	22.908
1487	07/17/17 03:50:00 em	23.004	22.908
1488	07/17/17 03:55:00 em	23.004	22.908
1489	07/17/17 04:00:00 em	23.004	22.908
1490	07/17/17 04:05:00 em	23.100	22.908
1491	07/17/17 04:10:00 em	23.100	22.908
1492	07/17/17 04:15:00 em	23.100	22.908
1493	07/17/17 04:20:00 em	23.100	22.908
1494	07/17/17 04:25:00 em	23.100	22.908
1495	07/17/17 04:30:00 em	23.100	22.908
1496	07/17/17 04:35:00 em	23.100	22.908
1497	07/17/17 04:40:00 em	23.100	22.908
1498	07/17/17 04:45:00 em	23.100	23.004
1499	07/17/17 04:50:00 em	23.100	23.004
1500	07/17/17 04:55:00 em	23.100	23.004
1501	07/17/17 05:00:00 em	23.100	23.004
1502	07/17/17 05:05:00 em	23.196	23.004
1503	07/17/17 05:10:00 em	23.196	23.100
1504	07/17/17 05:15:00 em	23.196	23.100
1505	07/17/17 05:20:00 em	23.292	23.196
1506	07/17/17 05:25:00 em	23.292	23.196
1507	07/17/17 05:30:00 em	23.292	23.292
1508	07/17/17 05:35:00 em	23.388	23.196
1509	07/17/17 05:40:00 em	21.951	21.282

## Sheet: Raft5
Raft5
#	Date Time, GMT+02:00	Temp, °C (LGR S/N: 20160557, SEN S/N: 20160557)	Temp, °C (LGR S/N: 20160556, SEN S/N: 20160556)
1	07/12/17 12:00:00 em	21.760	22.908
2	07/12/17 12:05:00 em	22.525	22.812
3	07/12/17 12:10:00 em	22.908	22.812
4	07/12/17 12:15:00 em	23.388	22.717
5	07/12/17 12:20:00 em	24.158	22.717
6	07/12/17 12:25:00 em	24.255	22.621
7	07/12/17 12:30:00 em	24.158	23.966
8	07/12/17 12:35:00 em	24.062	24.738
9	07/12/17 12:40:00 em	23.581	24.062
10	07/12/17 12:45:00 em	23.388	23.869
11	07/12/17 12:50:00 em	23.100	29.752
12	07/12/17 12:55:00 em	22.333	26.000
13	07/12/17 01:00:00 em	21.664	24.062
14	07/12/17 01:05:00 em	21.282	23.484
15	07/12/17 01:10:00 em	20.710	20.138
16	07/12/17 01:15:00 em	21.282	21.187
17	07/12/17 01:20:00 em	20.901	21.473
18	07/12/17 01:25:00 em	20.138	20.996
19	07/12/17 01:30:00 em	19.758	18.331
20	07/12/17 01:35:00 em	19.853	19.092
21	07/12/17 01:40:00 em	19.662	19.377
22	07/12/17 01:45:00 em	19.948	19.948
23	07/12/17 01:50:00 em	20.615	20.519
24	07/12/17 01:55:00 em	21.282	21.187
25	07/12/17 02:00:00 em	22.525	22.046
26	07/12/17 02:05:00 em	23.484	20.710
27	07/12/17 02:10:00 em	24.255	21.855
28	07/12/17 02:15:00 em	24.641	22.717
29	07/12/17 02:20:00 em	24.448	23.100
30	07/12/17 02:25:00 em	24.545	23.581
31	07/12/17 02:30:00 em	24.158	23.388
32	07/12/17 02:35:00 em	23.773	23.196
33	07/12/17 02:40:00 em	23.100	22.525
34	07/12/17 02:45:00 em	22.525	22.046
35	07/12/17 02:50:00 em	21.951	21.569
36	07/12/17 02:55:00 em	21.473	21.187
37	07/12/17 03:00:00 em	21.091	20.805
38	07/12/17 03:05:00 em	20.805	20.615
39	07/12/17 03:10:00 em	20.710	20.234
40	07/12/17 03:15:00 em	20.234	19.758
41	07/12/17 03:20:00 em	20.043	19.472
42	07/12/17 03:25:00 em	20.138	19.567
43	07/12/17 03:30:00 em	20.234	19.758
44	07/12/17 03:35:00 em	20.424	19.853
45	07/12/17 03:40:00 em	20.424	19.758
46	07/12/17 03:45:00 em	20.805	20.519
47	07/12/17 03:50:00 em	21.091	21.187
48	07/12/17 03:55:00 em	21.282	21.473
49	07/12/17 04:00:00 em	21.569	21.760
50	07/12/17 04:05:00 em	21.760	21.951
51	07/12/17 04:10:00 em	21.855	22.238
52	07/12/17 04:15:00 em	22.046	22.333
53	07/12/17 04:20:00 em	22.142	22.429
54	07/12/17 04:25:00 em	22.238	22.525
55	07/12/17 04:30:00 em	22.333	22.621
56	07/12/17 04:35:00 em	22.429	22.717
57	07/12/17 04:40:00 em	22.429	22.717
58	07/12/17 04:45:00 em	22.525	22.717
59	07/12/17 04:50:00 em	22.525	22.812
60	07/12/17 04:55:00 em	22.621	22.812
61	07/12/17 05:00:00 em	22.621	22.812
62	07/12/17 05:05:00 em	22.621	22.812
63	07/12/17 05:10:00 em	22.621	22.812
64	07/12/17 05:15:00 em	22.717	22.812
65	07/12/17 05:20:00 em	22.717	22.908
66	07/12/17 05:25:00 em	22.812	23.388
67	07/12/17 05:30:00 em	23.292	23.581
68	07/12/17 05:35:00 em	23.292	23.677
69	07/12/17 05:40:00 em	23.196	23.581
70	07/12/17 05:45:00 em	23.100	23.388
71	07/12/17 05:50:00 em	23.004	23.292
72	07/12/17 05:55:00 em	22.908	23.100
73	07/12/17 06:00:00 em	22.717	22.812
74	07/12/17 06:05:00 em	22.621	22.812
75	07/12/17 06:10:00 em	22.525	22.812
76	07/12/17 06:15:00 em	22.525	22.908
77	07/12/17 06:20:00 em	22.621	23.004
78	07/12/17 06:25:00 em	22.717	23.100
79	07/12/17 06:30:00 em	22.908	23.196
80	07/12/17 06:35:00 em	23.004	23.292
81	07/12/17 06:40:00 em	23.004	23.292
82	07/12/17 06:45:00 em	23.100	23.292
83	07/12/17 06:50:00 em	23.196	23.292
84	07/12/17 06:55:00 em	23.196	23.196
85	07/12/17 07:00:00 em	23.100	23.196
86	07/12/17 07:05:00 em	23.100	23.292
87	07/12/17 07:10:00 em	23.196	23.388
88	07/12/17 07:15:00 em	23.196	23.484
89	07/12/17 07:20:00 em	23.196	23.581
90	07/12/17 07:25:00 em	23.292	23.581
91	07/12/17 07:30:00 em	23.388	19.282
92	07/12/17 07:35:00 em	23.484	17.665
93	07/12/17 07:40:00 em	23.581	17.189
94	07/12/17 07:45:00 em	23.677	16.999
95	07/12/17 07:50:00 em	23.773	16.903
96	07/12/17 07:55:00 em	23.869	20.710
97	07/12/17 08:00:00 em	23.966	22.333
98	07/12/17 08:05:00 em	23.966	23.966
99	07/12/17 08:10:00 em	24.062	24.158
100	07/12/17 08:15:00 em	24.062	24.062
101	07/12/17 08:20:00 em	23.869	23.869
102	07/12/17 08:25:00 em	23.677	23.484
103	07/12/17 08:30:00 em	23.388	23.196
104	07/12/17 08:35:00 em	23.100	22.812
105	07/12/17 08:40:00 em	22.812	22.525
106	07/12/17 08:45:00 em	22.429	18.331
107	07/12/17 08:50:00 em	21.951	14.709
108	07/12/17 08:55:00 em	21.378	13.558
109	07/12/17 09:00:00 em	20.805	13.173
110	07/12/17 09:05:00 em	18.996	12.304
111	07/12/17 09:10:00 em	16.332	12.497
112	07/12/17 09:15:00 em	15.282	12.497
113	07/12/17 09:20:00 em	14.804	12.401
114	07/12/17 09:25:00 em	15.473	12.401
115	07/12/17 09:30:00 em	14.804	12.304
116	07/12/17 09:35:00 em	14.038	12.110
117	07/12/17 09:40:00 em	13.654	12.013
118	07/12/17 09:45:00 em	13.173	12.110
119	07/12/17 09:50:00 em	12.883	12.013
120	07/12/17 09:55:00 em	12.401	11.916
121	07/12/17 10:00:00 em	11.819	11.625
122	07/12/17 10:05:00 em	11.431	11.431
123	07/12/17 10:10:00 em	11.236	11.236
124	07/12/17 10:15:00 em	11.236	11.334
125	07/12/17 10:20:00 em	11.041	11.236
126	07/12/17 10:25:00 em	10.651	10.944
127	07/12/17 10:30:00 em	10.455	10.748
128	07/12/17 10:35:00 em	12.207	12.594
129	07/12/17 10:40:00 em	12.110	12.497
130	07/12/17 10:45:00 em	12.013	12.401
131	07/12/17 10:50:00 em	11.916	12.497
132	07/12/17 10:55:00 em	11.916	12.497
133	07/12/17 11:00:00 em	13.076	13.461
134	07/12/17 11:05:00 em	14.325	14.421
135	07/12/17 11:10:00 em	15.187	15.187
136	07/12/17 11:15:00 em	15.760	15.760
137	07/12/17 11:20:00 em	16.141	16.046
138	07/12/17 11:25:00 em	16.332	16.332
139	07/12/17 11:30:00 em	16.523	16.523
140	07/12/17 11:35:00 em	16.618	16.618
141	07/12/17 11:40:00 em	16.713	16.618
142	07/12/17 11:45:00 em	16.713	16.713
143	07/12/17 11:50:00 em	16.713	16.713
144	07/12/17 11:55:00 em	16.808	16.713
145	07/13/17 12:00:00 fm	16.808	16.713
146	07/13/17 12:05:00 fm	16.808	16.808
147	07/13/17 12:10:00 fm	16.808	16.808
148	07/13/17 12:15:00 fm	16.808	16.808
149	07/13/17 12:20:00 fm	16.808	16.713
150	07/13/17 12:25:00 fm	16.808	16.713
151	07/13/17 12:30:00 fm	16.713	16.713
152	07/13/17 12:35:00 fm	16.713	16.713
153	07/13/17 12:40:00 fm	16.713	16.713
154	07/13/17 12:45:00 fm	16.713	16.713
155	07/13/17 12:50:00 fm	16.713	16.618
156	07/13/17 12:55:00 fm	16.618	16.618
157	07/13/17 01:00:00 fm	16.618	16.618
158	07/13/17 01:05:00 fm	16.618	16.523
159	07/13/17 01:10:00 fm	16.618	16.523
160	07/13/17 01:15:00 fm	16.618	16.523
161	07/13/17 01:20:00 fm	16.618	16.523
162	07/13/17 01:25:00 fm	16.523	16.523
163	07/13/17 01:30:00 fm	16.523	16.523
164	07/13/17 01:35:00 fm	16.523	16.427
165	07/13/17 01:40:00 fm	16.523	16.427
166	07/13/17 01:45:00 fm	16.427	16.332
167	07/13/17 01:50:00 fm	16.427	16.332
168	07/13/17 01:55:00 fm	16.427	16.332
169	07/13/17 02:00:00 fm	16.332	16.332
170	07/13/17 02:05:00 fm	16.332	16.237
171	07/13/17 02:10:00 fm	16.237	16.237
172	07/13/17 02:15:00 fm	16.237	16.237
173	07/13/17 02:20:00 fm	16.237	16.237
174	07/13/17 02:25:00 fm	16.141	16.141
175	07/13/17 02:30:00 fm	16.141	16.141
176	07/13/17 02:35:00 fm	16.141	16.141
177	07/13/17 02:40:00 fm	16.141	16.046
178	07/13/17 02:45:00 fm	16.046	16.046
179	07/13/17 02:50:00 fm	16.046	16.046
180	07/13/17 02:55:00 fm	16.046	16.046
181	07/13/17 03:00:00 fm	16.046	15.951
182	07/13/17 03:05:00 fm	16.046	15.951
183	07/13/17 03:10:00 fm	15.951	15.951
184	07/13/17 03:15:00 fm	15.951	15.951
185	07/13/17 03:20:00 fm	15.951	15.855
186	07/13/17 03:25:00 fm	15.855	15.855
187	07/13/17 03:30:00 fm	15.855	15.760
188	07/13/17 03:35:00 fm	15.855	15.760
189	07/13/17 03:40:00 fm	15.760	15.760
190	07/13/17 03:45:00 fm	15.760	15.664
191	07/13/17 03:50:00 fm	15.760	15.664
192	07/13/17 03:55:00 fm	15.760	15.664
193	07/13/17 04:00:00 fm	15.664	15.569
194	07/13/17 04:05:00 fm	15.569	15.473
195	07/13/17 04:10:00 fm	15.569	15.473
196	07/13/17 04:15:00 fm	15.569	15.473
197	07/13/17 04:20:00 fm	15.569	15.473
198	07/13/17 04:25:00 fm	15.473	15.378
199	07/13/17 04:30:00 fm	15.473	15.378
200	07/13/17 04:35:00 fm	15.378	15.378
201	07/13/17 04:40:00 fm	15.378	15.282
202	07/13/17 04:45:00 fm	15.378	15.282
203	07/13/17 04:50:00 fm	15.282	15.282
204	07/13/17 04:55:00 fm	15.282	15.282
205	07/13/17 05:00:00 fm	15.282	15.187
206	07/13/17 05:05:00 fm	15.282	15.187
207	07/13/17 05:10:00 fm	15.282	15.187
208	07/13/17 05:15:00 fm	15.282	15.187
209	07/13/17 05:20:00 fm	15.187	15.187
210	07/13/17 05:25:00 fm	15.187	15.091
211	07/13/17 05:30:00 fm	15.187	15.091
212	07/13/17 05:35:00 fm	15.091	15.091
213	07/13/17 05:40:00 fm	15.091	14.996
214	07/13/17 05:45:00 fm	14.996	14.996
215	07/13/17 05:50:00 fm	14.996	14.996
216	07/13/17 05:55:00 fm	14.996	14.900
217	07/13/17 06:00:00 fm	14.709	14.613
218	07/13/17 06:05:00 fm	14.804	14.517
219	07/13/17 06:10:00 fm	13.558	13.461
220	07/13/17 06:15:00 fm	12.980	12.401
221	07/13/17 06:20:00 fm	12.690	11.916
222	07/13/17 06:25:00 fm	12.594	11.722
223	07/13/17 06:30:00 fm	12.787	11.722
224	07/13/17 06:35:00 fm	12.980	11.819
225	07/13/17 06:40:00 fm	13.173	12.013
226	07/13/17 06:45:00 fm	13.269	12.110
227	07/13/17 06:50:00 fm	13.461	12.207
228	07/13/17 06:55:00 fm	13.558	12.497
229	07/13/17 07:00:00 fm	13.076	12.013
230	07/13/17 07:05:00 fm	17.284	17.189
231	07/13/17 07:10:00 fm	14.613	14.230
232	07/13/17 07:15:00 fm	13.365	12.690
233	07/13/17 07:20:00 fm	12.883	12.013
234	07/13/17 07:25:00 fm	12.787	11.916
235	07/13/17 07:30:00 fm	12.690	11.916
236	07/13/17 07:35:00 fm	13.846	12.497
237	07/13/17 07:40:00 fm	13.558	12.304
238	07/13/17 07:45:00 fm	13.558	12.401
239	07/13/17 07:50:00 fm	18.140	17.855
240	07/13/17 07:55:00 fm	18.901	18.901
241	07/13/17 08:00:00 fm	18.996	18.996
242	07/13/17 08:05:00 fm	18.901	18.996
243	07/13/17 08:10:00 fm	18.996	18.996
244	07/13/17 08:15:00 fm	18.996	18.996
245	07/13/17 08:20:00 fm	18.901	18.901
246	07/13/17 08:25:00 fm	18.996	18.996
247	07/13/17 08:30:00 fm	18.901	18.996
248	07/13/17 08:35:00 fm	19.092	19.092
249	07/13/17 08:40:00 fm	19.092	19.092
250	07/13/17 08:45:00 fm	19.187	19.187
251	07/13/17 08:50:00 fm	19.282	19.282
252	07/13/17 08:55:00 fm	19.472	19.472
253	07/13/17 09:00:00 fm	19.472	19.567
254	07/13/17 09:05:00 fm	19.758	19.758
255	07/13/17 09:10:00 fm	19.758	19.853
256	07/13/17 09:15:00 fm	19.948	19.948
257	07/13/17 09:20:00 fm	19.948	20.043
258	07/13/17 09:25:00 fm	20.138	20.138
259	07/13/17 09:30:00 fm	20.234	20.424
260	07/13/17 09:35:00 fm	20.424	20.519
261	07/13/17 09:40:00 fm	20.424	20.615
262	07/13/17 09:45:00 fm	20.424	20.615
263	07/13/17 09:50:00 fm	20.519	20.615
264	07/13/17 09:55:00 fm	20.615	20.710
265	07/13/17 10:00:00 fm	20.710	20.901
266	07/13/17 10:05:00 fm	20.805	20.901
267	07/13/17 10:10:00 fm	20.996	21.091
268	07/13/17 10:15:00 fm	21.091	21.187
269	07/13/17 10:20:00 fm	20.996	21.187
270	07/13/17 10:25:00 fm	21.091	21.187
271	07/13/17 10:30:00 fm	21.091	21.282
272	07/13/17 10:35:00 fm	21.378	21.473
273	07/13/17 10:40:00 fm	21.282	21.473
274	07/13/17 10:45:00 fm	21.378	21.473
275	07/13/17 10:50:00 fm	21.378	21.569
276	07/13/17 10:55:00 fm	21.378	21.569
277	07/13/17 11:00:00 fm	21.282	21.569
278	07/13/17 11:05:00 fm	21.473	21.569
279	07/13/17 11:10:00 fm	21.569	21.664
280	07/13/17 11:15:00 fm	21.569	21.760
281	07/13/17 11:20:00 fm	21.664	21.760
282	07/13/17 11:25:00 fm	22.046	22.046
283	07/13/17 11:30:00 fm	22.046	22.142
284	07/13/17 11:35:00 fm	22.238	22.429
285	07/13/17 11:40:00 fm	22.142	22.333
286	07/13/17 11:45:00 fm	22.429	22.525
287	07/13/17 11:50:00 fm	22.142	22.333
288	07/13/17 11:55:00 fm	21.951	22.142
289	07/13/17 12:00:00 em	22.046	22.142
290	07/13/17 12:05:00 em	22.429	22.525
291	07/13/17 12:10:00 em	22.717	22.812
292	07/13/17 12:15:00 em	22.717	22.812
293	07/13/17 12:20:00 em	22.812	22.908
294	07/13/17 12:25:00 em	22.429	22.717
295	07/13/17 12:30:00 em	22.525	22.717
296	07/13/17 12:35:00 em	22.812	23.004
297	07/13/17 12:40:00 em	23.100	23.196
298	07/13/17 12:45:00 em	23.292	23.388
299	07/13/17 12:50:00 em	23.292	23.388
300	07/13/17 12:55:00 em	23.292	23.388
301	07/13/17 01:00:00 em	23.292	23.484
302	07/13/17 01:05:00 em	23.292	23.292
303	07/13/17 01:10:00 em	22.908	23.100
304	07/13/17 01:15:00 em	23.388	23.484
305	07/13/17 01:20:00 em	23.292	23.292
306	07/13/17 01:25:00 em	23.196	23.292
307	07/13/17 01:30:00 em	23.292	23.484
308	07/13/17 01:35:00 em	23.581	23.677
309	07/13/17 01:40:00 em	23.581	23.773
310	07/13/17 01:45:00 em	23.677	23.677
311	07/13/17 01:50:00 em	23.484	23.581
312	07/13/17 01:55:00 em	23.773	23.869
313	07/13/17 02:00:00 em	23.966	24.062
314	07/13/17 02:05:00 em	23.388	23.388
315	07/13/17 02:10:00 em	23.388	23.484
316	07/13/17 02:15:00 em	23.581	23.773
317	07/13/17 02:20:00 em	23.773	23.869
318	07/13/17 02:25:00 em	23.966	24.062
319	07/13/17 02:30:00 em	23.966	24.158
320	07/13/17 02:35:00 em	23.773	23.869
321	07/13/17 02:40:00 em	23.869	23.966
322	07/13/17 02:45:00 em	23.869	24.062
323	07/13/17 02:50:00 em	24.062	24.255
324	07/13/17 02:55:00 em	24.062	24.158
325	07/13/17 03:00:00 em	24.062	24.255
326	07/13/17 03:05:00 em	24.158	24.255
327	07/13/17 03:10:00 em	23.773	23.966
328	07/13/17 03:15:00 em	24.062	24.062
329	07/13/17 03:20:00 em	24.062	24.158
330	07/13/17 03:25:00 em	24.062	24.062
331	07/13/17 03:30:00 em	24.062	24.158
332	07/13/17 03:35:00 em	23.966	24.062
333	07/13/17 03:40:00 em	24.062	24.158
334	07/13/17 03:45:00 em	23.966	24.158
335	07/13/17 03:50:00 em	23.677	23.869
336	07/13/17 03:55:00 em	23.869	23.966
337	07/13/17 04:00:00 em	23.677	23.773
338	07/13/17 04:05:00 em	23.484	23.484
339	07/13/17 04:10:00 em	23.292	23.292
340	07/13/17 04:15:00 em	23.196	23.196
341	07/13/17 04:20:00 em	22.908	23.004
342	07/13/17 04:25:00 em	22.717	22.812
343	07/13/17 04:30:00 em	22.525	22.717
344	07/13/17 04:35:00 em	22.717	22.717
345	07/13/17 04:40:00 em	22.812	22.812
346	07/13/17 04:45:00 em	22.812	22.908
347	07/13/17 04:50:00 em	22.812	22.812
348	07/13/17 04:55:00 em	22.621	22.621
349	07/13/17 05:00:00 em	22.429	22.525
350	07/13/17 05:05:00 em	22.429	22.429
351	07/13/17 05:10:00 em	22.333	22.429
352	07/13/17 05:15:00 em	22.333	22.429
353	07/13/17 05:20:00 em	22.429	22.525
354	07/13/17 05:25:00 em	22.525	22.525
355	07/13/17 05:30:00 em	22.525	22.525
356	07/13/17 05:35:00 em	22.429	22.429
357	07/13/17 05:40:00 em	22.238	22.238
358	07/13/17 05:45:00 em	22.142	22.142
359	07/13/17 05:50:00 em	22.142	22.142
360	07/13/17 05:55:00 em	22.142	22.046
361	07/13/17 06:00:00 em	22.046	21.951
362	07/13/17 06:05:00 em	21.951	21.951
363	07/13/17 06:10:00 em	21.855	21.855
364	07/13/17 06:15:00 em	21.855	21.760
365	07/13/17 06:20:00 em	21.760	21.760
366	07/13/17 06:25:00 em	21.664	21.760
367	07/13/17 06:30:00 em	21.473	21.664
368	07/13/17 06:35:00 em	21.473	21.664
369	07/13/17 06:40:00 em	21.569	21.569
370	07/13/17 06:45:00 em	21.569	21.569
371	07/13/17 06:50:00 em	21.473	21.473
372	07/13/17 06:55:00 em	21.473	21.473
373	07/13/17 07:00:00 em	21.473	21.378
374	07/13/17 07:05:00 em	21.378	21.378
375	07/13/17 07:10:00 em	21.378	21.378
376	07/13/17 07:15:00 em	21.378	21.378
377	07/13/17 07:20:00 em	21.378	21.282
378	07/13/17 07:25:00 em	21.282	21.282
379	07/13/17 07:30:00 em	21.282	21.187
380	07/13/17 07:35:00 em	21.282	21.091
381	07/13/17 07:40:00 em	21.091	21.187
382	07/13/17 07:45:00 em	21.091	21.091
383	07/13/17 07:50:00 em	21.187	21.091
384	07/13/17 07:55:00 em	21.187	21.187
385	07/13/17 08:00:00 em	21.091	21.091
386	07/13/17 08:05:00 em	21.091	21.091
387	07/13/17 08:10:00 em	20.996	21.091
388	07/13/17 08:15:00 em	21.091	21.091
389	07/13/17 08:20:00 em	20.996	20.901
390	07/13/17 08:25:00 em	20.996	20.996
391	07/13/17 08:30:00 em	20.901	20.996
392	07/13/17 08:35:00 em	20.901	20.996
393	07/13/17 08:40:00 em	20.901	20.901
394	07/13/17 08:45:00 em	20.901	20.901
395	07/13/17 08:50:00 em	20.901	20.901
396	07/13/17 08:55:00 em	20.901	20.901
397	07/13/17 09:00:00 em	20.901	20.901
398	07/13/17 09:05:00 em	20.805	20.805
399	07/13/17 09:10:00 em	20.805	20.901
400	07/13/17 09:15:00 em	20.805	20.805
401	07/13/17 09:20:00 em	20.805	20.805
402	07/13/17 09:25:00 em	20.805	20.805
403	07/13/17 09:30:00 em	20.805	20.805
404	07/13/17 09:35:00 em	20.710	20.710
405	07/13/17 09:40:00 em	20.710	20.710
406	07/13/17 09:45:00 em	20.710	20.710
407	07/13/17 09:50:00 em	20.710	20.710
408	07/13/17 09:55:00 em	20.710	20.710
409	07/13/17 10:00:00 em	20.710	20.710
410	07/13/17 10:05:00 em	20.710	20.615
411	07/13/17 10:10:00 em	20.615	20.615
412	07/13/17 10:15:00 em	20.615	20.615
413	07/13/17 10:20:00 em	20.615	20.615
414	07/13/17 10:25:00 em	20.519	20.615
415	07/13/17 10:30:00 em	20.519	20.519
416	07/13/17 10:35:00 em	20.519	20.519
417	07/13/17 10:40:00 em	20.519	20.519
418	07/13/17 10:45:00 em	20.424	20.424
419	07/13/17 10:50:00 em	20.424	20.424
420	07/13/17 10:55:00 em	20.424	20.424
421	07/13/17 11:00:00 em	20.424	20.424
422	07/13/17 11:05:00 em	20.424	20.424
423	07/13/17 11:10:00 em	20.424	20.329
424	07/13/17 11:15:00 em	20.424	20.424
425	07/13/17 11:20:00 em	20.329	20.424
426	07/13/17 11:25:00 em	20.329	20.329
427	07/13/17 11:30:00 em	20.234	20.329
428	07/13/17 11:35:00 em	20.329	20.329
429	07/13/17 11:40:00 em	20.329	20.329
430	07/13/17 11:45:00 em	20.329	20.234
431	07/13/17 11:50:00 em	20.138	20.329
432	07/13/17 11:55:00 em	20.138	20.138
433	07/14/17 12:00:00 fm	20.234	20.234
434	07/14/17 12:05:00 fm	20.043	20.043
435	07/14/17 12:10:00 fm	20.043	20.043
436	07/14/17 12:15:00 fm	20.043	20.043
437	07/14/17 12:20:00 fm	20.138	20.138
438	07/14/17 12:25:00 fm	20.138	20.138
439	07/14/17 12:30:00 fm	19.853	20.138
440	07/14/17 12:35:00 fm	20.043	19.948
441	07/14/17 12:40:00 fm	19.948	19.948
442	07/14/17 12:45:00 fm	19.853	19.948
443	07/14/17 12:50:00 fm	20.043	19.853
444	07/14/17 12:55:00 fm	19.853	19.853
445	07/14/17 01:00:00 fm	19.853	19.853
446	07/14/17 01:05:00 fm	19.853	19.948
447	07/14/17 01:10:00 fm	19.853	19.948
448	07/14/17 01:15:00 fm	19.853	19.853
449	07/14/17 01:20:00 fm	19.758	19.758
450	07/14/17 01:25:00 fm	19.853	19.853
451	07/14/17 01:30:00 fm	19.853	19.662
452	07/14/17 01:35:00 fm	19.758	19.758
453	07/14/17 01:40:00 fm	19.758	19.758
454	07/14/17 01:45:00 fm	19.853	19.758
455	07/14/17 01:50:00 fm	19.758	19.853
456	07/14/17 01:55:00 fm	19.758	19.758
457	07/14/17 02:00:00 fm	19.758	19.758
458	07/14/17 02:05:00 fm	19.758	19.758
459	07/14/17 02:10:00 fm	19.567	19.662
460	07/14/17 02:15:00 fm	19.662	19.567
461	07/14/17 02:20:00 fm	19.662	19.567
462	07/14/17 02:25:00 fm	19.662	19.662
463	07/14/17 02:30:00 fm	19.567	19.567
464	07/14/17 02:35:00 fm	19.377	19.472
465	07/14/17 02:40:00 fm	19.472	19.567
466	07/14/17 02:45:00 fm	19.472	19.567
467	07/14/17 02:50:00 fm	19.472	19.567
468	07/14/17 02:55:00 fm	19.377	19.472
469	07/14/17 03:00:00 fm	19.567	19.472
470	07/14/17 03:05:00 fm	19.567	19.377
471	07/14/17 03:10:00 fm	19.472	19.377
472	07/14/17 03:15:00 fm	19.567	19.282
473	07/14/17 03:20:00 fm	19.567	19.472
474	07/14/17 03:25:00 fm	19.472	19.567
475	07/14/17 03:30:00 fm	19.377	19.282
476	07/14/17 03:35:00 fm	19.282	19.282
477	07/14/17 03:40:00 fm	19.377	19.377
478	07/14/17 03:45:00 fm	19.187	19.472
479	07/14/17 03:50:00 fm	19.377	19.472
480	07/14/17 03:55:00 fm	19.282	19.377
481	07/14/17 04:00:00 fm	19.377	19.472
482	07/14/17 04:05:00 fm	19.377	19.377
483	07/14/17 04:10:00 fm	19.282	19.282
484	07/14/17 04:15:00 fm	19.377	19.282
485	07/14/17 04:20:00 fm	19.282	19.282
486	07/14/17 04:25:00 fm	19.282	19.187
487	07/14/17 04:30:00 fm	19.187	19.282
488	07/14/17 04:35:00 fm	19.187	19.187
489	07/14/17 04:40:00 fm	19.282	19.282
490	07/14/17 04:45:00 fm	19.187	19.282
491	07/14/17 04:50:00 fm	19.282	19.187
492	07/14/17 04:55:00 fm	19.282	19.092
493	07/14/17 05:00:00 fm	19.092	19.187
494	07/14/17 05:05:00 fm	19.092	19.282
495	07/14/17 05:10:00 fm	19.187	19.187
496	07/14/17 05:15:00 fm	19.092	19.187
497	07/14/17 05:20:00 fm	19.092	19.187
498	07/14/17 05:25:00 fm	18.996	18.901
499	07/14/17 05:30:00 fm	19.092	19.092
500	07/14/17 05:35:00 fm	19.187	19.187
501	07/14/17 05:40:00 fm	19.187	19.187
502	07/14/17 05:45:00 fm	18.901	19.187
503	07/14/17 05:50:00 fm	18.996	19.187
504	07/14/17 05:55:00 fm	18.996	19.187
505	07/14/17 06:00:00 fm	19.092	19.187
506	07/14/17 06:05:00 fm	19.092	19.092
507	07/14/17 06:10:00 fm	18.996	19.092
508	07/14/17 06:15:00 fm	19.092	19.092
509	07/14/17 06:20:00 fm	18.996	19.187
510	07/14/17 06:25:00 fm	19.092	19.092
511	07/14/17 06:30:00 fm	18.996	19.092
512	07/14/17 06:35:00 fm	18.996	19.092
513	07/14/17 06:40:00 fm	19.092	19.092
514	07/14/17 06:45:00 fm	19.092	19.092
515	07/14/17 06:50:00 fm	19.092	18.996
516	07/14/17 06:55:00 fm	18.996	19.092
517	07/14/17 07:00:00 fm	19.092	19.092
518	07/14/17 07:05:00 fm	19.092	19.092
519	07/14/17 07:10:00 fm	19.092	19.092
520	07/14/17 07:15:00 fm	19.092	19.092
521	07/14/17 07:20:00 fm	19.092	19.092
522	07/14/17 07:25:00 fm	19.092	19.092
523	07/14/17 07:30:00 fm	19.092	19.092
524	07/14/17 07:35:00 fm	19.092	18.996
525	07/14/17 07:40:00 fm	18.996	18.996
526	07/14/17 07:45:00 fm	18.996	19.092
527	07/14/17 07:50:00 fm	19.092	19.092
528	07/14/17 07:55:00 fm	18.996	18.996
529	07/14/17 08:00:00 fm	18.996	18.996
530	07/14/17 08:05:00 fm	18.996	18.996
531	07/14/17 08:10:00 fm	19.092	19.092
532	07/14/17 08:15:00 fm	18.996	18.996
533	07/14/17 08:20:00 fm	18.996	18.996
534	07/14/17 08:25:00 fm	18.996	18.996
535	07/14/17 08:30:00 fm	18.996	18.996
536	07/14/17 08:35:00 fm	19.092	19.092
537	07/14/17 08:40:00 fm	19.187	19.282
538	07/14/17 08:45:00 fm	19.187	19.187
539	07/14/17 08:50:00 fm	19.187	19.282
540	07/14/17 08:55:00 fm	19.377	19.377
541	07/14/17 09:00:00 fm	19.472	19.567
542	07/14/17 09:05:00 fm	19.948	19.758
543	07/14/17 09:10:00 fm	20.138	20.043
544	07/14/17 09:15:00 fm	20.234	20.234
545	07/14/17 09:20:00 fm	20.138	20.138
546	07/14/17 09:25:00 fm	20.234	20.234
547	07/14/17 09:30:00 fm	20.424	20.424
548	07/14/17 09:35:00 fm	20.424	20.519
549	07/14/17 09:40:00 fm	20.424	20.615
550	07/14/17 09:45:00 fm	20.805	20.901
551	07/14/17 09:50:00 fm	20.901	20.805
552	07/14/17 09:55:00 fm	20.710	20.805
553	07/14/17 10:00:00 fm	20.901	20.710
554	07/14/17 10:05:00 fm	20.424	20.424
555	07/14/17 10:10:00 fm	20.138	20.138
556	07/14/17 10:15:00 fm	20.519	20.615
557	07/14/17 10:20:00 fm	20.710	20.805
558	07/14/17 10:25:00 fm	20.805	20.901
559	07/14/17 10:30:00 fm	20.805	20.901
560	07/14/17 10:35:00 fm	20.901	20.901
561	07/14/17 10:40:00 fm	20.901	20.996
562	07/14/17 10:45:00 fm	20.996	21.187
563	07/14/17 10:50:00 fm	21.091	21.091
564	07/14/17 10:55:00 fm	21.187	21.282
565	07/14/17 11:00:00 fm	21.187	21.282
566	07/14/17 11:05:00 fm	21.187	21.282
567	07/14/17 11:10:00 fm	21.282	21.282
568	07/14/17 11:15:00 fm	21.378	21.473
569	07/14/17 11:20:00 fm	21.282	21.282
570	07/14/17 11:25:00 fm	21.187	21.282
571	07/14/17 11:30:00 fm	21.760	21.760
572	07/14/17 11:35:00 fm	21.951	21.951
573	07/14/17 11:40:00 fm	22.046	22.142
574	07/14/17 11:45:00 fm	22.046	21.951
575	07/14/17 11:50:00 fm	21.664	21.664
576	07/14/17 11:55:00 fm	21.569	21.664
577	07/14/17 12:00:00 em	21.951	22.046
578	07/14/17 12:05:00 em	22.142	22.238
579	07/14/17 12:10:00 em	22.429	22.525
580	07/14/17 12:15:00 em	22.429	22.429
581	07/14/17 12:20:00 em	22.046	22.142
582	07/14/17 12:25:00 em	21.951	22.046
583	07/14/17 12:30:00 em	21.855	21.855
584	07/14/17 12:35:00 em	22.429	22.525
585	07/14/17 12:40:00 em	22.429	22.525
586	07/14/17 12:45:00 em	22.238	22.333
587	07/14/17 12:50:00 em	21.951	21.951
588	07/14/17 12:55:00 em	21.951	21.951
589	07/14/17 01:00:00 em	22.046	22.046
590	07/14/17 01:05:00 em	21.664	21.664
591	07/14/17 01:10:00 em	21.569	21.569
592	07/14/17 01:15:00 em	21.855	22.046
593	07/14/17 01:20:00 em	21.760	21.760
594	07/14/17 01:25:00 em	21.378	21.473
595	07/14/17 01:30:00 em	21.760	21.951
596	07/14/17 01:35:00 em	22.333	22.429
597	07/14/17 01:40:00 em	22.621	22.717
598	07/14/17 01:45:00 em	22.812	22.908
599	07/14/17 01:50:00 em	22.525	22.525
600	07/14/17 01:55:00 em	22.525	22.717
601	07/14/17 02:00:00 em	22.429	22.333
602	07/14/17 02:05:00 em	22.525	22.717
603	07/14/17 02:10:00 em	23.004	23.196
604	07/14/17 02:15:00 em	23.100	23.292
605	07/14/17 02:20:00 em	23.196	23.292
606	07/14/17 02:25:00 em	22.908	23.004
607	07/14/17 02:30:00 em	22.621	22.717
608	07/14/17 02:35:00 em	22.621	22.812
609	07/14/17 02:40:00 em	22.812	22.812
610	07/14/17 02:45:00 em	22.908	23.004
611	07/14/17 02:50:00 em	23.196	23.388
612	07/14/17 02:55:00 em	23.388	23.484
613	07/14/17 03:00:00 em	23.581	23.581
614	07/14/17 03:05:00 em	23.869	23.966
615	07/14/17 03:10:00 em	23.869	24.062
616	07/14/17 03:15:00 em	23.773	23.966
617	07/14/17 03:20:00 em	23.869	23.869
618	07/14/17 03:25:00 em	24.062	24.158
619	07/14/17 03:30:00 em	23.869	23.966
620	07/14/17 03:35:00 em	23.388	23.484
621	07/14/17 03:40:00 em	23.388	23.484
622	07/14/17 03:45:00 em	23.100	23.100
623	07/14/17 03:50:00 em	23.100	23.292
624	07/14/17 03:55:00 em	23.484	23.581
625	07/14/17 04:00:00 em	23.484	23.388
626	07/14/17 04:05:00 em	23.388	23.484
627	07/14/17 04:10:00 em	23.292	23.292
628	07/14/17 04:15:00 em	23.100	22.908
629	07/14/17 04:20:00 em	22.812	22.717
630	07/14/17 04:25:00 em	22.525	22.525
631	07/14/17 04:30:00 em	22.429	22.333
632	07/14/17 04:35:00 em	22.238	22.238
633	07/14/17 04:40:00 em	22.142	22.142
634	07/14/17 04:45:00 em	22.142	22.142
635	07/14/17 04:50:00 em	22.142	22.238
636	07/14/17 04:55:00 em	22.142	22.238
637	07/14/17 05:00:00 em	22.238	22.238
638	07/14/17 05:05:00 em	22.238	22.333
639	07/14/17 05:10:00 em	22.238	22.333
640	07/14/17 05:15:00 em	22.238	22.238
641	07/14/17 05:20:00 em	22.238	22.142
642	07/14/17 05:25:00 em	22.142	22.142
643	07/14/17 05:30:00 em	22.142	22.142
644	07/14/17 05:35:00 em	22.142	22.238
645	07/14/17 05:40:00 em	22.142	22.238
646	07/14/17 05:45:00 em	22.142	22.238
647	07/14/17 05:50:00 em	22.238	22.142
648	07/14/17 05:55:00 em	22.142	22.046
649	07/14/17 06:00:00 em	21.951	21.951
650	07/14/17 06:05:00 em	21.855	21.855
651	07/14/17 06:10:00 em	21.855	21.855
652	07/14/17 06:15:00 em	21.760	21.760
653	07/14/17 06:20:00 em	21.760	21.760
654	07/14/17 06:25:00 em	21.664	21.664
655	07/14/17 06:30:00 em	21.664	21.569
656	07/14/17 06:35:00 em	21.569	21.473
657	07/14/17 06:40:00 em	21.473	21.473
658	07/14/17 06:45:00 em	21.473	21.473
659	07/14/17 06:50:00 em	21.473	21.473
660	07/14/17 06:55:00 em	21.282	21.187
661	07/14/17 07:00:00 em	21.378	21.282
662	07/14/17 07:05:00 em	21.282	21.187
663	07/14/17 07:10:00 em	21.282	21.187
664	07/14/17 07:15:00 em	21.187	21.091
665	07/14/17 07:20:00 em	21.187	21.187
666	07/14/17 07:25:00 em	21.187	21.091
667	07/14/17 07:30:00 em	21.187	21.091
668	07/14/17 07:35:00 em	20.996	20.996
669	07/14/17 07:40:00 em	20.996	20.996
670	07/14/17 07:45:00 em	20.996	20.996
671	07/14/17 07:50:00 em	20.901	20.901
672	07/14/17 07:55:00 em	20.996	20.901
673	07/14/17 08:00:00 em	20.996	20.996
674	07/14/17 08:05:00 em	20.805	20.901
675	07/14/17 08:10:00 em	20.710	20.805
676	07/14/17 08:15:00 em	20.615	20.710
677	07/14/17 08:20:00 em	20.710	20.710
678	07/14/17 08:25:00 em	20.519	20.805
679	07/14/17 08:30:00 em	20.424	20.710
680	07/14/17 08:35:00 em	20.424	20.805
681	07/14/17 08:40:00 em	20.424	20.615
682	07/14/17 08:45:00 em	20.519	20.519
683	07/14/17 08:50:00 em	20.424	20.519
684	07/14/17 08:55:00 em	20.519	20.615
685	07/14/17 09:00:00 em	20.615	20.615
686	07/14/17 09:05:00 em	20.519	20.519
687	07/14/17 09:10:00 em	20.615	20.329
688	07/14/17 09:15:00 em	20.519	20.329
689	07/14/17 09:20:00 em	20.519	20.329
690	07/14/17 09:25:00 em	20.519	20.329
691	07/14/17 09:30:00 em	20.424	20.424
692	07/14/17 09:35:00 em	20.519	20.519
693	07/14/17 09:40:00 em	20.519	20.519
694	07/14/17 09:45:00 em	20.424	20.519
695	07/14/17 09:50:00 em	20.424	20.519
696	07/14/17 09:55:00 em	20.424	20.424
697	07/14/17 10:00:00 em	20.424	20.329
698	07/14/17 10:05:00 em	20.329	20.138
699	07/14/17 10:10:00 em	19.948	20.234
700	07/14/17 10:15:00 em	19.853	20.138
701	07/14/17 10:20:00 em	19.948	20.138
702	07/14/17 10:25:00 em	19.853	20.043
703	07/14/17 10:30:00 em	19.948	20.043
704	07/14/17 10:35:00 em	20.043	20.138
705	07/14/17 10:40:00 em	19.758	20.138
706	07/14/17 10:45:00 em	19.853	20.043
707	07/14/17 10:50:00 em	19.948	20.043
708	07/14/17 10:55:00 em	19.948	20.043
709	07/14/17 11:00:00 em	19.853	20.138
710	07/14/17 11:05:00 em	19.948	20.043
711	07/14/17 11:10:00 em	19.948	19.758
712	07/14/17 11:15:00 em	19.758	19.853
713	07/14/17 11:20:00 em	19.758	19.948
714	07/14/17 11:25:00 em	19.758	19.948
715	07/14/17 11:30:00 em	20.043	19.662
716	07/14/17 11:35:00 em	19.853	19.758
717	07/14/17 11:40:00 em	19.853	19.662
718	07/14/17 11:45:00 em	19.853	19.567
719	07/14/17 11:50:00 em	19.853	19.472
720	07/14/17 11:55:00 em	19.758	19.758
721	07/15/17 12:00:00 fm	19.662	19.853
722	07/15/17 12:05:00 fm	19.853	19.662
723	07/15/17 12:10:00 fm	19.853	19.758
724	07/15/17 12:15:00 fm	19.853	19.758
725	07/15/17 12:20:00 fm	19.758	19.662
726	07/15/17 12:25:00 fm	19.853	19.567
727	07/15/17 12:30:00 fm	19.758	19.662
728	07/15/17 12:35:00 fm	19.662	19.472
729	07/15/17 12:40:00 fm	19.472	19.472
730	07/15/17 12:45:00 fm	19.662	19.472
731	07/15/17 12:50:00 fm	19.758	19.662
732	07/15/17 12:55:00 fm	19.662	19.567
733	07/15/17 01:00:00 fm	19.567	19.567
734	07/15/17 01:05:00 fm	19.472	19.377
735	07/15/17 01:10:00 fm	19.472	19.472
736	07/15/17 01:15:00 fm	19.377	19.472
737	07/15/17 01:20:00 fm	19.377	19.377
738	07/15/17 01:25:00 fm	19.282	19.282
739	07/15/17 01:30:00 fm	19.187	19.187
740	07/15/17 01:35:00 fm	19.282	19.377
741	07/15/17 01:40:00 fm	19.472	19.282
742	07/15/17 01:45:00 fm	19.472	19.377
743	07/15/17 01:50:00 fm	19.377	19.472
744	07/15/17 01:55:00 fm	19.377	19.377
745	07/15/17 02:00:00 fm	19.472	19.377
746	07/15/17 02:05:00 fm	19.472	19.472
747	07/15/17 02:10:00 fm	19.472	19.472
748	07/15/17 02:15:00 fm	19.377	19.187
749	07/15/17 02:20:00 fm	19.377	19.187
750	07/15/17 02:25:00 fm	19.377	19.187
751	07/15/17 02:30:00 fm	19.377	19.187
752	07/15/17 02:35:00 fm	19.377	19.187
753	07/15/17 02:40:00 fm	19.377	19.187
754	07/15/17 02:45:00 fm	19.187	19.377
755	07/15/17 02:50:00 fm	19.282	19.187
756	07/15/17 02:55:00 fm	19.282	19.187
757	07/15/17 03:00:00 fm	19.282	19.187
758	07/15/17 03:05:00 fm	19.282	19.187
759	07/15/17 03:10:00 fm	19.092	18.996
760	07/15/17 03:15:00 fm	19.282	19.187
761	07/15/17 03:20:00 fm	19.282	19.092
762	07/15/17 03:25:00 fm	19.187	18.996
763	07/15/17 03:30:00 fm	19.282	19.092
764	07/15/17 03:35:00 fm	19.187	18.996
765	07/15/17 03:40:00 fm	19.092	18.806
766	07/15/17 03:45:00 fm	19.092	18.901
767	07/15/17 03:50:00 fm	19.092	18.996
768	07/15/17 03:55:00 fm	19.187	18.996
769	07/15/17 04:00:00 fm	19.092	18.806
770	07/15/17 04:05:00 fm	19.092	18.901
771	07/15/17 04:10:00 fm	19.092	18.901
772	07/15/17 04:15:00 fm	19.092	18.806
773	07/15/17 04:20:00 fm	19.092	18.996
774	07/15/17 04:25:00 fm	18.996	18.996
775	07/15/17 04:30:00 fm	19.092	18.806
776	07/15/17 04:35:00 fm	19.187	19.092
777	07/15/17 04:40:00 fm	18.996	18.806
778	07/15/17 04:45:00 fm	18.901	18.901
779	07/15/17 04:50:00 fm	19.092	18.996
780	07/15/17 04:55:00 fm	19.092	18.901
781	07/15/17 05:00:00 fm	19.187	18.996
782	07/15/17 05:05:00 fm	19.092	19.092
783	07/15/17 05:10:00 fm	18.996	18.996
784	07/15/17 05:15:00 fm	18.996	18.901
785	07/15/17 05:20:00 fm	18.996	18.996
786	07/15/17 05:25:00 fm	18.901	18.901
787	07/15/17 05:30:00 fm	18.901	18.806
788	07/15/17 05:35:00 fm	18.901	18.806
789	07/15/17 05:40:00 fm	18.901	18.711
790	07/15/17 05:45:00 fm	18.806	18.616
791	07/15/17 05:50:00 fm	18.901	18.806
792	07/15/17 05:55:00 fm	18.806	18.806
793	07/15/17 06:00:00 fm	18.806	18.901
794	07/15/17 06:05:00 fm	18.901	18.901
795	07/15/17 06:10:00 fm	18.901	18.901
796	07/15/17 06:15:00 fm	18.901	18.901
797	07/15/17 06:20:00 fm	18.901	18.806
798	07/15/17 06:25:00 fm	18.901	18.901
799	07/15/17 06:30:00 fm	18.901	18.901
800	07/15/17 06:35:00 fm	18.901	18.806
801	07/15/17 06:40:00 fm	18.996	18.901
802	07/15/17 06:45:00 fm	18.996	18.901
803	07/15/17 06:50:00 fm	18.996	18.901
804	07/15/17 06:55:00 fm	18.996	18.901
805	07/15/17 07:00:00 fm	18.996	18.996
806	07/15/17 07:05:00 fm	18.996	18.996
807	07/15/17 07:10:00 fm	18.996	18.996
808	07/15/17 07:15:00 fm	18.996	18.996
809	07/15/17 07:20:00 fm	18.996	18.996
810	07/15/17 07:25:00 fm	18.996	18.996
811	07/15/17 07:30:00 fm	18.996	18.996
812	07/15/17 07:35:00 fm	18.901	18.901
813	07/15/17 07:40:00 fm	18.996	18.996
814	07/15/17 07:45:00 fm	18.901	18.996
815	07/15/17 07:50:00 fm	18.901	18.901
816	07/15/17 07:55:00 fm	18.996	18.901
817	07/15/17 08:00:00 fm	18.901	18.901
818	07/15/17 08:05:00 fm	18.901	18.996
819	07/15/17 08:10:00 fm	18.901	18.901
820	07/15/17 08:15:00 fm	18.901	18.901
821	07/15/17 08:20:00 fm	18.806	18.806
822	07/15/17 08:25:00 fm	18.901	18.901
823	07/15/17 08:30:00 fm	18.901	18.901
824	07/15/17 08:35:00 fm	19.187	19.187
825	07/15/17 08:40:00 fm	19.282	19.282
826	07/15/17 08:45:00 fm	19.377	19.377
827	07/15/17 08:50:00 fm	19.377	19.377
828	07/15/17 08:55:00 fm	19.377	19.472
829	07/15/17 09:00:00 fm	19.662	19.662
830	07/15/17 09:05:00 fm	20.043	19.948
831	07/15/17 09:10:00 fm	20.329	20.424
832	07/15/17 09:15:00 fm	20.519	20.615
833	07/15/17 09:20:00 fm	20.710	20.805
834	07/15/17 09:25:00 fm	20.996	21.091
835	07/15/17 09:30:00 fm	20.710	20.710
836	07/15/17 09:35:00 fm	20.234	20.234
837	07/15/17 09:40:00 fm	20.234	20.329
838	07/15/17 09:45:00 fm	20.329	20.424
839	07/15/17 09:50:00 fm	20.710	20.805
840	07/15/17 09:55:00 fm	20.996	20.996
841	07/15/17 10:00:00 fm	20.901	20.996
842	07/15/17 10:05:00 fm	21.091	21.091
843	07/15/17 10:10:00 fm	21.282	21.378
844	07/15/17 10:15:00 fm	21.378	21.473
845	07/15/17 10:20:00 fm	21.473	21.569
846	07/15/17 10:25:00 fm	21.664	21.855
847	07/15/17 10:30:00 fm	21.951	22.046
848	07/15/17 10:35:00 fm	22.238	22.333
849	07/15/17 10:40:00 fm	22.333	22.429
850	07/15/17 10:45:00 fm	22.525	22.621
851	07/15/17 10:50:00 fm	22.621	22.717
852	07/15/17 10:55:00 fm	22.717	22.908
853	07/15/17 11:00:00 fm	22.908	23.100
854	07/15/17 11:05:00 fm	22.908	23.100
855	07/15/17 11:10:00 fm	22.812	23.004
856	07/15/17 11:15:00 fm	22.717	22.908
857	07/15/17 11:20:00 fm	22.525	22.621
858	07/15/17 11:25:00 fm	22.238	22.429
859	07/15/17 11:30:00 fm	22.429	22.525
860	07/15/17 11:35:00 fm	22.525	22.621
861	07/15/17 11:40:00 fm	23.004	23.100
862	07/15/17 11:45:00 fm	23.100	23.292
863	07/15/17 11:50:00 fm	23.100	23.292
864	07/15/17 11:55:00 fm	22.812	22.908
865	07/15/17 12:00:00 em	23.100	23.196
866	07/15/17 12:05:00 em	23.388	23.581
867	07/15/17 12:10:00 em	23.677	23.869
868	07/15/17 12:15:00 em	23.773	23.966
869	07/15/17 12:20:00 em	23.484	23.484
870	07/15/17 12:25:00 em	23.292	23.292
871	07/15/17 12:30:00 em	23.388	23.484
872	07/15/17 12:35:00 em	23.388	23.581
873	07/15/17 12:40:00 em	23.581	23.677
874	07/15/17 12:45:00 em	23.869	23.966
875	07/15/17 12:50:00 em	23.677	23.869
876	07/15/17 12:55:00 em	24.158	24.351
877	07/15/17 01:00:00 em	24.448	24.641
878	07/15/17 01:05:00 em	24.641	24.835
879	07/15/17 01:10:00 em	24.062	24.158
880	07/15/17 01:15:00 em	23.869	24.062
881	07/15/17 01:20:00 em	24.158	24.448
882	07/15/17 01:25:00 em	24.255	24.351
883	07/15/17 01:30:00 em	24.062	24.158
884	07/15/17 01:35:00 em	24.351	24.448
885	07/15/17 01:40:00 em	24.545	24.738
886	07/15/17 01:45:00 em	24.738	24.931
887	07/15/17 01:50:00 em	25.028	25.222
888	07/15/17 01:55:00 em	25.222	25.416
889	07/15/17 02:00:00 em	25.222	25.416
890	07/15/17 02:05:00 em	25.319	25.416
891	07/15/17 02:10:00 em	25.028	25.319
892	07/15/17 02:15:00 em	24.545	24.738
893	07/15/17 02:20:00 em	24.931	24.931
894	07/15/17 02:25:00 em	24.255	24.255
895	07/15/17 02:30:00 em	23.966	24.062
896	07/15/17 02:35:00 em	23.869	23.966
897	07/15/17 02:40:00 em	23.773	23.869
898	07/15/17 02:45:00 em	23.869	23.869
899	07/15/17 02:50:00 em	23.773	23.773
900	07/15/17 02:55:00 em	23.581	23.484
901	07/15/17 03:00:00 em	24.158	24.255
902	07/15/17 03:05:00 em	24.448	24.738
903	07/15/17 03:10:00 em	24.738	24.931
904	07/15/17 03:15:00 em	24.351	24.351
905	07/15/17 03:20:00 em	23.869	23.869
906	07/15/17 03:25:00 em	23.677	23.581
907	07/15/17 03:30:00 em	23.388	23.388
908	07/15/17 03:35:00 em	23.196	23.196
909	07/15/17 03:40:00 em	23.100	23.100
910	07/15/17 03:45:00 em	23.004	22.908
911	07/15/17 03:50:00 em	22.908	22.908
912	07/15/17 03:55:00 em	22.812	22.717
913	07/15/17 04:00:00 em	22.812	22.717
914	07/15/17 04:05:00 em	22.717	22.717
915	07/15/17 04:10:00 em	22.717	22.621
916	07/15/17 04:15:00 em	22.621	22.621
917	07/15/17 04:20:00 em	22.621	22.621
918	07/15/17 04:25:00 em	22.525	22.621
919	07/15/17 04:30:00 em	22.429	22.525
920	07/15/17 04:35:00 em	22.525	22.429
921	07/15/17 04:40:00 em	22.333	22.333
922	07/15/17 04:45:00 em	22.238	22.333
923	07/15/17 04:50:00 em	20.043	19.472
924	07/15/17 04:55:00 em	20.710	19.472
925	07/15/17 05:00:00 em	20.329	18.901
926	07/15/17 05:05:00 em	19.472	18.996
927	07/15/17 05:10:00 em	19.758	19.948
928	07/15/17 05:15:00 em	19.758	20.424
929	07/15/17 05:20:00 em	19.758	20.710
930	07/15/17 05:25:00 em	19.662	20.996
931	07/15/17 05:30:00 em	19.567	21.091
932	07/15/17 05:35:00 em	19.853	21.187
933	07/15/17 05:40:00 em	20.996	21.664
934	07/15/17 05:45:00 em	21.855	22.238
935	07/15/17 05:50:00 em	22.429	22.621
936	07/15/17 05:55:00 em	22.812	22.908
937	07/15/17 06:00:00 em	23.196	23.196
938	07/15/17 06:05:00 em	23.484	23.484
939	07/15/17 06:10:00 em	23.677	23.677
940	07/15/17 06:15:00 em	23.869	23.966
941	07/15/17 06:20:00 em	24.062	24.158
942	07/15/17 06:25:00 em	24.158	24.255
943	07/15/17 06:30:00 em	24.158	24.351
944	07/15/17 06:35:00 em	24.255	24.448
945	07/15/17 06:40:00 em	24.351	24.448
946	07/15/17 06:45:00 em	24.448	24.545
947	07/15/17 06:50:00 em	24.545	24.545
948	07/15/17 06:55:00 em	24.641	24.641
949	07/15/17 07:00:00 em	24.835	24.738
950	07/15/17 07:05:00 em	24.931	24.738
951	07/15/17 07:10:00 em	24.931	24.835
952	07/15/17 07:15:00 em	25.028	24.835
953	07/15/17 07:20:00 em	25.125	24.931
954	07/15/17 07:25:00 em	25.125	24.931
955	07/15/17 07:30:00 em	25.222	25.028
956	07/15/17 07:35:00 em	25.319	25.125
957	07/15/17 07:40:00 em	25.319	25.125
958	07/15/17 07:45:00 em	25.416	25.222
959	07/15/17 07:50:00 em	25.416	25.222
960	07/15/17 07:55:00 em	25.416	25.222
961	07/15/17 08:00:00 em	25.513	25.222
962	07/15/17 08:05:00 em	25.513	25.319
963	07/15/17 08:10:00 em	25.513	25.319
964	07/15/17 08:15:00 em	25.416	25.319
965	07/15/17 08:20:00 em	25.416	25.222
966	07/15/17 08:25:00 em	25.319	25.222
967	07/15/17 08:30:00 em	25.416	25.222
968	07/15/17 08:35:00 em	25.416	25.222
969	07/15/17 08:40:00 em	25.319	25.222
970	07/15/17 08:45:00 em	25.319	25.222
971	07/15/17 08:50:00 em	25.319	25.222
972	07/15/17 08:55:00 em	25.319	25.222
973	07/15/17 09:00:00 em	25.319	25.222
974	07/15/17 09:05:00 em	25.222	25.222
975	07/15/17 09:10:00 em	25.222	25.125
976	07/15/17 09:15:00 em	25.222	25.222
977	07/15/17 09:20:00 em	25.222	25.125
978	07/15/17 09:25:00 em	25.222	25.125
979	07/15/17 09:30:00 em	25.222	25.125
980	07/15/17 09:35:00 em	25.222	25.125
981	07/15/17 09:40:00 em	25.222	25.125
982	07/15/17 09:45:00 em	25.222	25.125
983	07/15/17 09:50:00 em	25.222	25.125
984	07/15/17 09:55:00 em	25.222	25.125
985	07/15/17 10:00:00 em	25.222	25.125
986	07/15/17 10:05:00 em	25.222	25.125
987	07/15/17 10:10:00 em	25.125	25.125
988	07/15/17 10:15:00 em	25.125	25.125
989	07/15/17 10:20:00 em	25.125	25.125
990	07/15/17 10:25:00 em	25.125	25.125
991	07/15/17 10:30:00 em	25.125	25.125
992	07/15/17 10:35:00 em	25.125	25.125
993	07/15/17 10:40:00 em	25.125	25.125
994	07/15/17 10:45:00 em	25.125	25.125
995	07/15/17 10:50:00 em	25.125	25.125
996	07/15/17 10:55:00 em	25.028	25.125
997	07/15/17 11:00:00 em	25.028	25.125
998	07/15/17 11:05:00 em	25.028	25.125
999	07/15/17 11:10:00 em	25.028	25.125
1000	07/15/17 11:15:00 em	25.028	25.125
1001	07/15/17 11:20:00 em	25.028	25.125
1002	07/15/17 11:25:00 em	25.028	25.028
1003	07/15/17 11:30:00 em	25.028	25.125
1004	07/15/17 11:35:00 em	25.028	25.028
1005	07/15/17 11:40:00 em	25.028	25.028
1006	07/15/17 11:45:00 em	25.028	25.028
1007	07/15/17 11:50:00 em	25.028	25.028
1008	07/15/17 11:55:00 em	25.028	25.028
1009	07/16/17 12:00:00 fm	24.931	25.028
1010	07/16/17 12:05:00 fm	24.931	25.028
1011	07/16/17 12:10:00 fm	24.931	25.028
1012	07/16/17 12:15:00 fm	24.931	25.028
1013	07/16/17 12:20:00 fm	24.931	25.028
1014	07/16/17 12:25:00 fm	24.931	25.028
1015	07/16/17 12:30:00 fm	24.931	25.028
1016	07/16/17 12:35:00 fm	24.931	24.931
1017	07/16/17 12:40:00 fm	24.931	24.931
1018	07/16/17 12:45:00 fm	24.931	24.931
1019	07/16/17 12:50:00 fm	24.931	24.931
1020	07/16/17 12:55:00 fm	24.931	24.931
1021	07/16/17 01:00:00 fm	24.931	24.931
1022	07/16/17 01:05:00 fm	24.931	24.931
1023	07/16/17 01:10:00 fm	24.835	24.931
1024	07/16/17 01:15:00 fm	24.835	24.931
1025	07/16/17 01:20:00 fm	24.835	24.931
1026	07/16/17 01:25:00 fm	24.835	24.931
1027	07/16/17 01:30:00 fm	24.835	24.931
1028	07/16/17 01:35:00 fm	24.835	24.931
1029	07/16/17 01:40:00 fm	24.835	24.835
1030	07/16/17 01:45:00 fm	24.835	24.835
1031	07/16/17 01:50:00 fm	24.835	24.835
1032	07/16/17 01:55:00 fm	24.835	24.835
1033	07/16/17 02:00:00 fm	24.835	24.835
1034	07/16/17 02:05:00 fm	24.835	24.835
1035	07/16/17 02:10:00 fm	24.738	24.835
1036	07/16/17 02:15:00 fm	24.738	24.835
1037	07/16/17 02:20:00 fm	24.738	24.835
1038	07/16/17 02:25:00 fm	24.738	24.835
1039	07/16/17 02:30:00 fm	24.738	24.738
1040	07/16/17 02:35:00 fm	24.738	24.738
1041	07/16/17 02:40:00 fm	24.738	24.738
1042	07/16/17 02:45:00 fm	24.738	24.738
1043	07/16/17 02:50:00 fm	24.738	24.738
1044	07/16/17 02:55:00 fm	24.738	24.738
1045	07/16/17 03:00:00 fm	24.738	24.738
1046	07/16/17 03:05:00 fm	24.641	24.738
1047	07/16/17 03:10:00 fm	24.641	24.738
1048	07/16/17 03:15:00 fm	24.641	24.738
1049	07/16/17 03:20:00 fm	24.641	24.738
1050	07/16/17 03:25:00 fm	24.641	24.641
1051	07/16/17 03:30:00 fm	24.641	24.641
1052	07/16/17 03:35:00 fm	24.641	24.641
1053	07/16/17 03:40:00 fm	24.641	24.641
1054	07/16/17 03:45:00 fm	24.641	24.641
1055	07/16/17 03:50:00 fm	24.545	24.641
1056	07/16/17 03:55:00 fm	24.545	24.641
1057	07/16/17 04:00:00 fm	24.545	24.641
1058	07/16/17 04:05:00 fm	24.545	24.545
1059	07/16/17 04:10:00 fm	24.545	24.545
1060	07/16/17 04:15:00 fm	24.545	24.545
1061	07/16/17 04:20:00 fm	24.545	24.545
1062	07/16/17 04:25:00 fm	24.545	24.545
1063	07/16/17 04:30:00 fm	24.545	24.545
1064	07/16/17 04:35:00 fm	24.448	24.545
1065	07/16/17 04:40:00 fm	24.448	24.545
1066	07/16/17 04:45:00 fm	24.448	24.545
1067	07/16/17 04:50:00 fm	24.448	24.545
1068	07/16/17 04:55:00 fm	24.448	24.448
1069	07/16/17 05:00:00 fm	24.448	24.448
1070	07/16/17 05:05:00 fm	24.448	24.448
1071	07/16/17 05:10:00 fm	24.448	24.448
1072	07/16/17 05:15:00 fm	24.448	24.448
1073	07/16/17 05:20:00 fm	24.448	24.448
1074	07/16/17 05:25:00 fm	24.448	24.448
1075	07/16/17 05:30:00 fm	24.448	24.448
1076	07/16/17 05:35:00 fm	24.448	24.448
1077	07/16/17 05:40:00 fm	24.448	24.448
1078	07/16/17 05:45:00 fm	24.351	24.448
1079	07/16/17 05:50:00 fm	24.351	24.448
1080	07/16/17 05:55:00 fm	24.351	24.448
1081	07/16/17 06:00:00 fm	24.351	24.351
1082	07/16/17 06:05:00 fm	24.351	24.351
1083	07/16/17 06:10:00 fm	24.351	24.351
1084	07/16/17 06:15:00 fm	24.351	24.351
1085	07/16/17 06:20:00 fm	24.351	24.351
1086	07/16/17 06:25:00 fm	24.351	24.351
1087	07/16/17 06:30:00 fm	24.351	24.351
1088	07/16/17 06:35:00 fm	24.351	24.351
1089	07/16/17 06:40:00 fm	24.351	24.351
1090	07/16/17 06:45:00 fm	24.351	24.351
1091	07/16/17 06:50:00 fm	24.351	24.351
1092	07/16/17 06:55:00 fm	24.351	24.351
1093	07/16/17 07:00:00 fm	24.351	24.351
1094	07/16/17 07:05:00 fm	24.351	24.351
1095	07/16/17 07:10:00 fm	24.351	24.351
1096	07/16/17 07:15:00 fm	24.351	24.351
1097	07/16/17 07:20:00 fm	24.351	24.351
1098	07/16/17 07:25:00 fm	24.351	24.351
1099	07/16/17 07:30:00 fm	24.351	24.351
1100	07/16/17 07:35:00 fm	24.351	24.351
1101	07/16/17 07:40:00 fm	24.351	24.351
1102	07/16/17 07:45:00 fm	24.351	24.351
1103	07/16/17 07:50:00 fm	24.351	24.351
1104	07/16/17 07:55:00 fm	24.351	24.351
1105	07/16/17 08:00:00 fm	24.351	24.351
1106	07/16/17 08:05:00 fm	24.351	24.351
1107	07/16/17 08:10:00 fm	24.351	24.351
1108	07/16/17 08:15:00 fm	24.351	24.351
1109	07/16/17 08:20:00 fm	24.351	24.351
1110	07/16/17 08:25:00 fm	24.351	24.351
1111	07/16/17 08:30:00 fm	24.448	24.351
1112	07/16/17 08:35:00 fm	24.448	24.351
1113	07/16/17 08:40:00 fm	24.448	24.448
1114	07/16/17 08:45:00 fm	24.448	24.448
1115	07/16/17 08:50:00 fm	24.448	24.448
1116	07/16/17 08:55:00 fm	24.448	24.448
1117	07/16/17 09:00:00 fm	24.448	24.448
1118	07/16/17 09:05:00 fm	24.448	24.448
1119	07/16/17 09:10:00 fm	24.448	24.448
1120	07/16/17 09:15:00 fm	24.448	24.448
1121	07/16/17 09:20:00 fm	24.448	24.448
1122	07/16/17 09:25:00 fm	24.448	24.448
1123	07/16/17 09:30:00 fm	24.448	24.448
1124	07/16/17 09:35:00 fm	24.448	24.448
1125	07/16/17 09:40:00 fm	24.448	24.448
1126	07/16/17 09:45:00 fm	24.448	24.448
1127	07/16/17 09:50:00 fm	24.448	24.448
1128	07/16/17 09:55:00 fm	24.545	24.448
1129	07/16/17 10:00:00 fm	24.448	24.448
1130	07/16/17 10:05:00 fm	24.545	24.545
1131	07/16/17 10:10:00 fm	24.545	24.545
1132	07/16/17 10:15:00 fm	24.545	24.545
1133	07/16/17 10:20:00 fm	24.545	24.545
1134	07/16/17 10:25:00 fm	24.545	24.545
1135	07/16/17 10:30:00 fm	24.545	24.545
1136	07/16/17 10:35:00 fm	24.545	24.545
1137	07/16/17 10:40:00 fm	24.545	24.545
1138	07/16/17 10:45:00 fm	24.545	24.545
1139	07/16/17 10:50:00 fm	24.545	24.545
1140	07/16/17 10:55:00 fm	24.641	24.641
1141	07/16/17 11:00:00 fm	24.641	24.641
1142	07/16/17 11:05:00 fm	24.641	24.641
1143	07/16/17 11:10:00 fm	24.641	24.641
1144	07/16/17 11:15:00 fm	24.641	24.641
1145	07/16/17 11:20:00 fm	24.641	24.641
1146	07/16/17 11:25:00 fm	24.641	24.641
1147	07/16/17 11:30:00 fm	24.641	24.641
1148	07/16/17 11:35:00 fm	24.641	24.641
1149	07/16/17 11:40:00 fm	24.641	24.641
1150	07/16/17 11:45:00 fm	24.641	24.641
1151	07/16/17 11:50:00 fm	24.738	24.641
1152	07/16/17 11:55:00 fm	24.738	24.738
1153	07/16/17 12:00:00 em	24.738	24.738
1154	07/16/17 12:05:00 em	24.738	24.738
1155	07/16/17 12:10:00 em	24.738	24.738
1156	07/16/17 12:15:00 em	24.738	24.738
1157	07/16/17 12:20:00 em	24.738	24.738
1158	07/16/17 12:25:00 em	24.835	24.835
1159	07/16/17 12:30:00 em	24.835	24.835
1160	07/16/17 12:35:00 em	24.835	24.835
1161	07/16/17 12:40:00 em	24.835	24.835
1162	07/16/17 12:45:00 em	24.835	24.835
1163	07/16/17 12:50:00 em	24.931	24.835
1164	07/16/17 12:55:00 em	26.097	25.902
1165	07/16/17 01:00:00 em	26.390	26.195
1166	07/16/17 01:05:00 em	26.000	25.805
1167	07/16/17 01:10:00 em	25.513	25.319
1168	07/16/17 01:15:00 em	24.931	24.738
1169	07/16/17 01:20:00 em	24.351	24.255
1170	07/16/17 01:25:00 em	23.966	23.869
1171	07/16/17 01:30:00 em	23.581	23.484
1172	07/16/17 01:35:00 em	23.196	23.100
1173	07/16/17 01:40:00 em	22.717	22.621
1174	07/16/17 01:45:00 em	22.429	22.333
1175	07/16/17 01:50:00 em	22.525	22.429
1176	07/16/17 01:55:00 em	22.429	22.429
1177	07/16/17 02:00:00 em	22.142	22.142
1178	07/16/17 02:05:00 em	21.760	21.760
1179	07/16/17 02:10:00 em	21.378	21.378
1180	07/16/17 02:15:00 em	21.187	21.091
1181	07/16/17 02:20:00 em	20.996	20.901
1182	07/16/17 02:25:00 em	20.710	20.710
1183	07/16/17 02:30:00 em	20.901	20.710
1184	07/16/17 02:35:00 em	20.615	20.519
1185	07/16/17 02:40:00 em	20.234	20.234
1186	07/16/17 02:45:00 em	20.138	20.043
1187	07/16/17 02:50:00 em	19.948	20.043
1188	07/16/17 02:55:00 em	19.948	19.948
1189	07/16/17 03:00:00 em	19.853	19.948
1190	07/16/17 03:05:00 em	20.234	20.234
1191	07/16/17 03:10:00 em	20.234	20.424
1192	07/16/17 03:15:00 em	20.234	20.043
1193	07/16/17 03:20:00 em	19.853	19.853
1194	07/16/17 03:25:00 em	19.853	19.853
1195	07/16/17 03:30:00 em	19.853	19.853
1196	07/16/17 03:35:00 em	19.853	19.948
1197	07/16/17 03:40:00 em	19.853	19.948
1198	07/16/17 03:45:00 em	19.948	19.948
1199	07/16/17 03:50:00 em	19.948	19.948
1200	07/16/17 03:55:00 em	19.948	20.043
1201	07/16/17 04:00:00 em	20.043	20.043
1202	07/16/17 04:05:00 em	20.043	20.043
1203	07/16/17 04:10:00 em	20.043	20.138
1204	07/16/17 04:15:00 em	20.043	20.138
1205	07/16/17 04:20:00 em	20.138	20.138
1206	07/16/17 04:25:00 em	20.138	20.234
1207	07/16/17 04:30:00 em	21.473	20.996
1208	07/16/17 04:35:00 em	22.621	22.333
1209	07/16/17 04:40:00 em	22.812	22.812
1210	07/16/17 04:45:00 em	22.812	22.908
1211	07/16/17 04:50:00 em	22.908	22.908
1212	07/16/17 04:55:00 em	22.908	22.908
1213	07/16/17 05:00:00 em	22.908	22.908
1214	07/16/17 05:05:00 em	22.908	22.908
1215	07/16/17 05:10:00 em	22.908	23.004
1216	07/16/17 05:15:00 em	22.908	23.004
1217	07/16/17 05:20:00 em	22.908	23.004
1218	07/16/17 05:25:00 em	23.004	23.004
1219	07/16/17 05:30:00 em	24.448	23.966
1220	07/16/17 05:35:00 em	25.610	25.416
1221	07/16/17 05:40:00 em	25.805	25.805
1222	07/16/17 05:45:00 em	25.902	25.902
1223	07/16/17 05:50:00 em	25.902	25.902
1224	07/16/17 05:55:00 em	25.902	25.902
1225	07/16/17 06:00:00 em	25.805	25.902
1226	07/16/17 06:05:00 em	25.805	25.902
1227	07/16/17 06:10:00 em	25.805	25.902
1228	07/16/17 06:15:00 em	25.805	25.902
1229	07/16/17 06:20:00 em	25.805	25.805
1230	07/16/17 06:25:00 em	25.805	25.805
1231	07/16/17 06:30:00 em	25.805	25.805
1232	07/16/17 06:35:00 em	22.621	22.621
1233	07/16/17 06:40:00 em	20.996	20.901
1234	07/16/17 06:45:00 em	20.329	20.424
1235	07/16/17 06:50:00 em	20.329	20.424
1236	07/16/17 06:55:00 em	20.424	20.424
1237	07/16/17 07:00:00 em	20.710	20.519
1238	07/16/17 07:05:00 em	20.805	20.615
1239	07/16/17 07:10:00 em	20.996	20.805
1240	07/16/17 07:15:00 em	21.091	20.901
1241	07/16/17 07:20:00 em	21.091	20.996
1242	07/16/17 07:25:00 em	21.187	21.091
1243	07/16/17 07:30:00 em	21.282	21.091
1244	07/16/17 07:35:00 em	21.282	21.187
1245	07/16/17 07:40:00 em	21.473	21.282
1246	07/16/17 07:45:00 em	21.569	21.378
1247	07/16/17 07:50:00 em	21.664	21.473
1248	07/16/17 07:55:00 em	21.855	21.664
1249	07/16/17 08:00:00 em	21.951	21.760
1250	07/16/17 08:05:00 em	22.142	21.855
1251	07/16/17 08:10:00 em	22.238	22.046
1252	07/16/17 08:15:00 em	22.333	22.142
1253	07/16/17 08:20:00 em	22.525	22.238
1254	07/16/17 08:25:00 em	22.621	22.333
1255	07/16/17 08:30:00 em	22.717	22.429
1256	07/16/17 08:35:00 em	22.717	22.525
1257	07/16/17 08:40:00 em	22.812	22.621
1258	07/16/17 08:45:00 em	22.908	22.717
1259	07/16/17 08:50:00 em	23.004	22.812
1260	07/16/17 08:55:00 em	23.004	22.812
1261	07/16/17 09:00:00 em	23.100	22.908
1262	07/16/17 09:05:00 em	23.196	23.004
1263	07/16/17 09:10:00 em	23.196	23.004
1264	07/16/17 09:15:00 em	23.292	23.100
1265	07/16/17 09:20:00 em	23.292	23.196
1266	07/16/17 09:25:00 em	23.388	23.196
1267	07/16/17 09:30:00 em	23.388	23.292
1268	07/16/17 09:35:00 em	23.388	23.292
1269	07/16/17 09:40:00 em	23.484	23.388
1270	07/16/17 09:45:00 em	23.484	23.388
1271	07/16/17 09:50:00 em	23.484	23.388
1272	07/16/17 09:55:00 em	23.581	23.484
1273	07/16/17 10:00:00 em	23.581	23.484
1274	07/16/17 10:05:00 em	23.581	23.484
1275	07/16/17 10:10:00 em	23.677	23.581
1276	07/16/17 10:15:00 em	23.677	23.581
1277	07/16/17 10:20:00 em	23.677	23.581
1278	07/16/17 10:25:00 em	23.677	23.677
1279	07/16/17 10:30:00 em	23.677	23.677
1280	07/16/17 10:35:00 em	23.677	23.677
1281	07/16/17 10:40:00 em	23.773	23.677
1282	07/16/17 10:45:00 em	23.773	23.773
1283	07/16/17 10:50:00 em	23.773	23.773
1284	07/16/17 10:55:00 em	23.773	23.773
1285	07/16/17 11:00:00 em	23.773	23.773
1286	07/16/17 11:05:00 em	23.773	23.773
1287	07/16/17 11:10:00 em	23.869	23.773
1288	07/16/17 11:15:00 em	23.869	23.773
1289	07/16/17 11:20:00 em	23.869	23.869
1290	07/16/17 11:25:00 em	23.869	23.869
1291	07/16/17 11:30:00 em	23.869	23.869
1292	07/16/17 11:35:00 em	23.869	23.869
1293	07/16/17 11:40:00 em	23.869	23.869
1294	07/16/17 11:45:00 em	23.869	23.869
1295	07/16/17 11:50:00 em	23.869	23.869
1296	07/16/17 11:55:00 em	23.869	23.869
1297	07/17/17 12:00:00 fm	23.869	23.966
1298	07/17/17 12:05:00 fm	23.869	23.966
1299	07/17/17 12:10:00 fm	23.869	23.966
1300	07/17/17 12:15:00 fm	23.869	23.966
1301	07/17/17 12:20:00 fm	23.869	23.966
1302	07/17/17 12:25:00 fm	23.966	23.966
1303	07/17/17 12:30:00 fm	23.869	23.966
1304	07/17/17 12:35:00 fm	23.966	23.966
1305	07/17/17 12:40:00 fm	23.966	23.966
1306	07/17/17 12:45:00 fm	23.869	23.966
1307	07/17/17 12:50:00 fm	23.869	23.966
1308	07/17/17 12:55:00 fm	23.869	23.966
1309	07/17/17 01:00:00 fm	23.869	23.966
1310	07/17/17 01:05:00 fm	23.869	23.966
1311	07/17/17 01:10:00 fm	23.869	23.966
1312	07/17/17 01:15:00 fm	23.869	23.966
1313	07/17/17 01:20:00 fm	23.869	23.966
1314	07/17/17 01:25:00 fm	23.869	23.966
1315	07/17/17 01:30:00 fm	23.869	23.966
1316	07/17/17 01:35:00 fm	23.869	23.966
1317	07/17/17 01:40:00 fm	23.869	23.966
1318	07/17/17 01:45:00 fm	23.869	23.966
1319	07/17/17 01:50:00 fm	23.869	23.966
1320	07/17/17 01:55:00 fm	23.869	23.966
1321	07/17/17 02:00:00 fm	23.869	23.966
1322	07/17/17 02:05:00 fm	23.869	23.966
1323	07/17/17 02:10:00 fm	23.773	23.966
1324	07/17/17 02:15:00 fm	23.869	23.966
1325	07/17/17 02:20:00 fm	23.869	23.966
1326	07/17/17 02:25:00 fm	23.773	23.966
1327	07/17/17 02:30:00 fm	23.773	23.966
1328	07/17/17 02:35:00 fm	23.773	23.869
1329	07/17/17 02:40:00 fm	23.773	23.869
1330	07/17/17 02:45:00 fm	23.773	23.869
1331	07/17/17 02:50:00 fm	23.773	23.869
1332	07/17/17 02:55:00 fm	23.773	23.869
1333	07/17/17 03:00:00 fm	23.773	23.869
1334	07/17/17 03:05:00 fm	23.773	23.869
1335	07/17/17 03:10:00 fm	23.773	23.869
1336	07/17/17 03:15:00 fm	23.773	23.869
1337	07/17/17 03:20:00 fm	23.773	23.869
1338	07/17/17 03:25:00 fm	23.773	23.869
1339	07/17/17 03:30:00 fm	23.773	23.869
1340	07/17/17 03:35:00 fm	23.773	23.869
1341	07/17/17 03:40:00 fm	23.773	23.869
1342	07/17/17 03:45:00 fm	23.773	23.869
1343	07/17/17 03:50:00 fm	23.677	23.869
1344	07/17/17 03:55:00 fm	23.677	23.869
1345	07/17/17 04:00:00 fm	23.677	23.869
1346	07/17/17 04:05:00 fm	23.677	23.773
1347	07/17/17 04:10:00 fm	23.677	23.773
1348	07/17/17 04:15:00 fm	23.677	23.773
1349	07/17/17 04:20:00 fm	23.677	23.773
1350	07/17/17 04:25:00 fm	23.677	23.773
1351	07/17/17 04:30:00 fm	23.677	23.773
1352	07/17/17 04:35:00 fm	23.677	23.773
1353	07/17/17 04:40:00 fm	23.677	23.773
1354	07/17/17 04:45:00 fm	23.677	23.773
1355	07/17/17 04:50:00 fm	23.677	23.773
1356	07/17/17 04:55:00 fm	23.677	23.773
1357	07/17/17 05:00:00 fm	23.677	23.773
1358	07/17/17 05:05:00 fm	23.677	23.773
1359	07/17/17 05:10:00 fm	23.677	23.773
1360	07/17/17 05:15:00 fm	23.677	23.773
1361	07/17/17 05:20:00 fm	23.677	23.773
1362	07/17/17 05:25:00 fm	23.677	23.773
1363	07/17/17 05:30:00 fm	23.677	23.773
1364	07/17/17 05:35:00 fm	23.677	23.773
1365	07/17/17 05:40:00 fm	23.677	23.773
1366	07/17/17 05:45:00 fm	23.677	23.773
1367	07/17/17 05:50:00 fm	23.581	23.677
1368	07/17/17 05:55:00 fm	23.581	23.677
1369	07/17/17 06:00:00 fm	23.581	23.677
1370	07/17/17 06:05:00 fm	23.581	23.677
1371	07/17/17 06:10:00 fm	23.581	23.677
1372	07/17/17 06:15:00 fm	23.581	23.677
1373	07/17/17 06:20:00 fm	23.581	23.677
1374	07/17/17 06:25:00 fm	23.581	23.677
1375	07/17/17 06:30:00 fm	23.581	23.677
1376	07/17/17 06:35:00 fm	23.581	23.677
1377	07/17/17 06:40:00 fm	23.581	23.677
1378	07/17/17 06:45:00 fm	23.581	23.677
1379	07/17/17 06:50:00 fm	23.581	23.677
1380	07/17/17 06:55:00 fm	23.581	23.677
1381	07/17/17 07:00:00 fm	23.581	23.677
1382	07/17/17 07:05:00 fm	23.581	23.677
1383	07/17/17 07:10:00 fm	23.581	23.677
1384	07/17/17 07:15:00 fm	23.581	23.677
1385	07/17/17 07:20:00 fm	23.581	23.677
1386	07/17/17 07:25:00 fm	23.484	23.581
1387	07/17/17 07:30:00 fm	23.484	23.581
1388	07/17/17 07:35:00 fm	23.484	23.581
1389	07/17/17 07:40:00 fm	23.484	23.581
1390	07/17/17 07:45:00 fm	23.484	23.581
1391	07/17/17 07:50:00 fm	23.484	23.581
1392	07/17/17 07:55:00 fm	23.484	23.581
1393	07/17/17 08:00:00 fm	23.484	23.581
1394	07/17/17 08:05:00 fm	23.484	23.581
1395	07/17/17 08:10:00 fm	23.388	23.581
1396	07/17/17 08:15:00 fm	23.388	23.581
1397	07/17/17 08:20:00 fm	23.388	23.581
1398	07/17/17 08:25:00 fm	23.388	23.484
1399	07/17/17 08:30:00 fm	23.388	23.484
1400	07/17/17 08:35:00 fm	23.292	23.484
1401	07/17/17 08:40:00 fm	23.292	23.484
1402	07/17/17 08:45:00 fm	23.292	23.484
1403	07/17/17 08:50:00 fm	23.292	23.484
1404	07/17/17 08:55:00 fm	23.292	23.484
1405	07/17/17 09:00:00 fm	23.196	23.388
1406	07/17/17 09:05:00 fm	23.004	23.292
1407	07/17/17 09:10:00 fm	22.717	23.196
1408	07/17/17 09:15:00 fm	22.525	23.004
1409	07/17/17 09:20:00 fm	22.333	22.812
1410	07/17/17 09:25:00 fm	22.142	22.621
1411	07/17/17 09:30:00 fm	22.046	22.429
1412	07/17/17 09:35:00 fm	21.951	22.333
1413	07/17/17 09:40:00 fm	21.855	22.238
1414	07/17/17 09:45:00 fm	21.855	22.142
1415	07/17/17 09:50:00 fm	21.855	22.142
1416	07/17/17 09:55:00 fm	21.855	22.046
1417	07/17/17 10:00:00 fm	21.951	22.046
1418	07/17/17 10:05:00 fm	21.951	22.046
1419	07/17/17 10:10:00 fm	21.951	22.046
1420	07/17/17 10:15:00 fm	21.951	22.046
1421	07/17/17 10:20:00 fm	22.046	22.046
1422	07/17/17 10:25:00 fm	22.046	22.046
1423	07/17/17 10:30:00 fm	22.046	22.046
1424	07/17/17 10:35:00 fm	22.046	22.142
1425	07/17/17 10:40:00 fm	22.046	22.142
1426	07/17/17 10:45:00 fm	22.142	22.142
1427	07/17/17 10:50:00 fm	22.142	22.142
1428	07/17/17 10:55:00 fm	22.142	22.142
1429	07/17/17 11:00:00 fm	22.142	22.142
1430	07/17/17 11:05:00 fm	22.142	22.142
1431	07/17/17 11:10:00 fm	22.238	22.238
1432	07/17/17 11:15:00 fm	22.238	22.238
1433	07/17/17 11:20:00 fm	22.238	22.238
1434	07/17/17 11:25:00 fm	22.238	22.238
1435	07/17/17 11:30:00 fm	22.238	22.238
1436	07/17/17 11:35:00 fm	22.238	22.238
1437	07/17/17 11:40:00 fm	22.238	22.333
1438	07/17/17 11:45:00 fm	22.333	22.333
1439	07/17/17 11:50:00 fm	22.333	22.333
1440	07/17/17 11:55:00 fm	22.333	22.333
1441	07/17/17 12:00:00 em	22.333	22.333
1442	07/17/17 12:05:00 em	22.333	22.333
1443	07/17/17 12:10:00 em	22.333	22.333
1444	07/17/17 12:15:00 em	22.333	22.333
1445	07/17/17 12:20:00 em	22.333	22.429
1446	07/17/17 12:25:00 em	22.429	22.429
1447	07/17/17 12:30:00 em	22.429	22.429
1448	07/17/17 12:35:00 em	22.429	22.429
1449	07/17/17 12:40:00 em	22.429	22.429
1450	07/17/17 12:45:00 em	22.429	22.429
1451	07/17/17 12:50:00 em	22.429	22.429
1452	07/17/17 12:55:00 em	22.429	22.525
1453	07/17/17 01:00:00 em	22.525	22.525
1454	07/17/17 01:05:00 em	22.525	22.525
1455	07/17/17 01:10:00 em	22.525	22.525
1456	07/17/17 01:15:00 em	22.525	22.525
1457	07/17/17 01:20:00 em	22.525	22.525
1458	07/17/17 01:25:00 em	22.525	22.525
1459	07/17/17 01:30:00 em	22.525	22.621
1460	07/17/17 01:35:00 em	22.525	22.621
1461	07/17/17 01:40:00 em	22.621	22.621
1462	07/17/17 01:45:00 em	22.621	22.621
1463	07/17/17 01:50:00 em	22.621	22.717
1464	07/17/17 01:55:00 em	22.621	22.717
1465	07/17/17 02:00:00 em	22.717	22.717
1466	07/17/17 02:05:00 em	22.717	22.717
1467	07/17/17 02:10:00 em	22.717	22.717
1468	07/17/17 02:15:00 em	22.717	22.812
1469	07/17/17 02:20:00 em	22.717	22.812
1470	07/17/17 02:25:00 em	22.717	22.812
1471	07/17/17 02:30:00 em	22.717	22.812
1472	07/17/17 02:35:00 em	22.812	22.812
1473	07/17/17 02:40:00 em	22.812	22.812
1474	07/17/17 02:45:00 em	22.812	22.908
1475	07/17/17 02:50:00 em	22.812	22.908
1476	07/17/17 02:55:00 em	22.812	22.908
1477	07/17/17 03:00:00 em	22.812	22.908
1478	07/17/17 03:05:00 em	22.812	22.908
1479	07/17/17 03:10:00 em	22.812	22.908
1480	07/17/17 03:15:00 em	22.908	22.908
1481	07/17/17 03:20:00 em	22.908	22.908
1482	07/17/17 03:25:00 em	22.908	22.908
1483	07/17/17 03:30:00 em	22.908	23.004
1484	07/17/17 03:35:00 em	22.908	23.004
1485	07/17/17 03:40:00 em	22.908	23.004
1486	07/17/17 03:45:00 em	22.908	23.004
1487	07/17/17 03:50:00 em	22.908	23.004
1488	07/17/17 03:55:00 em	22.908	23.004
1489	07/17/17 04:00:00 em	22.908	23.004
1490	07/17/17 04:05:00 em	22.908	23.004
1491	07/17/17 04:10:00 em	22.908	23.004
1492	07/17/17 04:15:00 em	23.004	23.004
1493	07/17/17 04:20:00 em	23.004	23.004
1494	07/17/17 04:25:00 em	23.004	23.004
1495	07/17/17 04:30:00 em	23.004	23.004
1496	07/17/17 04:35:00 em	23.004	23.100
1497	07/17/17 04:40:00 em	23.004	23.100
1498	07/17/17 04:45:00 em	23.004	23.100
1499	07/17/17 04:50:00 em	23.004	23.100
1500	07/17/17 04:55:00 em	23.004	23.100
1501	07/17/17 05:00:00 em	23.004	23.100
1502	07/17/17 05:05:00 em	23.100	23.100
1503	07/17/17 05:10:00 em	23.100	23.196
1504	07/17/17 05:15:00 em	23.196	23.196
1505	07/17/17 05:20:00 em	23.196	23.292
1506	07/17/17 05:25:00 em	23.292	23.292
1507	07/17/17 05:30:00 em	23.292	23.292
1508	07/17/17 05:35:00 em	23.388	23.388
1509	07/17/17 05:40:00 em	22.142	21.473
1510	07/17/17 05:45:00 em	21.664	20.805

## Sheet: Raft6
Raft6
#	Date Time, GMT+02:00	Temp, °C (LGR S/N: 20160555, SEN S/N: 20160555)	Temp, °C (LGR S/N: 20160554, SEN S/N: 20160554)
1	07/12/17 12:00:00 em	21.569	22.908
2	07/12/17 12:05:00 em	22.333	22.812
3	07/12/17 12:10:00 em	22.717	22.812
4	07/12/17 12:15:00 em	23.100	22.717
5	07/12/17 12:20:00 em	23.773	22.621
6	07/12/17 12:25:00 em	23.869	22.621
7	07/12/17 12:30:00 em	23.773	23.581
8	07/12/17 12:35:00 em	23.581	24.158
9	07/12/17 12:40:00 em	23.196	23.581
10	07/12/17 12:45:00 em	23.100	23.484
11	07/12/17 12:50:00 em	22.812	25.125
12	07/12/17 12:55:00 em	22.142	27.764
13	07/12/17 01:00:00 em	21.473	24.641
14	07/12/17 01:05:00 em	21.187	23.581
15	07/12/17 01:10:00 em	21.187	19.948
16	07/12/17 01:15:00 em	21.378	21.091
17	07/12/17 01:20:00 em	21.091	21.282
18	07/12/17 01:25:00 em	20.043	20.710
19	07/12/17 01:30:00 em	19.662	17.760
20	07/12/17 01:35:00 em	19.853	18.521
21	07/12/17 01:40:00 em	19.758	19.092
22	07/12/17 01:45:00 em	20.138	19.853
23	07/12/17 01:50:00 em	20.710	20.329
24	07/12/17 01:55:00 em	21.473	20.996
25	07/12/17 02:00:00 em	22.717	21.951
26	07/12/17 02:05:00 em	23.677	20.234
27	07/12/17 02:10:00 em	24.448	21.473
28	07/12/17 02:15:00 em	24.931	22.333
29	07/12/17 02:20:00 em	24.931	22.812
30	07/12/17 02:25:00 em	25.028	23.292
31	07/12/17 02:30:00 em	24.738	23.100
32	07/12/17 02:35:00 em	24.351	23.004
33	07/12/17 02:40:00 em	23.581	22.333
34	07/12/17 02:45:00 em	22.908	21.760
35	07/12/17 02:50:00 em	22.333	21.378
36	07/12/17 02:55:00 em	21.760	20.996
37	07/12/17 03:00:00 em	21.378	20.615
38	07/12/17 03:05:00 em	21.091	20.424
39	07/12/17 03:10:00 em	20.901	20.138
40	07/12/17 03:15:00 em	20.329	19.758
41	07/12/17 03:20:00 em	19.948	19.567
42	07/12/17 03:25:00 em	20.043	19.662
43	07/12/17 03:30:00 em	20.043	19.758
44	07/12/17 03:35:00 em	20.234	19.948
45	07/12/17 03:40:00 em	20.329	20.519
46	07/12/17 03:45:00 em	20.615	20.710
47	07/12/17 03:50:00 em	21.091	21.473
48	07/12/17 03:55:00 em	21.473	21.664
49	07/12/17 04:00:00 em	21.664	21.760
50	07/12/17 04:05:00 em	21.855	21.951
51	07/12/17 04:10:00 em	22.046	22.046
52	07/12/17 04:15:00 em	22.142	22.142
53	07/12/17 04:20:00 em	22.238	22.238
54	07/12/17 04:25:00 em	22.333	22.238
55	07/12/17 04:30:00 em	22.429	22.333
56	07/12/17 04:35:00 em	22.525	22.333
57	07/12/17 04:40:00 em	22.621	22.429
58	07/12/17 04:45:00 em	22.621	22.333
59	07/12/17 04:50:00 em	22.621	22.429
60	07/12/17 04:55:00 em	22.621	22.429
61	07/12/17 05:00:00 em	22.621	22.429
62	07/12/17 05:05:00 em	22.621	22.333
63	07/12/17 05:10:00 em	22.621	22.333
64	07/12/17 05:15:00 em	22.717	22.429
65	07/12/17 05:20:00 em	22.717	22.429
66	07/12/17 05:25:00 em	22.812	22.525
67	07/12/17 05:30:00 em	23.292	22.908
68	07/12/17 05:35:00 em	23.292	23.292
69	07/12/17 05:40:00 em	23.196	23.292
70	07/12/17 05:45:00 em	23.100	23.196
71	07/12/17 05:50:00 em	23.004	23.196
72	07/12/17 05:55:00 em	23.004	23.196
73	07/12/17 06:00:00 em	22.812	23.004
74	07/12/17 06:05:00 em	22.717	22.908
75	07/12/17 06:10:00 em	22.621	22.908
76	07/12/17 06:15:00 em	22.621	23.004
77	07/12/17 06:20:00 em	22.717	23.100
78	07/12/17 06:25:00 em	22.812	23.196
79	07/12/17 06:30:00 em	23.004	23.196
80	07/12/17 06:35:00 em	23.100	23.292
81	07/12/17 06:40:00 em	23.196	23.292
82	07/12/17 06:45:00 em	23.196	23.292
83	07/12/17 06:50:00 em	23.292	23.292
84	07/12/17 06:55:00 em	23.388	23.388
85	07/12/17 07:00:00 em	23.292	23.388
86	07/12/17 07:05:00 em	23.388	23.388
87	07/12/17 07:10:00 em	23.292	23.388
88	07/12/17 07:15:00 em	23.388	23.484
89	07/12/17 07:20:00 em	23.388	23.581
90	07/12/17 07:25:00 em	23.484	23.581
91	07/12/17 07:30:00 em	23.484	19.662
92	07/12/17 07:35:00 em	23.581	17.950
93	07/12/17 07:40:00 em	23.677	17.284
94	07/12/17 07:45:00 em	23.773	16.999
95	07/12/17 07:50:00 em	23.773	16.903
96	07/12/17 07:55:00 em	23.869	17.094
97	07/12/17 08:00:00 em	23.966	16.808
98	07/12/17 08:05:00 em	23.966	17.189
99	07/12/17 08:10:00 em	24.062	20.424
100	07/12/17 08:15:00 em	24.062	21.569
101	07/12/17 08:20:00 em	23.966	21.855
102	07/12/17 08:25:00 em	23.677	21.760
103	07/12/17 08:30:00 em	23.388	21.664
104	07/12/17 08:35:00 em	23.100	21.473
105	07/12/17 08:40:00 em	22.812	21.187
106	07/12/17 08:45:00 em	22.429	17.665
107	07/12/17 08:50:00 em	21.951	14.709
108	07/12/17 08:55:00 em	21.378	13.750
109	07/12/17 09:00:00 em	20.901	13.365
110	07/12/17 09:05:00 em	18.901	11.528
111	07/12/17 09:10:00 em	16.332	11.334
112	07/12/17 09:15:00 em	15.282	11.236
113	07/12/17 09:20:00 em	14.804	11.431
114	07/12/17 09:25:00 em	14.613	11.625
115	07/12/17 09:30:00 em	14.134	11.819
116	07/12/17 09:35:00 em	13.654	11.722
117	07/12/17 09:40:00 em	13.365	11.722
118	07/12/17 09:45:00 em	13.076	11.819
119	07/12/17 09:50:00 em	12.883	11.819
120	07/12/17 09:55:00 em	12.497	12.013
121	07/12/17 10:00:00 em	12.013	11.722
122	07/12/17 10:05:00 em	11.722	11.431
123	07/12/17 10:10:00 em	11.528	11.236
124	07/12/17 10:15:00 em	11.625	11.334
125	07/12/17 10:20:00 em	11.431	11.041
126	07/12/17 10:25:00 em	10.846	10.651
127	07/12/17 10:30:00 em	10.651	10.455
128	07/12/17 10:35:00 em	10.846	11.625
129	07/12/17 10:40:00 em	12.401	12.304
130	07/12/17 10:45:00 em	12.207	12.207
131	07/12/17 10:50:00 em	11.916	12.110
132	07/12/17 10:55:00 em	12.013	12.207
133	07/12/17 11:00:00 em	13.365	13.173
134	07/12/17 11:05:00 em	14.517	14.230
135	07/12/17 11:10:00 em	15.282	14.900
136	07/12/17 11:15:00 em	15.855	15.473
137	07/12/17 11:20:00 em	16.141	15.760
138	07/12/17 11:25:00 em	16.427	16.046
139	07/12/17 11:30:00 em	16.523	16.237
140	07/12/17 11:35:00 em	16.618	16.332
141	07/12/17 11:40:00 em	16.713	16.427
142	07/12/17 11:45:00 em	16.713	16.427
143	07/12/17 11:50:00 em	16.713	16.523
144	07/12/17 11:55:00 em	16.808	16.523
145	07/13/17 12:00:00 fm	16.808	16.523
146	07/13/17 12:05:00 fm	16.808	16.523
147	07/13/17 12:10:00 fm	16.808	16.523
148	07/13/17 12:15:00 fm	16.808	16.523
149	07/13/17 12:20:00 fm	16.808	16.523
150	07/13/17 12:25:00 fm	16.808	16.523
151	07/13/17 12:30:00 fm	16.808	16.523
152	07/13/17 12:35:00 fm	16.713	16.523
153	07/13/17 12:40:00 fm	16.713	16.523
154	07/13/17 12:45:00 fm	16.713	16.427
155	07/13/17 12:50:00 fm	16.713	16.427
156	07/13/17 12:55:00 fm	16.713	16.427
157	07/13/17 01:00:00 fm	16.713	16.427
158	07/13/17 01:05:00 fm	16.618	16.427
159	07/13/17 01:10:00 fm	16.618	16.427
160	07/13/17 01:15:00 fm	16.618	16.427
161	07/13/17 01:20:00 fm	16.618	16.427
162	07/13/17 01:25:00 fm	16.618	16.332
163	07/13/17 01:30:00 fm	16.523	16.332
164	07/13/17 01:35:00 fm	16.523	16.332
165	07/13/17 01:40:00 fm	16.523	16.237
166	07/13/17 01:45:00 fm	16.427	16.237
167	07/13/17 01:50:00 fm	16.427	16.141
168	07/13/17 01:55:00 fm	16.427	16.141
169	07/13/17 02:00:00 fm	16.332	16.141
170	07/13/17 02:05:00 fm	16.332	16.046
171	07/13/17 02:10:00 fm	16.332	16.046
172	07/13/17 02:15:00 fm	16.237	16.046
173	07/13/17 02:20:00 fm	16.237	15.951
174	07/13/17 02:25:00 fm	16.141	15.951
175	07/13/17 02:30:00 fm	16.141	15.951
176	07/13/17 02:35:00 fm	16.141	15.855
177	07/13/17 02:40:00 fm	16.046	15.855
178	07/13/17 02:45:00 fm	16.046	15.855
179	07/13/17 02:50:00 fm	16.046	15.760
180	07/13/17 02:55:00 fm	16.046	15.760
181	07/13/17 03:00:00 fm	16.046	15.760
182	07/13/17 03:05:00 fm	16.046	15.760
183	07/13/17 03:10:00 fm	15.951	15.760
184	07/13/17 03:15:00 fm	15.951	15.664
185	07/13/17 03:20:00 fm	15.951	15.664
186	07/13/17 03:25:00 fm	15.855	15.664
187	07/13/17 03:30:00 fm	15.855	15.664
188	07/13/17 03:35:00 fm	15.855	15.569
189	07/13/17 03:40:00 fm	15.760	15.569
190	07/13/17 03:45:00 fm	15.760	15.569
191	07/13/17 03:50:00 fm	15.760	15.473
192	07/13/17 03:55:00 fm	15.760	15.473
193	07/13/17 04:00:00 fm	15.664	15.378
194	07/13/17 04:05:00 fm	15.569	15.378
195	07/13/17 04:10:00 fm	15.569	15.378
196	07/13/17 04:15:00 fm	15.569	15.282
197	07/13/17 04:20:00 fm	15.569	15.282
198	07/13/17 04:25:00 fm	15.473	15.187
199	07/13/17 04:30:00 fm	15.473	15.187
200	07/13/17 04:35:00 fm	15.473	15.187
201	07/13/17 04:40:00 fm	15.473	15.187
202	07/13/17 04:45:00 fm	15.473	15.187
203	07/13/17 04:50:00 fm	15.378	15.091
204	07/13/17 04:55:00 fm	15.378	15.091
205	07/13/17 05:00:00 fm	15.378	15.091
206	07/13/17 05:05:00 fm	15.282	14.996
207	07/13/17 05:10:00 fm	15.282	14.996
208	07/13/17 05:15:00 fm	15.282	14.996
209	07/13/17 05:20:00 fm	15.282	14.996
210	07/13/17 05:25:00 fm	15.282	14.996
211	07/13/17 05:30:00 fm	15.282	14.996
212	07/13/17 05:35:00 fm	15.282	14.900
213	07/13/17 05:40:00 fm	15.187	14.900
214	07/13/17 05:45:00 fm	15.187	14.900
215	07/13/17 05:50:00 fm	15.187	14.900
216	07/13/17 05:55:00 fm	15.187	14.804
217	07/13/17 06:00:00 fm	14.900	14.517
218	07/13/17 06:05:00 fm	14.804	14.421
219	07/13/17 06:10:00 fm	13.558	13.173
220	07/13/17 06:15:00 fm	12.690	12.013
221	07/13/17 06:20:00 fm	12.401	11.528
222	07/13/17 06:25:00 fm	12.304	11.334
223	07/13/17 06:30:00 fm	12.401	11.334
224	07/13/17 06:35:00 fm	12.594	11.431
225	07/13/17 06:40:00 fm	12.787	11.625
226	07/13/17 06:45:00 fm	12.980	11.722
227	07/13/17 06:50:00 fm	13.076	11.819
228	07/13/17 06:55:00 fm	13.269	11.916
229	07/13/17 07:00:00 fm	17.760	17.570
230	07/13/17 07:05:00 fm	14.996	14.134
231	07/13/17 07:10:00 fm	13.461	12.401
232	07/13/17 07:15:00 fm	12.787	11.819
233	07/13/17 07:20:00 fm	12.690	11.722
234	07/13/17 07:25:00 fm	12.980	11.722
235	07/13/17 07:30:00 fm	12.883	11.722
236	07/13/17 07:35:00 fm	14.421	12.401
237	07/13/17 07:40:00 fm	14.517	12.401
238	07/13/17 07:45:00 fm	14.709	12.497
239	07/13/17 07:50:00 fm	14.900	12.594
240	07/13/17 07:55:00 fm	15.091	12.980
241	07/13/17 08:00:00 fm	18.711	18.426
242	07/13/17 08:05:00 fm	18.996	18.806
243	07/13/17 08:10:00 fm	19.092	18.901
244	07/13/17 08:15:00 fm	18.996	18.806
245	07/13/17 08:20:00 fm	18.996	18.806
246	07/13/17 08:25:00 fm	18.996	18.806
247	07/13/17 08:30:00 fm	19.092	18.996
248	07/13/17 08:35:00 fm	19.092	18.996
249	07/13/17 08:40:00 fm	19.092	18.996
250	07/13/17 08:45:00 fm	19.092	18.996
251	07/13/17 08:50:00 fm	19.092	18.996
252	07/13/17 08:55:00 fm	19.092	18.996
253	07/13/17 09:00:00 fm	19.092	18.901
254	07/13/17 09:05:00 fm	19.092	18.901
255	07/13/17 09:10:00 fm	19.282	19.092
256	07/13/17 09:15:00 fm	19.282	19.092
257	07/13/17 09:20:00 fm	19.377	19.187
258	07/13/17 09:25:00 fm	19.282	19.092
259	07/13/17 09:30:00 fm	19.472	19.377
260	07/13/17 09:35:00 fm	19.662	19.567
261	07/13/17 09:40:00 fm	19.853	19.758
262	07/13/17 09:45:00 fm	19.948	19.853
263	07/13/17 09:50:00 fm	19.853	19.853
264	07/13/17 09:55:00 fm	20.234	20.138
265	07/13/17 10:00:00 fm	20.615	20.519
266	07/13/17 10:05:00 fm	20.615	20.519
267	07/13/17 10:10:00 fm	21.091	20.901
268	07/13/17 10:15:00 fm	21.282	21.091
269	07/13/17 10:20:00 fm	21.187	20.996
270	07/13/17 10:25:00 fm	20.996	20.901
271	07/13/17 10:30:00 fm	20.996	20.805
272	07/13/17 10:35:00 fm	21.187	21.091
273	07/13/17 10:40:00 fm	21.378	21.187
274	07/13/17 10:45:00 fm	21.569	21.378
275	07/13/17 10:50:00 fm	21.664	21.473
276	07/13/17 10:55:00 fm	21.569	21.473
277	07/13/17 11:00:00 fm	21.664	21.473
278	07/13/17 11:05:00 fm	21.855	21.664
279	07/13/17 11:10:00 fm	21.855	21.664
280	07/13/17 11:15:00 fm	21.855	21.760
281	07/13/17 11:20:00 fm	22.046	21.760
282	07/13/17 11:25:00 fm	22.333	22.046
283	07/13/17 11:30:00 fm	22.238	22.046
284	07/13/17 11:35:00 fm	22.238	22.046
285	07/13/17 11:40:00 fm	22.333	22.142
286	07/13/17 11:45:00 fm	22.525	22.333
287	07/13/17 11:50:00 fm	22.333	22.142
288	07/13/17 11:55:00 fm	22.429	22.142
289	07/13/17 12:00:00 em	22.525	22.333
290	07/13/17 12:05:00 em	22.717	22.429
291	07/13/17 12:10:00 em	22.908	22.621
292	07/13/17 12:15:00 em	22.812	22.525
293	07/13/17 12:20:00 em	22.717	22.525
294	07/13/17 12:25:00 em	22.812	22.621
295	07/13/17 12:30:00 em	22.908	22.717
296	07/13/17 12:35:00 em	23.100	22.812
297	07/13/17 12:40:00 em	23.292	23.004
298	07/13/17 12:45:00 em	23.581	23.196
299	07/13/17 12:50:00 em	23.581	23.292
300	07/13/17 12:55:00 em	23.581	23.388
301	07/13/17 01:00:00 em	23.677	23.484
302	07/13/17 01:05:00 em	23.677	23.388
303	07/13/17 01:10:00 em	23.292	23.100
304	07/13/17 01:15:00 em	23.677	23.484
305	07/13/17 01:20:00 em	23.484	23.292
306	07/13/17 01:25:00 em	23.388	23.196
307	07/13/17 01:30:00 em	23.484	23.292
308	07/13/17 01:35:00 em	23.677	23.484
309	07/13/17 01:40:00 em	23.773	23.581
310	07/13/17 01:45:00 em	23.773	23.581
311	07/13/17 01:50:00 em	23.677	23.388
312	07/13/17 01:55:00 em	23.869	23.677
313	07/13/17 02:00:00 em	24.158	23.869
314	07/13/17 02:05:00 em	23.581	23.292
315	07/13/17 02:10:00 em	23.581	23.388
316	07/13/17 02:15:00 em	23.869	23.581
317	07/13/17 02:20:00 em	23.966	23.677
318	07/13/17 02:25:00 em	24.158	23.869
319	07/13/17 02:30:00 em	24.158	23.966
320	07/13/17 02:35:00 em	23.869	23.773
321	07/13/17 02:40:00 em	23.966	23.773
322	07/13/17 02:45:00 em	23.966	23.773
323	07/13/17 02:50:00 em	24.255	23.966
324	07/13/17 02:55:00 em	24.158	23.966
325	07/13/17 03:00:00 em	24.351	24.158
326	07/13/17 03:05:00 em	24.351	24.158
327	07/13/17 03:10:00 em	24.062	23.869
328	07/13/17 03:15:00 em	24.062	23.869
329	07/13/17 03:20:00 em	24.255	23.966
330	07/13/17 03:25:00 em	24.255	24.062
331	07/13/17 03:30:00 em	24.448	24.158
332	07/13/17 03:35:00 em	24.158	23.966
333	07/13/17 03:40:00 em	24.158	23.966
334	07/13/17 03:45:00 em	24.158	23.966
335	07/13/17 03:50:00 em	23.773	23.581
336	07/13/17 03:55:00 em	24.158	23.869
337	07/13/17 04:00:00 em	23.869	23.677
338	07/13/17 04:05:00 em	23.677	23.388
339	07/13/17 04:10:00 em	23.484	23.292
340	07/13/17 04:15:00 em	23.292	23.100
341	07/13/17 04:20:00 em	23.196	23.004
342	07/13/17 04:25:00 em	23.004	22.812
343	07/13/17 04:30:00 em	23.004	22.717
344	07/13/17 04:35:00 em	22.908	22.621
345	07/13/17 04:40:00 em	22.908	22.621
346	07/13/17 04:45:00 em	22.812	22.525
347	07/13/17 04:50:00 em	22.621	22.429
348	07/13/17 04:55:00 em	22.812	22.621
349	07/13/17 05:00:00 em	22.717	22.525
350	07/13/17 05:05:00 em	22.525	22.333
351	07/13/17 05:10:00 em	22.429	22.333
352	07/13/17 05:15:00 em	22.333	22.238
353	07/13/17 05:20:00 em	22.238	22.142
354	07/13/17 05:25:00 em	22.333	22.142
355	07/13/17 05:30:00 em	22.333	22.238
356	07/13/17 05:35:00 em	22.238	22.142
357	07/13/17 05:40:00 em	22.333	22.142
358	07/13/17 05:45:00 em	22.142	21.951
359	07/13/17 05:50:00 em	22.046	21.951
360	07/13/17 05:55:00 em	22.142	21.951
361	07/13/17 06:00:00 em	21.951	21.760
362	07/13/17 06:05:00 em	21.951	21.760
363	07/13/17 06:10:00 em	21.951	21.760
364	07/13/17 06:15:00 em	21.855	21.760
365	07/13/17 06:20:00 em	21.855	21.664
366	07/13/17 06:25:00 em	21.760	21.664
367	07/13/17 06:30:00 em	21.664	21.473
368	07/13/17 06:35:00 em	21.664	21.473
369	07/13/17 06:40:00 em	21.569	21.473
370	07/13/17 06:45:00 em	21.569	21.473
371	07/13/17 06:50:00 em	21.569	21.378
372	07/13/17 06:55:00 em	21.473	21.282
373	07/13/17 07:00:00 em	21.378	21.282
374	07/13/17 07:05:00 em	21.378	21.187
375	07/13/17 07:10:00 em	21.378	21.187
376	07/13/17 07:15:00 em	21.282	21.091
377	07/13/17 07:20:00 em	21.187	21.091
378	07/13/17 07:25:00 em	21.282	21.091
379	07/13/17 07:30:00 em	21.282	20.901
380	07/13/17 07:35:00 em	21.091	20.996
381	07/13/17 07:40:00 em	21.091	20.996
382	07/13/17 07:45:00 em	21.091	20.996
383	07/13/17 07:50:00 em	21.091	20.901
384	07/13/17 07:55:00 em	20.996	20.901
385	07/13/17 08:00:00 em	20.901	20.901
386	07/13/17 08:05:00 em	20.901	20.901
387	07/13/17 08:10:00 em	20.996	20.805
388	07/13/17 08:15:00 em	20.996	20.805
389	07/13/17 08:20:00 em	20.805	20.805
390	07/13/17 08:25:00 em	20.901	20.710
391	07/13/17 08:30:00 em	20.805	20.805
392	07/13/17 08:35:00 em	20.901	20.805
393	07/13/17 08:40:00 em	20.996	20.901
394	07/13/17 08:45:00 em	20.901	20.805
395	07/13/17 08:50:00 em	20.901	20.710
396	07/13/17 08:55:00 em	20.901	20.805
397	07/13/17 09:00:00 em	20.710	20.710
398	07/13/17 09:05:00 em	20.710	20.710
399	07/13/17 09:10:00 em	20.805	20.710
400	07/13/17 09:15:00 em	20.805	20.710
401	07/13/17 09:20:00 em	20.805	20.710
402	07/13/17 09:25:00 em	20.805	20.710
403	07/13/17 09:30:00 em	20.805	20.615
404	07/13/17 09:35:00 em	20.710	20.519
405	07/13/17 09:40:00 em	20.710	20.615
406	07/13/17 09:45:00 em	20.710	20.615
407	07/13/17 09:50:00 em	20.710	20.615
408	07/13/17 09:55:00 em	20.615	20.519
409	07/13/17 10:00:00 em	20.710	20.519
410	07/13/17 10:05:00 em	20.710	20.519
411	07/13/17 10:10:00 em	20.615	20.519
412	07/13/17 10:15:00 em	20.519	20.424
413	07/13/17 10:20:00 em	20.615	20.424
414	07/13/17 10:25:00 em	20.519	20.329
415	07/13/17 10:30:00 em	20.519	20.329
416	07/13/17 10:35:00 em	20.519	20.424
417	07/13/17 10:40:00 em	20.519	20.424
418	07/13/17 10:45:00 em	20.519	20.329
419	07/13/17 10:50:00 em	20.519	20.329
420	07/13/17 10:55:00 em	20.519	20.234
421	07/13/17 11:00:00 em	20.424	20.329
422	07/13/17 11:05:00 em	20.329	20.329
423	07/13/17 11:10:00 em	20.424	20.234
424	07/13/17 11:15:00 em	20.329	20.138
425	07/13/17 11:20:00 em	20.138	20.138
426	07/13/17 11:25:00 em	20.138	19.948
427	07/13/17 11:30:00 em	20.138	20.043
428	07/13/17 11:35:00 em	20.234	20.138
429	07/13/17 11:40:00 em	20.234	20.138
430	07/13/17 11:45:00 em	20.043	20.043
431	07/13/17 11:50:00 em	20.234	19.948
432	07/13/17 11:55:00 em	20.234	20.043
433	07/14/17 12:00:00 fm	20.138	20.138
434	07/14/17 12:05:00 fm	19.853	19.948
435	07/14/17 12:10:00 fm	19.948	19.853
436	07/14/17 12:15:00 fm	19.948	19.853
437	07/14/17 12:20:00 fm	19.853	19.853
438	07/14/17 12:25:00 fm	19.853	19.948
439	07/14/17 12:30:00 fm	19.758	19.758
440	07/14/17 12:35:00 fm	19.948	19.853
441	07/14/17 12:40:00 fm	19.948	19.853
442	07/14/17 12:45:00 fm	19.948	19.853
443	07/14/17 12:50:00 fm	19.662	19.758
444	07/14/17 12:55:00 fm	19.662	19.758
445	07/14/17 01:00:00 fm	19.853	19.758
446	07/14/17 01:05:00 fm	19.948	19.662
447	07/14/17 01:10:00 fm	19.853	19.758
448	07/14/17 01:15:00 fm	19.948	19.662
449	07/14/17 01:20:00 fm	19.853	19.662
450	07/14/17 01:25:00 fm	19.853	19.662
451	07/14/17 01:30:00 fm	19.853	19.472
452	07/14/17 01:35:00 fm	19.853	19.567
453	07/14/17 01:40:00 fm	19.567	19.377
454	07/14/17 01:45:00 fm	19.567	19.377
455	07/14/17 01:50:00 fm	19.662	19.567
456	07/14/17 01:55:00 fm	19.758	19.472
457	07/14/17 02:00:00 fm	19.567	19.472
458	07/14/17 02:05:00 fm	19.472	19.377
459	07/14/17 02:10:00 fm	19.662	19.472
460	07/14/17 02:15:00 fm	19.662	19.282
461	07/14/17 02:20:00 fm	19.662	19.567
462	07/14/17 02:25:00 fm	19.472	19.567
463	07/14/17 02:30:00 fm	19.662	19.377
464	07/14/17 02:35:00 fm	19.377	19.282
465	07/14/17 02:40:00 fm	19.472	19.187
466	07/14/17 02:45:00 fm	19.472	19.472
467	07/14/17 02:50:00 fm	19.472	19.187
468	07/14/17 02:55:00 fm	19.377	19.282
469	07/14/17 03:00:00 fm	19.187	18.996
470	07/14/17 03:05:00 fm	19.187	19.187
471	07/14/17 03:10:00 fm	19.377	19.187
472	07/14/17 03:15:00 fm	19.377	19.187
473	07/14/17 03:20:00 fm	19.377	19.187
474	07/14/17 03:25:00 fm	19.187	19.092
475	07/14/17 03:30:00 fm	19.282	19.092
476	07/14/17 03:35:00 fm	19.472	19.187
477	07/14/17 03:40:00 fm	19.187	19.187
478	07/14/17 03:45:00 fm	19.282	19.282
479	07/14/17 03:50:00 fm	19.187	19.092
480	07/14/17 03:55:00 fm	19.282	19.187
481	07/14/17 04:00:00 fm	19.187	18.901
482	07/14/17 04:05:00 fm	19.282	19.092
483	07/14/17 04:10:00 fm	19.187	19.092
484	07/14/17 04:15:00 fm	19.377	19.187
485	07/14/17 04:20:00 fm	19.187	18.996
486	07/14/17 04:25:00 fm	19.092	18.806
487	07/14/17 04:30:00 fm	19.187	18.996
488	07/14/17 04:35:00 fm	19.187	19.187
489	07/14/17 04:40:00 fm	19.187	19.187
490	07/14/17 04:45:00 fm	19.092	19.187
491	07/14/17 04:50:00 fm	19.187	19.187
492	07/14/17 04:55:00 fm	19.187	19.187
493	07/14/17 05:00:00 fm	19.187	18.996
494	07/14/17 05:05:00 fm	19.092	18.996
495	07/14/17 05:10:00 fm	19.282	18.996
496	07/14/17 05:15:00 fm	19.092	19.092
497	07/14/17 05:20:00 fm	18.996	18.996
498	07/14/17 05:25:00 fm	19.092	18.806
499	07/14/17 05:30:00 fm	18.996	18.711
500	07/14/17 05:35:00 fm	19.092	18.806
501	07/14/17 05:40:00 fm	18.996	18.901
502	07/14/17 05:45:00 fm	18.996	18.901
503	07/14/17 05:50:00 fm	18.996	18.711
504	07/14/17 05:55:00 fm	18.901	18.901
505	07/14/17 06:00:00 fm	18.901	18.901
506	07/14/17 06:05:00 fm	19.187	18.616
507	07/14/17 06:10:00 fm	19.187	18.711
508	07/14/17 06:15:00 fm	19.187	18.996
509	07/14/17 06:20:00 fm	19.187	18.996
510	07/14/17 06:25:00 fm	18.996	18.806
511	07/14/17 06:30:00 fm	19.092	18.616
512	07/14/17 06:35:00 fm	19.092	18.996
513	07/14/17 06:40:00 fm	19.092	18.901
514	07/14/17 06:45:00 fm	19.187	18.996
515	07/14/17 06:50:00 fm	19.377	18.901
516	07/14/17 06:55:00 fm	19.377	18.996
517	07/14/17 07:00:00 fm	19.377	18.996
518	07/14/17 07:05:00 fm	19.187	18.901
519	07/14/17 07:10:00 fm	19.282	18.996
520	07/14/17 07:15:00 fm	19.092	18.901
521	07/14/17 07:20:00 fm	18.996	18.901
522	07/14/17 07:25:00 fm	19.187	18.806
523	07/14/17 07:30:00 fm	19.092	18.901
524	07/14/17 07:35:00 fm	18.901	18.806
525	07/14/17 07:40:00 fm	18.901	18.806
526	07/14/17 07:45:00 fm	19.092	18.806
527	07/14/17 07:50:00 fm	18.996	18.806
528	07/14/17 07:55:00 fm	18.996	18.806
529	07/14/17 08:00:00 fm	18.901	18.806
530	07/14/17 08:05:00 fm	19.092	18.806
531	07/14/17 08:10:00 fm	18.901	18.806
532	07/14/17 08:15:00 fm	18.996	18.806
533	07/14/17 08:20:00 fm	18.996	18.806
534	07/14/17 08:25:00 fm	18.996	18.806
535	07/14/17 08:30:00 fm	18.996	18.901
536	07/14/17 08:35:00 fm	18.996	18.901
537	07/14/17 08:40:00 fm	18.996	18.901
538	07/14/17 08:45:00 fm	18.996	18.806
539	07/14/17 08:50:00 fm	18.996	18.806
540	07/14/17 08:55:00 fm	19.092	18.996
541	07/14/17 09:00:00 fm	19.092	18.901
542	07/14/17 09:05:00 fm	19.092	18.901
543	07/14/17 09:10:00 fm	19.187	18.996
544	07/14/17 09:15:00 fm	19.282	19.092
545	07/14/17 09:20:00 fm	19.282	19.092
546	07/14/17 09:25:00 fm	19.282	19.187
547	07/14/17 09:30:00 fm	19.377	19.092
548	07/14/17 09:35:00 fm	19.377	19.187
549	07/14/17 09:40:00 fm	19.472	19.282
550	07/14/17 09:45:00 fm	19.948	19.662
551	07/14/17 09:50:00 fm	20.138	19.853
552	07/14/17 09:55:00 fm	20.138	19.853
553	07/14/17 10:00:00 fm	20.138	19.948
554	07/14/17 10:05:00 fm	19.948	19.758
555	07/14/17 10:10:00 fm	19.853	19.567
556	07/14/17 10:15:00 fm	20.424	20.234
557	07/14/17 10:20:00 fm	20.710	20.519
558	07/14/17 10:25:00 fm	20.805	20.615
559	07/14/17 10:30:00 fm	21.091	20.805
560	07/14/17 10:35:00 fm	20.996	20.710
561	07/14/17 10:40:00 fm	21.091	20.901
562	07/14/17 10:45:00 fm	20.996	20.805
563	07/14/17 10:50:00 fm	20.901	20.710
564	07/14/17 10:55:00 fm	21.091	20.805
565	07/14/17 11:00:00 fm	21.378	20.996
566	07/14/17 11:05:00 fm	21.473	21.187
567	07/14/17 11:10:00 fm	21.569	21.187
568	07/14/17 11:15:00 fm	21.473	21.282
569	07/14/17 11:20:00 fm	21.187	21.091
570	07/14/17 11:25:00 fm	21.282	21.187
571	07/14/17 11:30:00 fm	21.855	21.569
572	07/14/17 11:35:00 fm	22.046	21.760
573	07/14/17 11:40:00 fm	22.142	21.951
574	07/14/17 11:45:00 fm	22.046	21.760
575	07/14/17 11:50:00 fm	21.760	21.473
576	07/14/17 11:55:00 fm	21.569	21.378
577	07/14/17 12:00:00 em	22.046	21.664
578	07/14/17 12:05:00 em	22.142	21.760
579	07/14/17 12:10:00 em	22.333	22.142
580	07/14/17 12:15:00 em	22.333	22.142
581	07/14/17 12:20:00 em	21.951	21.855
582	07/14/17 12:25:00 em	21.855	21.760
583	07/14/17 12:30:00 em	21.760	21.569
584	07/14/17 12:35:00 em	22.429	22.142
585	07/14/17 12:40:00 em	22.429	22.333
586	07/14/17 12:45:00 em	22.429	22.238
587	07/14/17 12:50:00 em	22.142	21.855
588	07/14/17 12:55:00 em	22.046	21.760
589	07/14/17 01:00:00 em	22.142	21.855
590	07/14/17 01:05:00 em	21.760	21.569
591	07/14/17 01:10:00 em	21.760	21.473
592	07/14/17 01:15:00 em	22.142	21.760
593	07/14/17 01:20:00 em	21.855	21.569
594	07/14/17 01:25:00 em	21.473	21.282
595	07/14/17 01:30:00 em	21.855	21.664
596	07/14/17 01:35:00 em	22.429	22.046
597	07/14/17 01:40:00 em	22.812	22.429
598	07/14/17 01:45:00 em	22.812	22.525
599	07/14/17 01:50:00 em	22.429	22.333
600	07/14/17 01:55:00 em	22.621	22.525
601	07/14/17 02:00:00 em	22.429	22.238
602	07/14/17 02:05:00 em	22.717	22.525
603	07/14/17 02:10:00 em	23.196	22.812
604	07/14/17 02:15:00 em	23.100	22.908
605	07/14/17 02:20:00 em	23.100	22.908
606	07/14/17 02:25:00 em	22.908	22.717
607	07/14/17 02:30:00 em	22.621	22.429
608	07/14/17 02:35:00 em	22.717	22.429
609	07/14/17 02:40:00 em	22.812	22.621
610	07/14/17 02:45:00 em	23.004	22.717
611	07/14/17 02:50:00 em	23.388	23.100
612	07/14/17 02:55:00 em	23.581	23.292
613	07/14/17 03:00:00 em	23.677	23.388
614	07/14/17 03:05:00 em	23.966	23.773
615	07/14/17 03:10:00 em	23.966	23.773
616	07/14/17 03:15:00 em	24.062	23.869
617	07/14/17 03:20:00 em	24.158	23.869
618	07/14/17 03:25:00 em	24.255	23.966
619	07/14/17 03:30:00 em	23.869	23.581
620	07/14/17 03:35:00 em	23.388	23.196
621	07/14/17 03:40:00 em	23.484	23.292
622	07/14/17 03:45:00 em	23.196	22.908
623	07/14/17 03:50:00 em	23.292	23.100
624	07/14/17 03:55:00 em	23.773	23.484
625	07/14/17 04:00:00 em	23.677	23.484
626	07/14/17 04:05:00 em	23.484	23.196
627	07/14/17 04:10:00 em	23.196	22.908
628	07/14/17 04:15:00 em	23.100	22.717
629	07/14/17 04:20:00 em	22.812	22.525
630	07/14/17 04:25:00 em	22.717	22.429
631	07/14/17 04:30:00 em	22.525	22.238
632	07/14/17 04:35:00 em	22.621	22.333
633	07/14/17 04:40:00 em	22.717	22.429
634	07/14/17 04:45:00 em	22.908	22.333
635	07/14/17 04:50:00 em	22.621	22.238
636	07/14/17 04:55:00 em	22.429	22.238
637	07/14/17 05:00:00 em	22.333	22.046
638	07/14/17 05:05:00 em	22.142	21.951
639	07/14/17 05:10:00 em	22.046	21.855
640	07/14/17 05:15:00 em	22.046	21.855
641	07/14/17 05:20:00 em	22.046	21.760
642	07/14/17 05:25:00 em	22.046	21.855
643	07/14/17 05:30:00 em	22.046	21.855
644	07/14/17 05:35:00 em	21.951	21.855
645	07/14/17 05:40:00 em	21.951	21.760
646	07/14/17 05:45:00 em	22.046	21.760
647	07/14/17 05:50:00 em	21.951	21.760
648	07/14/17 05:55:00 em	21.855	21.664
649	07/14/17 06:00:00 em	21.855	21.664
650	07/14/17 06:05:00 em	21.760	21.664
651	07/14/17 06:10:00 em	21.760	21.569
652	07/14/17 06:15:00 em	21.664	21.569
653	07/14/17 06:20:00 em	21.760	21.569
654	07/14/17 06:25:00 em	21.664	21.569
655	07/14/17 06:30:00 em	21.569	21.378
656	07/14/17 06:35:00 em	21.664	21.473
657	07/14/17 06:40:00 em	21.569	21.378
658	07/14/17 06:45:00 em	21.569	21.378
659	07/14/17 06:50:00 em	21.473	21.282
660	07/14/17 06:55:00 em	21.282	21.187
661	07/14/17 07:00:00 em	21.378	21.091
662	07/14/17 07:05:00 em	21.378	21.187
663	07/14/17 07:10:00 em	21.282	21.091
664	07/14/17 07:15:00 em	21.282	21.091
665	07/14/17 07:20:00 em	21.187	21.091
666	07/14/17 07:25:00 em	21.091	21.091
667	07/14/17 07:30:00 em	21.091	21.091
668	07/14/17 07:35:00 em	21.091	20.996
669	07/14/17 07:40:00 em	20.996	20.901
670	07/14/17 07:45:00 em	21.091	20.901
671	07/14/17 07:50:00 em	20.901	20.710
672	07/14/17 07:55:00 em	20.996	20.710
673	07/14/17 08:00:00 em	20.996	20.805
674	07/14/17 08:05:00 em	20.805	20.805
675	07/14/17 08:10:00 em	20.805	20.805
676	07/14/17 08:15:00 em	20.710	20.615
677	07/14/17 08:20:00 em	20.710	20.710
678	07/14/17 08:25:00 em	20.615	20.615
679	07/14/17 08:30:00 em	20.519	20.615
680	07/14/17 08:35:00 em	20.519	20.519
681	07/14/17 08:40:00 em	20.519	20.519
682	07/14/17 08:45:00 em	20.519	20.424
683	07/14/17 08:50:00 em	20.615	20.519
684	07/14/17 08:55:00 em	20.615	20.519
685	07/14/17 09:00:00 em	20.519	20.519
686	07/14/17 09:05:00 em	20.519	20.424
687	07/14/17 09:10:00 em	20.424	20.424
688	07/14/17 09:15:00 em	20.424	20.329
689	07/14/17 09:20:00 em	20.329	20.234
690	07/14/17 09:25:00 em	20.329	20.234
691	07/14/17 09:30:00 em	20.329	20.234
692	07/14/17 09:35:00 em	20.519	20.329
693	07/14/17 09:40:00 em	20.138	20.043
694	07/14/17 09:45:00 em	16.046	16.046
695	07/14/17 09:50:00 em	14.709	14.709
696	07/14/17 09:55:00 em	12.787	12.690
697	07/14/17 10:00:00 em	11.722	11.625
698	07/14/17 10:05:00 em	10.944	10.944
699	07/14/17 10:10:00 em	10.357	10.455
700	07/14/17 10:15:00 em	9.965	10.063
701	07/14/17 10:20:00 em	9.571	9.866
702	07/14/17 10:25:00 em	9.275	9.669
703	07/14/17 10:30:00 em	9.077	9.472
704	07/14/17 10:35:00 em	8.779	9.373
705	07/14/17 10:40:00 em	8.680	9.275
706	07/14/17 10:45:00 em	8.779	9.275
707	07/14/17 10:50:00 em	8.680	9.176
708	07/14/17 10:55:00 em	8.481	8.978
709	07/14/17 11:00:00 em	8.282	8.779
710	07/14/17 11:05:00 em	8.182	8.581
711	07/14/17 11:10:00 em	7.882	8.481
712	07/14/17 11:15:00 em	7.782	8.282
713	07/14/17 11:20:00 em	7.882	8.282
714	07/14/17 11:25:00 em	7.782	8.182
715	07/14/17 11:30:00 em	7.882	8.182
716	07/14/17 11:35:00 em	7.682	8.182
717	07/14/17 11:40:00 em	7.582	8.082
718	07/14/17 11:45:00 em	7.481	7.983
719	07/14/17 11:50:00 em	7.381	7.882
720	07/14/17 11:55:00 em	7.179	7.682
721	07/15/17 12:00:00 fm	7.079	7.582
722	07/15/17 12:05:00 fm	6.978	7.582
723	07/15/17 12:10:00 fm	6.978	7.481
724	07/15/17 12:15:00 fm	6.877	7.381
725	07/15/17 12:20:00 fm	6.775	7.381
726	07/15/17 12:25:00 fm	6.775	7.280
727	07/15/17 12:30:00 fm	6.775	7.179
728	07/15/17 12:35:00 fm	6.674	7.179
729	07/15/17 12:40:00 fm	6.573	7.179
730	07/15/17 12:45:00 fm	6.573	7.079
731	07/15/17 12:50:00 fm	6.471	7.079
732	07/15/17 12:55:00 fm	6.370	6.978
733	07/15/17 01:00:00 fm	6.370	6.877
734	07/15/17 01:05:00 fm	6.268	6.775
735	07/15/17 01:10:00 fm	6.268	6.775
736	07/15/17 01:15:00 fm	6.166	6.775
737	07/15/17 01:20:00 fm	6.166	6.775
738	07/15/17 01:25:00 fm	6.166	6.674
739	07/15/17 01:30:00 fm	6.166	6.674
740	07/15/17 01:35:00 fm	6.166	6.674
741	07/15/17 01:40:00 fm	6.166	6.674
742	07/15/17 01:45:00 fm	6.166	6.674
743	07/15/17 01:50:00 fm	6.166	6.674
744	07/15/17 01:55:00 fm	6.166	6.674
745	07/15/17 02:00:00 fm	6.064	6.674
746	07/15/17 02:05:00 fm	6.166	6.674
747	07/15/17 02:10:00 fm	6.268	6.877
748	07/15/17 02:15:00 fm	6.370	6.978
749	07/15/17 02:20:00 fm	6.471	6.978
750	07/15/17 02:25:00 fm	6.573	7.079
751	07/15/17 02:30:00 fm	6.573	7.179
752	07/15/17 02:35:00 fm	6.674	7.179
753	07/15/17 02:40:00 fm	6.775	7.280
754	07/15/17 02:45:00 fm	6.775	7.280
755	07/15/17 02:50:00 fm	6.775	7.280
756	07/15/17 02:55:00 fm	6.775	7.280
757	07/15/17 03:00:00 fm	6.775	7.381
758	07/15/17 03:05:00 fm	6.775	7.280
759	07/15/17 03:10:00 fm	6.877	7.280
760	07/15/17 03:15:00 fm	6.775	7.179
761	07/15/17 03:20:00 fm	6.674	7.179
762	07/15/17 03:25:00 fm	6.674	7.079
763	07/15/17 03:30:00 fm	6.573	6.978
764	07/15/17 03:35:00 fm	6.573	6.877
765	07/15/17 03:40:00 fm	6.573	6.877
766	07/15/17 03:45:00 fm	6.471	6.775
767	07/15/17 03:50:00 fm	6.268	6.775
768	07/15/17 03:55:00 fm	6.370	6.877
769	07/15/17 04:00:00 fm	6.471	6.877
770	07/15/17 04:05:00 fm	6.573	6.877
771	07/15/17 04:10:00 fm	6.471	6.775
772	07/15/17 04:15:00 fm	6.471	6.775
773	07/15/17 04:20:00 fm	6.370	6.775
774	07/15/17 04:25:00 fm	6.370	6.775
775	07/15/17 04:30:00 fm	6.471	6.877
776	07/15/17 04:35:00 fm	6.573	6.877
777	07/15/17 04:40:00 fm	6.674	6.978
778	07/15/17 04:45:00 fm	6.775	7.079
779	07/15/17 04:50:00 fm	6.877	7.179
780	07/15/17 04:55:00 fm	7.079	7.280
781	07/15/17 05:00:00 fm	7.280	7.481
782	07/15/17 05:05:00 fm	7.481	7.582
783	07/15/17 05:10:00 fm	7.582	7.582
784	07/15/17 05:15:00 fm	7.782	7.682
785	07/15/17 05:20:00 fm	7.882	7.782
786	07/15/17 05:25:00 fm	7.782	7.782
787	07/15/17 05:30:00 fm	7.882	7.782
788	07/15/17 05:35:00 fm	8.082	7.983
789	07/15/17 05:40:00 fm	8.282	8.182
790	07/15/17 05:45:00 fm	8.382	8.282
791	07/15/17 05:50:00 fm	8.581	8.382
792	07/15/17 05:55:00 fm	8.879	8.581
793	07/15/17 06:00:00 fm	9.176	8.879
794	07/15/17 06:05:00 fm	9.472	9.077
795	07/15/17 06:10:00 fm	9.866	9.373
796	07/15/17 06:15:00 fm	9.866	9.472
797	07/15/17 06:20:00 fm	9.965	9.571
798	07/15/17 06:25:00 fm	10.063	9.571
799	07/15/17 06:30:00 fm	10.455	9.965
800	07/15/17 06:35:00 fm	10.944	10.259
801	07/15/17 06:40:00 fm	11.334	10.651
802	07/15/17 06:45:00 fm	11.819	11.139
803	07/15/17 06:50:00 fm	12.304	11.528
804	07/15/17 06:55:00 fm	12.690	11.916
805	07/15/17 07:00:00 fm	13.269	12.401
806	07/15/17 07:05:00 fm	13.942	12.980
807	07/15/17 07:10:00 fm	14.709	13.461
808	07/15/17 07:15:00 fm	15.378	14.038
809	07/15/17 07:20:00 fm	15.569	14.134
810	07/15/17 07:25:00 fm	15.569	14.230
811	07/15/17 07:30:00 fm	14.900	14.230
812	07/15/17 07:35:00 fm	15.187	15.091
813	07/15/17 07:40:00 fm	16.332	15.951
814	07/15/17 07:45:00 fm	16.046	16.808
815	07/15/17 07:50:00 fm	17.189	17.760
816	07/15/17 07:55:00 fm	19.377	18.331
817	07/15/17 08:00:00 fm	19.662	18.901
818	07/15/17 08:05:00 fm	22.429	19.662
819	07/15/17 08:10:00 fm	24.255	20.234
820	07/15/17 08:15:00 fm	25.319	20.710
821	07/15/17 08:20:00 fm	26.097	21.091
822	07/15/17 08:25:00 fm	26.781	21.473
823	07/15/17 08:30:00 fm	28.060	22.429
824	07/15/17 08:35:00 fm	29.152	23.196
825	07/15/17 08:40:00 fm	30.154	23.581
826	07/15/17 08:45:00 fm	31.166	24.255
827	07/15/17 08:50:00 fm	31.778	24.448
828	07/15/17 08:55:00 fm	32.704	25.222
829	07/15/17 09:00:00 fm	33.222	25.708
830	07/15/17 09:05:00 fm	34.163	26.390
831	07/15/17 09:10:00 fm	35.328	27.075
832	07/15/17 09:15:00 fm	36.403	27.862
833	07/15/17 09:20:00 fm	38.046	28.953
834	07/15/17 09:25:00 fm	39.276	29.853
835	07/15/17 09:30:00 fm	38.714	29.452
836	07/15/17 09:35:00 fm	36.295	28.060
837	07/15/17 09:40:00 fm	37.494	29.152
838	07/15/17 09:45:00 fm	37.384	29.452
839	07/15/17 09:50:00 fm	38.602	30.255
840	07/15/17 09:55:00 fm	40.071	30.862
841	07/15/17 10:00:00 fm	38.046	29.853
842	07/15/17 10:05:00 fm	37.165	29.452
843	07/15/17 10:10:00 fm	38.379	30.054
844	07/15/17 10:15:00 fm	40.415	31.166
845	07/15/17 10:20:00 fm	42.046	32.394
846	07/15/17 10:25:00 fm	43.359	33.222
847	07/15/17 10:30:00 fm	43.966	33.848
848	07/15/17 10:35:00 fm	44.828	34.374
849	07/15/17 10:40:00 fm	45.076	34.691
850	07/15/17 10:45:00 fm	45.452	35.222
851	07/15/17 10:50:00 fm	46.083	35.756
852	07/15/17 10:55:00 fm	46.593	36.187
853	07/15/17 11:00:00 fm	46.850	36.403
854	07/15/17 11:05:00 fm	47.499	36.837
855	07/15/17 11:10:00 fm	47.238	36.728
856	07/15/17 11:15:00 fm	47.629	36.837
857	07/15/17 11:20:00 fm	48.155	37.274
858	07/15/17 11:25:00 fm	48.288	37.494
859	07/15/17 11:30:00 fm	48.821	37.494
860	07/15/17 11:35:00 fm	47.760	36.620
861	07/15/17 11:40:00 fm	42.878	33.953
862	07/15/17 11:45:00 fm	44.952	34.903
863	07/15/17 11:50:00 fm	43.844	34.268
864	07/15/17 11:55:00 fm	41.108	32.394
865	07/15/17 12:00:00 em	43.118	33.743
866	07/15/17 12:05:00 em	47.238	36.187
867	07/15/17 12:10:00 em	50.042	37.935
868	07/15/17 12:15:00 em	51.578	39.050
869	07/15/17 12:20:00 em	45.076	35.009
870	07/15/17 12:25:00 em	39.163	31.472
871	07/15/17 12:30:00 em	39.502	31.778
872	07/15/17 12:35:00 em	46.210	35.435
873	07/15/17 12:40:00 em	49.632	37.824
874	07/15/17 12:45:00 em	51.295	39.050
875	07/15/17 12:50:00 em	52.006	39.389
876	07/15/17 12:55:00 em	52.437	39.615
877	07/15/17 01:00:00 em	53.461	40.071
878	07/15/17 01:05:00 em	53.757	40.530
879	07/15/17 01:10:00 em	48.155	36.728
880	07/15/17 01:15:00 em	42.046	33.430
881	07/15/17 01:20:00 em	47.368	36.187
882	07/15/17 01:25:00 em	47.892	35.971
883	07/15/17 01:30:00 em	42.998	33.639
884	07/15/17 01:35:00 em	48.023	36.187
885	07/15/17 01:40:00 em	51.295	38.157
886	07/15/17 01:45:00 em	53.166	39.502
887	07/15/17 01:50:00 em	53.906	40.300
888	07/15/17 01:55:00 em	53.757	40.300
889	07/15/17 02:00:00 em	54.056	40.415
890	07/15/17 02:05:00 em	54.356	40.530
891	07/15/17 02:10:00 em	54.659	40.876
892	07/15/17 02:15:00 em	53.906	40.415
893	07/15/17 02:20:00 em	52.727	39.276
894	07/15/17 02:25:00 em	42.046	33.222
895	07/15/17 02:30:00 em	34.796	28.953
896	07/15/17 02:35:00 em	30.862	26.488
897	07/15/17 02:40:00 em	29.053	25.222
898	07/15/17 02:45:00 em	31.676	26.390
899	07/15/17 02:50:00 em	36.511	28.655
900	07/15/17 02:55:00 em	33.953	27.468
901	07/15/17 03:00:00 em	41.928	32.291
902	07/15/17 03:05:00 em	49.632	36.728
903	07/15/17 03:10:00 em	53.313	39.050
904	07/15/17 03:15:00 em	47.760	36.403
905	07/15/17 03:20:00 em	39.615	31.983
906	07/15/17 03:25:00 em	34.585	28.953
907	07/15/17 03:30:00 em	30.760	26.585
908	07/15/17 03:35:00 em	28.357	24.931
909	07/15/17 03:40:00 em	27.370	24.158
910	07/15/17 03:45:00 em	26.879	23.677
911	07/15/17 03:50:00 em	26.585	23.484
912	07/15/17 03:55:00 em	26.097	23.196
913	07/15/17 04:00:00 em	25.708	22.812
914	07/15/17 04:05:00 em	25.610	22.717
915	07/15/17 04:10:00 em	25.708	22.717
916	07/15/17 04:15:00 em	25.610	22.621
917	07/15/17 04:20:00 em	26.097	22.812
918	07/15/17 04:25:00 em	28.853	24.545
919	07/15/17 04:30:00 em	32.911	26.488
920	07/15/17 04:35:00 em	29.053	24.545
921	07/15/17 04:40:00 em	25.513	22.812
922	07/15/17 04:45:00 em	23.100	21.282
923	07/15/17 04:50:00 em	21.951	20.519
924	07/15/17 04:55:00 em	22.046	20.519
925	07/15/17 05:00:00 em	22.429	20.901
926	07/15/17 05:05:00 em	22.908	21.760
927	07/15/17 05:10:00 em	24.158	23.196
928	07/15/17 05:15:00 em	24.545	23.773
929	07/15/17 05:20:00 em	24.545	23.869
930	07/15/17 05:25:00 em	24.255	23.677
931	07/15/17 05:30:00 em	23.869	23.196
932	07/15/17 05:35:00 em	23.388	22.812
933	07/15/17 05:40:00 em	23.100	22.717
934	07/15/17 05:45:00 em	23.100	22.908
935	07/15/17 05:50:00 em	23.196	23.100
936	07/15/17 05:55:00 em	23.292	23.196
937	07/15/17 06:00:00 em	23.388	23.388
938	07/15/17 06:05:00 em	23.581	23.484
939	07/15/17 06:10:00 em	23.677	23.581
940	07/15/17 06:15:00 em	23.869	23.773
941	07/15/17 06:20:00 em	23.966	23.869
942	07/15/17 06:25:00 em	24.062	23.966
943	07/15/17 06:30:00 em	24.062	24.062
944	07/15/17 06:35:00 em	24.158	24.062
945	07/15/17 06:40:00 em	24.158	24.158
946	07/15/17 06:45:00 em	24.158	24.158
947	07/15/17 06:50:00 em	24.255	24.255
948	07/15/17 06:55:00 em	24.351	24.255
949	07/15/17 07:00:00 em	24.448	24.351
950	07/15/17 07:05:00 em	24.545	24.448
951	07/15/17 07:10:00 em	24.545	24.448
952	07/15/17 07:15:00 em	24.641	24.545
953	07/15/17 07:20:00 em	24.641	24.545
954	07/15/17 07:25:00 em	24.738	24.641
955	07/15/17 07:30:00 em	24.835	24.738
956	07/15/17 07:35:00 em	24.931	24.835
957	07/15/17 07:40:00 em	24.931	24.931
958	07/15/17 07:45:00 em	25.028	24.931
959	07/15/17 07:50:00 em	25.028	25.028
960	07/15/17 07:55:00 em	25.125	25.028
961	07/15/17 08:00:00 em	25.125	25.028
962	07/15/17 08:05:00 em	25.125	25.125
963	07/15/17 08:10:00 em	25.125	25.125
964	07/15/17 08:15:00 em	25.125	25.125
965	07/15/17 08:20:00 em	25.125	25.125
966	07/15/17 08:25:00 em	25.125	25.125
967	07/15/17 08:30:00 em	25.125	25.125
968	07/15/17 08:35:00 em	25.125	25.125
969	07/15/17 08:40:00 em	25.125	25.125
970	07/15/17 08:45:00 em	25.125	25.125
971	07/15/17 08:50:00 em	25.028	25.028
972	07/15/17 08:55:00 em	25.028	25.028
973	07/15/17 09:00:00 em	25.028	25.028
974	07/15/17 09:05:00 em	25.028	25.028
975	07/15/17 09:10:00 em	25.028	24.931
976	07/15/17 09:15:00 em	25.028	24.931
977	07/15/17 09:20:00 em	25.028	24.931
978	07/15/17 09:25:00 em	25.028	24.931
979	07/15/17 09:30:00 em	25.028	24.931
980	07/15/17 09:35:00 em	25.028	24.931
981	07/15/17 09:40:00 em	25.028	24.931
982	07/15/17 09:45:00 em	25.028	24.931
983	07/15/17 09:50:00 em	24.931	24.931
984	07/15/17 09:55:00 em	25.028	24.931
985	07/15/17 10:00:00 em	25.028	24.931
986	07/15/17 10:05:00 em	24.931	24.835
987	07/15/17 10:10:00 em	24.931	24.835
988	07/15/17 10:15:00 em	24.931	24.835
989	07/15/17 10:20:00 em	24.931	24.835
990	07/15/17 10:25:00 em	24.931	24.835
991	07/15/17 10:30:00 em	24.931	24.835
992	07/15/17 10:35:00 em	24.931	24.835
993	07/15/17 10:40:00 em	24.931	24.835
994	07/15/17 10:45:00 em	24.931	24.835
995	07/15/17 10:50:00 em	24.931	24.835
996	07/15/17 10:55:00 em	24.931	24.835
997	07/15/17 11:00:00 em	24.931	24.835
998	07/15/17 11:05:00 em	24.931	24.835
999	07/15/17 11:10:00 em	24.931	24.835
1000	07/15/17 11:15:00 em	24.931	24.835
1001	07/15/17 11:20:00 em	24.931	24.835
1002	07/15/17 11:25:00 em	24.931	24.835
1003	07/15/17 11:30:00 em	24.931	24.835
1004	07/15/17 11:35:00 em	24.931	24.738
1005	07/15/17 11:40:00 em	24.835	24.738
1006	07/15/17 11:45:00 em	24.931	24.738
1007	07/15/17 11:50:00 em	24.835	24.738
1008	07/15/17 11:55:00 em	24.835	24.738
1009	07/16/17 12:00:00 fm	24.835	24.738
1010	07/16/17 12:05:00 fm	24.835	24.738
1011	07/16/17 12:10:00 fm	24.835	24.738
1012	07/16/17 12:15:00 fm	24.835	24.738
1013	07/16/17 12:20:00 fm	24.835	24.738
1014	07/16/17 12:25:00 fm	24.835	24.738
1015	07/16/17 12:30:00 fm	24.835	24.738
1016	07/16/17 12:35:00 fm	24.835	24.738
1017	07/16/17 12:40:00 fm	24.835	24.738
1018	07/16/17 12:45:00 fm	24.835	24.738
1019	07/16/17 12:50:00 fm	24.835	24.738
1020	07/16/17 12:55:00 fm	24.835	24.738
1021	07/16/17 01:00:00 fm	24.835	24.738
1022	07/16/17 01:05:00 fm	24.835	24.641
1023	07/16/17 01:10:00 fm	24.835	24.641
1024	07/16/17 01:15:00 fm	24.835	24.641
1025	07/16/17 01:20:00 fm	24.835	24.641
1026	07/16/17 01:25:00 fm	24.738	24.641
1027	07/16/17 01:30:00 fm	24.835	24.641
1028	07/16/17 01:35:00 fm	24.738	24.641
1029	07/16/17 01:40:00 fm	24.738	24.641
1030	07/16/17 01:45:00 fm	24.738	24.641
1031	07/16/17 01:50:00 fm	24.738	24.641
1032	07/16/17 01:55:00 fm	24.738	24.641
1033	07/16/17 02:00:00 fm	24.738	24.641
1034	07/16/17 02:05:00 fm	24.738	24.641
1035	07/16/17 02:10:00 fm	24.738	24.641
1036	07/16/17 02:15:00 fm	24.738	24.641
1037	07/16/17 02:20:00 fm	24.738	24.545
1038	07/16/17 02:25:00 fm	24.738	24.641
1039	07/16/17 02:30:00 fm	24.738	24.545
1040	07/16/17 02:35:00 fm	24.738	24.545
1041	07/16/17 02:40:00 fm	24.641	24.545
1042	07/16/17 02:45:00 fm	24.641	24.545
1043	07/16/17 02:50:00 fm	24.641	24.545
1044	07/16/17 02:55:00 fm	24.641	24.545
1045	07/16/17 03:00:00 fm	24.641	24.545
1046	07/16/17 03:05:00 fm	24.641	24.545
1047	07/16/17 03:10:00 fm	24.641	24.545
1048	07/16/17 03:15:00 fm	24.641	24.545
1049	07/16/17 03:20:00 fm	24.641	24.448
1050	07/16/17 03:25:00 fm	24.641	24.448
1051	07/16/17 03:30:00 fm	24.641	24.448
1052	07/16/17 03:35:00 fm	24.641	24.448
1053	07/16/17 03:40:00 fm	24.545	24.448
1054	07/16/17 03:45:00 fm	24.545	24.448
1055	07/16/17 03:50:00 fm	24.545	24.448
1056	07/16/17 03:55:00 fm	24.545	24.448
1057	07/16/17 04:00:00 fm	24.545	24.448
1058	07/16/17 04:05:00 fm	24.545	24.448
1059	07/16/17 04:10:00 fm	24.545	24.448
1060	07/16/17 04:15:00 fm	24.545	24.448
1061	07/16/17 04:20:00 fm	24.545	24.351
1062	07/16/17 04:25:00 fm	24.545	24.351
1063	07/16/17 04:30:00 fm	24.545	24.351
1064	07/16/17 04:35:00 fm	24.545	24.351
1065	07/16/17 04:40:00 fm	24.448	24.351
1066	07/16/17 04:45:00 fm	24.448	24.351
1067	07/16/17 04:50:00 fm	24.448	24.351
1068	07/16/17 04:55:00 fm	24.448	24.351
1069	07/16/17 05:00:00 fm	24.448	24.351
1070	07/16/17 05:05:00 fm	24.448	24.351
1071	07/16/17 05:10:00 fm	24.448	24.351
1072	07/16/17 05:15:00 fm	24.448	24.255
1073	07/16/17 05:20:00 fm	24.448	24.255
1074	07/16/17 05:25:00 fm	24.448	24.255
1075	07/16/17 05:30:00 fm	24.448	24.255
1076	07/16/17 05:35:00 fm	24.448	24.255
1077	07/16/17 05:40:00 fm	24.448	24.255
1078	07/16/17 05:45:00 fm	24.351	24.255
1079	07/16/17 05:50:00 fm	24.351	24.255
1080	07/16/17 05:55:00 fm	24.351	24.255
1081	07/16/17 06:00:00 fm	24.351	24.255
1082	07/16/17 06:05:00 fm	24.351	24.255
1083	07/16/17 06:10:00 fm	24.351	24.255
1084	07/16/17 06:15:00 fm	24.351	24.158
1085	07/16/17 06:20:00 fm	24.351	24.158
1086	07/16/17 06:25:00 fm	24.351	24.158
1087	07/16/17 06:30:00 fm	24.351	24.158
1088	07/16/17 06:35:00 fm	24.351	24.158
1089	07/16/17 06:40:00 fm	24.351	24.158
1090	07/16/17 06:45:00 fm	24.351	24.158
1091	07/16/17 06:50:00 fm	24.351	24.158
1092	07/16/17 06:55:00 fm	24.351	24.158
1093	07/16/17 07:00:00 fm	24.351	24.158
1094	07/16/17 07:05:00 fm	24.351	24.158
1095	07/16/17 07:10:00 fm	24.351	24.158
1096	07/16/17 07:15:00 fm	24.351	24.158
1097	07/16/17 07:20:00 fm	24.351	24.158
1098	07/16/17 07:25:00 fm	24.351	24.158
1099	07/16/17 07:30:00 fm	24.351	24.158
1100	07/16/17 07:35:00 fm	24.351	24.158
1101	07/16/17 07:40:00 fm	24.351	24.158
1102	07/16/17 07:45:00 fm	24.351	24.158
1103	07/16/17 07:50:00 fm	24.351	24.158
1104	07/16/17 07:55:00 fm	24.351	24.158
1105	07/16/17 08:00:00 fm	24.351	24.158
1106	07/16/17 08:05:00 fm	24.351	24.158
1107	07/16/17 08:10:00 fm	24.351	24.158
1108	07/16/17 08:15:00 fm	24.351	24.158
1109	07/16/17 08:20:00 fm	24.351	24.158
1110	07/16/17 08:25:00 fm	24.351	24.158
1111	07/16/17 08:30:00 fm	24.351	24.158
1112	07/16/17 08:35:00 fm	24.351	24.158
1113	07/16/17 08:40:00 fm	24.351	24.158
1114	07/16/17 08:45:00 fm	24.351	24.158
1115	07/16/17 08:50:00 fm	24.351	24.158
1116	07/16/17 08:55:00 fm	24.351	24.158
1117	07/16/17 09:00:00 fm	24.351	24.158
1118	07/16/17 09:05:00 fm	24.351	24.158
1119	07/16/17 09:10:00 fm	24.351	24.255
1120	07/16/17 09:15:00 fm	24.351	24.255
1121	07/16/17 09:20:00 fm	24.351	24.255
1122	07/16/17 09:25:00 fm	24.351	24.255
1123	07/16/17 09:30:00 fm	24.351	24.255
1124	07/16/17 09:35:00 fm	24.351	24.255
1125	07/16/17 09:40:00 fm	24.351	24.255
1126	07/16/17 09:45:00 fm	24.351	24.255
1127	07/16/17 09:50:00 fm	24.351	24.255
1128	07/16/17 09:55:00 fm	24.351	24.255
1129	07/16/17 10:00:00 fm	24.351	24.255
1130	07/16/17 10:05:00 fm	24.448	24.255
1131	07/16/17 10:10:00 fm	24.448	24.255
1132	07/16/17 10:15:00 fm	24.448	24.255
1133	07/16/17 10:20:00 fm	24.448	24.255
1134	07/16/17 10:25:00 fm	24.448	24.255
1135	07/16/17 10:30:00 fm	24.448	24.351
1136	07/16/17 10:35:00 fm	24.448	24.351
1137	07/16/17 10:40:00 fm	24.448	24.351
1138	07/16/17 10:45:00 fm	24.448	24.351
1139	07/16/17 10:50:00 fm	24.448	24.351
1140	07/16/17 10:55:00 fm	24.448	24.351
1141	07/16/17 11:00:00 fm	24.448	24.351
1142	07/16/17 11:05:00 fm	24.448	24.351
1143	07/16/17 11:10:00 fm	24.448	24.351
1144	07/16/17 11:15:00 fm	24.448	24.351
1145	07/16/17 11:20:00 fm	24.545	24.351
1146	07/16/17 11:25:00 fm	24.545	24.351
1147	07/16/17 11:30:00 fm	24.545	24.351
1148	07/16/17 11:35:00 fm	24.545	24.351
1149	07/16/17 11:40:00 fm	24.545	24.448
1150	07/16/17 11:45:00 fm	24.545	24.448
1151	07/16/17 11:50:00 fm	24.545	24.448
1152	07/16/17 11:55:00 fm	24.545	24.448
1153	07/16/17 12:00:00 em	24.545	24.448
1154	07/16/17 12:05:00 em	24.545	24.448
1155	07/16/17 12:10:00 em	24.545	24.448
1156	07/16/17 12:15:00 em	24.545	24.448
1157	07/16/17 12:20:00 em	24.545	24.448
1158	07/16/17 12:25:00 em	24.641	24.448
1159	07/16/17 12:30:00 em	24.641	24.545
1160	07/16/17 12:35:00 em	24.641	24.545
1161	07/16/17 12:40:00 em	24.641	24.545
1162	07/16/17 12:45:00 em	24.641	24.545
1163	07/16/17 12:50:00 em	24.835	24.545
1164	07/16/17 12:55:00 em	25.416	25.125
1165	07/16/17 01:00:00 em	25.708	25.513
1166	07/16/17 01:05:00 em	25.513	25.222
1167	07/16/17 01:10:00 em	25.125	24.641
1168	07/16/17 01:15:00 em	24.545	24.062
1169	07/16/17 01:20:00 em	24.062	23.484
1170	07/16/17 01:25:00 em	23.581	22.908
1171	07/16/17 01:30:00 em	23.100	22.525
1172	07/16/17 01:35:00 em	22.717	22.046
1173	07/16/17 01:40:00 em	22.333	21.664
1174	07/16/17 01:45:00 em	22.046	21.378
1175	07/16/17 01:50:00 em	22.046	21.473
1176	07/16/17 01:55:00 em	22.142	21.664
1177	07/16/17 02:00:00 em	21.760	21.282
1178	07/16/17 02:05:00 em	21.378	20.805
1179	07/16/17 02:10:00 em	20.996	20.519
1180	07/16/17 02:15:00 em	20.805	20.234
1181	07/16/17 02:20:00 em	20.519	19.948
1182	07/16/17 02:25:00 em	20.424	19.853
1183	07/16/17 02:30:00 em	20.615	20.138
1184	07/16/17 02:35:00 em	20.329	20.043
1185	07/16/17 02:40:00 em	20.138	19.853
1186	07/16/17 02:45:00 em	19.948	19.758
1187	07/16/17 02:50:00 em	19.853	19.758
1188	07/16/17 02:55:00 em	19.853	19.662
1189	07/16/17 03:00:00 em	19.853	19.662
1190	07/16/17 03:05:00 em	19.853	19.662
1191	07/16/17 03:10:00 em	19.853	19.758
1192	07/16/17 03:15:00 em	20.138	20.043
1193	07/16/17 03:20:00 em	19.853	19.758
1194	07/16/17 03:25:00 em	19.853	19.758
1195	07/16/17 03:30:00 em	19.948	19.758
1196	07/16/17 03:35:00 em	19.948	19.853
1197	07/16/17 03:40:00 em	19.948	19.853
1198	07/16/17 03:45:00 em	19.948	19.853
1199	07/16/17 03:50:00 em	20.043	19.853
1200	07/16/17 03:55:00 em	20.043	19.948
1201	07/16/17 04:00:00 em	20.043	19.948
1202	07/16/17 04:05:00 em	20.138	19.948
1203	07/16/17 04:10:00 em	20.138	20.043
1204	07/16/17 04:15:00 em	20.138	20.043
1205	07/16/17 04:20:00 em	20.234	20.043
1206	07/16/17 04:25:00 em	20.234	20.138
1207	07/16/17 04:30:00 em	20.996	20.996
1208	07/16/17 04:35:00 em	22.333	22.333
1209	07/16/17 04:40:00 em	22.812	22.717
1210	07/16/17 04:45:00 em	22.908	22.812
1211	07/16/17 04:50:00 em	22.908	22.812
1212	07/16/17 04:55:00 em	22.908	22.812
1213	07/16/17 05:00:00 em	22.908	22.812
1214	07/16/17 05:05:00 em	23.004	22.812
1215	07/16/17 05:10:00 em	23.004	22.908
1216	07/16/17 05:15:00 em	23.004	22.908
1217	07/16/17 05:20:00 em	23.004	22.908
1218	07/16/17 05:25:00 em	23.004	22.908
1219	07/16/17 05:30:00 em	23.966	23.966
1220	07/16/17 05:35:00 em	25.319	25.319
1221	07/16/17 05:40:00 em	25.805	25.708
1222	07/16/17 05:45:00 em	25.902	25.805
1223	07/16/17 05:50:00 em	25.902	25.805
1224	07/16/17 05:55:00 em	25.902	25.805
1225	07/16/17 06:00:00 em	25.902	25.805
1226	07/16/17 06:05:00 em	25.902	25.805
1227	07/16/17 06:10:00 em	25.902	25.805
1228	07/16/17 06:15:00 em	25.902	25.805
1229	07/16/17 06:20:00 em	25.902	25.805
1230	07/16/17 06:25:00 em	25.902	25.805
1231	07/16/17 06:30:00 em	25.902	25.708
1232	07/16/17 06:35:00 em	22.621	22.238
1233	07/16/17 06:40:00 em	20.901	20.519
1234	07/16/17 06:45:00 em	20.329	19.948
1235	07/16/17 06:50:00 em	20.329	20.138
1236	07/16/17 06:55:00 em	20.615	20.234
1237	07/16/17 07:00:00 em	20.805	20.424
1238	07/16/17 07:05:00 em	20.901	20.519
1239	07/16/17 07:10:00 em	20.996	20.615
1240	07/16/17 07:15:00 em	20.996	20.615
1241	07/16/17 07:20:00 em	21.091	20.710
1242	07/16/17 07:25:00 em	21.187	20.710
1243	07/16/17 07:30:00 em	21.282	20.805
1244	07/16/17 07:35:00 em	21.378	20.805
1245	07/16/17 07:40:00 em	21.569	20.996
1246	07/16/17 07:45:00 em	21.855	21.091
1247	07/16/17 07:50:00 em	22.046	21.282
1248	07/16/17 07:55:00 em	22.142	21.569
1249	07/16/17 08:00:00 em	22.333	21.760
1250	07/16/17 08:05:00 em	22.429	21.855
1251	07/16/17 08:10:00 em	22.621	22.046
1252	07/16/17 08:15:00 em	22.717	22.142
1253	07/16/17 08:20:00 em	22.812	22.333
1254	07/16/17 08:25:00 em	22.908	22.429
1255	07/16/17 08:30:00 em	23.004	22.525
1256	07/16/17 08:35:00 em	23.100	22.621
1257	07/16/17 08:40:00 em	23.100	22.717
1258	07/16/17 08:45:00 em	23.196	22.812
1259	07/16/17 08:50:00 em	23.292	22.908
1260	07/16/17 08:55:00 em	23.292	22.908
1261	07/16/17 09:00:00 em	23.388	23.004
1262	07/16/17 09:05:00 em	23.388	23.100
1263	07/16/17 09:10:00 em	23.484	23.100
1264	07/16/17 09:15:00 em	23.484	23.196
1265	07/16/17 09:20:00 em	23.484	23.196
1266	07/16/17 09:25:00 em	23.581	23.292
1267	07/16/17 09:30:00 em	23.581	23.292
1268	07/16/17 09:35:00 em	23.581	23.388
1269	07/16/17 09:40:00 em	23.677	23.388
1270	07/16/17 09:45:00 em	23.677	23.388
1271	07/16/17 09:50:00 em	23.677	23.484
1272	07/16/17 09:55:00 em	23.773	23.484
1273	07/16/17 10:00:00 em	23.773	23.484
1274	07/16/17 10:05:00 em	23.773	23.484
1275	07/16/17 10:10:00 em	23.773	23.581
1276	07/16/17 10:15:00 em	23.773	23.581
1277	07/16/17 10:20:00 em	23.773	23.581
1278	07/16/17 10:25:00 em	23.869	23.581
1279	07/16/17 10:30:00 em	23.869	23.581
1280	07/16/17 10:35:00 em	23.869	23.677
1281	07/16/17 10:40:00 em	23.869	23.677
1282	07/16/17 10:45:00 em	23.869	23.677
1283	07/16/17 10:50:00 em	23.869	23.677
1284	07/16/17 10:55:00 em	23.966	23.677
1285	07/16/17 11:00:00 em	23.966	23.677
1286	07/16/17 11:05:00 em	23.966	23.773
1287	07/16/17 11:10:00 em	23.966	23.773
1288	07/16/17 11:15:00 em	23.966	23.773
1289	07/16/17 11:20:00 em	23.966	23.773
1290	07/16/17 11:25:00 em	23.966	23.773
1291	07/16/17 11:30:00 em	23.966	23.773
1292	07/16/17 11:35:00 em	23.966	23.773
1293	07/16/17 11:40:00 em	23.966	23.773
1294	07/16/17 11:45:00 em	24.062	23.773
1295	07/16/17 11:50:00 em	24.062	23.773
1296	07/16/17 11:55:00 em	24.062	23.773
1297	07/17/17 12:00:00 fm	24.062	23.869
1298	07/17/17 12:05:00 fm	24.062	23.869
1299	07/17/17 12:10:00 fm	24.062	23.869
1300	07/17/17 12:15:00 fm	24.062	23.869
1301	07/17/17 12:20:00 fm	24.062	23.869
1302	07/17/17 12:25:00 fm	24.062	23.869
1303	07/17/17 12:30:00 fm	24.062	23.869
1304	07/17/17 12:35:00 fm	24.062	23.869
1305	07/17/17 12:40:00 fm	24.062	23.869
1306	07/17/17 12:45:00 fm	24.062	23.869
1307	07/17/17 12:50:00 fm	24.062	23.869
1308	07/17/17 12:55:00 fm	24.062	23.869
1309	07/17/17 01:00:00 fm	23.966	23.773
1310	07/17/17 01:05:00 fm	24.062	23.773
1311	07/17/17 01:10:00 fm	24.062	23.773
1312	07/17/17 01:15:00 fm	23.966	23.773
1313	07/17/17 01:20:00 fm	23.966	23.773
1314	07/17/17 01:25:00 fm	23.966	23.773
1315	07/17/17 01:30:00 fm	23.966	23.773
1316	07/17/17 01:35:00 fm	23.966	23.773
1317	07/17/17 01:40:00 fm	23.966	23.773
1318	07/17/17 01:45:00 fm	23.966	23.773
1319	07/17/17 01:50:00 fm	23.966	23.773
1320	07/17/17 01:55:00 fm	23.966	23.773
1321	07/17/17 02:00:00 fm	23.966	23.773
1322	07/17/17 02:05:00 fm	23.966	23.773
1323	07/17/17 02:10:00 fm	23.966	23.773
1324	07/17/17 02:15:00 fm	23.966	23.773
1325	07/17/17 02:20:00 fm	23.966	23.773
1326	07/17/17 02:25:00 fm	23.966	23.773
1327	07/17/17 02:30:00 fm	23.966	23.677
1328	07/17/17 02:35:00 fm	23.966	23.773
1329	07/17/17 02:40:00 fm	23.966	23.677
1330	07/17/17 02:45:00 fm	23.966	23.677
1331	07/17/17 02:50:00 fm	23.966	23.677
1332	07/17/17 02:55:00 fm	23.869	23.677
1333	07/17/17 03:00:00 fm	23.869	23.677
1334	07/17/17 03:05:00 fm	23.869	23.677
1335	07/17/17 03:10:00 fm	23.869	23.677
1336	07/17/17 03:15:00 fm	23.869	23.677
1337	07/17/17 03:20:00 fm	23.869	23.677
1338	07/17/17 03:25:00 fm	23.869	23.677
1339	07/17/17 03:30:00 fm	23.869	23.677
1340	07/17/17 03:35:00 fm	23.869	23.677
1341	07/17/17 03:40:00 fm	23.869	23.677
1342	07/17/17 03:45:00 fm	23.869	23.677
1343	07/17/17 03:50:00 fm	23.869	23.677
1344	07/17/17 03:55:00 fm	23.869	23.677
1345	07/17/17 04:00:00 fm	23.869	23.677
1346	07/17/17 04:05:00 fm	23.869	23.677
1347	07/17/17 04:10:00 fm	23.869	23.677
1348	07/17/17 04:15:00 fm	23.869	23.677
1349	07/17/17 04:20:00 fm	23.869	23.677
1350	07/17/17 04:25:00 fm	23.773	23.677
1351	07/17/17 04:30:00 fm	23.869	23.581
1352	07/17/17 04:35:00 fm	23.869	23.581
1353	07/17/17 04:40:00 fm	23.773	23.581
1354	07/17/17 04:45:00 fm	23.773	23.581
1355	07/17/17 04:50:00 fm	23.773	23.581
1356	07/17/17 04:55:00 fm	23.773	23.581
1357	07/17/17 05:00:00 fm	23.773	23.581
1358	07/17/17 05:05:00 fm	23.773	23.581
1359	07/17/17 05:10:00 fm	23.773	23.581
1360	07/17/17 05:15:00 fm	23.773	23.581
1361	07/17/17 05:20:00 fm	23.773	23.581
1362	07/17/17 05:25:00 fm	23.773	23.581
1363	07/17/17 05:30:00 fm	23.773	23.581
1364	07/17/17 05:35:00 fm	23.773	23.581
1365	07/17/17 05:40:00 fm	23.773	23.581
1366	07/17/17 05:45:00 fm	23.773	23.581
1367	07/17/17 05:50:00 fm	23.773	23.581
1368	07/17/17 05:55:00 fm	23.773	23.581
1369	07/17/17 06:00:00 fm	23.773	23.581
1370	07/17/17 06:05:00 fm	23.773	23.581
1371	07/17/17 06:10:00 fm	23.773	23.581
1372	07/17/17 06:15:00 fm	23.773	23.484
1373	07/17/17 06:20:00 fm	23.677	23.484
1374	07/17/17 06:25:00 fm	23.677	23.484
1375	07/17/17 06:30:00 fm	23.677	23.484
1376	07/17/17 06:35:00 fm	23.677	23.484
1377	07/17/17 06:40:00 fm	23.677	23.484
1378	07/17/17 06:45:00 fm	23.677	23.484
1379	07/17/17 06:50:00 fm	23.677	23.484
1380	07/17/17 06:55:00 fm	23.677	23.484
1381	07/17/17 07:00:00 fm	23.677	23.484
1382	07/17/17 07:05:00 fm	23.677	23.484
1383	07/17/17 07:10:00 fm	23.677	23.484
1384	07/17/17 07:15:00 fm	23.677	23.484
1385	07/17/17 07:20:00 fm	23.677	23.484
1386	07/17/17 07:25:00 fm	23.677	23.484
1387	07/17/17 07:30:00 fm	23.677	23.484
1388	07/17/17 07:35:00 fm	23.677	23.484
1389	07/17/17 07:40:00 fm	23.677	23.484
1390	07/17/17 07:45:00 fm	23.581	23.484
1391	07/17/17 07:50:00 fm	23.581	23.388
1392	07/17/17 07:55:00 fm	23.581	23.388
1393	07/17/17 08:00:00 fm	23.581	23.388
1394	07/17/17 08:05:00 fm	23.581	23.388
1395	07/17/17 08:10:00 fm	23.581	23.388
1396	07/17/17 08:15:00 fm	23.484	23.292
1397	07/17/17 08:20:00 fm	23.484	23.292
1398	07/17/17 08:25:00 fm	23.484	23.292
1399	07/17/17 08:30:00 fm	23.484	23.292
1400	07/17/17 08:35:00 fm	23.484	23.292
1401	07/17/17 08:40:00 fm	23.484	23.196
1402	07/17/17 08:45:00 fm	23.484	23.196
1403	07/17/17 08:50:00 fm	23.484	23.196
1404	07/17/17 08:55:00 fm	23.292	23.196
1405	07/17/17 09:00:00 fm	23.100	23.004
1406	07/17/17 09:05:00 fm	22.812	22.717
1407	07/17/17 09:10:00 fm	22.525	22.429
1408	07/17/17 09:15:00 fm	22.238	22.142
1409	07/17/17 09:20:00 fm	22.046	21.855
1410	07/17/17 09:25:00 fm	21.855	21.664
1411	07/17/17 09:30:00 fm	21.855	21.569
1412	07/17/17 09:35:00 fm	21.855	21.569
1413	07/17/17 09:40:00 fm	21.855	21.569
1414	07/17/17 09:45:00 fm	21.951	21.569
1415	07/17/17 09:50:00 fm	21.951	21.664
1416	07/17/17 09:55:00 fm	22.046	21.760
1417	07/17/17 10:00:00 fm	22.046	21.760
1418	07/17/17 10:05:00 fm	22.046	21.855
1419	07/17/17 10:10:00 fm	22.142	21.855
1420	07/17/17 10:15:00 fm	22.142	21.855
1421	07/17/17 10:20:00 fm	22.142	21.951
1422	07/17/17 10:25:00 fm	22.142	21.951
1423	07/17/17 10:30:00 fm	22.238	21.951
1424	07/17/17 10:35:00 fm	22.238	22.046
1425	07/17/17 10:40:00 fm	22.238	22.046
1426	07/17/17 10:45:00 fm	22.238	22.046
1427	07/17/17 10:50:00 fm	22.238	22.046
1428	07/17/17 10:55:00 fm	22.333	22.046
1429	07/17/17 11:00:00 fm	22.333	22.142
1430	07/17/17 11:05:00 fm	22.333	22.142
1431	07/17/17 11:10:00 fm	22.333	22.142
1432	07/17/17 11:15:00 fm	22.333	22.142
1433	07/17/17 11:20:00 fm	22.333	22.142
1434	07/17/17 11:25:00 fm	22.429	22.142
1435	07/17/17 11:30:00 fm	22.429	22.238
1436	07/17/17 11:35:00 fm	22.429	22.238
1437	07/17/17 11:40:00 fm	22.429	22.238
1438	07/17/17 11:45:00 fm	22.429	22.238
1439	07/17/17 11:50:00 fm	22.429	22.238
1440	07/17/17 11:55:00 fm	22.525	22.238
1441	07/17/17 12:00:00 em	22.525	22.238
1442	07/17/17 12:05:00 em	22.525	22.333
1443	07/17/17 12:10:00 em	22.525	22.333
1444	07/17/17 12:15:00 em	22.525	22.333
1445	07/17/17 12:20:00 em	22.525	22.333
1446	07/17/17 12:25:00 em	22.525	22.333
1447	07/17/17 12:30:00 em	22.525	22.333
1448	07/17/17 12:35:00 em	22.621	22.333
1449	07/17/17 12:40:00 em	22.621	22.333
1450	07/17/17 12:45:00 em	22.621	22.333
1451	07/17/17 12:50:00 em	22.621	22.429
1452	07/17/17 12:55:00 em	22.621	22.429
1453	07/17/17 01:00:00 em	22.621	22.429
1454	07/17/17 01:05:00 em	22.621	22.429
1455	07/17/17 01:10:00 em	22.621	22.429
1456	07/17/17 01:15:00 em	22.717	22.429
1457	07/17/17 01:20:00 em	22.717	22.429
1458	07/17/17 01:25:00 em	22.717	22.525
1459	07/17/17 01:30:00 em	22.717	22.525
1460	07/17/17 01:35:00 em	22.812	22.525
1461	07/17/17 01:40:00 em	22.812	22.525
1462	07/17/17 01:45:00 em	22.812	22.621
1463	07/17/17 01:50:00 em	22.812	22.621
1464	07/17/17 01:55:00 em	22.812	22.621
1465	07/17/17 02:00:00 em	22.812	22.621
1466	07/17/17 02:05:00 em	22.908	22.621
1467	07/17/17 02:10:00 em	22.908	22.621
1468	07/17/17 02:15:00 em	22.908	22.621
1469	07/17/17 02:20:00 em	22.908	22.717
1470	07/17/17 02:25:00 em	22.908	22.717
1471	07/17/17 02:30:00 em	22.908	22.717
1472	07/17/17 02:35:00 em	22.908	22.717
1473	07/17/17 02:40:00 em	22.908	22.717
1474	07/17/17 02:45:00 em	23.004	22.717
1475	07/17/17 02:50:00 em	23.004	22.717
1476	07/17/17 02:55:00 em	23.004	22.812
1477	07/17/17 03:00:00 em	23.004	22.812
1478	07/17/17 03:05:00 em	23.004	22.812
1479	07/17/17 03:10:00 em	23.004	22.812
1480	07/17/17 03:15:00 em	23.004	22.812
1481	07/17/17 03:20:00 em	23.004	22.812
1482	07/17/17 03:25:00 em	23.004	22.812
1483	07/17/17 03:30:00 em	23.004	22.812
1484	07/17/17 03:35:00 em	23.004	22.812
1485	07/17/17 03:40:00 em	23.100	22.812
1486	07/17/17 03:45:00 em	23.100	22.908
1487	07/17/17 03:50:00 em	23.100	22.908
1488	07/17/17 03:55:00 em	23.100	22.908
1489	07/17/17 04:00:00 em	23.100	22.908
1490	07/17/17 04:05:00 em	23.100	22.908
1491	07/17/17 04:10:00 em	23.100	22.908
1492	07/17/17 04:15:00 em	23.100	22.908
1493	07/17/17 04:20:00 em	23.100	22.908
1494	07/17/17 04:25:00 em	23.100	22.908
1495	07/17/17 04:30:00 em	23.100	22.908
1496	07/17/17 04:35:00 em	23.100	22.908
1497	07/17/17 04:40:00 em	23.100	22.908
1498	07/17/17 04:45:00 em	23.196	22.908
1499	07/17/17 04:50:00 em	23.196	22.908
1500	07/17/17 04:55:00 em	23.196	23.004
1501	07/17/17 05:00:00 em	23.292	23.004
1502	07/17/17 05:05:00 em	23.292	23.100
1503	07/17/17 05:10:00 em	23.388	23.100
1504	07/17/17 05:15:00 em	23.388	23.196
1505	07/17/17 05:20:00 em	23.484	23.292
1506	07/17/17 05:25:00 em	23.484	23.292
1507	07/17/17 05:30:00 em	23.581	23.292
1508	07/17/17 05:35:00 em	23.484	23.292
1509	07/17/17 05:40:00 em	20.996	21.187
1510	07/17/17 05:45:00 em	20.710	20.519
1511	07/17/17 05:50:00 em	21.282	20.234

## Sheet: Raft7
Raft7
#	Date Time, GMT+02:00	Temp, °C (LGR S/N: 20160553, SEN S/N: 20160553)	Temp, °C (LGR S/N: 20160552, SEN S/N: 20160552)
1	07/12/17 12:00:00 em	22.046	22.621
2	07/12/17 12:05:00 em	22.717	22.621
3	07/12/17 12:10:00 em	23.196	22.525
4	07/12/17 12:15:00 em	23.677	22.429
5	07/12/17 12:20:00 em	24.835	22.429
6	07/12/17 12:25:00 em	25.319	22.429
7	07/12/17 12:30:00 em	25.319	23.869
8	07/12/17 12:35:00 em	25.416	24.835
9	07/12/17 12:40:00 em	25.028	24.255
10	07/12/17 12:45:00 em	24.641	30.255
11	07/12/17 12:50:00 em	24.062	27.075
12	07/12/17 12:55:00 em	22.908	24.738
13	07/12/17 01:00:00 em	22.142	23.581
14	07/12/17 01:05:00 em	21.760	23.196
15	07/12/17 01:10:00 em	21.187	20.615
16	07/12/17 01:15:00 em	21.473	21.569
17	07/12/17 01:20:00 em	21.473	21.664
18	07/12/17 01:25:00 em	20.234	21.091
19	07/12/17 01:30:00 em	19.853	18.045
20	07/12/17 01:35:00 em	19.948	18.901
21	07/12/17 01:40:00 em	19.948	19.377
22	07/12/17 01:45:00 em	20.424	20.138
23	07/12/17 01:50:00 em	21.187	20.805
24	07/12/17 01:55:00 em	22.046	21.473
25	07/12/17 02:00:00 em	23.388	22.333
26	07/12/17 02:05:00 em	24.448	21.378
27	07/12/17 02:10:00 em	25.319	22.717
28	07/12/17 02:15:00 em	25.902	23.581
29	07/12/17 02:20:00 em	26.000	23.966
30	07/12/17 02:25:00 em	26.000	24.351
31	07/12/17 02:30:00 em	25.805	24.158
32	07/12/17 02:35:00 em	25.319	23.869
33	07/12/17 02:40:00 em	24.641	23.292
34	07/12/17 02:45:00 em	23.966	22.621
35	07/12/17 02:50:00 em	23.196	22.142
36	07/12/17 02:55:00 em	22.621	21.664
37	07/12/17 03:00:00 em	22.142	21.282
38	07/12/17 03:05:00 em	21.855	21.091
39	07/12/17 03:10:00 em	21.282	20.329
40	07/12/17 03:15:00 em	20.615	19.662
41	07/12/17 03:20:00 em	20.234	19.377
42	07/12/17 03:25:00 em	20.329	19.377
43	07/12/17 03:30:00 em	20.424	19.377
44	07/12/17 03:35:00 em	20.519	19.472
45	07/12/17 03:40:00 em	20.519	19.472
46	07/12/17 03:45:00 em	20.805	20.805
47	07/12/17 03:50:00 em	21.091	21.282
48	07/12/17 03:55:00 em	21.378	21.473
49	07/12/17 04:00:00 em	21.569	21.664
50	07/12/17 04:05:00 em	21.760	21.855
51	07/12/17 04:10:00 em	21.951	21.951
52	07/12/17 04:15:00 em	22.046	22.142
53	07/12/17 04:20:00 em	22.142	22.142
54	07/12/17 04:25:00 em	22.238	22.238
55	07/12/17 04:30:00 em	22.333	22.333
56	07/12/17 04:35:00 em	22.429	22.333
57	07/12/17 04:40:00 em	22.525	22.429
58	07/12/17 04:45:00 em	22.525	22.429
59	07/12/17 04:50:00 em	22.525	22.429
60	07/12/17 04:55:00 em	22.621	22.429
61	07/12/17 05:00:00 em	22.621	22.429
62	07/12/17 05:05:00 em	22.621	22.429
63	07/12/17 05:10:00 em	22.621	22.429
64	07/12/17 05:15:00 em	22.717	22.429
65	07/12/17 05:20:00 em	22.717	22.429
66	07/12/17 05:25:00 em	22.812	22.525
67	07/12/17 05:30:00 em	23.484	22.812
68	07/12/17 05:35:00 em	23.388	23.196
69	07/12/17 05:40:00 em	23.292	23.100
70	07/12/17 05:45:00 em	23.100	23.004
71	07/12/17 05:50:00 em	22.908	22.812
72	07/12/17 05:55:00 em	22.717	22.429
73	07/12/17 06:00:00 em	22.525	22.142
74	07/12/17 06:05:00 em	22.429	22.046
75	07/12/17 06:10:00 em	22.429	22.142
76	07/12/17 06:15:00 em	22.525	22.429
77	07/12/17 06:20:00 em	22.621	22.717
78	07/12/17 06:25:00 em	22.812	22.908
79	07/12/17 06:30:00 em	22.908	23.100
80	07/12/17 06:35:00 em	23.004	23.196
81	07/12/17 06:40:00 em	23.100	23.292
82	07/12/17 06:45:00 em	23.100	23.292
83	07/12/17 06:50:00 em	23.100	23.196
84	07/12/17 06:55:00 em	23.100	22.908
85	07/12/17 07:00:00 em	23.004	22.621
86	07/12/17 07:05:00 em	23.004	22.525
87	07/12/17 07:10:00 em	23.100	22.621
88	07/12/17 07:15:00 em	23.100	22.717
89	07/12/17 07:20:00 em	23.196	22.812
90	07/12/17 07:25:00 em	23.196	23.004
91	07/12/17 07:30:00 em	23.292	18.996
92	07/12/17 07:35:00 em	23.388	17.570
93	07/12/17 07:40:00 em	23.388	17.189
94	07/12/17 07:45:00 em	23.484	16.999
95	07/12/17 07:50:00 em	23.581	16.903
96	07/12/17 07:55:00 em	23.677	16.903
97	07/12/17 08:00:00 em	23.677	16.903
98	07/12/17 08:05:00 em	23.773	19.092
99	07/12/17 08:10:00 em	23.773	20.805
100	07/12/17 08:15:00 em	23.773	21.760
101	07/12/17 08:20:00 em	23.773	22.142
102	07/12/17 08:25:00 em	23.581	22.238
103	07/12/17 08:30:00 em	23.292	22.046
104	07/12/17 08:35:00 em	23.004	21.855
105	07/12/17 08:40:00 em	22.621	21.569
106	07/12/17 08:45:00 em	22.238	18.711
107	07/12/17 08:50:00 em	21.664	15.378
108	07/12/17 08:55:00 em	21.091	14.134
109	07/12/17 09:00:00 em	20.519	13.750
110	07/12/17 09:05:00 em	19.282	13.173
111	07/12/17 09:10:00 em	15.951	13.365
112	07/12/17 09:15:00 em	14.709	13.269
113	07/12/17 09:20:00 em	14.134	13.076
114	07/12/17 09:25:00 em	13.846	12.980
115	07/12/17 09:30:00 em	13.558	12.787
116	07/12/17 09:35:00 em	13.076	12.497
117	07/12/17 09:40:00 em	12.883	12.207
118	07/12/17 09:45:00 em	12.690	12.401
119	07/12/17 09:50:00 em	12.594	12.401
120	07/12/17 09:55:00 em	12.401	12.304
121	07/12/17 10:00:00 em	11.916	12.013
122	07/12/17 10:05:00 em	11.528	11.722
123	07/12/17 10:10:00 em	11.334	11.625
124	07/12/17 10:15:00 em	11.722	11.819
125	07/12/17 10:20:00 em	11.722	11.528
126	07/12/17 10:25:00 em	13.365	13.654
127	07/12/17 10:30:00 em	12.980	13.173
128	07/12/17 10:35:00 em	12.497	12.787
129	07/12/17 10:40:00 em	12.304	12.594
130	07/12/17 10:45:00 em	12.110	12.594
131	07/12/17 10:50:00 em	12.013	12.497
132	07/12/17 10:55:00 em	11.916	12.497
133	07/12/17 11:00:00 em	12.980	13.269
134	07/12/17 11:05:00 em	13.942	14.230
135	07/12/17 11:10:00 em	14.804	14.996
136	07/12/17 11:15:00 em	15.378	15.473
137	07/12/17 11:20:00 em	15.760	15.855
138	07/12/17 11:25:00 em	16.046	16.141
139	07/12/17 11:30:00 em	16.237	16.332
140	07/12/17 11:35:00 em	16.427	16.523
141	07/12/17 11:40:00 em	16.523	16.618
142	07/12/17 11:45:00 em	16.523	16.618
143	07/12/17 11:50:00 em	16.618	16.713
144	07/12/17 11:55:00 em	16.618	16.713
145	07/13/17 12:00:00 fm	16.618	16.713
146	07/13/17 12:05:00 fm	16.618	16.808
147	07/13/17 12:10:00 fm	16.618	16.713
148	07/13/17 12:15:00 fm	16.618	16.713
149	07/13/17 12:20:00 fm	16.618	16.713
150	07/13/17 12:25:00 fm	16.618	16.713
151	07/13/17 12:30:00 fm	16.618	16.713
152	07/13/17 12:35:00 fm	16.523	16.713
153	07/13/17 12:40:00 fm	16.523	16.713
154	07/13/17 12:45:00 fm	16.523	16.713
155	07/13/17 12:50:00 fm	16.523	16.618
156	07/13/17 12:55:00 fm	16.523	16.618
157	07/13/17 01:00:00 fm	16.427	16.618
158	07/13/17 01:05:00 fm	16.427	16.523
159	07/13/17 01:10:00 fm	16.427	16.523
160	07/13/17 01:15:00 fm	16.427	16.523
161	07/13/17 01:20:00 fm	16.427	16.523
162	07/13/17 01:25:00 fm	16.427	16.523
163	07/13/17 01:30:00 fm	16.332	16.523
164	07/13/17 01:35:00 fm	16.332	16.427
165	07/13/17 01:40:00 fm	16.332	16.427
166	07/13/17 01:45:00 fm	16.237	16.332
167	07/13/17 01:50:00 fm	16.237	16.332
168	07/13/17 01:55:00 fm	16.237	16.332
169	07/13/17 02:00:00 fm	16.141	16.332
170	07/13/17 02:05:00 fm	16.141	16.237
171	07/13/17 02:10:00 fm	16.046	16.237
172	07/13/17 02:15:00 fm	16.046	16.237
173	07/13/17 02:20:00 fm	16.046	16.237
174	07/13/17 02:25:00 fm	16.046	16.141
175	07/13/17 02:30:00 fm	16.046	16.141
176	07/13/17 02:35:00 fm	15.951	16.141
177	07/13/17 02:40:00 fm	15.951	16.046
178	07/13/17 02:45:00 fm	15.951	16.046
179	07/13/17 02:50:00 fm	15.855	16.046
180	07/13/17 02:55:00 fm	15.855	15.951
181	07/13/17 03:00:00 fm	15.855	15.951
182	07/13/17 03:05:00 fm	15.855	15.951
183	07/13/17 03:10:00 fm	15.855	15.951
184	07/13/17 03:15:00 fm	15.760	15.855
185	07/13/17 03:20:00 fm	15.760	15.855
186	07/13/17 03:25:00 fm	15.760	15.760
187	07/13/17 03:30:00 fm	15.664	15.760
188	07/13/17 03:35:00 fm	15.664	15.760
189	07/13/17 03:40:00 fm	15.664	15.760
190	07/13/17 03:45:00 fm	15.569	15.664
191	07/13/17 03:50:00 fm	15.569	15.664
192	07/13/17 03:55:00 fm	15.569	15.664
193	07/13/17 04:00:00 fm	15.473	15.569
194	07/13/17 04:05:00 fm	15.378	15.473
195	07/13/17 04:10:00 fm	15.378	15.473
196	07/13/17 04:15:00 fm	15.378	15.473
197	07/13/17 04:20:00 fm	15.282	15.473
198	07/13/17 04:25:00 fm	15.282	15.378
199	07/13/17 04:30:00 fm	15.282	15.378
200	07/13/17 04:35:00 fm	15.282	15.282
201	07/13/17 04:40:00 fm	15.187	15.282
202	07/13/17 04:45:00 fm	15.187	15.282
203	07/13/17 04:50:00 fm	15.187	15.282
204	07/13/17 04:55:00 fm	15.091	15.187
205	07/13/17 05:00:00 fm	15.091	15.187
206	07/13/17 05:05:00 fm	15.091	15.187
207	07/13/17 05:10:00 fm	15.091	15.187
208	07/13/17 05:15:00 fm	15.091	15.187
209	07/13/17 05:20:00 fm	15.091	15.187
210	07/13/17 05:25:00 fm	14.996	15.091
211	07/13/17 05:30:00 fm	14.996	15.091
212	07/13/17 05:35:00 fm	14.996	15.091
213	07/13/17 05:40:00 fm	14.996	15.091
214	07/13/17 05:45:00 fm	14.900	14.996
215	07/13/17 05:50:00 fm	14.900	14.996
216	07/13/17 05:55:00 fm	14.900	14.996
217	07/13/17 06:00:00 fm	14.613	14.709
218	07/13/17 06:05:00 fm	14.517	14.613
219	07/13/17 06:10:00 fm	13.365	13.365
220	07/13/17 06:15:00 fm	12.690	12.401
221	07/13/17 06:20:00 fm	12.401	11.916
222	07/13/17 06:25:00 fm	12.207	11.722
223	07/13/17 06:30:00 fm	12.401	11.625
224	07/13/17 06:35:00 fm	12.497	11.722
225	07/13/17 06:40:00 fm	12.787	11.916
226	07/13/17 06:45:00 fm	12.980	12.013
227	07/13/17 06:50:00 fm	13.269	12.110
228	07/13/17 06:55:00 fm	13.269	12.304
229	07/13/17 07:00:00 fm	13.461	12.401
230	07/13/17 07:05:00 fm	14.038	12.594
231	07/13/17 07:10:00 fm	17.570	17.284
232	07/13/17 07:15:00 fm	16.237	16.332
233	07/13/17 07:20:00 fm	14.134	13.846
234	07/13/17 07:25:00 fm	13.173	12.594
235	07/13/17 07:30:00 fm	12.690	12.110
236	07/13/17 07:35:00 fm	14.134	12.401
237	07/13/17 07:40:00 fm	13.750	12.401
238	07/13/17 07:45:00 fm	13.461	12.497
239	07/13/17 07:50:00 fm	13.461	12.497
240	07/13/17 07:55:00 fm	13.461	12.690
241	07/13/17 08:00:00 fm	14.900	14.038
242	07/13/17 08:05:00 fm	16.903	15.951
243	07/13/17 08:10:00 fm	18.806	18.806
244	07/13/17 08:15:00 fm	18.996	19.092
245	07/13/17 08:20:00 fm	18.996	19.092
246	07/13/17 08:25:00 fm	18.996	19.092
247	07/13/17 08:30:00 fm	18.996	19.092
248	07/13/17 08:35:00 fm	18.996	19.092
249	07/13/17 08:40:00 fm	19.092	19.187
250	07/13/17 08:45:00 fm	18.996	19.092
251	07/13/17 08:50:00 fm	18.996	19.092
252	07/13/17 08:55:00 fm	18.996	19.092
253	07/13/17 09:00:00 fm	18.996	19.092
254	07/13/17 09:05:00 fm	19.187	19.282
255	07/13/17 09:10:00 fm	19.187	19.282
256	07/13/17 09:15:00 fm	19.282	19.377
257	07/13/17 09:20:00 fm	19.377	19.377
258	07/13/17 09:25:00 fm	19.282	19.472
259	07/13/17 09:30:00 fm	19.282	19.472
260	07/13/17 09:35:00 fm	19.377	19.472
261	07/13/17 09:40:00 fm	19.282	19.377
262	07/13/17 09:45:00 fm	19.282	19.377
263	07/13/17 09:50:00 fm	19.282	19.377
264	07/13/17 09:55:00 fm	19.662	19.853
265	07/13/17 10:00:00 fm	19.948	20.043
266	07/13/17 10:05:00 fm	19.758	19.853
267	07/13/17 10:10:00 fm	19.662	19.853
268	07/13/17 10:15:00 fm	20.043	20.329
269	07/13/17 10:20:00 fm	20.519	20.710
270	07/13/17 10:25:00 fm	20.329	20.615
271	07/13/17 10:30:00 fm	20.710	20.996
272	07/13/17 10:35:00 fm	20.996	21.187
273	07/13/17 10:40:00 fm	21.091	21.282
274	07/13/17 10:45:00 fm	20.996	21.091
275	07/13/17 10:50:00 fm	20.996	21.091
276	07/13/17 10:55:00 fm	20.996	21.187
277	07/13/17 11:00:00 fm	21.282	21.378
278	07/13/17 11:05:00 fm	21.378	21.569
279	07/13/17 11:10:00 fm	21.473	21.664
280	07/13/17 11:15:00 fm	21.473	21.664
281	07/13/17 11:20:00 fm	21.664	21.760
282	07/13/17 11:25:00 fm	21.951	22.046
283	07/13/17 11:30:00 fm	22.142	22.238
284	07/13/17 11:35:00 fm	22.238	22.333
285	07/13/17 11:40:00 fm	22.142	22.333
286	07/13/17 11:45:00 fm	22.333	22.429
287	07/13/17 11:50:00 fm	22.429	22.525
288	07/13/17 11:55:00 fm	22.525	22.621
289	07/13/17 12:00:00 em	22.717	22.812
290	07/13/17 12:05:00 em	22.812	23.004
291	07/13/17 12:10:00 em	23.100	23.196
292	07/13/17 12:15:00 em	23.100	23.196
293	07/13/17 12:20:00 em	23.196	23.388
294	07/13/17 12:25:00 em	23.292	23.388
295	07/13/17 12:30:00 em	23.388	23.484
296	07/13/17 12:35:00 em	23.484	23.581
297	07/13/17 12:40:00 em	23.581	23.677
298	07/13/17 12:45:00 em	23.677	23.773
299	07/13/17 12:50:00 em	23.677	23.773
300	07/13/17 12:55:00 em	23.677	23.869
301	07/13/17 01:00:00 em	23.869	23.966
302	07/13/17 01:05:00 em	23.677	23.773
303	07/13/17 01:10:00 em	23.292	23.484
304	07/13/17 01:15:00 em	23.773	23.869
305	07/13/17 01:20:00 em	23.484	23.581
306	07/13/17 01:25:00 em	23.292	23.484
307	07/13/17 01:30:00 em	23.388	23.484
308	07/13/17 01:35:00 em	23.581	23.773
309	07/13/17 01:40:00 em	23.581	23.773
310	07/13/17 01:45:00 em	23.773	23.773
311	07/13/17 01:50:00 em	23.677	23.773
312	07/13/17 01:55:00 em	24.062	24.158
313	07/13/17 02:00:00 em	24.158	24.351
314	07/13/17 02:05:00 em	23.581	23.677
315	07/13/17 02:10:00 em	23.581	23.677
316	07/13/17 02:15:00 em	23.869	23.966
317	07/13/17 02:20:00 em	23.966	24.062
318	07/13/17 02:25:00 em	24.158	24.255
319	07/13/17 02:30:00 em	24.158	24.351
320	07/13/17 02:35:00 em	23.966	24.062
321	07/13/17 02:40:00 em	23.966	24.062
322	07/13/17 02:45:00 em	24.062	24.158
323	07/13/17 02:50:00 em	24.255	24.351
324	07/13/17 02:55:00 em	24.158	24.255
325	07/13/17 03:00:00 em	24.351	24.448
326	07/13/17 03:05:00 em	24.448	24.545
327	07/13/17 03:10:00 em	24.158	24.255
328	07/13/17 03:15:00 em	24.255	24.255
329	07/13/17 03:20:00 em	24.255	24.351
330	07/13/17 03:25:00 em	24.255	24.448
331	07/13/17 03:30:00 em	24.448	24.545
332	07/13/17 03:35:00 em	24.158	24.351
333	07/13/17 03:40:00 em	24.158	24.351
334	07/13/17 03:45:00 em	24.158	24.351
335	07/13/17 03:50:00 em	23.869	24.062
336	07/13/17 03:55:00 em	24.062	24.255
337	07/13/17 04:00:00 em	23.966	24.062
338	07/13/17 04:05:00 em	23.677	23.773
339	07/13/17 04:10:00 em	23.484	23.581
340	07/13/17 04:15:00 em	23.388	23.388
341	07/13/17 04:20:00 em	23.388	23.388
342	07/13/17 04:25:00 em	23.292	23.484
343	07/13/17 04:30:00 em	23.100	23.292
344	07/13/17 04:35:00 em	23.004	23.100
345	07/13/17 04:40:00 em	22.908	23.100
346	07/13/17 04:45:00 em	22.908	23.004
347	07/13/17 04:50:00 em	22.812	22.812
348	07/13/17 04:55:00 em	22.717	22.812
349	07/13/17 05:00:00 em	22.621	22.717
350	07/13/17 05:05:00 em	22.525	22.621
351	07/13/17 05:10:00 em	22.429	22.525
352	07/13/17 05:15:00 em	22.429	22.429
353	07/13/17 05:20:00 em	22.429	22.429
354	07/13/17 05:25:00 em	22.429	22.525
355	07/13/17 05:30:00 em	22.333	22.333
356	07/13/17 05:35:00 em	22.333	22.333
357	07/13/17 05:40:00 em	22.238	22.238
358	07/13/17 05:45:00 em	22.142	22.142
359	07/13/17 05:50:00 em	22.142	22.142
360	07/13/17 05:55:00 em	22.046	22.142
361	07/13/17 06:00:00 em	21.951	22.046
362	07/13/17 06:05:00 em	21.951	21.951
363	07/13/17 06:10:00 em	21.951	22.046
364	07/13/17 06:15:00 em	21.951	22.046
365	07/13/17 06:20:00 em	21.855	21.951
366	07/13/17 06:25:00 em	21.855	21.855
367	07/13/17 06:30:00 em	21.760	21.855
368	07/13/17 06:35:00 em	21.664	21.760
369	07/13/17 06:40:00 em	21.664	21.760
370	07/13/17 06:45:00 em	21.664	21.760
371	07/13/17 06:50:00 em	21.569	21.664
372	07/13/17 06:55:00 em	21.569	21.664
373	07/13/17 07:00:00 em	21.473	21.569
374	07/13/17 07:05:00 em	21.473	21.569
375	07/13/17 07:10:00 em	21.473	21.569
376	07/13/17 07:15:00 em	21.378	21.473
377	07/13/17 07:20:00 em	21.378	21.378
378	07/13/17 07:25:00 em	21.282	21.282
379	07/13/17 07:30:00 em	21.282	21.282
380	07/13/17 07:35:00 em	21.282	21.282
381	07/13/17 07:40:00 em	21.091	21.282
382	07/13/17 07:45:00 em	21.187	21.187
383	07/13/17 07:50:00 em	21.187	21.187
384	07/13/17 07:55:00 em	21.091	21.187
385	07/13/17 08:00:00 em	21.091	21.187
386	07/13/17 08:05:00 em	21.091	21.187
387	07/13/17 08:10:00 em	21.091	20.996
388	07/13/17 08:15:00 em	21.091	20.996
389	07/13/17 08:20:00 em	20.996	20.996
390	07/13/17 08:25:00 em	20.901	20.901
391	07/13/17 08:30:00 em	20.996	20.901
392	07/13/17 08:35:00 em	20.901	20.901
393	07/13/17 08:40:00 em	20.901	20.996
394	07/13/17 08:45:00 em	20.901	20.901
395	07/13/17 08:50:00 em	20.805	20.996
396	07/13/17 08:55:00 em	20.805	20.901
397	07/13/17 09:00:00 em	20.710	20.901
398	07/13/17 09:05:00 em	20.710	20.901
399	07/13/17 09:10:00 em	20.805	20.901
400	07/13/17 09:15:00 em	20.710	20.901
401	07/13/17 09:20:00 em	20.710	20.805
402	07/13/17 09:25:00 em	20.710	20.805
403	07/13/17 09:30:00 em	20.710	20.805
404	07/13/17 09:35:00 em	20.710	20.805
405	07/13/17 09:40:00 em	20.615	20.710
406	07/13/17 09:45:00 em	20.615	20.710
407	07/13/17 09:50:00 em	20.615	20.710
408	07/13/17 09:55:00 em	20.519	20.710
409	07/13/17 10:00:00 em	20.615	20.615
410	07/13/17 10:05:00 em	20.615	20.615
411	07/13/17 10:10:00 em	20.519	20.615
412	07/13/17 10:15:00 em	20.519	20.615
413	07/13/17 10:20:00 em	20.519	20.615
414	07/13/17 10:25:00 em	20.424	20.519
415	07/13/17 10:30:00 em	20.329	20.519
416	07/13/17 10:35:00 em	20.424	20.519
417	07/13/17 10:40:00 em	20.424	20.519
418	07/13/17 10:45:00 em	20.329	20.519
419	07/13/17 10:50:00 em	20.329	20.519
420	07/13/17 10:55:00 em	20.329	20.329
421	07/13/17 11:00:00 em	20.329	20.329
422	07/13/17 11:05:00 em	20.329	20.329
423	07/13/17 11:10:00 em	20.329	20.519
424	07/13/17 11:15:00 em	20.234	20.519
425	07/13/17 11:20:00 em	20.234	20.424
426	07/13/17 11:25:00 em	20.329	20.329
427	07/13/17 11:30:00 em	20.138	20.424
428	07/13/17 11:35:00 em	20.138	20.329
429	07/13/17 11:40:00 em	20.043	20.329
430	07/13/17 11:45:00 em	20.138	20.234
431	07/13/17 11:50:00 em	20.138	20.234
432	07/13/17 11:55:00 em	20.043	20.234
433	07/14/17 12:00:00 fm	19.948	20.234
434	07/14/17 12:05:00 fm	20.138	20.234
435	07/14/17 12:10:00 fm	19.948	20.043
436	07/14/17 12:15:00 fm	20.043	20.043
437	07/14/17 12:20:00 fm	20.138	20.138
438	07/14/17 12:25:00 fm	20.043	20.138
439	07/14/17 12:30:00 fm	19.948	20.138
440	07/14/17 12:35:00 fm	19.853	20.138
441	07/14/17 12:40:00 fm	19.853	20.138
442	07/14/17 12:45:00 fm	19.948	19.948
443	07/14/17 12:50:00 fm	19.853	20.043
444	07/14/17 12:55:00 fm	19.758	19.948
445	07/14/17 01:00:00 fm	19.853	19.853
446	07/14/17 01:05:00 fm	19.758	19.758
447	07/14/17 01:10:00 fm	19.853	19.853
448	07/14/17 01:15:00 fm	19.853	19.948
449	07/14/17 01:20:00 fm	19.758	19.948
450	07/14/17 01:25:00 fm	19.662	19.758
451	07/14/17 01:30:00 fm	19.758	19.758
452	07/14/17 01:35:00 fm	19.758	19.758
453	07/14/17 01:40:00 fm	19.662	19.662
454	07/14/17 01:45:00 fm	19.662	19.567
455	07/14/17 01:50:00 fm	19.567	19.567
456	07/14/17 01:55:00 fm	19.662	19.662
457	07/14/17 02:00:00 fm	19.567	19.758
458	07/14/17 02:05:00 fm	19.662	19.758
459	07/14/17 02:10:00 fm	19.567	19.662
460	07/14/17 02:15:00 fm	19.567	19.662
461	07/14/17 02:20:00 fm	19.567	19.662
462	07/14/17 02:25:00 fm	19.567	19.758
463	07/14/17 02:30:00 fm	19.472	19.758
464	07/14/17 02:35:00 fm	19.377	19.567
465	07/14/17 02:40:00 fm	19.377	19.472
466	07/14/17 02:45:00 fm	19.472	19.567
467	07/14/17 02:50:00 fm	19.472	19.567
468	07/14/17 02:55:00 fm	19.377	19.377
469	07/14/17 03:00:00 fm	19.472	19.567
470	07/14/17 03:05:00 fm	19.282	19.567
471	07/14/17 03:10:00 fm	19.282	19.567
472	07/14/17 03:15:00 fm	19.377	19.472
473	07/14/17 03:20:00 fm	19.282	19.377
474	07/14/17 03:25:00 fm	19.377	19.472
475	07/14/17 03:30:00 fm	19.377	19.377
476	07/14/17 03:35:00 fm	19.282	19.472
477	07/14/17 03:40:00 fm	19.282	19.377
478	07/14/17 03:45:00 fm	19.377	19.377
479	07/14/17 03:50:00 fm	19.282	19.282
480	07/14/17 03:55:00 fm	19.187	19.377
481	07/14/17 04:00:00 fm	19.282	19.377
482	07/14/17 04:05:00 fm	19.092	19.282
483	07/14/17 04:10:00 fm	19.092	19.282
484	07/14/17 04:15:00 fm	19.092	19.282
485	07/14/17 04:20:00 fm	19.282	19.282
486	07/14/17 04:25:00 fm	19.187	19.282
487	07/14/17 04:30:00 fm	19.187	19.282
488	07/14/17 04:35:00 fm	19.187	19.282
489	07/14/17 04:40:00 fm	19.092	19.282
490	07/14/17 04:45:00 fm	19.092	19.282
491	07/14/17 04:50:00 fm	18.996	19.187
492	07/14/17 04:55:00 fm	19.187	19.282
493	07/14/17 05:00:00 fm	19.187	19.187
494	07/14/17 05:05:00 fm	19.092	19.187
495	07/14/17 05:10:00 fm	19.092	19.187
496	07/14/17 05:15:00 fm	18.806	19.187
497	07/14/17 05:20:00 fm	18.901	19.187
498	07/14/17 05:25:00 fm	18.996	19.187
499	07/14/17 05:30:00 fm	18.996	19.187
500	07/14/17 05:35:00 fm	19.092	19.187
501	07/14/17 05:40:00 fm	18.996	19.187
502	07/14/17 05:45:00 fm	18.806	19.092
503	07/14/17 05:50:00 fm	18.996	19.187
504	07/14/17 05:55:00 fm	19.092	19.092
505	07/14/17 06:00:00 fm	19.092	19.187
506	07/14/17 06:05:00 fm	18.901	18.996
507	07/14/17 06:10:00 fm	19.092	19.092
508	07/14/17 06:15:00 fm	18.996	19.092
509	07/14/17 06:20:00 fm	18.996	19.092
510	07/14/17 06:25:00 fm	18.996	18.996
511	07/14/17 06:30:00 fm	18.996	19.092
512	07/14/17 06:35:00 fm	18.996	19.092
513	07/14/17 06:40:00 fm	18.901	19.092
514	07/14/17 06:45:00 fm	18.996	19.187
515	07/14/17 06:50:00 fm	19.187	19.187
516	07/14/17 06:55:00 fm	19.187	19.282
517	07/14/17 07:00:00 fm	19.282	19.282
518	07/14/17 07:05:00 fm	19.092	19.282
519	07/14/17 07:10:00 fm	19.282	19.282
520	07/14/17 07:15:00 fm	19.377	19.377
521	07/14/17 07:20:00 fm	19.377	19.377
522	07/14/17 07:25:00 fm	19.377	19.377
523	07/14/17 07:30:00 fm	19.377	19.377
524	07/14/17 07:35:00 fm	19.377	19.377
525	07/14/17 07:40:00 fm	19.377	19.187
526	07/14/17 07:45:00 fm	19.092	19.092
527	07/14/17 07:50:00 fm	18.996	19.092
528	07/14/17 07:55:00 fm	18.996	18.996
529	07/14/17 08:00:00 fm	18.996	18.996
530	07/14/17 08:05:00 fm	18.996	18.996
531	07/14/17 08:10:00 fm	18.996	18.996
532	07/14/17 08:15:00 fm	18.996	18.996
533	07/14/17 08:20:00 fm	18.996	19.092
534	07/14/17 08:25:00 fm	18.996	19.092
535	07/14/17 08:30:00 fm	18.996	19.092
536	07/14/17 08:35:00 fm	18.996	19.092
537	07/14/17 08:40:00 fm	18.996	19.092
538	07/14/17 08:45:00 fm	19.092	19.092
539	07/14/17 08:50:00 fm	19.092	19.187
540	07/14/17 08:55:00 fm	19.092	19.187
541	07/14/17 09:00:00 fm	19.092	19.092
542	07/14/17 09:05:00 fm	19.092	19.092
543	07/14/17 09:10:00 fm	19.092	19.092
544	07/14/17 09:15:00 fm	19.282	19.282
545	07/14/17 09:20:00 fm	19.377	19.472
546	07/14/17 09:25:00 fm	19.377	19.567
547	07/14/17 09:30:00 fm	19.377	19.472
548	07/14/17 09:35:00 fm	19.282	19.472
549	07/14/17 09:40:00 fm	19.282	19.472
550	07/14/17 09:45:00 fm	19.567	19.758
551	07/14/17 09:50:00 fm	19.853	19.853
552	07/14/17 09:55:00 fm	19.758	19.758
553	07/14/17 10:00:00 fm	19.662	19.662
554	07/14/17 10:05:00 fm	19.567	19.662
555	07/14/17 10:10:00 fm	19.662	19.662
556	07/14/17 10:15:00 fm	19.758	19.758
557	07/14/17 10:20:00 fm	19.948	20.043
558	07/14/17 10:25:00 fm	20.329	20.615
559	07/14/17 10:30:00 fm	20.901	21.187
560	07/14/17 10:35:00 fm	21.187	21.282
561	07/14/17 10:40:00 fm	20.805	20.996
562	07/14/17 10:45:00 fm	20.805	21.091
563	07/14/17 10:50:00 fm	21.091	21.282
564	07/14/17 10:55:00 fm	21.473	21.569
565	07/14/17 11:00:00 fm	21.378	21.569
566	07/14/17 11:05:00 fm	21.187	21.378
567	07/14/17 11:10:00 fm	21.187	21.282
568	07/14/17 11:15:00 fm	21.282	21.473
569	07/14/17 11:20:00 fm	21.282	21.282
570	07/14/17 11:25:00 fm	20.996	21.187
571	07/14/17 11:30:00 fm	21.569	21.760
572	07/14/17 11:35:00 fm	21.855	22.046
573	07/14/17 11:40:00 fm	22.142	22.333
574	07/14/17 11:45:00 fm	22.046	22.046
575	07/14/17 11:50:00 fm	21.760	21.760
576	07/14/17 11:55:00 fm	21.664	21.760
577	07/14/17 12:00:00 em	22.046	22.238
578	07/14/17 12:05:00 em	22.142	22.238
579	07/14/17 12:10:00 em	22.238	22.429
580	07/14/17 12:15:00 em	22.238	22.429
581	07/14/17 12:20:00 em	21.855	21.951
582	07/14/17 12:25:00 em	21.760	21.855
583	07/14/17 12:30:00 em	21.664	21.760
584	07/14/17 12:35:00 em	22.142	22.333
585	07/14/17 12:40:00 em	22.142	22.333
586	07/14/17 12:45:00 em	22.333	22.333
587	07/14/17 12:50:00 em	22.046	22.142
588	07/14/17 12:55:00 em	21.951	21.951
589	07/14/17 01:00:00 em	21.951	22.046
590	07/14/17 01:05:00 em	21.664	21.760
591	07/14/17 01:10:00 em	21.569	21.664
592	07/14/17 01:15:00 em	21.951	22.046
593	07/14/17 01:20:00 em	21.760	21.855
594	07/14/17 01:25:00 em	21.378	21.569
595	07/14/17 01:30:00 em	21.760	21.951
596	07/14/17 01:35:00 em	22.238	22.429
597	07/14/17 01:40:00 em	22.525	22.812
598	07/14/17 01:45:00 em	22.717	22.908
599	07/14/17 01:50:00 em	22.333	22.525
600	07/14/17 01:55:00 em	22.429	22.621
601	07/14/17 02:00:00 em	22.429	22.429
602	07/14/17 02:05:00 em	22.621	22.717
603	07/14/17 02:10:00 em	22.908	23.004
604	07/14/17 02:15:00 em	23.004	23.196
605	07/14/17 02:20:00 em	23.004	23.196
606	07/14/17 02:25:00 em	22.717	22.812
607	07/14/17 02:30:00 em	22.429	22.429
608	07/14/17 02:35:00 em	22.525	22.621
609	07/14/17 02:40:00 em	22.812	22.812
610	07/14/17 02:45:00 em	22.908	22.908
611	07/14/17 02:50:00 em	23.196	23.292
612	07/14/17 02:55:00 em	23.581	23.581
613	07/14/17 03:00:00 em	23.581	23.677
614	07/14/17 03:05:00 em	23.773	23.869
615	07/14/17 03:10:00 em	23.773	23.966
616	07/14/17 03:15:00 em	23.869	23.966
617	07/14/17 03:20:00 em	23.773	23.869
618	07/14/17 03:25:00 em	23.869	23.966
619	07/14/17 03:30:00 em	23.581	23.773
620	07/14/17 03:35:00 em	23.388	23.484
621	07/14/17 03:40:00 em	23.581	23.677
622	07/14/17 03:45:00 em	23.388	23.484
623	07/14/17 03:50:00 em	23.388	23.484
624	07/14/17 03:55:00 em	23.773	23.869
625	07/14/17 04:00:00 em	23.773	23.869
626	07/14/17 04:05:00 em	23.581	23.677
627	07/14/17 04:10:00 em	23.292	23.292
628	07/14/17 04:15:00 em	23.004	23.004
629	07/14/17 04:20:00 em	22.908	22.812
630	07/14/17 04:25:00 em	22.717	22.717
631	07/14/17 04:30:00 em	22.621	22.717
632	07/14/17 04:35:00 em	22.525	22.621
633	07/14/17 04:40:00 em	22.429	22.525
634	07/14/17 04:45:00 em	22.429	22.525
635	07/14/17 04:50:00 em	22.333	22.333
636	07/14/17 04:55:00 em	22.238	22.238
637	07/14/17 05:00:00 em	22.238	22.142
638	07/14/17 05:05:00 em	22.142	22.238
639	07/14/17 05:10:00 em	22.046	22.142
640	07/14/17 05:15:00 em	21.951	22.046
641	07/14/17 05:20:00 em	21.855	21.951
642	07/14/17 05:25:00 em	21.855	21.951
643	07/14/17 05:30:00 em	21.855	21.951
644	07/14/17 05:35:00 em	21.855	21.855
645	07/14/17 05:40:00 em	21.855	21.760
646	07/14/17 05:45:00 em	21.855	21.855
647	07/14/17 05:50:00 em	21.855	21.855
648	07/14/17 05:55:00 em	21.760	21.855
649	07/14/17 06:00:00 em	21.760	21.855
650	07/14/17 06:05:00 em	21.760	21.855
651	07/14/17 06:10:00 em	21.664	21.760
652	07/14/17 06:15:00 em	21.664	21.664
653	07/14/17 06:20:00 em	21.664	21.664
654	07/14/17 06:25:00 em	21.569	21.569
655	07/14/17 06:30:00 em	21.569	21.569
656	07/14/17 06:35:00 em	21.473	21.569
657	07/14/17 06:40:00 em	21.473	21.569
658	07/14/17 06:45:00 em	21.473	21.569
659	07/14/17 06:50:00 em	21.473	21.378
660	07/14/17 06:55:00 em	21.473	21.282
661	07/14/17 07:00:00 em	21.378	21.378
662	07/14/17 07:05:00 em	21.282	21.378
663	07/14/17 07:10:00 em	21.282	21.378
664	07/14/17 07:15:00 em	21.282	21.282
665	07/14/17 07:20:00 em	21.187	21.282
666	07/14/17 07:25:00 em	21.282	21.282
667	07/14/17 07:30:00 em	21.091	21.187
668	07/14/17 07:35:00 em	21.187	21.187
669	07/14/17 07:40:00 em	21.091	21.091
670	07/14/17 07:45:00 em	20.996	21.091
671	07/14/17 07:50:00 em	21.091	21.091
672	07/14/17 07:55:00 em	20.996	20.996
673	07/14/17 08:00:00 em	20.996	20.996
674	07/14/17 08:05:00 em	20.996	20.996
675	07/14/17 08:10:00 em	20.901	20.901
676	07/14/17 08:15:00 em	20.805	20.901
677	07/14/17 08:20:00 em	20.710	20.901
678	07/14/17 08:25:00 em	20.615	20.805
679	07/14/17 08:30:00 em	20.615	20.901
680	07/14/17 08:35:00 em	20.519	20.805
681	07/14/17 08:40:00 em	20.424	20.710
682	07/14/17 08:45:00 em	20.424	20.805
683	07/14/17 08:50:00 em	20.615	20.805
684	07/14/17 08:55:00 em	20.519	20.710
685	07/14/17 09:00:00 em	20.424	20.710
686	07/14/17 09:05:00 em	20.424	20.519
687	07/14/17 09:10:00 em	20.329	20.519
688	07/14/17 09:15:00 em	20.329	20.519
689	07/14/17 09:20:00 em	20.234	20.329
690	07/14/17 09:25:00 em	20.329	20.329
691	07/14/17 09:30:00 em	20.234	20.329
692	07/14/17 09:35:00 em	20.424	20.519
693	07/14/17 09:40:00 em	20.424	20.519
694	07/14/17 09:45:00 em	20.329	20.519
695	07/14/17 09:50:00 em	20.329	20.424
696	07/14/17 09:55:00 em	20.329	20.424
697	07/14/17 10:00:00 em	20.329	20.424
698	07/14/17 10:05:00 em	20.234	20.424
699	07/14/17 10:10:00 em	20.234	20.138
700	07/14/17 10:15:00 em	20.138	20.043
701	07/14/17 10:20:00 em	20.043	19.948
702	07/14/17 10:25:00 em	20.138	19.948
703	07/14/17 10:30:00 em	20.138	19.948
704	07/14/17 10:35:00 em	20.138	19.948
705	07/14/17 10:40:00 em	20.043	20.043
706	07/14/17 10:45:00 em	20.043	19.948
707	07/14/17 10:50:00 em	20.043	19.948
708	07/14/17 10:55:00 em	19.853	19.853
709	07/14/17 11:00:00 em	19.948	19.853
710	07/14/17 11:05:00 em	19.948	19.758
711	07/14/17 11:10:00 em	19.853	19.948
712	07/14/17 11:15:00 em	19.948	19.948
713	07/14/17 11:20:00 em	20.043	20.043
714	07/14/17 11:25:00 em	19.853	20.043
715	07/14/17 11:30:00 em	19.853	19.948
716	07/14/17 11:35:00 em	19.567	19.948
717	07/14/17 11:40:00 em	19.567	19.948
718	07/14/17 11:45:00 em	19.662	19.662
719	07/14/17 11:50:00 em	19.758	19.567
720	07/14/17 11:55:00 em	19.758	19.853
721	07/15/17 12:00:00 fm	19.758	19.758
722	07/15/17 12:05:00 fm	19.758	19.758
723	07/15/17 12:10:00 fm	19.758	19.662
724	07/15/17 12:15:00 fm	19.472	19.758
725	07/15/17 12:20:00 fm	19.472	19.758
726	07/15/17 12:25:00 fm	19.377	19.758
727	07/15/17 12:30:00 fm	19.472	19.758
728	07/15/17 12:35:00 fm	19.567	19.662
729	07/15/17 12:40:00 fm	19.567	19.662
730	07/15/17 12:45:00 fm	19.567	19.662
731	07/15/17 12:50:00 fm	19.662	19.567
732	07/15/17 12:55:00 fm	19.377	19.662
733	07/15/17 01:00:00 fm	19.377	19.662
734	07/15/17 01:05:00 fm	19.282	19.567
735	07/15/17 01:10:00 fm	19.377	19.377
736	07/15/17 01:15:00 fm	19.472	19.567
737	07/15/17 01:20:00 fm	19.472	19.472
738	07/15/17 01:25:00 fm	19.377	19.472
739	07/15/17 01:30:00 fm	19.282	19.472
740	07/15/17 01:35:00 fm	19.282	19.472
741	07/15/17 01:40:00 fm	19.282	19.472
742	07/15/17 01:45:00 fm	19.377	19.567
743	07/15/17 01:50:00 fm	19.377	19.282
744	07/15/17 01:55:00 fm	19.187	19.282
745	07/15/17 02:00:00 fm	19.282	19.187
746	07/15/17 02:05:00 fm	19.187	19.282
747	07/15/17 02:10:00 fm	19.092	19.187
748	07/15/17 02:15:00 fm	19.187	19.377
749	07/15/17 02:20:00 fm	19.187	19.377
750	07/15/17 02:25:00 fm	19.187	19.282
751	07/15/17 02:30:00 fm	19.282	19.377
752	07/15/17 02:35:00 fm	19.187	19.377
753	07/15/17 02:40:00 fm	19.187	19.282
754	07/15/17 02:45:00 fm	19.282	19.377
755	07/15/17 02:50:00 fm	19.282	19.282
756	07/15/17 02:55:00 fm	19.092	19.187
757	07/15/17 03:00:00 fm	19.092	19.377
758	07/15/17 03:05:00 fm	19.092	19.282
759	07/15/17 03:10:00 fm	18.996	19.282
760	07/15/17 03:15:00 fm	18.996	19.092
761	07/15/17 03:20:00 fm	18.996	19.187
762	07/15/17 03:25:00 fm	18.901	19.187
763	07/15/17 03:30:00 fm	18.901	19.282
764	07/15/17 03:35:00 fm	19.092	19.187
765	07/15/17 03:40:00 fm	18.901	19.187
766	07/15/17 03:45:00 fm	18.996	19.187
767	07/15/17 03:50:00 fm	18.996	19.187
768	07/15/17 03:55:00 fm	19.092	19.282
769	07/15/17 04:00:00 fm	19.092	19.187
770	07/15/17 04:05:00 fm	18.996	19.187
771	07/15/17 04:10:00 fm	19.092	18.996
772	07/15/17 04:15:00 fm	19.092	19.187
773	07/15/17 04:20:00 fm	18.901	19.092
774	07/15/17 04:25:00 fm	18.996	19.187
775	07/15/17 04:30:00 fm	18.901	19.092
776	07/15/17 04:35:00 fm	18.996	18.996
777	07/15/17 04:40:00 fm	18.996	18.996
778	07/15/17 04:45:00 fm	19.092	19.092
779	07/15/17 04:50:00 fm	18.806	19.092
780	07/15/17 04:55:00 fm	18.901	19.092
781	07/15/17 05:00:00 fm	18.901	19.092
782	07/15/17 05:05:00 fm	18.996	18.996
783	07/15/17 05:10:00 fm	18.901	19.092
784	07/15/17 05:15:00 fm	18.806	18.996
785	07/15/17 05:20:00 fm	18.806	18.996
786	07/15/17 05:25:00 fm	18.996	18.996
787	07/15/17 05:30:00 fm	18.996	18.996
788	07/15/17 05:35:00 fm	18.901	18.901
789	07/15/17 05:40:00 fm	18.901	18.901
790	07/15/17 05:45:00 fm	18.901	18.996
791	07/15/17 05:50:00 fm	18.806	18.901
792	07/15/17 05:55:00 fm	18.806	18.901
793	07/15/17 06:00:00 fm	18.901	18.996
794	07/15/17 06:05:00 fm	18.806	18.996
795	07/15/17 06:10:00 fm	18.806	18.901
796	07/15/17 06:15:00 fm	18.711	18.901
797	07/15/17 06:20:00 fm	18.711	18.901
798	07/15/17 06:25:00 fm	18.711	18.901
799	07/15/17 06:30:00 fm	18.711	18.901
800	07/15/17 06:35:00 fm	18.806	18.806
801	07/15/17 06:40:00 fm	18.711	18.901
802	07/15/17 06:45:00 fm	18.901	18.996
803	07/15/17 06:50:00 fm	18.996	19.092
804	07/15/17 06:55:00 fm	18.996	19.092
805	07/15/17 07:00:00 fm	19.187	19.187
806	07/15/17 07:05:00 fm	19.092	19.282
807	07/15/17 07:10:00 fm	19.282	19.282
808	07/15/17 07:15:00 fm	19.377	19.377
809	07/15/17 07:20:00 fm	19.377	19.377
810	07/15/17 07:25:00 fm	19.377	19.377
811	07/15/17 07:30:00 fm	19.377	19.472
812	07/15/17 07:35:00 fm	19.377	19.282
813	07/15/17 07:40:00 fm	19.282	19.187
814	07/15/17 07:45:00 fm	19.092	19.092
815	07/15/17 07:50:00 fm	18.996	19.092
816	07/15/17 07:55:00 fm	18.996	19.092
817	07/15/17 08:00:00 fm	18.996	19.092
818	07/15/17 08:05:00 fm	18.996	19.092
819	07/15/17 08:10:00 fm	18.996	19.092
820	07/15/17 08:15:00 fm	18.901	19.092
821	07/15/17 08:20:00 fm	18.996	19.092
822	07/15/17 08:25:00 fm	18.996	19.092
823	07/15/17 08:30:00 fm	19.092	19.187
824	07/15/17 08:35:00 fm	18.996	19.092
825	07/15/17 08:40:00 fm	19.092	19.092
826	07/15/17 08:45:00 fm	18.996	19.092
827	07/15/17 08:50:00 fm	19.092	19.092
828	07/15/17 08:55:00 fm	19.187	19.282
829	07/15/17 09:00:00 fm	19.282	19.282
830	07/15/17 09:05:00 fm	19.282	19.377
831	07/15/17 09:10:00 fm	19.377	19.377
832	07/15/17 09:15:00 fm	19.377	19.472
833	07/15/17 09:20:00 fm	19.377	19.472
834	07/15/17 09:25:00 fm	19.758	19.853
835	07/15/17 09:30:00 fm	19.758	19.853
836	07/15/17 09:35:00 fm	19.662	19.662
837	07/15/17 09:40:00 fm	19.758	19.853
838	07/15/17 09:45:00 fm	19.853	19.948
839	07/15/17 09:50:00 fm	19.853	19.948
840	07/15/17 09:55:00 fm	19.948	20.043
841	07/15/17 10:00:00 fm	20.138	20.234
842	07/15/17 10:05:00 fm	20.234	20.234
843	07/15/17 10:10:00 fm	20.138	20.234
844	07/15/17 10:15:00 fm	19.948	20.043
845	07/15/17 10:20:00 fm	20.138	20.329
846	07/15/17 10:25:00 fm	20.519	20.710
847	07/15/17 10:30:00 fm	20.901	21.091
848	07/15/17 10:35:00 fm	21.187	21.282
849	07/15/17 10:40:00 fm	21.378	21.378
850	07/15/17 10:45:00 fm	21.569	21.760
851	07/15/17 10:50:00 fm	21.855	22.046
852	07/15/17 10:55:00 fm	22.142	22.333
853	07/15/17 11:00:00 fm	22.429	22.621
854	07/15/17 11:05:00 fm	22.908	23.100
855	07/15/17 11:10:00 fm	23.196	23.388
856	07/15/17 11:15:00 fm	23.388	23.581
857	07/15/17 11:20:00 fm	23.484	23.581
858	07/15/17 11:25:00 fm	23.484	23.677
859	07/15/17 11:30:00 fm	23.581	23.773
860	07/15/17 11:35:00 fm	23.292	23.388
861	07/15/17 11:40:00 fm	23.292	23.388
862	07/15/17 11:45:00 fm	23.388	23.484
863	07/15/17 11:50:00 fm	23.388	23.484
864	07/15/17 11:55:00 fm	23.196	23.196
865	07/15/17 12:00:00 em	23.388	23.581
866	07/15/17 12:05:00 em	23.677	23.869
867	07/15/17 12:10:00 em	23.966	24.158
868	07/15/17 12:15:00 em	24.158	24.351
869	07/15/17 12:20:00 em	23.773	23.869
870	07/15/17 12:25:00 em	23.388	23.484
871	07/15/17 12:30:00 em	23.388	23.581
872	07/15/17 12:35:00 em	23.484	23.677
873	07/15/17 12:40:00 em	23.773	23.966
874	07/15/17 12:45:00 em	24.158	24.255
875	07/15/17 12:50:00 em	24.351	24.448
876	07/15/17 12:55:00 em	24.545	24.641
877	07/15/17 01:00:00 em	24.641	24.835
878	07/15/17 01:05:00 em	24.835	24.931
879	07/15/17 01:10:00 em	24.351	24.545
880	07/15/17 01:15:00 em	24.158	24.351
881	07/15/17 01:20:00 em	24.351	24.641
882	07/15/17 01:25:00 em	24.351	24.448
883	07/15/17 01:30:00 em	24.158	24.255
884	07/15/17 01:35:00 em	24.351	24.448
885	07/15/17 01:40:00 em	24.545	24.738
886	07/15/17 01:45:00 em	24.738	24.835
887	07/15/17 01:50:00 em	24.835	25.125
888	07/15/17 01:55:00 em	25.028	25.319
889	07/15/17 02:00:00 em	25.028	25.222
890	07/15/17 02:05:00 em	24.931	25.222
891	07/15/17 02:10:00 em	24.931	25.222
892	07/15/17 02:15:00 em	25.319	25.513
893	07/15/17 02:20:00 em	25.416	25.513
894	07/15/17 02:25:00 em	24.738	24.835
895	07/15/17 02:30:00 em	24.158	24.255
896	07/15/17 02:35:00 em	23.869	23.966
897	07/15/17 02:40:00 em	23.773	23.869
898	07/15/17 02:45:00 em	23.869	23.869
899	07/15/17 02:50:00 em	23.677	23.773
900	07/15/17 02:55:00 em	23.484	23.581
901	07/15/17 03:00:00 em	23.966	24.158
902	07/15/17 03:05:00 em	24.351	24.545
903	07/15/17 03:10:00 em	24.641	24.738
904	07/15/17 03:15:00 em	24.351	24.351
905	07/15/17 03:20:00 em	23.869	23.966
906	07/15/17 03:25:00 em	23.677	23.773
907	07/15/17 03:30:00 em	23.388	23.388
908	07/15/17 03:35:00 em	23.100	23.196
909	07/15/17 03:40:00 em	23.004	23.100
910	07/15/17 03:45:00 em	22.908	23.004
911	07/15/17 03:50:00 em	22.812	22.812
912	07/15/17 03:55:00 em	22.717	22.717
913	07/15/17 04:00:00 em	22.525	22.621
914	07/15/17 04:05:00 em	22.525	22.621
915	07/15/17 04:10:00 em	22.525	22.621
916	07/15/17 04:15:00 em	22.525	22.621
917	07/15/17 04:20:00 em	22.429	22.525
918	07/15/17 04:25:00 em	22.525	22.621
919	07/15/17 04:30:00 em	22.429	22.525
920	07/15/17 04:35:00 em	22.429	22.429
921	07/15/17 04:40:00 em	22.333	22.333
922	07/15/17 04:45:00 em	22.142	22.238
923	07/15/17 04:50:00 em	22.046	22.142
924	07/15/17 04:55:00 em	21.760	20.424
925	07/15/17 05:00:00 em	20.519	18.616
926	07/15/17 05:05:00 em	19.948	19.092
927	07/15/17 05:10:00 em	20.519	20.329
928	07/15/17 05:15:00 em	20.805	20.901
929	07/15/17 05:20:00 em	20.805	21.282
930	07/15/17 05:25:00 em	20.805	21.664
931	07/15/17 05:30:00 em	20.710	21.664
932	07/15/17 05:35:00 em	20.805	21.760
933	07/15/17 05:40:00 em	21.569	22.142
934	07/15/17 05:45:00 em	22.142	22.621
935	07/15/17 05:50:00 em	22.525	22.908
936	07/15/17 05:55:00 em	22.812	23.100
937	07/15/17 06:00:00 em	23.004	23.292
938	07/15/17 06:05:00 em	23.196	23.484
939	07/15/17 06:10:00 em	23.388	23.484
940	07/15/17 06:15:00 em	23.484	23.677
941	07/15/17 06:20:00 em	23.581	23.773
942	07/15/17 06:25:00 em	23.677	23.773
943	07/15/17 06:30:00 em	23.773	23.869
944	07/15/17 06:35:00 em	23.773	23.869
945	07/15/17 06:40:00 em	23.869	23.966
946	07/15/17 06:45:00 em	23.966	23.966
947	07/15/17 06:50:00 em	23.966	24.062
948	07/15/17 06:55:00 em	24.062	24.062
949	07/15/17 07:00:00 em	24.062	24.158
950	07/15/17 07:05:00 em	24.158	24.255
951	07/15/17 07:10:00 em	24.158	24.255
952	07/15/17 07:15:00 em	24.255	24.351
953	07/15/17 07:20:00 em	24.255	24.448
954	07/15/17 07:25:00 em	24.351	24.448
955	07/15/17 07:30:00 em	24.351	24.545
956	07/15/17 07:35:00 em	24.448	24.641
957	07/15/17 07:40:00 em	24.448	24.641
958	07/15/17 07:45:00 em	24.545	24.738
959	07/15/17 07:50:00 em	24.545	24.738
960	07/15/17 07:55:00 em	24.545	24.835
961	07/15/17 08:00:00 em	24.545	24.835
962	07/15/17 08:05:00 em	24.641	24.835
963	07/15/17 08:10:00 em	24.641	24.931
964	07/15/17 08:15:00 em	24.641	24.931
965	07/15/17 08:20:00 em	24.641	24.931
966	07/15/17 08:25:00 em	24.641	24.931
967	07/15/17 08:30:00 em	24.641	24.931
968	07/15/17 08:35:00 em	24.641	24.931
969	07/15/17 08:40:00 em	24.641	24.931
970	07/15/17 08:45:00 em	24.641	24.931
971	07/15/17 08:50:00 em	24.641	24.931
972	07/15/17 08:55:00 em	24.641	24.931
973	07/15/17 09:00:00 em	24.641	24.931
974	07/15/17 09:05:00 em	24.641	24.931
975	07/15/17 09:10:00 em	24.641	24.931
976	07/15/17 09:15:00 em	24.641	24.931
977	07/15/17 09:20:00 em	24.641	24.931
978	07/15/17 09:25:00 em	24.641	24.931
979	07/15/17 09:30:00 em	24.641	24.931
980	07/15/17 09:35:00 em	24.641	24.835
981	07/15/17 09:40:00 em	24.641	24.931
982	07/15/17 09:45:00 em	24.641	24.835
983	07/15/17 09:50:00 em	24.641	24.835
984	07/15/17 09:55:00 em	24.641	24.835
985	07/15/17 10:00:00 em	24.641	24.835
986	07/15/17 10:05:00 em	24.641	24.835
987	07/15/17 10:10:00 em	24.641	24.835
988	07/15/17 10:15:00 em	24.641	24.835
989	07/15/17 10:20:00 em	24.641	24.835
990	07/15/17 10:25:00 em	24.641	24.835
991	07/15/17 10:30:00 em	24.641	24.835
992	07/15/17 10:35:00 em	24.641	24.835
993	07/15/17 10:40:00 em	24.641	24.835
994	07/15/17 10:45:00 em	24.641	24.835
995	07/15/17 10:50:00 em	24.641	24.835
996	07/15/17 10:55:00 em	24.641	24.835
997	07/15/17 11:00:00 em	24.641	24.835
998	07/15/17 11:05:00 em	24.641	24.835
999	07/15/17 11:10:00 em	24.641	24.835
1000	07/15/17 11:15:00 em	24.641	24.835
1001	07/15/17 11:20:00 em	24.641	24.835
1002	07/15/17 11:25:00 em	24.641	24.835
1003	07/15/17 11:30:00 em	24.641	24.835
1004	07/15/17 11:35:00 em	24.641	24.835
1005	07/15/17 11:40:00 em	24.641	24.835
1006	07/15/17 11:45:00 em	24.641	24.835
1007	07/15/17 11:50:00 em	24.641	24.738
1008	07/15/17 11:55:00 em	24.641	24.738
1009	07/16/17 12:00:00 fm	24.641	24.738
1010	07/16/17 12:05:00 fm	24.641	24.738
1011	07/16/17 12:10:00 fm	24.641	24.738
1012	07/16/17 12:15:00 fm	24.641	24.738
1013	07/16/17 12:20:00 fm	24.641	24.738
1014	07/16/17 12:25:00 fm	24.641	24.738
1015	07/16/17 12:30:00 fm	24.641	24.738
1016	07/16/17 12:35:00 fm	24.641	24.738
1017	07/16/17 12:40:00 fm	24.641	24.738
1018	07/16/17 12:45:00 fm	24.641	24.738
1019	07/16/17 12:50:00 fm	24.641	24.738
1020	07/16/17 12:55:00 fm	24.641	24.738
1021	07/16/17 01:00:00 fm	24.641	24.738
1022	07/16/17 01:05:00 fm	24.641	24.738
1023	07/16/17 01:10:00 fm	24.641	24.738
1024	07/16/17 01:15:00 fm	24.641	24.738
1025	07/16/17 01:20:00 fm	24.641	24.738
1026	07/16/17 01:25:00 fm	24.641	24.738
1027	07/16/17 01:30:00 fm	24.641	24.738
1028	07/16/17 01:35:00 fm	24.641	24.738
1029	07/16/17 01:40:00 fm	24.641	24.738
1030	07/16/17 01:45:00 fm	24.641	24.738
1031	07/16/17 01:50:00 fm	24.641	24.641
1032	07/16/17 01:55:00 fm	24.545	24.641
1033	07/16/17 02:00:00 fm	24.545	24.641
1034	07/16/17 02:05:00 fm	24.545	24.641
1035	07/16/17 02:10:00 fm	24.545	24.641
1036	07/16/17 02:15:00 fm	24.545	24.641
1037	07/16/17 02:20:00 fm	24.545	24.641
1038	07/16/17 02:25:00 fm	24.545	24.641
1039	07/16/17 02:30:00 fm	24.545	24.641
1040	07/16/17 02:35:00 fm	24.545	24.641
1041	07/16/17 02:40:00 fm	24.545	24.641
1042	07/16/17 02:45:00 fm	24.545	24.641
1043	07/16/17 02:50:00 fm	24.545	24.641
1044	07/16/17 02:55:00 fm	24.545	24.545
1045	07/16/17 03:00:00 fm	24.545	24.641
1046	07/16/17 03:05:00 fm	24.545	24.545
1047	07/16/17 03:10:00 fm	24.545	24.545
1048	07/16/17 03:15:00 fm	24.448	24.545
1049	07/16/17 03:20:00 fm	24.448	24.545
1050	07/16/17 03:25:00 fm	24.448	24.545
1051	07/16/17 03:30:00 fm	24.448	24.545
1052	07/16/17 03:35:00 fm	24.448	24.545
1053	07/16/17 03:40:00 fm	24.448	24.545
1054	07/16/17 03:45:00 fm	24.448	24.545
1055	07/16/17 03:50:00 fm	24.448	24.545
1056	07/16/17 03:55:00 fm	24.448	24.448
1057	07/16/17 04:00:00 fm	24.448	24.448
1058	07/16/17 04:05:00 fm	24.448	24.448
1059	07/16/17 04:10:00 fm	24.448	24.448
1060	07/16/17 04:15:00 fm	24.448	24.448
1061	07/16/17 04:20:00 fm	24.448	24.448
1062	07/16/17 04:25:00 fm	24.448	24.448
1063	07/16/17 04:30:00 fm	24.351	24.448
1064	07/16/17 04:35:00 fm	24.351	24.448
1065	07/16/17 04:40:00 fm	24.351	24.448
1066	07/16/17 04:45:00 fm	24.351	24.448
1067	07/16/17 04:50:00 fm	24.351	24.351
1068	07/16/17 04:55:00 fm	24.351	24.351
1069	07/16/17 05:00:00 fm	24.351	24.351
1070	07/16/17 05:05:00 fm	24.351	24.351
1071	07/16/17 05:10:00 fm	24.351	24.351
1072	07/16/17 05:15:00 fm	24.351	24.351
1073	07/16/17 05:20:00 fm	24.351	24.351
1074	07/16/17 05:25:00 fm	24.351	24.351
1075	07/16/17 05:30:00 fm	24.351	24.351
1076	07/16/17 05:35:00 fm	24.255	24.351
1077	07/16/17 05:40:00 fm	24.255	24.351
1078	07/16/17 05:45:00 fm	24.255	24.351
1079	07/16/17 05:50:00 fm	24.255	24.351
1080	07/16/17 05:55:00 fm	24.255	24.351
1081	07/16/17 06:00:00 fm	24.255	24.351
1082	07/16/17 06:05:00 fm	24.255	24.351
1083	07/16/17 06:10:00 fm	24.255	24.255
1084	07/16/17 06:15:00 fm	24.255	24.255
1085	07/16/17 06:20:00 fm	24.255	24.255
1086	07/16/17 06:25:00 fm	24.255	24.255
1087	07/16/17 06:30:00 fm	24.255	24.255
1088	07/16/17 06:35:00 fm	24.255	24.255
1089	07/16/17 06:40:00 fm	24.255	24.255
1090	07/16/17 06:45:00 fm	24.255	24.255
1091	07/16/17 06:50:00 fm	24.255	24.255
1092	07/16/17 06:55:00 fm	24.255	24.255
1093	07/16/17 07:00:00 fm	24.255	24.255
1094	07/16/17 07:05:00 fm	24.255	24.255
1095	07/16/17 07:10:00 fm	24.255	24.255
1096	07/16/17 07:15:00 fm	24.255	24.255
1097	07/16/17 07:20:00 fm	24.255	24.255
1098	07/16/17 07:25:00 fm	24.255	24.255
1099	07/16/17 07:30:00 fm	24.255	24.255
1100	07/16/17 07:35:00 fm	24.255	24.255
1101	07/16/17 07:40:00 fm	24.255	24.255
1102	07/16/17 07:45:00 fm	24.158	24.255
1103	07/16/17 07:50:00 fm	24.255	24.255
1104	07/16/17 07:55:00 fm	24.158	24.255
1105	07/16/17 08:00:00 fm	24.158	24.255
1106	07/16/17 08:05:00 fm	24.158	24.255
1107	07/16/17 08:10:00 fm	24.158	24.255
1108	07/16/17 08:15:00 fm	24.255	24.255
1109	07/16/17 08:20:00 fm	24.255	24.255
1110	07/16/17 08:25:00 fm	24.255	24.255
1111	07/16/17 08:30:00 fm	24.255	24.255
1112	07/16/17 08:35:00 fm	24.255	24.255
1113	07/16/17 08:40:00 fm	24.255	24.255
1114	07/16/17 08:45:00 fm	24.255	24.255
1115	07/16/17 08:50:00 fm	24.255	24.255
1116	07/16/17 08:55:00 fm	24.255	24.255
1117	07/16/17 09:00:00 fm	24.255	24.255
1118	07/16/17 09:05:00 fm	24.255	24.255
1119	07/16/17 09:10:00 fm	24.255	24.255
1120	07/16/17 09:15:00 fm	24.255	24.255
1121	07/16/17 09:20:00 fm	24.255	24.255
1122	07/16/17 09:25:00 fm	24.255	24.255
1123	07/16/17 09:30:00 fm	24.255	24.255
1124	07/16/17 09:35:00 fm	24.255	24.255
1125	07/16/17 09:40:00 fm	24.255	24.255
1126	07/16/17 09:45:00 fm	24.255	24.255
1127	07/16/17 09:50:00 fm	24.255	24.255
1128	07/16/17 09:55:00 fm	24.255	24.255
1129	07/16/17 10:00:00 fm	24.255	24.255
1130	07/16/17 10:05:00 fm	24.255	24.255
1131	07/16/17 10:10:00 fm	24.255	24.351
1132	07/16/17 10:15:00 fm	24.255	24.351
1133	07/16/17 10:20:00 fm	24.255	24.351
1134	07/16/17 10:25:00 fm	24.255	24.351
1135	07/16/17 10:30:00 fm	24.255	24.351
1136	07/16/17 10:35:00 fm	24.255	24.351
1137	07/16/17 10:40:00 fm	24.255	24.351
1138	07/16/17 10:45:00 fm	24.255	24.351
1139	07/16/17 10:50:00 fm	24.255	24.351
1140	07/16/17 10:55:00 fm	24.255	24.351
1141	07/16/17 11:00:00 fm	24.351	24.351
1142	07/16/17 11:05:00 fm	24.351	24.351
1143	07/16/17 11:10:00 fm	24.351	24.351
1144	07/16/17 11:15:00 fm	24.351	24.351
1145	07/16/17 11:20:00 fm	24.351	24.448
1146	07/16/17 11:25:00 fm	24.351	24.448
1147	07/16/17 11:30:00 fm	24.351	24.448
1148	07/16/17 11:35:00 fm	24.351	24.448
1149	07/16/17 11:40:00 fm	24.351	24.448
1150	07/16/17 11:45:00 fm	24.351	24.448
1151	07/16/17 11:50:00 fm	24.351	24.448
1152	07/16/17 11:55:00 fm	24.351	24.448
1153	07/16/17 12:00:00 em	24.351	24.448
1154	07/16/17 12:05:00 em	24.351	24.448
1155	07/16/17 12:10:00 em	24.351	24.448
1156	07/16/17 12:15:00 em	24.351	24.448
1157	07/16/17 12:20:00 em	24.448	24.448
1158	07/16/17 12:25:00 em	24.448	24.545
1159	07/16/17 12:30:00 em	24.448	24.545
1160	07/16/17 12:35:00 em	24.448	24.545
1161	07/16/17 12:40:00 em	24.448	24.545
1162	07/16/17 12:45:00 em	24.448	24.545
1163	07/16/17 12:50:00 em	24.545	24.641
1164	07/16/17 12:55:00 em	24.835	25.028
1165	07/16/17 01:00:00 em	25.125	25.319
1166	07/16/17 01:05:00 em	24.931	25.222
1167	07/16/17 01:10:00 em	24.641	24.738
1168	07/16/17 01:15:00 em	24.255	24.255
1169	07/16/17 01:20:00 em	23.869	23.773
1170	07/16/17 01:25:00 em	23.484	23.292
1171	07/16/17 01:30:00 em	23.100	22.908
1172	07/16/17 01:35:00 em	22.812	22.525
1173	07/16/17 01:40:00 em	22.429	22.046
1174	07/16/17 01:45:00 em	22.142	21.760
1175	07/16/17 01:50:00 em	22.046	21.855
1176	07/16/17 01:55:00 em	22.142	21.951
1177	07/16/17 02:00:00 em	21.951	21.664
1178	07/16/17 02:05:00 em	21.569	21.282
1179	07/16/17 02:10:00 em	21.282	20.996
1180	07/16/17 02:15:00 em	21.091	20.710
1181	07/16/17 02:20:00 em	20.805	20.519
1182	07/16/17 02:25:00 em	20.710	20.424
1183	07/16/17 02:30:00 em	20.805	20.615
1184	07/16/17 02:35:00 em	20.519	20.424
1185	07/16/17 02:40:00 em	20.234	20.234
1186	07/16/17 02:45:00 em	20.043	20.043
1187	07/16/17 02:50:00 em	19.948	19.948
1188	07/16/17 02:55:00 em	19.853	19.948
1189	07/16/17 03:00:00 em	19.853	19.948
1190	07/16/17 03:05:00 em	20.710	20.519
1191	07/16/17 03:10:00 em	20.805	20.710
1192	07/16/17 03:15:00 em	20.710	20.710
1193	07/16/17 03:20:00 em	19.853	19.948
1194	07/16/17 03:25:00 em	19.758	19.853
1195	07/16/17 03:30:00 em	19.758	19.853
1196	07/16/17 03:35:00 em	19.758	19.948
1197	07/16/17 03:40:00 em	19.853	19.948
1198	07/16/17 03:45:00 em	19.853	19.948
1199	07/16/17 03:50:00 em	19.853	19.948
1200	07/16/17 03:55:00 em	19.853	20.043
1201	07/16/17 04:00:00 em	19.948	20.043
1202	07/16/17 04:05:00 em	19.948	20.043
1203	07/16/17 04:10:00 em	19.948	20.138
1204	07/16/17 04:15:00 em	20.043	20.138
1205	07/16/17 04:20:00 em	20.043	20.138
1206	07/16/17 04:25:00 em	20.043	20.234
1207	07/16/17 04:30:00 em	20.996	21.187
1208	07/16/17 04:35:00 em	22.333	22.525
1209	07/16/17 04:40:00 em	22.717	22.812
1210	07/16/17 04:45:00 em	22.812	22.908
1211	07/16/17 04:50:00 em	22.812	22.908
1212	07/16/17 04:55:00 em	22.812	22.908
1213	07/16/17 05:00:00 em	22.812	22.908
1214	07/16/17 05:05:00 em	22.812	22.908
1215	07/16/17 05:10:00 em	22.812	23.004
1216	07/16/17 05:15:00 em	22.812	23.004
1217	07/16/17 05:20:00 em	22.812	23.004
1218	07/16/17 05:25:00 em	22.908	23.004
1219	07/16/17 05:30:00 em	23.966	24.158
1220	07/16/17 05:35:00 em	25.319	25.513
1221	07/16/17 05:40:00 em	25.708	25.902
1222	07/16/17 05:45:00 em	25.805	25.902
1223	07/16/17 05:50:00 em	25.805	25.902
1224	07/16/17 05:55:00 em	25.805	25.902
1225	07/16/17 06:00:00 em	25.805	25.902
1226	07/16/17 06:05:00 em	25.708	25.902
1227	07/16/17 06:10:00 em	25.708	25.902
1228	07/16/17 06:15:00 em	25.708	25.902
1229	07/16/17 06:20:00 em	25.708	25.805
1230	07/16/17 06:25:00 em	25.708	25.805
1231	07/16/17 06:30:00 em	25.708	25.805
1232	07/16/17 06:35:00 em	22.908	23.004
1233	07/16/17 06:40:00 em	21.569	21.187
1234	07/16/17 06:45:00 em	20.710	20.615
1235	07/16/17 06:50:00 em	20.519	20.519
1236	07/16/17 06:55:00 em	20.519	20.519
1237	07/16/17 07:00:00 em	20.615	20.615
1238	07/16/17 07:05:00 em	20.615	20.710
1239	07/16/17 07:10:00 em	20.519	20.901
1240	07/16/17 07:15:00 em	20.424	20.996
1241	07/16/17 07:20:00 em	20.424	21.091
1242	07/16/17 07:25:00 em	20.424	21.187
1243	07/16/17 07:30:00 em	20.519	21.282
1244	07/16/17 07:35:00 em	20.519	21.282
1245	07/16/17 07:40:00 em	20.710	21.473
1246	07/16/17 07:45:00 em	20.805	21.569
1247	07/16/17 07:50:00 em	20.996	21.664
1248	07/16/17 07:55:00 em	21.187	21.855
1249	07/16/17 08:00:00 em	21.378	21.951
1250	07/16/17 08:05:00 em	21.569	22.046
1251	07/16/17 08:10:00 em	21.760	22.142
1252	07/16/17 08:15:00 em	21.855	22.333
1253	07/16/17 08:20:00 em	21.951	22.429
1254	07/16/17 08:25:00 em	22.142	22.525
1255	07/16/17 08:30:00 em	22.238	22.621
1256	07/16/17 08:35:00 em	22.333	22.621
1257	07/16/17 08:40:00 em	22.429	22.717
1258	07/16/17 08:45:00 em	22.525	22.812
1259	07/16/17 08:50:00 em	22.621	22.908
1260	07/16/17 08:55:00 em	22.621	23.004
1261	07/16/17 09:00:00 em	22.717	23.004
1262	07/16/17 09:05:00 em	22.812	23.100
1263	07/16/17 09:10:00 em	22.908	23.100
1264	07/16/17 09:15:00 em	22.908	23.196
1265	07/16/17 09:20:00 em	23.004	23.196
1266	07/16/17 09:25:00 em	23.004	23.292
1267	07/16/17 09:30:00 em	23.100	23.292
1268	07/16/17 09:35:00 em	23.100	23.388
1269	07/16/17 09:40:00 em	23.196	23.388
1270	07/16/17 09:45:00 em	23.196	23.484
1271	07/16/17 09:50:00 em	23.196	23.484
1272	07/16/17 09:55:00 em	23.292	23.484
1273	07/16/17 10:00:00 em	23.292	23.581
1274	07/16/17 10:05:00 em	23.292	23.581
1275	07/16/17 10:10:00 em	23.388	23.581
1276	07/16/17 10:15:00 em	23.388	23.677
1277	07/16/17 10:20:00 em	23.388	23.677
1278	07/16/17 10:25:00 em	23.484	23.677
1279	07/16/17 10:30:00 em	23.484	23.677
1280	07/16/17 10:35:00 em	23.484	23.773
1281	07/16/17 10:40:00 em	23.484	23.773
1282	07/16/17 10:45:00 em	23.484	23.773
1283	07/16/17 10:50:00 em	23.484	23.773
1284	07/16/17 10:55:00 em	23.581	23.773
1285	07/16/17 11:00:00 em	23.581	23.773
1286	07/16/17 11:05:00 em	23.581	23.869
1287	07/16/17 11:10:00 em	23.581	23.869
1288	07/16/17 11:15:00 em	23.581	23.869
1289	07/16/17 11:20:00 em	23.581	23.869
1290	07/16/17 11:25:00 em	23.677	23.869
1291	07/16/17 11:30:00 em	23.677	23.869
1292	07/16/17 11:35:00 em	23.677	23.869
1293	07/16/17 11:40:00 em	23.677	23.966
1294	07/16/17 11:45:00 em	23.677	23.966
1295	07/16/17 11:50:00 em	23.677	23.966
1296	07/16/17 11:55:00 em	23.677	23.966
1297	07/17/17 12:00:00 fm	23.677	23.966
1298	07/17/17 12:05:00 fm	23.677	23.966
1299	07/17/17 12:10:00 fm	23.677	23.966
1300	07/17/17 12:15:00 fm	23.677	23.966
1301	07/17/17 12:20:00 fm	23.677	23.966
1302	07/17/17 12:25:00 fm	23.677	23.966
1303	07/17/17 12:30:00 fm	23.677	23.966
1304	07/17/17 12:35:00 fm	23.677	23.966
1305	07/17/17 12:40:00 fm	23.677	23.966
1306	07/17/17 12:45:00 fm	23.677	23.966
1307	07/17/17 12:50:00 fm	23.677	23.966
1308	07/17/17 12:55:00 fm	23.677	23.966
1309	07/17/17 01:00:00 fm	23.677	23.966
1310	07/17/17 01:05:00 fm	23.677	23.966
1311	07/17/17 01:10:00 fm	23.677	23.966
1312	07/17/17 01:15:00 fm	23.677	23.966
1313	07/17/17 01:20:00 fm	23.677	23.966
1314	07/17/17 01:25:00 fm	23.677	23.966
1315	07/17/17 01:30:00 fm	23.677	23.966
1316	07/17/17 01:35:00 fm	23.677	23.966
1317	07/17/17 01:40:00 fm	23.677	23.966
1318	07/17/17 01:45:00 fm	23.677	23.966
1319	07/17/17 01:50:00 fm	23.677	23.966
1320	07/17/17 01:55:00 fm	23.677	23.966
1321	07/17/17 02:00:00 fm	23.677	23.966
1322	07/17/17 02:05:00 fm	23.677	23.966
1323	07/17/17 02:10:00 fm	23.677	23.966
1324	07/17/17 02:15:00 fm	23.581	23.966
1325	07/17/17 02:20:00 fm	23.581	23.966
1326	07/17/17 02:25:00 fm	23.581	23.966
1327	07/17/17 02:30:00 fm	23.581	23.966
1328	07/17/17 02:35:00 fm	23.581	23.966
1329	07/17/17 02:40:00 fm	23.581	23.966
1330	07/17/17 02:45:00 fm	23.581	23.966
1331	07/17/17 02:50:00 fm	23.581	23.966
1332	07/17/17 02:55:00 fm	23.581	23.966
1333	07/17/17 03:00:00 fm	23.581	23.966
1334	07/17/17 03:05:00 fm	23.581	23.966
1335	07/17/17 03:10:00 fm	23.581	23.966
1336	07/17/17 03:15:00 fm	23.581	23.869
1337	07/17/17 03:20:00 fm	23.581	23.869
1338	07/17/17 03:25:00 fm	23.581	23.869
1339	07/17/17 03:30:00 fm	23.581	23.869
1340	07/17/17 03:35:00 fm	23.581	23.869
1341	07/17/17 03:40:00 fm	23.581	23.869
1342	07/17/17 03:45:00 fm	23.581	23.869
1343	07/17/17 03:50:00 fm	23.581	23.869
1344	07/17/17 03:55:00 fm	23.484	23.869
1345	07/17/17 04:00:00 fm	23.484	23.869
1346	07/17/17 04:05:00 fm	23.484	23.869
1347	07/17/17 04:10:00 fm	23.484	23.869
1348	07/17/17 04:15:00 fm	23.484	23.869
1349	07/17/17 04:20:00 fm	23.484	23.869
1350	07/17/17 04:25:00 fm	23.484	23.869
1351	07/17/17 04:30:00 fm	23.484	23.869
1352	07/17/17 04:35:00 fm	23.484	23.869
1353	07/17/17 04:40:00 fm	23.484	23.869
1354	07/17/17 04:45:00 fm	23.484	23.773
1355	07/17/17 04:50:00 fm	23.484	23.773
1356	07/17/17 04:55:00 fm	23.484	23.773
1357	07/17/17 05:00:00 fm	23.484	23.773
1358	07/17/17 05:05:00 fm	23.484	23.773
1359	07/17/17 05:10:00 fm	23.484	23.773
1360	07/17/17 05:15:00 fm	23.484	23.773
1361	07/17/17 05:20:00 fm	23.484	23.773
1362	07/17/17 05:25:00 fm	23.484	23.773
1363	07/17/17 05:30:00 fm	23.484	23.773
1364	07/17/17 05:35:00 fm	23.484	23.773
1365	07/17/17 05:40:00 fm	23.388	23.773
1366	07/17/17 05:45:00 fm	23.484	23.773
1367	07/17/17 05:50:00 fm	23.388	23.773
1368	07/17/17 05:55:00 fm	23.388	23.773
1369	07/17/17 06:00:00 fm	23.388	23.773
1370	07/17/17 06:05:00 fm	23.388	23.773
1371	07/17/17 06:10:00 fm	23.388	23.773
1372	07/17/17 06:15:00 fm	23.388	23.773
1373	07/17/17 06:20:00 fm	23.388	23.677
1374	07/17/17 06:25:00 fm	23.388	23.677
1375	07/17/17 06:30:00 fm	23.388	23.677
1376	07/17/17 06:35:00 fm	23.388	23.677
1377	07/17/17 06:40:00 fm	23.388	23.677
1378	07/17/17 06:45:00 fm	23.388	23.677
1379	07/17/17 06:50:00 fm	23.388	23.677
1380	07/17/17 06:55:00 fm	23.388	23.677
1381	07/17/17 07:00:00 fm	23.388	23.677
1382	07/17/17 07:05:00 fm	23.388	23.677
1383	07/17/17 07:10:00 fm	23.388	23.677
1384	07/17/17 07:15:00 fm	23.388	23.677
1385	07/17/17 07:20:00 fm	23.388	23.677
1386	07/17/17 07:25:00 fm	23.388	23.677
1387	07/17/17 07:30:00 fm	23.388	23.677
1388	07/17/17 07:35:00 fm	23.388	23.677
1389	07/17/17 07:40:00 fm	23.292	23.677
1390	07/17/17 07:45:00 fm	23.292	23.677
1391	07/17/17 07:50:00 fm	23.292	23.677
1392	07/17/17 07:55:00 fm	23.292	23.581
1393	07/17/17 08:00:00 fm	23.292	23.581
1394	07/17/17 08:05:00 fm	23.292	23.581
1395	07/17/17 08:10:00 fm	23.292	23.581
1396	07/17/17 08:15:00 fm	23.196	23.581
1397	07/17/17 08:20:00 fm	23.196	23.581
1398	07/17/17 08:25:00 fm	23.196	23.581
1399	07/17/17 08:30:00 fm	23.196	23.581
1400	07/17/17 08:35:00 fm	23.196	23.581
1401	07/17/17 08:40:00 fm	23.100	23.581
1402	07/17/17 08:45:00 fm	23.100	23.484
1403	07/17/17 08:50:00 fm	23.100	23.484
1404	07/17/17 08:55:00 fm	23.004	23.484
1405	07/17/17 09:00:00 fm	22.717	23.388
1406	07/17/17 09:05:00 fm	22.333	23.100
1407	07/17/17 09:10:00 fm	21.951	22.908
1408	07/17/17 09:15:00 fm	21.760	22.621
1409	07/17/17 09:20:00 fm	21.473	22.429
1410	07/17/17 09:25:00 fm	21.282	22.238
1411	07/17/17 09:30:00 fm	21.187	22.046
1412	07/17/17 09:35:00 fm	21.187	21.951
1413	07/17/17 09:40:00 fm	21.282	21.951
1414	07/17/17 09:45:00 fm	21.378	21.951
1415	07/17/17 09:50:00 fm	21.473	21.951
1416	07/17/17 09:55:00 fm	21.473	21.951
1417	07/17/17 10:00:00 fm	21.569	21.951
1418	07/17/17 10:05:00 fm	21.664	22.046
1419	07/17/17 10:10:00 fm	21.664	22.046
1420	07/17/17 10:15:00 fm	21.664	22.046
1421	07/17/17 10:20:00 fm	21.760	22.046
1422	07/17/17 10:25:00 fm	21.760	22.046
1423	07/17/17 10:30:00 fm	21.760	22.142
1424	07/17/17 10:35:00 fm	21.855	22.142
1425	07/17/17 10:40:00 fm	21.855	22.142
1426	07/17/17 10:45:00 fm	21.855	22.142
1427	07/17/17 10:50:00 fm	21.951	22.142
1428	07/17/17 10:55:00 fm	21.951	22.238
1429	07/17/17 11:00:00 fm	21.951	22.238
1430	07/17/17 11:05:00 fm	21.951	22.238
1431	07/17/17 11:10:00 fm	21.951	22.238
1432	07/17/17 11:15:00 fm	22.046	22.238
1433	07/17/17 11:20:00 fm	22.046	22.238
1434	07/17/17 11:25:00 fm	22.046	22.333
1435	07/17/17 11:30:00 fm	22.046	22.333
1436	07/17/17 11:35:00 fm	22.046	22.333
1437	07/17/17 11:40:00 fm	22.142	22.333
1438	07/17/17 11:45:00 fm	22.142	22.333
1439	07/17/17 11:50:00 fm	22.142	22.333
1440	07/17/17 11:55:00 fm	22.142	22.429
1441	07/17/17 12:00:00 em	22.142	22.429
1442	07/17/17 12:05:00 em	22.142	22.429
1443	07/17/17 12:10:00 em	22.142	22.429
1444	07/17/17 12:15:00 em	22.238	22.429
1445	07/17/17 12:20:00 em	22.238	22.429
1446	07/17/17 12:25:00 em	22.238	22.429
1447	07/17/17 12:30:00 em	22.238	22.525
1448	07/17/17 12:35:00 em	22.238	22.525
1449	07/17/17 12:40:00 em	22.238	22.525
1450	07/17/17 12:45:00 em	22.238	22.525
1451	07/17/17 12:50:00 em	22.333	22.525
1452	07/17/17 12:55:00 em	22.238	22.525
1453	07/17/17 01:00:00 em	22.333	22.525
1454	07/17/17 01:05:00 em	22.333	22.525
1455	07/17/17 01:10:00 em	22.333	22.621
1456	07/17/17 01:15:00 em	22.333	22.621
1457	07/17/17 01:20:00 em	22.333	22.621
1458	07/17/17 01:25:00 em	22.429	22.621
1459	07/17/17 01:30:00 em	22.429	22.717
1460	07/17/17 01:35:00 em	22.429	22.717
1461	07/17/17 01:40:00 em	22.429	22.717
1462	07/17/17 01:45:00 em	22.525	22.717
1463	07/17/17 01:50:00 em	22.525	22.812
1464	07/17/17 01:55:00 em	22.525	22.812
1465	07/17/17 02:00:00 em	22.525	22.812
1466	07/17/17 02:05:00 em	22.621	22.812
1467	07/17/17 02:10:00 em	22.621	22.812
1468	07/17/17 02:15:00 em	22.621	22.908
1469	07/17/17 02:20:00 em	22.621	22.908
1470	07/17/17 02:25:00 em	22.621	22.908
1471	07/17/17 02:30:00 em	22.621	22.908
1472	07/17/17 02:35:00 em	22.717	22.908
1473	07/17/17 02:40:00 em	22.717	22.908
1474	07/17/17 02:45:00 em	22.717	22.908
1475	07/17/17 02:50:00 em	22.717	22.908
1476	07/17/17 02:55:00 em	22.717	23.004
1477	07/17/17 03:00:00 em	22.717	23.004
1478	07/17/17 03:05:00 em	22.717	23.004
1479	07/17/17 03:10:00 em	22.717	23.004
1480	07/17/17 03:15:00 em	22.812	23.004
1481	07/17/17 03:20:00 em	22.812	23.004
1482	07/17/17 03:25:00 em	22.812	23.004
1483	07/17/17 03:30:00 em	22.812	23.004
1484	07/17/17 03:35:00 em	22.812	23.004
1485	07/17/17 03:40:00 em	22.812	23.004
1486	07/17/17 03:45:00 em	22.812	23.004
1487	07/17/17 03:50:00 em	22.812	23.100
1488	07/17/17 03:55:00 em	22.812	23.100
1489	07/17/17 04:00:00 em	22.812	23.100
1490	07/17/17 04:05:00 em	22.908	23.100
1491	07/17/17 04:10:00 em	22.908	23.100
1492	07/17/17 04:15:00 em	22.908	23.100
1493	07/17/17 04:20:00 em	22.908	23.100
1494	07/17/17 04:25:00 em	22.908	23.100
1495	07/17/17 04:30:00 em	22.908	23.100
1496	07/17/17 04:35:00 em	22.908	23.100
1497	07/17/17 04:40:00 em	22.908	23.100
1498	07/17/17 04:45:00 em	22.908	23.100
1499	07/17/17 04:50:00 em	22.908	23.100
1500	07/17/17 04:55:00 em	22.908	23.196
1501	07/17/17 05:00:00 em	23.004	23.196
1502	07/17/17 05:05:00 em	23.100	23.292
1503	07/17/17 05:10:00 em	23.100	23.292
1504	07/17/17 05:15:00 em	23.196	23.292
1505	07/17/17 05:20:00 em	23.196	23.388
1506	07/17/17 05:25:00 em	23.292	23.388
1507	07/17/17 05:30:00 em	23.292	23.388
1508	07/17/17 05:35:00 em	23.292	23.388
1509	07/17/17 05:40:00 em	22.142	21.569
1510	07/17/17 05:45:00 em	21.760	20.901
1511	07/17/17 05:50:00 em	21.378	20.710
1512	07/17/17 05:55:00 em		22.429

## Sheet: Raft8
Raft8
#	Date Time, GMT+02:00	Temp, °C (LGR S/N: 20160564, SEN S/N: 20160564)	Temp, °C (LGR S/N: 20160563, SEN S/N: 20160563)
1	07/12/17 12:00:00 em	21.282	22.717
2	07/12/17 12:05:00 em	21.664	22.621
3	07/12/17 12:10:00 em	21.951	22.621
4	07/12/17 12:15:00 em	22.333	22.525
5	07/12/17 12:20:00 em	22.908	22.429
6	07/12/17 12:25:00 em	23.196	22.429
7	07/12/17 12:30:00 em	23.100	24.062
8	07/12/17 12:35:00 em	23.004	28.159
9	07/12/17 12:40:00 em	22.717	29.853
10	07/12/17 12:45:00 em	22.621	27.468
11	07/12/17 12:50:00 em	22.333	25.902
12	07/12/17 12:55:00 em	21.760	24.738
13	07/12/17 01:00:00 em	21.187	24.158
14	07/12/17 01:05:00 em	20.805	23.869
15	07/12/17 01:10:00 em	19.758	20.805
16	07/12/17 01:15:00 em	20.805	21.282
17	07/12/17 01:20:00 em	20.805	21.378
18	07/12/17 01:25:00 em	19.758	20.805
19	07/12/17 01:30:00 em	19.377	18.140
20	07/12/17 01:35:00 em	19.472	18.901
21	07/12/17 01:40:00 em	19.472	19.282
22	07/12/17 01:45:00 em	19.948	20.043
23	07/12/17 01:50:00 em	20.519	20.615
24	07/12/17 01:55:00 em	21.282	21.282
25	07/12/17 02:00:00 em	22.429	22.142
26	07/12/17 02:05:00 em	23.388	20.996
27	07/12/17 02:10:00 em	24.158	22.142
28	07/12/17 02:15:00 em	24.448	22.908
29	07/12/17 02:20:00 em	24.158	23.292
30	07/12/17 02:25:00 em	24.255	23.677
31	07/12/17 02:30:00 em	23.869	23.388
32	07/12/17 02:35:00 em	23.484	23.292
33	07/12/17 02:40:00 em	22.717	22.621
34	07/12/17 02:45:00 em	22.142	22.046
35	07/12/17 02:50:00 em	21.664	21.664
36	07/12/17 02:55:00 em	21.282	21.282
37	07/12/17 03:00:00 em	20.901	20.901
38	07/12/17 03:05:00 em	20.615	20.710
39	07/12/17 03:10:00 em	20.519	20.138
40	07/12/17 03:15:00 em	20.138	19.377
41	07/12/17 03:20:00 em	20.043	19.187
[truncated: 1,471 more rows]

## Sheet: Raft9
Raft9
[truncated: 1,514 more rows]

[truncated: 2 more sheets: Raft10, Raft11]
