# Supplementary material for: Sun-basking fish benefit from body temperatures that are higher than ambient water
Source: Proc Biol Sci. 2018 May 30;285(1879):20180639. doi: 10.1098/rspb.2018.0639 (PMC5998101; doi:10.1098/rspb.2018.0639)
Supplement: Data S5 [file rspb20180639supp6.xlsx]

## Sheet: Air ca 22C
Temperature data are in degrees Centigrade and represent measurements of black and white large and small physical models exposed to artificial radiation.
Time exposed (min)	Temperature white large	Temperature black large	Temperatrue white small	Temperature black small	Temperature ambient air	Excess white large	Excess black large	Excess white small	Excess black small
0	22	22.1	22	22.1	21.6	0.4	0.5	0.4	0.5
5	22	21.9	24.4	29.5	24.1	-1.3	-1.4	1.1	6.2
10	22.2	22.2	26.4	33.9	24.4	-1.45	-1.45	2.75	10.25
15	22.6	23.1	28.5	37.4	24.7	-1.2	-0.7	4.7	13.6
20	23.2	24.1	29.3	39.9	25.2	-0.7	0.2	5.4	16
25	23.7	25.2	30.8	41.3	24.9	-0.2	1.3	6.9	17.4
30	24.4	26.7	31.6	42.5	24.2	0.9	3.2	8.1	19
36	25	27.8	32.4	43.4	24.8	0.9	3.7	8.3	19.3
40	25.5	28.6	32.9	43.9	25.4	1.35	4.45	8.75	19.75
45	25.9	29.5	33.3	44.2	25.4	1.65	5.25	9.05	19.95
50	26.3	30.3	33.6	44.6	26.5	1.6	5.6	8.9	19.9
55	26.7	31	33.7	44.9	27.5	1.5	5.8	8.5	19.7
60	27.1	31.6	34.1	45.1	26.7	2.1	6.6	9.1	20.1
75	28.1	33	34.3	44.8	24.8	4.05	8.95	10.25	20.75
90	28.8	34.3	34.3	45	25.5	4.25	9.75	9.75	20.45
116	29.4	35.3	34.4	45.5	26.6	4.35	10.25	9.35	20.45
135	29.6	35.5	34.4	44.8	25	5.4	11.3	10.2	20.6
155	29.7	35.7	34.2	44.7	25.8	5.1	11.1	9.6	20.1
195	30	36	34.3	44.9	26	5.5	11.5	9.8	20.4

## Sheet: Water ca 21C
Temperature data are in degrees Centigrade and represent measurements of black and white large and small physical models submerged in water (ca 21C) and exposed to artificial radiation.
Time exposed (min)	Temperature white large	Temperature black large	Temperature white small	Temperature black small	Temperature ambient water	Excess white large	Excess black large	Excess white small	Excess black small
0	20.8	20.9	20.9	20.7	20.8	0	0.1	0.1	-0.1
6	21	20.9	21.2	21.2	20.8	0.2	0.1	0.4	0.4
10	21	20.9	21.3	21.5	20.75	0.25	0.15	0.55	0.75
15	21.1	21	21.4	21.6	20.75	0.35	0.25	0.65	0.85
20	21.2	21.1	21.3	21.7	20.95	0.25	0.15	0.35	0.75
30	21.3	21.3	21.6	21.7	21	0.3	0.3	0.6	0.7
35	21.3	21.3	21.6	21.7	21.05	0.25	0.25	0.55	0.65
40	21.3	21.3	21.6	21.8	21	0.3	0.3	0.6	0.8
45	21.4	21.4	21.8	21.9	21	0.4	0.4	0.8	0.9
50	21.3	21.3	22	22.1	21.2	0.1	0.1	0.8	0.9
55	21.6	21.5	22	22.2	21.2	0.4	0.3	0.8	1
60	21.4	21.4	22	22.1	21.2	0.2	0.2	0.8	0.9
65	21.6	21.5	21.9	22.3	21.2	0.4	0.3	0.7	1.1
70	21.6	21.5	22	22.2	21.2	0.4	0.3	0.8	1
75	21.6	21.6	22.1	22.2	21.25	0.35	0.35	0.85	0.95
80	21.7	21.7	22.1	22.3	21.25	0.45	0.45	0.85	1.05
85	21.7	21.6	22.1	22.2	21.15	0.55	0.45	0.95	1.05
90	21.7	21.7	22.1	22.3	21.3	0.4	0.4	0.8	1
100	21.7	21.7	22.1	22.3	21.25	0.45	0.45	0.85	1.05
110	21.8	21.7	22.3	22.5	21.35	0.45	0.35	0.95	1.15
120	21.8	21.8	22.2	22.4	21.35	0.45	0.45	0.85	1.05
130	21.8	21.9	22.2	22.4	21.4	0.4	0.5	0.8	1
140	21.9	21.8	22.2	22.4	21.45	0.45	0.35	0.75	0.95
150	21.8	21.8	22.3	22.5	21.5	0.3	0.3	0.8	1
160	21.9	21.8	22.3	22.5	21.5	0.4	0.3	0.8	1

## Sheet: Water ca 13C
Temperature data are in degrees Centigrade and represent measurements of black and white large and small physical models submerged in water (ca 13C) and exposed to solar radiation.
Time exposed (min)	Temperature white large	Temperature black large	Temperature white small	Temperature black small	Temperature ambinet water	Excess white large	Excess black large	Excess white small	Excess black small
0	12.2	12.1	12.1	12.1	12.35	-0.15	-0.25	-0.25	-0.25
5	12.2	12.1	13	13.1	12.6	-0.4	-0.5	0.4	0.5
10	12.4	12.2	13.1	13.4	12.6	-0.2	-0.4	0.5	0.8
15	12.5	12.4	13.3	13.5	12.65	-0.15	-0.25	0.65	0.85
25	12.7	12.6	13.4	13.7	12.7	0	-0.1	0.7	1
30	12.9	12.7	13.5	13.7	12.7	0.2	0	0.8	1
40	13	12.9	13.7	13.9	12.75	0.25	0.15	0.95	1.15
50	13.2	12.9	13.9	14	12.8	0.4	0.1	1.1	1.2
60	13.4	13.1	13.9	14.2	12.8	0.6	0.3	1.1	1.4
90	13.8	13.5	14.2	14.5	13.3	0.5	0.2	0.9	1.2
150	14.1	13.9	14.4	15	13.55	0.55	0.35	0.85	1.45
