# Supplementary material for: Sun-basking fish benefit from body temperatures that are higher than ambient water
Source: Proc Biol Sci. 2018 May 30;285(1879):20180639. doi: 10.1098/rspb.2018.0639 (PMC5998101; doi:10.1098/rspb.2018.0639)
Supplement: Data S6 [file rspb20180639supp7.xlsx]

## Sheet: Water natural sunlight outdoors
Temperature data are in degrees Centigrade and represent measurements of black and white large and small physical models submerged in water (ca 18C) and exposed to solar radiation under natural outdoor conditions.
	Time exposed (min)	Temp white large	Temp black large	Temp white small	Temp black small	Temp water1	Temp water2	Mean water	Excess white large	Excess black large	Excess white small	Excess black small
	0	17.9	17.9	17.7	17.9	17.5	17.7	17.6	0.3	0.3	0.1	0.3
	5	17.7	17.7	17.9	18.2	17.6	17.8	17.7	0	0	0.2	0.5
	10	17.7	17.6	18.3	18.7	17.7	17.9	17.8	-0.1	-0.2	0.5	0.9
	15	17.7	17.8	18.7	18.8	17.8	17.9	17.85	-0.15	-0.05	0.85	0.95
	20	17.9	17.9	18.5	18.6	17.8	18	17.9	0	0	0.6	0.7
	25	17.8	18	18.9	19	17.9	18	17.95	-0.15	0.05	0.95	1.05
	30	18.4	18.3	19.3	19.3	18.2	17.9	18.05	0.35	0.25	1.25	1.25
	35	18.7	18.5	19.7	19.6	18.3	18	18.15	0.55	0.35	1.55	1.45
	40	18.8	18.7	19.8	19.7	18.3	17.9	18.1	0.7	0.6	1.7	1.6
	45	19	18.9	19.8	19.7	18.2	18.1	18.15	0.85	0.75	1.65	1.55
	50	18.9	18.8	19.6	19.4	18.3	18.1	18.2	0.7	0.6	1.4	1.2
	55	18.9	18.9	19.7	19.7	18.3	18.3	18.3	0.6	0.6	1.4	1.4
	60	18.9	19	19.8	19.8	18.6	18.2	18.4	0.5	0.6	1.4	1.4
